# Supplementary material for: Systematic comparison of lncRNAs with protein coding mRNAs in population expression and their response to environmental change
Source: BMC Plant Biol. 2017 Feb 13;17:42. doi: 10.1186/s12870-017-0984-8 (PMC5307861; doi:10.1186/s12870-017-0984-8)
Supplement: Additional file 1: — The sequence of 17610 lncRNAs identified from the population of M. lutarioriparius. (XLSX 3694 kb) [file 12870_2017_984_MOESM1_ESM.xlsx]

## Sheet: Sheet1
lncRNA Name	sequence
lncRNA_MluLR1	CGGCACCAAAAATTTGTTCAGCCGCAGAAACCAGAACAGGATTTTCTGCACCAACAAGCTATTGAAGTTATGTTAGCTGTTATTGTGGTAGGTGCGCACAATTTTACAAGGTCTTACCTTATACAGATAGCAACTCAGTGCAAGAACTTAGGATGAAAAAATGTCAACAAGAACCAGCTAAAGCCATCTGTCCACTCTAACCACCCAACATCATCAAAATATGGGGCCAATGCATGAAAAAATATAGGACAGTTTAAAAAGGGATGCACCATTAAGCTAAGCAGCTCTCACGGTCTCATTAGTCATTTAGATTATGGACTCCCATGCACTGTAAAGTCAAGTCCTGGACAATAAGTGCAGAATGGTGCAAAGCACACATTGTATACATCCTTTTGGATA…
lncRNA_MluLR2	CGTCGAGGACAAGAACAAAGAATAAGCATATGCCCAGCTTAGCTGCTGTACTCCTTTTATACAGAAGATGCCATTTGCCGCACGCACATTAAAAACTTTTTGCCTTGATAATAAGGGCGTGTTTAGTTCCGAAATTTTTTGGCTTTTGGCTACTGTAGTACTTTCGTTTGTATTTGGCTTAAAAGATTCATCTCACGATTTCTCGACCAACTGTGTAATTAGTTTTTTTTTCGTCTACATTTAGTACTCCATGCATAAGGTGAGGTTGAGATGTGCGGACTGAACCGGATGTGAGTTGTGGTATATGTAGTATCCGCTACACTGGGCTGTTGGTGTCCTTGTGACGCCTGAAACAAATGATGCTGGCGATGTTTACATTGCTGTACCTGGACCTGTATG…
lncRNA_MluLR3	ACGGTGCTGCTCCCCACCAAATCCGCGTGCGCATCACGCAGCTTCGTCTCCGTCCTCTCCAGGTCGGCAAGCGCGGGCGCGCGACCGACTCCGTCGGGGAACCGTCCACCACCAACCGACCTGTGCCGCCTATAAATCCAACCCACCCCGGCGTCCCTCTTCCTCTTTCGTGGATAGATAGATAGAATCGCGTGGTTGGGTTCCCCTTCCTTCCCTGTTCGTTCCCTCGTCGGTGCCGTGGGGGTGGATGGGTAAGTGGCAGGTAAGGCGCAGTCGTTGGTTTCGATCTGACGCGTCTCTCTGTTTCTCGATTGGTTGTTCCTAAGGTGTGACGGACTGGACTAGCCGGATGGATGGATGGATTTCGTTTAGGTTGGATTGGATGGTTGGTTGGTTCTC…
lncRNA_MluLR4	CCCACCACCATCACCGCTGCGGCAGCGGCAGTGCGTGGGGGGCGTGACGCCGACCAAATCAGCAAATCCGCAACCCTAGCATCGCAGTGGGCGGCGGGGACGGGCGGTCGACGGCTCGACGCGACGCCGACAGCTGTGGCCGTGCGGGGCGCGAGCACTCGCCGGGGGTTGCGGCGCCAGGCTGCCACCGTGTGGCCTCCCGGCTTTCTTCCACTGTCAGTTATATGGTGAGCTCGCGTGTGGCCTCCCGGCTTTCCTCCACTGTCAGTTATACGGTGAGCTCATGTCAAAGGCACGTAATGCTTTAGTTGCCACTGGATTACTGGTCTTCGCTG
lncRNA_MluLR5	CCTGTAGGTTTTAGGTCAGTTTATGTTCAGGGGTCGTGTAGTCCTGTGCTACTGTGCTTTTTGCTGTACTCTGAAGTTACACCTGCCTACCATCTTCATAGCGCATCAAACTTAACTTAGATTTCTTGCACCTCTTAGCAGGCCATTCTTATTTCAGCATAGGTGCATTTGGAGCAAACGGGGCTTGCCTGGCATTATATTTTCTGAGGACAGATATTTTGGAGAACAGGGCACCTGGCATGAATCAAATGGCATCTCCATCCACTCTGAAAGCCCGCCATAAGGGTGGAAAAGAGCTCACAGTCGCAGGAAGAGGAACAGAATCCTGCCAACATGGGTGAGCTGTGGGCGCATCATACTTGTTCCGCTTCTGGTCTGCTTGCCCACCAGGTCAACAAC…
lncRNA_MluLR6	CCCACTGTGGTCCAAATATTCTTCATGGGCTGATAATTGACAGGACCGCATTATCCAGCTATTCCAAACGATTAAATACTCATTTGAGGAAACAATGAGCATCGCAGTATATTCTTTAATGCTAAGATCACTATTTAGTCGATTTTACATGACCAGATGTCTGGTGAAAGTTTGAGCAATGGCTCTATGATGCTTATGCATAAAGTTATATAACAATGGCGAAGCATGGAAGGCAATGAGCGCCCCACGGGACCTTGATCGCGATGATTCATCGTCGCCTGACAATTCCAAAGCTATGGACGGCTGCATCAATCCATGCCCCACTCAATCCCTCATTTTGGTGCAGATCAAAGTCATCCTTCAACCGCCTGTATGGGTTCACTCGTATGGGTTCCTGAA…
lncRNA_MluLR7	GCAGTTGCTTATTTCAAAGACCAAGCTGGCGGAGAAGATGAAGCGGGACGGGGACGTCGGCCTCGGCGCCGACTTCGGGAGGTTTCACCGGGAGAAGGCGGCAGCGTCCAGGGCTAGAGTCGCTGACGATCCTAGCCTTAGCTTGTACATGGAGAGGTGTATGTGTGCAGCGTGATCCTTTACATCTGGTTTCTGCTATACAGGAACTAATCTGAGACCAGAACACACTGAAACACGGCGGAGTCCAGTCCACTGTCTACATATGAATCGATCTCTGTAGCATCTTATGTAATCACCCATCCCGCACACCCAACGCGACCCTGACATGTACACCAACACCGCCACACGAGAGCGACCTACCCAA
lncRNA_MluLR8	CAGGAAATTTGTCCCACTCTCTCTCCTCGTCATTCCCTCTTTCTCTCTCCAGACTACAAGACAACAAGCAAGGGTGCCGTGCACTCCTACTGGCCACTGGATTGGTGGTCTTCGTGCGCTCACATCAACTACTCGCCATCCTCTCGGCTCCTCCTTTGGACATGGCATTCCACTGCCTAGCGCCACCCGCTCCCAGTCCCAGGTAGCACTCCCCCAAGGCAAACCAAGAGAGCAGGGGAGAGACGACCGGTGGTCGGAGGGTGTATGAGGAACTAGGAATACGAGATGGCGAGTCCCTGGCTTTCCCCTTTCTCGCTGCTGCTGGATCCTCCACCCACCATTGTGGCTGCTTCTCTTGTGGTCGAGTGGAGTGGCGGCGGAGATCTGTCTGTGCGGTCT…
lncRNA_MluLR9	GTTGGCTTCTCCAGTTCCTTTGTGCCGTTGTTCCCCAACAAGACGTTAGCTGCTGCTTGCTCTGACCTGACTGAGAGTCGTCTCCTGAAGAGTGGAGGAATGGCCGGCCGGGTGGGGGCTACTGTGGAGCAGATCCTCTTTTGCTTCCGGTTTGGTTTCTGAGAGGGGCCTCAAGCACAAGCAGATGGGGGATTATTCGATTATGGCATCTCGATTCGTTTCTTGCGGTGGTATGCAATCCAATCCGTGTGCGCCCCTCCCCCTCCCACAGCGCAAAAGATGCGAGCTTTCCGACATCTAGCTAGCCAAGCTTGCTTGTACAGTCAGTCAGTCAGTCAGTTAATCACCAGGCTTCACAGTAGAGAGAAGAGGTTTGAGCTCTTTG
lncRNA_MluLR10	AACATCTTCTCCACACACACAAAAAAAGTACATCGAATTCTATATAGCACCAGACAGCATGTCATCAGCTTATCAAATCCCATTGTAAACAGGCACCACAATCAGTTGCACAAAGCCCAGCAAATACACTAGTTAACATAGCACACCCAACACATCAGAACCCAGCTATTTGACAACCCTAGGGGCCGCCCATCGGCTCTTGCACCAACACCAAACCAAAAGCATAACGTGGCTGTGATGAAGTCCTGGGTGTCGTCGAGTCATCGTCATCCGCGGCACTGTTGGTCGGGTTCTCCTCTTCATGGAGCTCACCGTCGCTCATGGCTGCGGCTGTCGCTGTCCTCTACCGCCTCCCCGGGCCGCGACGGCACCAGTAGCTACAAACCCTAGGCCGCCGCA…
lncRNA_MluLR11	GTTCGGGCCGCCGTCCCCGGGGCTGTTCGCGCGCGTCGACGCCGCCGCGTTCGGCGACATGCTCGCGTCCTACCTGCACAAGCCGTTCTGATGCGACGCGAACGCCAGCGCCGCGCCGCGCCGCCTTCCGTTCTCCTCTAGGCCACTGACCACTGACATGGACGTTCTGGTCGATCGTCGTGTAGTTCGGTTCGGGTCGAATTGCGAGCCGGTCTAGGTGTAGTGCAGCAAAGCCACCGCCGGTGAGTTCTCAGGTGTTCATTCATTCAGATCGATGTACAACTGGTAATCGTACATTCGTACACGATCTCTGCACCTTGCAATTGGGCAGCAGCCGCGTGGAGATGTGGATGACTGGTGATCATGGTTGGTAGAGAGCTAGCTAGCCGTCGGATCGGG…
lncRNA_MluLR12	GAGAGCTCAACTAAATTGCAAGATCAAGCAGCTGCATACCACAAGCCATAACTGCGACATCAGGAGTTGCCGGGTTTCTGCTGGGCAGCAGCTTCCTGCGTGCTTTTGACAGTCCAAAAACCGAAGTGAATCTGCAATACATCCCTGCCATTTCAAATTTGACTTGAGCTATAAAATACCTATCTGTAATATGTTAATGTGATGGGATTCCATGGCGGTAGTGCAGTTTCCATGAATCCACCTGGGATTGCTTAAGGTTGACGAGGTAGACGATAGTCTGACCCATGTATACATGAAGCGTATGAGTTAAGTTGTACAGTCATTAGTTGATGCAAATATGCAGTAAACTTCTGGGTAAAATCT
lncRNA_MluLR13	TTGGTGGGGAAAGAAGAATGTTGAACAGATGACAGAGAAGCTGGGGCATCTCGCCTCGGTGGAGAAAACCTGACTGTTTGTATTTCTTGTAGCTGAAGAACAGTTAGTACAGAAATACATAGGACGTTGGTGCCTCTGACATGTACTTTGCAGTGTATCATATCTTCGCCACCCGCACCTGATATGTTGACTGACATCGACTTCATACTTTTTCCCGTTGTACTTTGGCCGTGTTTAGAATGATGCAGAGACTAGTTGATATACTTTTGTTAGGAGTGCTGCATTCATACTTGGTCAGTAGACACTTCCTG
lncRNA_MluLR14	TCTGGGTTTTTTTTGGGTTCCATTTTCTCCTGAACAGAGCTAGTCCCCTCTTCTTCAGCAACTATACATGGGTTGCAATGCAAAGATCAAGCAATACGAACCCAGGAAGAGGAGGCCCCCTAAATTCCTGTTTCGCCTAAGGATTACTGCAGAACAAGACGAACACTAAGGATTACTGCTGCGTGCTACTAGTACTAGTAACCAACTACAGCACTACTGTCCGTTGACGATTGGCAGAACCAAAGCAAATAGATCAACTGAAAAAGGTCCCTCTACTCCTCTTGGATGAACGCCACTATCTACACTGCAGATGGATCCATCGGATGACGCGGCCGAGCATCTAAATCAGTTCACCGCCACACTTCCGCCGCGAGTCACAATCCATGGGTGCCCTGCAGG…
lncRNA_MluLR15	ATTTTACCGATGTCCCGCTGCGAGACGATCAACAGGAATACCTCTGTAAAATTGCTGACGGGTAAGAACACAACGCATTGACATGGACGGATTGATGGCCATTAAGTCTAGTGATTTGTCTGTTGATCTCATCGTTTATCGAACAGAGTGAATTCAACCACCCGGAACCCCACCAAGGAGACTCTGTTCTGGGAACACCACCAAGGAGACTCTGTTCTGCAGCTGATCGATGGAAGACCCCGTGACTTGTGTGACTTGTAACTTATTCAACGCCTTAATAAACCTGTATCTGCAGCTGTAAGGATGCGAGAAA
lncRNA_MluLR16	TTTGGGGCTGAGGGGAGCCTTGAGGAAGCTGGAGGAAGAGGACGCGAATGGGAGGATTTCTGCAGCTTCTCAAGACAGTAAAGAAAAAAGTTCTGTCTAGATAGGTCTATCAGTACCCCTGATGGTGCATTCAGTAACTAGGAGTGCGTGTATTTCTTGTTCCAAGCTTCTCAAGACAGTAAAGAAAAAAGTTCTGTCTAAATAGGTCTATCAGTACCCCTGATGGTGCATTCAGTAACTAGGAGTGCGTGTATTTCTTGTTCTGCTCAACTAGTTAGTAACGAGGTTTTGGGTGTAAAAAAATCTGGCAAATCTGCTTTGTGCATATGCTGAGAAAAAACAATGTATATTTACCGCATTTCTGTGTAGTTGTAGTCTCCAGTTACGCTATTCTGAGTA…
lncRNA_MluLR17	CATGTCTTATCAACGTTCCAGCAACAAAGAAATCACGATCTGAGACACATCCGTTCAACAATTCTACAATAATTAAAACAAAGCAAAGAGGCATGTAAACTAATTATAGCACCAGGGCCTAGCCTGCCAATAACATTTAGCACCAAAACATCCAAGTAAACTTCTTTAGGCATAATGCAAAATCCAGACAGCGACCACAAAAACTGACACAATGTTTCACCATAGTACCAGGCAACAACACATCCATACTGTGGCAGAGAGATAGATAAACAAGAACGACGATAATAACTCTAGGTGGCCTTGTCAGACTTGGAGGCGGCGGTGGCAGCCTGGCCCCTGAGCCTTCCGGTCCTCCTAGCGGCAATGAGACCGACCTTCTGGCCAGGGGGAGCGTCACGG…
lncRNA_MluLR18	CCAGACTCCCCTGCCACCCCACAGCACGAGCCAGTGCCGCAGCAACAGCAATAGGGGGGCTGACAACACAACCCCAGTAGTTGCTCACAACTACTGACTCTACTTGTCTGGTTCGTTTGTTGTTGATGATGCCCGTCTTGCATCATACTGACTCGCAAAGGTTAAGCCTGGGCTTCTGCCTCCCGTGGCCAATTTGGGTGCCAGTGTCACCCACAATTCGTTGCACCTGAATTCCTGTACTTTGTATTAGACCGAGTGTAATCCAAGAATACGGAATTTAATGTAAATTCATTGT
lncRNA_MluLR19	TTTACATATAATCCGACATATATACAAACATATATGATATATCCAAACGATTCCACCCAAGTTTATACAAATTACTTGTCAAAGATAGGTTTGGTTTTAGATCACATTTCTAAAACTGAGGGGTTCATGTCACCCAAGTTTTCTAAAAAGATATTGTGAACTAAAATTTCACAAACCTATGTGACACCTAAACAAGTTTAGGGACCACTACTGCACTTTACTCGGCCATAGAATTACTCACTGGTCCTGCAACGTTTATATACAGCTACACAGTACATGAGCAACCAAGAGAACACCAAAACAAGAGTACGAAGCAGCAACTATCCAGTCAATCACGCGGGCACTGTTCAGCCCACTCACGCTGTTCGGCTGGCTGGCTGGGCTGGTGCTGGCCAGCCC…
lncRNA_MluLR20	GTTGAGTAACTCTTGTCAGTTTTGTTGTGCTAAACTAAGGAAACATCAATCATCTCTGTGAGCACAGAAGGTCTACAACTCAACAGTCTCTCTTTTTAAGCATTTTTTGTACTATTTGGGGCTTAGTGGAATACATTTCAAATGAAAAATTATATAGGGTTCAGTCATATGTATGCTCGCTGGTTGAGCACAGAAGGTCTACAACTCAACAGAATTTAGTTAGTCTTTTGCTTTGAATCATTGGAAAGCCATTTTAATATGTGCATGGTTGGTACAACCAATTAATGACAAGGCATCTCTGGGAACACAAATATGCGTAAACAGGTAACTATGGCTGCACCTATCCGTGGCCCAGGTTCTCTATTTCCTAGTACCTTTTTGTTGTCATTGAGAAATTTC…
lncRNA_MluLR21	GGAGAAGCGCAAATTGCCGGCCTACACCGGGATGGCACAGTTTGTGTCGCACTTTGCTGAGAGCAACGATCCACAGTATGCTCCGCCGGTGCCTAAGTGTGAGACCAGGGCTGAGAAAAAGGCTAGGATTCGCAATAATAAGCTCGAGCAAGGTGCAGCTAAGGTTGCTGAAGAGCTTGAGAAGTATGACCCACAAAGTGACCCCAATGCTACTGGAGACCCATACAAAACACTCTTTGTTGCTAGACTTAACTATGAGACATCTGAGCAGAGGATCAAACGGGAGTTTGAAGGTTATGGTCCTATTAAAAGGGTAAGTAATGTGGTGAATTCCTGTGCAGGTGAAGTTATTGCACTTTGGTAAGGTTTTTTCAGTTCTAAAATGGAAACAATCATTGG…
lncRNA_MluLR22	TCTCATCACCAGATACAGAAACACGACGACGAATTAACTAGGCAGGAACCGGATCCATGGATCGGCCCCCTATGAAACCCAGCAACCCCAACGATTAAACGGACTGACACAAATAACTCTAGGACACGCAATACAGACTCAAGTACTCAACCACCTCTCAGATCACCAGCCGGACGCACGCCATCTTATTCAGAGGGAAGAGGTAAACGAAACGGAACTGACGACGAACGACGGAGATAACCGAGGGCGGCCGCACGCTCGACGACACCGATCAGATCTGGCCGCAGTCGGCGATCTTG
lncRNA_MluLR23	TCTTCCGATCTTCCAGGGCATTCCATCACAATCACCGTCCTTATTAACCCCAGCTCCTATCTCCAATCGCAACTACTAGTGGTCAGTGGGCAACACTTGTGACCACAATTACTGATGACCCAATAATAATAATACTACCAAGGACCAGAGATTAAGCGCACGGCAATCGCAGGATTGCCACATGCAGCACGCACACTCTCTCCAACTCCGAGGGCTCGCTGCTCACTCCCAGATGCCGACCTCCATGAATCCATCCTCGGTGGCACAGCCCCGGAACATGCCGGTGCAGTTAAAGCCATAGGCCACCTCGCCGTCGCTGGACACGGCGATGAGCCCCGCGAATCCCTCGTCTAGGCGCTCCTTGACGCAGTAGTCGACGGCCTGCTGCAGGGGCAGTCC…
lncRNA_MluLR24	CTATGTATACCTAAGAAACTTTTGCAGCGGTTAATTAGCTCAAATTGGTAGGAATAAAGTTGTGGTGAACTTCTGAAATTGCAGTCCGGCCAGTTTGTCTTTCTTCACCCCAAAGATCTGTCGTAGTGACAGTGGCACATCATTTTCGGACCGTATTCGCGAAGAAAGAGCATTTTTGCACCAGCTGAAACTTCACGTATACAAAAGCTGAAATCCAAGTTCCGAATGCCAAAACTAAACAAAACTCCAAAGAAGGCCAAGAATTACATGGACACGGAGGAGGAATATATATAGTGCCAATTTGACATGCAGAGTGCCAATTCGACATGCAATTTGGTGATTTCTTATCCTTGCCAACGATTCCACATCACAGAACTTTATTGTCCGTCCTAGACCCTA…
lncRNA_MluLR25	CAGAAAGACGCAGAAGGGAGATACGTAGAGCTTGTCCTTTCATGGTACATTAGTACATATATACTGACGTCCAAACTATTGTTGTCCATGTCCTGATGTTACTTTGTAATACGTATAGTTCTGAACAATTTTTGTATCACGAGCTTGTGCTTGATCCCTGATTCTTCTGTTGACGAAAAGAAGTGACTGTGTTGAATAAATGGCTGTAATCCACGTACGCTTCGGGGACAGCTACATGGCTGCAGTGTTGCTATTGTTCATAGCAAAGGCGGGAAATAGCAATAGATTTCAGCTGTACATCTGACTATGTTTAGGTTCAGAACCCTGACAATATAGTTGTCGGG
lncRNA_MluLR26	GAGGTCGTGGAGCAGAGCTGGACGGCGGACTGATGCATTGCGCTGCGCAGCTGCTCTCTGCGCCCCGCATCCGTCCATGCGTTCCATATCAAAAAAAAAAAAAGCAAGATGCTTGTGCTTGTAACTAAAGCCGAATTCAGCTGTTACTGCTGTTGTCCTATGTTAAGACGCTTCTCTATCTTGGTTTGAGCGGTGGAGATTGTTCTGTCTCAAATCAACTTTTACCTTGTGCTGGATCTGGAATACAAACTTAATTACTCTTGCATTGCGCCAACATTTTATATGAACTTTCCTCCTCTGGGTATGAAAATGCTTTGCTTTGGTTGGGAGATTGTTTG
lncRNA_MluLR27	TAATTTCAGGATATCGTACGCAACATTTTGTAACCTATATACAATTATATACATGCAGCCGAAAGACAAACCCACTTCATCCAAAGCCGAGATCAAGACAAACACGGATAAAAAAAACACAACAGACTATAGAAAATGGTACCATAGCACAATTCAAGCTCACTTATGAAAATCCACATATAACACTGATAAAATGGGCCTACTATCCTCTTAACGAATCATCCACATAGAGTCCAAGGTGGACGTAAATAGAGTCCCAGGTGGACGTACAATTAGTGATAATTGACCGGTGATACATGCAAGCATCCAAAGCAGTAAAAGATGGAGCTGTTTGGCAGACAAAAACAC
lncRNA_MluLR28	CATCTTTGGCTTAAAGAAGAAAACATTTTGCATAAATTATTCTATCATAAGGCTAGATTATCCAAGACAGCATGTCCAACCAAAACTACGAACCAACAAATTACAATCGTATAGATGAGTTAGCACAACTCTTGCAAAAACGCTATTCAACAAAAACTATGCCTTAATCCTACTTGTTTTACAGCAGTAACATCAGAGTCAATGATTGTGGACAAAAATAATGAAGTTGAAGGCACATATTCACTGCTACTCCATTAGCTCATAAACAGATACAATAGCGAGCGCAGCAGCAGGAGCAAGGCCCATTCAATGTTGGAACCTACAGTCATTCCAATTCTCATGTTCGTCAGATCTTTCCTTGCGGAAAATTAACTTTACAGGCTCAAAAAGGGGTAACTG…
lncRNA_MluLR29	ACTCATGCTCAAAGCTGCAAGTAGTTGCACGAAGACCTGCAATCGTTGCAATGACTGATTACATACAGCAACTTGCTACTTGCCTAAAACAACTAAATGTTGCCGGCAAATATGAGGAAATTTTATATACAGGAACTTGCTACTTGACTAAAACAACTAAAAGTTGCCGGCAAATATGAGGGAAATTTATAATATGTATATGAACAGGGCTGCTGCCATTTTTTCCTCCACTGTCAGATGAAGCCACAGCAACTGATGCCCCTTATTTCCTCCCACCATTGGATGTTCGACCCATATGTCATGGTGGGTAAGTTGTAATTGCCTAGTGCGGCTACACATTACATCATGATATACTGATATAAATATGCCAGGCAATAAGCTTTTAGATTAACTAATGT
lncRNA_MluLR30	CTCTCTCTCAGCTTGGCCGTTACGGTAGGGAGCAAGCCTAATACTGGACTAATTAAAGCAATGGTTAGCAGGCACAGTGTCTAGTCCCAAAACAAACAAGAGGCACCAGACCAAAACCAAGAAAAATCCAAACTTTCTCATGCAGGATCCAGCTAGTAGATAGTAGCAGTTTAATTTAGCACAAGCACAGAGCCATGACGAGGAGGAAGCAGCAGAGCTAGCTAGTAGATAAACACATGCAGTCCAGCTCCATCTCCCCAGCAGCCTGCAATGCCCGGCGGCTATGAGGAGCTCTAGCTAGTCCATGAGCAACCCCTCTTCTTCCAGCAGCGCCGCCGCACAAGAGCACCGCCTGCCGGAAGAGGAATCCTAACCCCTCTTCTTCCAGCAGCGCCGCCG…
lncRNA_MluLR31	CATGATGTCTTCTTCCCCAAGTTGAGAATCCTCCGGTTGGCAGGCTGGATGGTCCAGTTGGTGACCAACGGTGACTCGACTAGTGCTTTGTTAAGCATCTGGAGGGGAGGACAGGATGCTGCTATGGTATTTGATTCCGATTCCAAAGCAGAGGACGGGGGCTGCAGCAGCAGAGTAGCACCGGCCCCGCAGCAGCAGAGTAGCACCAGCCCCTGTTGCTGTGATGCCAAACCTCCAGGAGCTTGTGTTCACTGTCCCAGTCAGGGCTTTCTACGAGGATATACACGCTACCTGTGACAATAATCTCGGCTTGGACTTGGAGTGCCTCCCTTCACTACGCTATTTCCTGGCACGTCTCGACTGTAAGGATGCCTTCCGTGAGGACGTGAACAAGGCAAA…
lncRNA_MluLR32	GTTCAATGGCCTTAAACTTTGAACTTTATTATTGTTCATCCAAACTTAAACACATGCTGACTGACGCAAATATGCAACCAAAGCCAAGGGGCCAGGGTGGGTGTCCAATTTCATGCAACAGTTCTGCAAGTACCACACTAAGATGCTTGCATTACATAGAGGATTTCAATTCAAAAAAGTTCACATGACAATACAAAGTTTTTCCTGACAACTTACTAGTGACTGACTAGCCAGGTCCAGCTGCAGCTGCATGGAAGTATTATTGTTGCTGGATCGATCATATGCAGGAGTCCTAATGCCCAGTTGCAGCTGCATGTAAGTATTATTGCTGGATCGATCATATGCAGGAGTCCTAATGCCCAGAGGAAGCTTGATCACCTGTGCTGGCATTACGATGCC…
lncRNA_MluLR33	TGCCCTTGCACCAGCCACAACAATTGGCGAACCAGGGAAATATGTCAAGTCTACATCAACAGCAGCAGCAAAATCAGCAGCAGCAGCAGCAGCTTCTTGGAACCACGCCAAATGTCCGTATGCATATGTTACAGCAGCAAAAGCCAATTCAGCAACCACAGCAGCAAACAGCAGCAAAATCTGCAGCAGCAGCAGCAGCTTCTTGGAACCGCGCCAAATGTCCGTATGCATATGTTACAGCAGCAAAAGCCAATTCAGCAACCACAGCAGCA
lncRNA_MluLR34	TAGATTAACAAAGGCTGAACCAGCTGTAACTGAAGGCTGGAAGTGGCACAGGTGCTCACCTAGTGGATTTTGCAGATCTTCAATGCTGATCCAGAAGAAGTACAGAATGAGTGCTCATTGCTGCTCTGAGGAATTTTACACCCACCACAAACCAATCAAGTGAACAATATATGACTAGCACATGGTAACTTGACACAAGGTTATCTTGAGGGTGCCTGTCTACAAGATGCACTATGTCAGCACTCAGCACCTCCCAAGCCCCCTTTGAAGACAACTCCAGGTAGAAATAGTCAGTCAGCGAGGTCGTAAATATGTTATTTCTAGGTTGG
lncRNA_MluLR35	GTGACCGTCAGGAGATATTTAACCCAGACCAGCTGGTGGCAGCAGACAGATTAGAACCTGCGGTTGCTACTGATAGTTCTCAAGCTTTGCAGCAGATGGATTGTGATCTAAATCAGGCACCGGAAAAGGAATGGATCAATGGTGGCTGCATGCATACAACTGAACCATCCAGAAAGCAAGACAATGGCATTCTGAGAATCGTTCCATCAGATTCCGATGCTGATGCTGATTACTGGCTCGCTTCTGGCATTGATGCTAGTATGACAGATGCGTGGGGCACATAGGGATGGATCCTCAGACTTAGGGCTCTAACATGTCCCTTAGACAAAATAGAATGAGTCTGCACTGCACAATTGCATTGGGGCTGGATCTTTAGGATACCTTTAATCTCCATGCTCT…
lncRNA_MluLR36	TAGGCTAGAGTTGAAACCCAATAGAAGCAATCACGGCCTTACAAATACATGAACAAATATACACACGTACGAGCAACAATACAATTTATTGAGAGCCATCAATCAGAGGGATGAGCCATGCTCATTGATCACAATACATCATGTGACGCTTCGAAGCAGCCAAGGCCCCAGGACGTCATGATCTGATGGCAGACCCTACCTAATCTGTGAAGCCCCAAGTCATCGACTTCAACGAGTAGCTTGCTAGGCTACATAGGTACACATATACAGCTTAGTTACATTATTTTTAAGCGACCAAATAATGATATGATGCTATACTAGTACACTACAATATGCTACTATGCACTATGGTGGGTGGGGTGGGCTAACCAGTACTATATGCTAACCAATACTTACAGC…
lncRNA_MluLR37	GTTCGTCATCCATTACCAAATTTCAGATAGCGATGTTCAATATGCACTGACATGTGTCGAGGTACGCAAAATTTTGGAGCCTTGAACTGCTTTCAGTTTTCACTTCGTCTGTGACAGTGTGGACATCATAGGTACATTTTCCTTGTTTTCAGAAAGCTGTTGAAGAGCTATTGAAGGGCGGTACAAAGTTGGAGCATTTGACAAATGGTACTGCCAAAAACGCATATTGGCACTAGCTATTGAAGGGCGGTACAAAGTTGGAGCATTTGACAAATGGTACTGCCAAAAACGCATATTGGCACTAGACGTCAGCCCGGTGCCCTGCTTGTTTGTGATCAACGCTAGCTGTTAAAACTCTTCTCTATATTAATGAAATAGGCACACTCCTCGTATGCCCGT…
lncRNA_MluLR38	TGGAAAAAACATCGTTTTGGTGCCAATGGAGATAGATACTCACCTCATGGACTACCATTGGCCCATTAGCATCTGCAGGGACAGGATAGTTATTAGTTTCGATGTGTGGCACCATCCACCATTGGCACCGGTTTATTTCAGTCGATGCATCATGCGTGACAGTGACTCAATGACTTGATTTACACTATCGTCTCAGCATCCGTATATGCATGTATATGGCACAACACAGCTCTGCAGATATATACACGTTGGATTAGCACGCACAGTTGCACGCAACGCTGCTGGTAGACCGTAGACACACACACTCTTAGCCTGCAGCTTGGACAGCTACTGCTAGCAATCGAAGGCCCACAGCTCTCGAAGCGACGTCATCGTGTTGGCAGCCGGACACACTCTTAG…
lncRNA_MluLR39	ACCTAAAAAAGTTGTTATGCTGCCCTAATCGAACAGAAAATGAATTACCACCATGGTCCGCAGGGCTCTTCCTTTTCGTAGCCATCTGAACTTTATATGAAATGGCTGTTGGACCAAGTTTCTGAATAGAGACCCAACAGTGAGAAAGAGAACAAAAAATAGTAGTAATTGCTGCCACTTACTGCTGATCTGAAAACCAAAAAAATAAGCTTTGAGCTGCTGAACTAAAAAAGAGCAAATAACATAAACTGTAGTTCTTGCAACATGGACAGAGATACAGAGAAGGCAAAAATAGAAAAAGCAAGGAAATGAACTCAAAATAAATAAGCTACCAGCTACCACAGTTCTACTGCTACGAATATAAAACTAGAGTAAACTAATAACTAAACTGATGACAAA…
lncRNA_MluLR40	GCACATTGGAATAGAAACCTTAAGTTTTCCATTACACAGTAACATTGGTATCAGGTAGACAGTTTTAGAATACAAGTTACAAGATATGTGCATCCCGTGAGCTCCACAAGTGCCATATTATTGCCACCATCATCTTTTACAACCAGAAAACTTCCACTTGGAACAAAAGAAAAAGGGACATTTCATAGCTGGAATGAAAATAGTGCAGCTTCTGATGGAGTCCAAGAAAAGGATGCCTGACAAATTAACGAGCATCAAATCAGCAAGCTTTCCTGAGTCAATTCTGGTAGCCACCGCCGACCGTGTTGTCGTCCTCCTCGACGGTGGTGTTGACGTATGGCA
lncRNA_MluLR41	CTGTTCTCTCTCCCTTCTTCTACCTCTAGCCATAGTGTGTGGTCGGACAACGTCTGTCGTGGTCGGCAAAACTGATGAGTAATCGACTCACCTGAGCCGGTGATCCAGTGGGCCAACAACAACCTCCTCCTTAGACACCGATGAACGCTAATGAAAGGAAACAATGGACCGGCACCACAGGCCGGACACAGGCCCTGAACTAAGATACAAAGGTGTTGCTCTAACATAGATAACTTGTGGCACTCCTGTCCTAGCACCCAGCCACAGTCACTCCATCATCCCCACCACTTCTGCTCCACCTTCAGCAGCCACGATCTGTGCCGAAGCTGCAAGTGCCGGCCCGCTGTCCAGTGAAGTCAGCATCCTAACAGCCACAGTCACTCCATCATCCCCACCACT…
lncRNA_MluLR42	TAAATCGCGTCCTCAAAAACCTCTCGTCCCGAAAGCGCACACAACAACAACAACTCAGAAGACACGCGCGACGCGACGGGCAGGTAGAGACAGATCCATCTCTCGCCTCGCCCCACCTCCCTCGCCGATCGGGGTCCGCCGCCGCGCCCAGATCGCTTCTTCGCCTCGGCGCGGAGGTGGCCGAGGGTAGGAGGAGCCTCCCGGATCCGCCTCGCCGTCGCCGTCGGCTGGGGGAGCAGCAATGACGGCGGAGGGGACGGCGTGCAACGGCGCCGGCGAGGCGCCGAAGGCGGAATTCG
lncRNA_MluLR43	CGCGGAACCCCATAGCTGTAGTAGCCGCTGTTAATTATCCTGTACTTAATGCTTATGCAGTTGCCTGTACAGGCATCCTTTGTTGATTATTATCGCCACCAGCTCGAGAACCTCACCCCGATTGTGTATGTTAAGATATGAGACATGATGTGTAGGCAGCCTCCACACCTTTTAGCTGACTGATCGGAGAGTTACTCCTAGGCAACTTGTGTTTTCTAGATTTGCAAAATGATGTCCGAAACTCTGCAGTTTGCTGATGGATGGTATCAGGCTGTAGTTGTGTTGCTGTGAGCTTTTACTTGATCCGTTTCTTCTGTGGACTGTGGATCTAGAGGCCATTTGTGCTTGGAATTGTGCGTGGGCCTGTGGGACGGGTGGTTCAATCTTGAATGGTTGTGT…
lncRNA_MluLR44	ACATAACGGGCAGTCACGGCATAAATTGCATTGTTTAAACTAACTGGGTACCAAACCCAAAGCAGCTAACCAAGACATGTAAAATCAGGATGACCACCAGATACTACTCGGTCTTTAAGAGCCGGGGTGTAAAACTCATGATAACCACCAGAAATACCTAACTACTCAGCCCAAAGAACCTGAACAAGCGATTTGAAACTAAGGATAACCACCAGAAACAGTTAACTAGTCCTGCGAACGGGAATGGAACAGTAGCTTCCACTGCTTTGTCCTCCAAGCCACACTTCTGGATGCAACTAGTATGTACACGATAAACCCATAACTCGGATCAAACAGAGCGCATAAACCTATAACTCGGATCAAACAGAGCGCCTTGATATGTAAGATCACTTTGCAACA…
lncRNA_MluLR45	TGGGTACCAAACCCAAAAGCAGCTAACCAAGACATGTAAAATCAGGATGACCACCAGGTACTACTCGGTCTTTAAGAGCCAACCTAGGGGGTGTAAAACTCATGATAACCACCAGAAATACCTAACTACTCAGCCCAAAGGACCTGAACAAGCGATTTGAAACTAAGGATAACCACCAGAAACAGTTAACTAGTCCTGCGAACGGGAATGGAACAGTAGCTTCCACTGCTTTGTCCTCCAAGCCACACTTCTGGATGCAACTAGTATGTACACCATAAACCTATAACTCGGATCAAACAGAGCGCCTTGATATGTAAGATCACTTTGCAACAGAAGTCCCCGCTGACTTCTCATCATCAGGCAGGCCCAGGTCGT
lncRNA_MluLR46	TGTACTGCTACTACGGCCATGTTCGCTTATCTTCTAATCCGTCTTTTTCAGTTTGTTTTTTCAGTTGAAACAGTATTTGCTCTTACAGCAAATCATCTGGAACAGTGTTTCGATTTGTTTTTTCAGCGAAGCGAACGGGACCTACGTGTTTGCTGGAGTGACCAGTTCTAGTAGTACACACGTTGTATACTTGTGTAATTTTGGATCAGGATGATGCTTAGCATCTGACGGTCTATTTCAATGATCGATGTATTATTATGCTATGGCCTTGTTCGGCTCGTTGAATCTTGGCTGAAAACACTGTTCTGGTAGAATTATTGTGAAAGAAAAATACTGTTCCGACTTAAAAAATAAGCTGAATATGGGGATAAGCCGAGCGGGGC
lncRNA_MluLR47	GTAGAGAGGGAGATGGAGGGAATTGGGATGATAGAAACACAGGGAGGGGGTTCAGAAAAAAAAAGATGCAGGTTATCCAGACAAACAAAAAAACAGATGCAAGTGTTGCATCTCTAATTTTTGTAACTGCAGAATGATGGGAGGTATACCCGAAGTCTGAGGTCCTGTGTTATTTGGCAGCAGAGGGAGAAGTTATTTGTGTGTGCTTATAGCTAGTGGCGATAGAGTATTGCAAGGAAAATCAAATAAGATAATCAAGAATCGAAGTTTTGAGAGTTCTTGTTTGTTCATGTTGGTTGTCAACATAGACAGTATGTAGAAAGCGAAGGTTTTGCATAATTTTATTTAGAGCTTGTGCGTCACTTTAGGTTCCTAGCACATGGTTTTTAATTGGACTCT…
lncRNA_MluLR48	AGAGGGAGATGGAGGGAATTGGGATGATAGAAACACAGGGAGGGGGTTCAGAAAAAAAAAAAGATGCAGGTTCCAGACAAACAAAAAAACAGATGCAAGTGTTGCATCTCAAGTTTTTGTAACTGCAGAATGATGGGAGGTATACCCGAAGTCTGAGGTCCTGTGTTATTTGGCATAGTTTTTGTAACTGCAGAATGATGGGAGGTATACCCAAAGTGAGGTCCTGTGTTATTTGGCAGCAGAGGGAGAAGTTATTTGTGTGTGCTTATAGCTAGTGGCGATAGAGTATTGCAAGGAAAATCAAATAAGATAATCAAGAATCGAAGTTTTGAGAGTTCTTGTTTGTTCATGTTGGTTGTCAACATAGACAGTATGTAGAAAGCGAAGGTTTTGCATAAT…
lncRNA_MluLR49	AGTTATTGGGTGACTTTAGATAAATTCACAAACGGTGCATTATACTGTGGTAGAGATAGATAGAAACCACAATAATTATCCTATTAGAAGTGTCCTAAGTAACTAATCGAAGATGAAAAGAAGAAACAAATACTCATGGCCGTGGCTCATATAGTACACATGCACCGATGCACGTACGTACGGAGCCGCATTAATATTACTCCAACAAAACCAACTCACGACATGCATGAACAGAGAGAAGTGCTGGAAGTAACTCTCTCTGCTCTAAATTACTAAAATGTAATGAGTTATCTATGGTTTGGGCGCAGCCGGGGTTGGTGAGCTTGCTCTGGAGGCTTTCTGATTAAGGTCCTCGTGCCTTGTGTAGGGTGAAAGTGGGCGCTGTTGCTTCTTGTGATG…
lncRNA_MluLR50	GCGTGGCATGTGAGCTATTACAGTTCCTGCCCTACCCTAGTTCGATCTGTGCTTCCTGTGATTTCTTGATCGTATCAGCCATACTTATCAGTCATGATATAGTGTTTTTCTCTCACAACAAAACAGCATCAGCCGGCTTATAAGCCACAGAAACGATCAAGCGAACATGCTATTGTCAGCTGCTGTTGGACTTGATGTGTTGTTTGTTTGTCCGTAAATACGAGTTTGTGATATGAGATCATGTTGGGAACTTGGGATTAGGACAAATGGGTCTGTTTGCTCTCAACTGGTGTTTGGATTCTAAATTGTATTGTCACGTGTGTCACAGTGTTTGTTCGCGGTCCTTGGGATGTACAATGTGGTCCTTATGTACAATATGGCCCTGTTCGCTCATCTTAT…
lncRNA_MluLR51	CCGTCTTTGTCATGATGCCACCCATGGAGCAGACCATGGGGCGTGGCATGTGAGCTATTACCGTTCCTGCCCTACCCTAGTTCGATCTGTGCTTCCTGTGATTTCTTGTCAGCTGCTGTTGGACTTTGATGTGTTGTTTGTTTGTCCGTAAATACGAGTTTGTGATATGAGATCATGTTGGGAACTTGGGATTAGGACAAATGGGTCTGTTTGCTCTCAACTGGTGTTTGGATTCTAAATTGTATTGTCACGTGTGTCACAGTGTTTGTTCGCGGTCCTTGGGATGTACAATGTGGTCCTTATGTACAATATGGCCCTGTTCGCTCATCTTATAATCCGTCTTTTTCAGCTTGTTTTTTTAGCCGGAATAGTGTTTTTCTCTCACAACAAATTATCCAG…
lncRNA_MluLR52	TATTATAGATGAATTTTAAACCTCAGAAAGTTATGAACTTTGGGACGAATAGAGTATATTCTCTCTGCTTGTGGGCCCCGCCGGTCGGCCGAGGCCAACGTCTCAATGCCCCATTGCCCAGGCAGCTCCGTCAGAAGTCAGAACACATGCCACACGTGATGTAATTATCCTGAAACGCAGGCGCTTGCTGCCAATGCACCGCCTCGTTGTCGTCGGAAGAGGCAGCACGGCATACCAACATACACCATACCAACTGCACAAGGATATAGTACAAATACTACGAGTAGTCGAGTACTAAATTAGGTGCATTCGGCACAGCGCACAACGTTTCAGCATCTACATCTTTTTCTTTTCTTTTCTTTTCTTTTCTTTTCTTTTTGCATCTGTCTGAAGCAGGGT…
lncRNA_MluLR53	ATATGCTGGTGGTCGTGGTGGCCGCACAGCAGCTGCTGGTGCACCTGCAAAATGAGGGACATATAGTTGTTGCACGTCTGTTGAGAGTGTCGTTCGGTGGCTCTCAGATTGTTTTGAAGTTGGCATAGAGCTTCATCAATTGGTTGAGTTCGGGATTACCAGAAAAGACTGGATACAAATTATGAGGGTTCCTGTTCTTGATCATTATTTTTGCAGGCAACAAAAGCGAAAAAAAGTGATTACTAATTGAGTAATTGTAGATTAGACACCTATTCAGATGTAGTTCTAGTTTTGGTCGTCGGCTGATGTGC
lncRNA_MluLR54	CCGCCGCGGCCGCCGCTCCGTCGTCTCTGTTGAATCTTCCCTCGCCGAACTTTCCGCGGCTTCCTCGGGATTCTTCTTCGCGGCGGCGCACGAGGAGGGGAAAGAAAAGCGTCGATTTTGTTTTTCTTTTTTCCTTTTCCTTTTTCTCCTCCGCGCGCGCTGTCGAGCTCTCTTCCGTTCAGATTCTCCGGTCGCGGCCAGCGTCGTCTATCTCCGGCCGTGGGAGTTTTCCTGGGTTGTTTGGGTGCCCAAAATTAGCCATTCCCCTGCAGTAAGTTAAGGCCGGGCGGGCTCGGCTAAACTTCGCGTCTTCTCCGCGGCCGCGCGCGGGGGGAGCGAGGGGGATTG
lncRNA_MluLR55	CACCCGGAGAATCCAATATCTTGTTCTGCACATATCACGAGTGAAACGAAACTTAACTACATCAGCCCTTCAACCTCACTATCTTATTGGACACGACTGATGCTCCTGATGCAACGTTTTTCCAGGATGTGGCATAACCTAAAGACCAGCTCACATTCCATTCAAGTGCCAAACTAACTAATACAAGCACCACATGGCGCCTAAACTCAACAGAGAATCGACTAAAAAGGAATGAATTAGAACCTTAGTGTTCTAACTTCAAACTGATACAAGGATCCACGAAAGCCATCAATCTGCAAACAGATCCTAAACACCTCCGACTGGTCAAGCATCAACAGTGGACAGGAGCTAAGGATGACCGTCAGGTGCACATTCTGAAACAACTAAAGACCTGATCCA…
lncRNA_MluLR56	AAGAACAGCGTCACGGTCTCGTCTCACGGAGGAGGCGACAAGAAGGGTTCGCCTGCCAGTGTACGTTTTAACCAAGAAGATCGAGTTCCTCTTTCATATGTTTGCGGCTCCAAGAATTTCGATTTTCTGTCTACTATGTTGTTGCCATGAATGGAATTCTCTCTTCTTTTCATGCCTTGTTGATCCTGCAAAGACGACAGGTTATCTCGCTTGCTGTAAAGTTTAGCTATTGTTTGGTTTGGTTTGTTTACTCTGATGATCTGATCCCCAATCAGGAGGAGCCATATTGGATCTGTTTGATTGGGTGGCTAACTTCTAGCCTCCTGTTTGGTTGGGTGTCTAACTTCTAGCCTGGCTAGAATCGAAGTCTGGGCAGCCTTAGTCTGATCCTTGGTTGTT…
lncRNA_MluLR57	CGACACCGCCACGGTCACCTCTGCCGTCCCCGCCCCCACGCAGCGTCCTCGCGTCCACGCATGCCGTACCGTGGCTGCACTCGCCTGCACGCTGCTGCTATCATCACCGGAGAAGCTAGATGTACCTCCCCTCGATGCTACTGCTGACCTCGTAGGAGAAGGCAGATGTAGCCCACTGGTGTACCTCTGGCCGCAGATCCATTTTCCCACGCGATTACCATCGCTGGCGGCCATCAACATGCTGTCCGTTCAAGAGACACGACTCCTGGTTCGTGGATGTTTTAATTGCAGGTCCATGAATGGCCACGACCTGCATATGTATCATCAAGCTTGCGAGAGTTCCATTCCCCTTCAATCTGAGCAACCCGCCGATTTTAGGCGCACCAGGCGGAGACTGTT…
lncRNA_MluLR58	GAAGAACATGTCCCTGCGCAAGCTCTGGAAGTGAGGCTCATGCCTTGTACCCACCTTTCACGGCCTCCCTGAAGCGAGTGCCTTCATCTTCTTATATCTCTGCCAAAGCAGTGTGGAATGGTGTAGCGGCATGCTCTGGACCTTTGTGATGTGCTTTAAGTTATGCCGTGCATGCCTATATATATGTTTAAAGTTTTCCTTATAACGGTTGTAGTACTTTATTGCAAAGCGATGTGCTTTAAGTTATGCCGTGCATGCCTATATATATGTTTAAAGTTTTCCTTATAACGGTTGTAGTACTTTATTGCAAAGTTGAATTTTATCAGATCAGTTAGATTATGGTACTAATGCATTGCTAGCTCGCGATGTACTGCGTTCCAGTTCGTACTTGGTTTGCGG…
lncRNA_MluLR59	AAGCTCTGGAAGTGAGGCTCATGCCTTGTACACGGCCTCCCTGCAGCTAGTGCCTTCATCTACTTATATCTCTGCCAAAGCAGTGTGGAATGGTGTAGCGGCATGCTCTGGACCTTTGCGATGTGCTTTAAGTTATGCCATGCATGCCTATATATATTTTTAAAGTTTTCCTTATAACGGTTGTAGTACTTTATTGCAAAGTTGAATTTTATCAGATCAGTTAGATTATGGTACTAATGCATTGCTAGCTCGCGATGTACTGCGTTCCAGTTCGTACTTGGTTTGCGGTTTGCCAGCCCACTCGTAATGAACACTGCATAATGGCTACTGCTCTGATCTGATTATCCATGCGATGTTCCCTTGGTGTGTAATATGCATTGC
lncRNA_MluLR60	GATCCCCTCCCTCAACATGCCTTGCCATCCGCTCCCCTTCCGCAACCTGCATCGCCCTGCCGCCGCCGCCGCTGCCCTGTCCTCCTCGCAACCATTGATTGGCCGCCCATCTTCCTCGCAGCCGATGCCGCGAATTCGATGTCCGACGCCGGCACCAATACGCAATCTCACATTCTCTCCGTCGCTCTAGACCAGATCCCGGTCAGTTCTCACATCGTCGGGCGAGTGGCCGGACGCAGAGAAGCTCCCCACCGGCGCTGTTGCCTCCCTGCCCCGCTCCCCTGACGCCGTTGAGCTTATCATCGTCGCCTCCACGCGCTGCGCCACCAGGTCAGGTCGGTCGACCGTGCGGTGTCCACCATCCTGTCGCGCAAGCACCAGGCAGCACCGATACAGTGC…
lncRNA_MluLR61	CATATGGTTATGGTCAAGATGGACGTGGGCATGAAACTGAACACTCAAAGCGGCATGAGCAGGAGTATTATCGTGTTGACTCATATGGTAAAATGGAAGGCAACTATCAGATGCAGCCAAACAATGCTGAACCAGAAGGCCCTGAGGAAGGTGAGGCATACGAGGAAGGCCACTACCAGTATCACCGGGCTGGTGAATCACATGAATGAAGCTTGATTGCAGCGTTGAGATTTGCCTGCAGCTTTATACTGATACAATACAATGATGATTTCAAAGTTGGTTCTTTGTATGAATTAGTTTCAGCTGCATAGTGCCTGTCAGTTTGGGAAATTCTCAAAAGAAAGCAAAAGCATGCCCAATTTTGGAATTTGAAGCCTGTGGCTGCCAATTTCTTGTGGA…
lncRNA_MluLR62	GCAGACGTCACCGTATTGAAAAATAAAGCACAGCAGCACGCCGAGGTTTGGTATGGTAGCAATTAGCAAAAGACCAGATTTTCACTGGCTTATTAACACAGCTAAGCAGTATAATGTAAATGATTGTTTCAGAGAGATCAATGATACGATGCCTACTGATGCCATATGTACAAAACCACATGGTGTGCGCGGTCCATTTCCTTCACCAGTCACTCCGAAAGCGAGAGCTCATCGATAAGCTAACCTATCCACCTGAATAGCTGATCGTCCTGCCACGCTCAGTCACTCCGAAAGCGAGAGCTCATCGATAAGCTAACCTGTCCACCTGAATAGCTGATCGTCCTGCCACGCGGTCTCGAGCGACAACATCCGGCAGCATCG
lncRNA_MluLR63	ACCAGAAACACTTGGGCAAACTGCAAATCCAGAATGCTGGTGACACCACACCACATCCTGGTATAATACGTACAAAACATAGTTATTCAGTCTGATGACATTTAAACAGAGCATCCATCGACTCATCTGAAAGCCCAGAACAGAACGGCGAAGAACGCGACAAGCCCACAACTACTAAAGGAAGCAGAAGCGCACGCAGCCTCGATACGAACGAACGTTGCCCTGCACGCGGGGCACACAGCCTCACGGCTCGACGACGCGGCGCCGTCAGTTGCTCGGCGCATCGGCCGCCGCCTCCTCGACGTTGCTGCCGG
lncRNA_MluLR64	ACCAGAAACACTTGGGCAAACTGCAAATCCAGAATGCTGGTGACACCACACCACATCCTGGCGTACTCCCAGTATAATACGTACTACACATAGTTATTCAGTCTGATGGCATTTAAACAGAGCATCCATCAACTCATCTGAAAGCCCAGAACAGAACGGCAAAGAACGCGACAAGCCCACAACTACTAAAGGAAGCAGAAGCGCACGCAGCCTCGATACGAACGAACGTTGCCCTGCACGCGGGGCACACAGCCTCACGGCTCGACGACGCGGCGCCGTCAGTTGCTCGGCGCATCGGCCGCCGCCTCCTCGACGTTGCTGCCGG
lncRNA_MluLR65	AGGTTGGCTGTGCTGCTTTAATCTGTGCTGTACCTGATCCCAACAATTCATATGATACCCCGCCAATTCACCAGGTTGTCTATTCTCATCAGGCCTGATGTGATGACATTGCCTATTTAATTTCTATCTAGCCTAACCTGAACCTCTTTTCTTTCAGCTTCTCTGGTGGCTAGGTCTGGCTATTTCTCAATGAACACGGGAGCAGTAGCGATTTCCCATATGCCACAGGAAGCGCTAGCAATTTCTTCCCTTTACCAACAAAGGCCCTCTTTGTGAAGTTGTTGTAGTCGTTCGCTTCAATCTCATCCAGGATTTGCCTGTACAACAACAGGGAAGCCCATACTGGCCATCTGCTAGCCTGTG
lncRNA_MluLR66	TGGTGTCCCAGCATAGCAGGTCCCAAGCCCTGGTAAAGGAGGAGGGTTGTGTTAGGCGTGGTGAGCCAATGTAAAAACTTAGCCACTTAAATGGAGATGAAACCCGAAAAAATTTGAGATGGTTTGGACATGTGCAACGGAGACCTTCAGATGCACCGGTGCGTAGTGGAATCATAAGTCAGGATAGTAACGTGAAGAGAGGCAGAGGAAGACCGAAGTTGACTTGGGTAGAGGCAATAAAAGGAGACTTGAAAGGATGGAATATACCCAAAGACTTAGCCTTAGATAGGAATGCTTGGAAGACAGCTATTCACGTGCCTGAACCTTGATTGTTTCTGTTGGGTTTCAACTCTAGCCTACCCCAACTTGTTTGGGACTTAAAGGCTTTGTTGTTTTTCA…
lncRNA_MluLR67	GGACATGTACAACAATGTTGTGACTAGTGTTCGAACAAGTGATGGAGACACGGATGACTTTTCGATTAGGATAGGACTACATCAAGAGTCAAATTTGAGCCCTTATCTGTTTGCCTTAGTGATGGATGAGGTCACAAGGGATATACAAGGGGACATCCTTTGGTGTATGCTTTTCGCGGATGATGTAGTGCTAGTTGATGAAAGCCGGACAGGAGTGAATCAGAAACTGAAGTTATGGCAGGAGACTTTGGAGTCCAAAGGTTTTAGACTCAATAGAACTAAAACTGAGTATACGAGATGTGACTTCGGCACTACTACTCGGGAGGAGGAAGATATTGGTTTGGAAGGTCAAGTAGTGGCTAGGAAGGATACCTTTCGATATTTAGGATTAATGCTATA…
lncRNA_MluLR68	AGCTTGAGGAACTTATCATAGGTGGAATACGCATGTCTCTCCACACATTCAGAAAAGTGATCTGTACTCCATTCGTGGGTGCAAGCGTTATCATCACGAAAGAACATGGTAATAGAAAACAAGCATTTACTTCACAACCGGTACGTAAGAGTACTTACATGCCATTCGTGGGCTCACCATGTACATTGCAACAGTCATGAAGTAGTAAAAAAACGCCATAAACCGAGCAAGGAAACAATCAATCCATAAAGCGTCGCCACCCAATTCCTGATATGAGCCAAGGGCTGAATCCATAAGTAGGCTGAATTCATGTAAAGAAACGAACTGATAATTACTATGGAAAACAAATTAGGCAAAACAACAGAAATAAAAGTAAGTCACGGTAGAACTTTGACATAA…
lncRNA_MluLR69	TTTCCTTTACCTTTCTTAAAATATTAGTATTCAGAACTATGTTATCCATCATGTTATGTCATTTTTGCTGTGTGTATACAGTGGAGGTAGCCACTTTGAAAATTCTCATTCGGTCAACATGTAAAGAAGCTACACATGATTTGTGTAGTTTTGCCTTCTTGAACCATTCATGATCTTAATTGATGCTTCTAGCAGGGCTTGCCAATTGGTGATGCCAGTACTCAGTAGAGCAGGCCTGAAGTCTGAACCACTATCTTATAGCATAGACTTTTATGTCCTGACACCCACATAGCATTAAGTGAGAAAACACAAGATTAATCTGTGCTAATAGACTTTTATGTCCTGACACCCACATTGCATTAAGTGAGAAAACACAAGATTAATCTGTGCTAAGTGTAT…
lncRNA_MluLR70	TTCTTCGGTGCTCGGGTCTGGGCTCGCGGGACGGGGTCGTGGGAGCGAGCATGGCGGCGGGCTGGAACTGCGACAGGGTCAGCTGATCTTGGCAATTGAACCTGATAGGCCACTCTATTATGTGATCTCATTATAAGTGAAGCCCCCACCGATGAAAAGCTGTTATCTTGGTTGCTTTCTTGAGGAGTACTGGTCACCAGATGGTAGCCTGTTCTCTTCTGTGTGATTGGGCTTGATTATGGACCAATGCTCCTGGTCACTTATGTTCTGTGATCATCCAGAGTATATCATCTGTCAGCTGGTCTTTCCTCTATTGGAATCACCTCCCTTTATGAAAGAATCCTTGTTTTAGGGCAAATCTCCTTTGGCAAACATTGTTCAGGGTGCATCACTTTGTTG…
lncRNA_MluLR71	ATGTCCAGAAGAGCTGATGCCATCCGAACAGAAATCTGTCATTTGATAGGCATGATGCTCTACAACTACCTCAGGACCAAGTGGTCGTCAGCTTTGAAGACCGGCATTCCAACATCAAAAGCCACAAGTTTTCAACTCGATGATGAAGCCCTCATGTTTTTTAGGGGACTGGAACACGGTGAGCCAAAAAAACGAGTCAAAACAATCAAGGTTACCAGCTGAGATACATAATACTTCACTTTAATGAACGCAGACACGGCCCCTAAACTACCTAAGTTGCATTCTCGTTTATTTTTGACACTACAGTTGCTATGTTCTATCAAAGCGAGGGCCCCATCCAAAAACTCACCACCATTTGCTTATGGGGGCATGGCCAGCGCTGTGATGATGACTCATGAA…
lncRNA_MluLR72	GCAGCTGTCTCCCATGGTGCCTAGTGTATTTCTATTAGACTTCTTGTTTCTTTTTATGATGATCTCATAAAGTCCCAACGAAGTACGTTGGGCTCATTAAGGACATGTACAATAATGTTGTGACTAGAGTTCGAACAAGTGATGGAGATACAGATGACTTCCCGATTAGGATAGCACTACATCAAGGGTCAGCTTTGAGCCCTTATTTGTTTGCCTTAGTGATGGATGAGGTCACAAGGGACATACAAGGGGACATCCCTTGGTGTATGCTTTTCGCGGACGATGTAGTGCTAGTTGATGAAAGCCGGACATGAGTGAATCAGAAACTGGAGTTATGGCGGGAGACTTTGGAGTCCAAAGGTTTTAGACTCAGCAGAACTAAAACTGAGTATATGAGAT…
lncRNA_MluLR73	CCCCCCTCATCCTCCTCCTTCCCTCCTCTCTCTCTCTCTCTCTCTTGCCTTCCTTTCTCCTCAGCTCCCTCTCCCCACCTGGCCTAGACTCTCTCTAAAAGCCTCCAGCTAGCTTCAACCCTAGCACGCACCGCGCAGAAGGTTTACATCTATCGTCTTCTTCCTCCTCTCCAATCGATCAGCTTAACCAGCTGAGGCAGCGGGCGAGCTCCGGTCTACTTCTACCCTCCATGGACGGCGGCAATTAATTCCACGGCGCCGTGGTGGTACTAGCACGACGTACCAGCAAGTCGTCCCCTCGAGATTCAAGGAGAGGAGAGGATAGCTTAGCTTAGCTTCTGCCTAGGTGTCCTTCCGTCCCCAGTCCGGCAGTCCCGAGCTGAGTCCCCACTGCTAGAG…
lncRNA_MluLR74	GTTCGACTACGATGACTACGACTCTGTTCCGCACAAGTTTTTTTGAGTTGATCTGAGCCTTGTGTGATTCTGAAGTACGATCATCAACGTAGCAGCCATTCCCTACAGTTATCATTAGTTTGATCGATCAATGGCTTTTGAAAATTGAAATGCTGTAAATTCTGGTTTAAAGAATGGGTCCGTCAGTCCGTGGAGAAGGCTTTAATCTGCATCTGCTATTCAGTCAGTGGAATTGATCGTGGCTTTAATCCTGAGACAAGATTTCGTTTGTAAATCATTTTGCTCGGTAGAGTTTGACCAACATTTCAAATTACCACATTATCATCCTGGATACAAATCTGGTGTTCCAGGTTCATTCATCTTGTAAGGCTTGCGCACAAGTTCAGTATTTGTACCAAC…
lncRNA_MluLR75	ATACAAGCTCCCCATAAAGTATCTAGTTCACTTGAACATGTTCCTGTCAAATAAAGACTGTTGAATCAACCCTTTCGGAGTATAAATATACATATATATGATATATCATATCAATACGCAACAACATAATAAACCACTATAAGGTCACACCCACGGGGTGACAACGATCTATTGAGACTATCTTAAATGGAGTATTATTTCGTTTCTCCTGTTACACCAATCTTCAACTTCTGGGATGTTACTTCTGTCTAAGGAACACTTAAAGCTACAGGAGTTCCGATCAGCACTTCCCAAAGCTTCTGCTCACAGAAGGCCGTCTCCCTACCT
lncRNA_MluLR76	AAAAGTATAGTATTAAGAGAGACAAATATAAGATATGTGCAATGATCCATTGTAAAAAAAACACAGAAAAATGTTCTTGATCCCTTATATGAACTATAAACGAATTAGCAACAAACGGTGTTTTAGACTGCACGAAAACGGGGGACAGGACACATATTGGTATCACAAGCACCATCACGCCTACTCACGGTGTTATCAGCAATGCCCGGCGCCCCGGCCGCGCGTAGCGAAGGGCGCGCGCGCTAGCTGCTCGCTCGCTCGCCCTTCAACTGCTTGACCGATCGAAGGATTGGACCGCCAAGCCGCGCGCCGCCGCCGCCGCCGCCTCCAGACTTTTCTTGGGCTGCTGCTGGTGTGGTGGCGAGCGCACGCGGGCGGTGGGCGGTGGACGACGGCGCA…
lncRNA_MluLR77	CACAAGCTGACATGGCCACAGTGGCATCGATTTCGCGCTGTGGCTGTGTGCTAACATCTCAGTGCACAAGAGGATAACTGGATAAGTGTGGACTGCAAGACAGTGCACCCTACTGATCCCGCATCAGCAATACGGCAGAGCCGCCTGCAACGCCGCAAAGTTGGAGATGCACCCTACTGATCCCGCATCAGCAATACGGCAGAGCCGCCTGCAACGCCGCAAAGTTGGAGCTTGTTTGCACGCTACAGCTTGGAAGTGGCTTAATCTCGTCCACATTGTACTGTGGTCCTTAGATTAGATTGTCGTGATGATGACTGTTCTCTCCACAAAGTCCGCTCTGTACCTTTTTTTGGGAGCGACAATATTTGCCAATCCTTCCCGACTGCCCGAGTATATCAA…
lncRNA_MluLR78	ATGGTCGTACTGTATCCTAGGAATCTTTTCATGTGGAATCCTGTCAGCACCATCTTTTGATGTAGCTAGTTCACTGTAGCAGCTCCTATGTGCGGGCGAGTTCTGAATGCGGCTCAGTGATACTGGTACCCTGAGTCTTGTTGTGAAGGCATCTGCTATCGTTCTTGATTATAGACTAGCATGTATAGTAGTAAATGTTTTGTAGTTCGTATTAATCGTTAATTTAGTGGACATTAGCAGTGTAAGGCTTTGCCAGATGTGTACACCTGATCAGTATAACCGAACTCCAGCCTAGTTGTGTCAGGGCCTCAAGGTCCCTGCCTGACTGTTAATCTATTATCATGAGGTATAGTTAGCATGTTCTCTTTTTGTTGTGCTGGACGATTACATCTTTCTAAT…
lncRNA_MluLR79	AAGCTCTACATGTGCAAGGTTAGCATGGCTGTTTTAGGCTTTATGCCTGTCTGTCGTGCACCATAAAATATGCTAAAAATTAAAACAACAGCAAACACAATTACAACTAATAATATGTCATTCTTAAGTTCAGTGGAACTTTCTTACAACAACAACAACAACAACAAAGCCTTTAAGTCCCAAACAAGTTGGGGTAGGCTAGAGTTGAAACCCAGCAGAAGCAATCAAGGTTCAGTGAAACTTTCTTATTGAATATTATTTGATTACTATATTTGAGCTTTGCAGGTTCGTCTTGTAACTGAGAAAGATACAAGTAAACCTAGAGGATATGCATTCATAGAGTA
lncRNA_MluLR80	TGTCAGTCTGTCACAACATCCGGCTACATTTCTCTCTGTTGGATACAACACCAACCAAAATCTGTAAATATTCAGTCCTACACGAGTAGGTTAGGCACCTTGTGCCATCTCTTTAAACAAAGATGTTTGCTGAGCAGTGGTTCTGTGTATTTGCTGGGGTCTGCCTTTTGATGCCCTGTGCACTTGTCATACTGTGACTTCAGTTCACTACCTGTACTTGTCTGTACTCCTGAGGCAATTTGTGTATATGAGTACTAGTATATGTCAAGTTTTGTGTCAGTACTAACACTTATTTCAGCACCTTTTTTTGCCCTTTGCAGTACCTGTTGATTCTAGCTATACGACCTTGATATTTCTTTCTTTGCATCCATTGATCCATAGCTCTGCTGCTACATTCAG…
lncRNA_MluLR81	CTCAAGTCAAGCCCAATTTAACCTGAAGACAAACCATCGACAGTGATACTTTTTATTCTGCTTGTGTGCTGGGACTTACCAACACGTCAGGGTCGCACTGACATCTGCTGGCATTGTGATAACTGTTGGGTACAAGATGAATCTGTAATTCCTACTTGAAGGCAACATTGGATAGGTGACGGAATTAGTTGTGGCTGTACCATACTTCTAAGCTCTCGGCCAAAGGGTGCACGTTATGAGCTGATGCATTAGAACTGAGGTTGGGGTAATGTTTGAAGAATTAACAAATGTAAATATCTTTGGCAGTTAGTGTCCCCTTTTAGATTTACCATACTCTTCCCTTTCGTTATATGTACCTTGTTTTATTTAGTGCTTCATCTAATTTACCATAGAAGGGCC…
lncRNA_MluLR82	TATCAAAAGAACTTGTTAACGATCGAAATAAAGATGAGCTCCATGATAGGTTCATCTGTGGTTTGCTGTAATGCTGTTACTTGCAGATTATATACAAACCTTCCTTTTCGAATTTGTTCCCGGTAACACATGAAAGGAAGAGATCTAATTTCTTTTCTGGTAACAAAGCAATTACATGTGAGACCTCAGAATATTCATGTCTTCTTCATCTCATTCTACTACTTGCACGATTCCTGATGCCTACAGCTCTGAATAAGGCTATAATCAATGCTTGAATGCTGATACAAATAAGCACCACTAAACCTTTGGTCTGACTTGGCAAAACAAGCGGCGTTGGGCTTTTGATCCATGTTTGCATCTGGTTTCCTACAAGCGCTAATCTACATAACAATTTTTAAA…
lncRNA_MluLR83	TGCAAGTTTCAACTTACATAATTATGTTTTGCTTAAAAGGGAAAAAGGATTAGACCACTGCTGTTATTACCGAACCACTAGTTCTGTACAGAAAAGCATACCTCAGATCCTGTTTGCTCAAACATAACAATGTTTTGATGGTTGCTGCAGGTCCTGGAGAGAATGAGACGGCAAGTTGGACCCACGGCAAAGAGAATTTGTCTGCGGAGGACATTGACAGGTCCGTGGTAAAGCTGTAGACCTGTACGGCAGTACCTAGCATTATCACTCGTGAAGGAGTGTCTATAGTAGGTGAACATGAACACACAATGGCCAGAGTTGCCCGTGTTGACATCCATTAATCCAGAGCTTCAGTCTCGTAGGCGGATAGATTGCCTGTGATTTTGACTTCATAGGTTT…
lncRNA_MluLR84	ATAGAGATAGCATCACTTTCTTAATCTTAAGCGAGTTTTAATAATAACAGCAGGAAATTTTAGAAGAAGTAAAAAAAATAAATAACAGATCGTACATGCGGGCATGGATTATTCATTTATTCTAGAGAAAATCGAGCACCCATCGATCGAGCAGCTCTGCCGTCTCTCTCGATTAATGCTCGTCGTCTCCGATGGATACATGAGTAGCTCTTCTCCTCCTCCTCCTCCTCTTTAATTTGTGTTTTTTCTTCAGTTCCTCTGACGATGCGTATGGTGCGTGGTGGCTGTGGACGAATGAATGCGGTGGACACGGTATAGTAAATTATATAATGGCCATATGGCCGCCGGCCGGCCCGGTGGGTAGGTGCACCGTGCACGTACGGCGGCCGGATCGATCAC…
lncRNA_MluLR85	GCCTCTTAGGAAGGAGTGCCTAGGATGGATTGTTAGGACGCCAGCTTAGAATGCAGAAGCAGCAGCATATGTCTCCGGGTCAATGATTTTTTTTTTTCAAATTCTTTTGACCACCATGTCGTGAAGTATTAATTGGTACGAGCTACGTTGGCACTGAAGGAGAGAGTTGCAATCTGACTCCCCAGTTCAATACTCACCCCACTGCCTGGACCTGGGCTGATCAGATAAGACTAGCAAATGTGCATGTTGATATGTTATTAATGTCTTCCTGGTCTTAAGTGACATTTCCAAAAGATCTTAAGCAAATGCAAGGAGGTGAAAGGAGGATGGCCTGAGCTAAATATAGAAGCTGCATGGCAGTCTTTGTAAACAAAGAACTTGGTGACCCAAGGTTATGAA…
lncRNA_MluLR86	AAAAAAATTCAAATTTGTTCTGTTTTTATGCAGAATTTTTTTAAATCTGACTTTTCTTCTGAAGGCTGAGGTGCAACCACAAACCTCATGGAAACAGGTGATAATTTACTGATAATATAAACTAATATCTGAGTATCTGAAACAGATTGGCATATAATTATTATTGTCTAGTCCTAACAATTGGCTTATTTAGCACAAGTTGCTTTCCTCAGTTTCATATATATTGATCTAGAGATGCTTATTTTTGTGAAAGGATGAGAAAATTATCAAGCACCACACTGAATATATGGTGTGAAACTGTGGTTTAGTTCGAAAAGTTTATTGTCCAAAGTAGGAATGTGTAACTATTCTAGAAATAAGTCATGAATACTTGTTTGTGTATTTCAATATCCGATGGTT…
lncRNA_MluLR87	ACCCACGAATCGAAACCAATATCCGGAAAGTACTTGTCATTCTCTTTCCTCTGAGATGGCAAGATGAGAAACATAAGTCTCAGTTCGTTCAAGAGACACACTAGACAGGCATATAGGTCATAATAATTAACTGCAGGTACAGCTCATATCATGGTTCCCAAATTCTCAAGCACATAACACATTCCAGTCTTAACAAAGCACTCTATTCCGACCAAAAAAACAAAAGCTCAGACGAGTTATTGGATACATAGTCCTTCCACCAAACTCAGACAAGTTCTTGAATACATCAGTCCTTCCACCAAACTCCTTTCAATAGAAGAAACCTAGAACCTTGCCTCCAAC
lncRNA_MluLR88	GGTTACTCCACACACCTCTGAGGCCACCTTCCAAATGTTGGTTGCAATCTTCTCCCACATGTTGTTTATGTCCTCTTCTTCCTTCAAAGAGCCCTCTTTGATAACCCTTTCCCTGAATACCTCTGACGTCTTCCTTTTCAGTTTTCACCACTTTGTTCTTTCAATCTTAGCTTGTTTATCCCTACGGGCACGCACCTGAAAACGAAAGTTTGCCACCAAAAGCTTATGTTGAGAAACAACACTCCCCTAGTATCACCTTGCAACCCAAGCATGCTTGTTTGTCCTTTCTTCTTGCGAGGACAAAGTCAAT
lncRNA_MluLR89	GCCTTTTGGCAACTGATCCAGCAATCCAACTCAAAGCATTTGCACCTCAAAACCTCACATTGTAGAGAGGTAGACCAGTGGTTGGACATGCATTTTGGCATCAGATCCCAAACTAAAGATATTCGACCAACAGTATTATAATAGGAACTCAACACCCCCCAACACCCTTCTGCTTCAGGGGGGATACCTGTTAACATCTAAAGCTCGAAGAGCCATAACATCTGAGCCCTAAGAGGCAAGTACGACCACTACGATAACAAACATGACGGTGAAACTCTTCTTGTACATAGCCTACTTACTGTACAAGGGGCACCATCCCTGTCTCAAACAACATGACGGTGAAACTCTTCTTGTACATAGCCTGCTTACCGAACAAGGGGCACCACCACTGTCTACTGG…
lncRNA_MluLR90	AACTTTGCACAGGCAATCACCACAGAGTAGGTAAGCTATTCCCAAGAAATCATCGCTCAATCCGTGCTCAAACTCCAGAAAATCCAGATCACGCGCGAGAACTTGAAAAATCCCCAAAAACAAAATCGTGGTGCTCAAGTGAAGGATTTGTTAGGGGATCACCCTAGCCTTGATCACATATGTCCTAGCACCAAAATCCCTCAAGAAGTTTCACTCCAATCACAGCTAAATTCGACGAACCAAAAATCACTAAAAATGCCTCCGAAAATCACACAAAAATAAAAACTTCAGTTTTGGAGAGGGGAACAAGTGGTGCACGAATTTGATCCTGGAATTAGCTTAAGATGTCGGATTACAAGCCACTTCAGTTTTGGCGGCCGGGGGCAGAGGGCGCTGGAG…
lncRNA_MluLR91	CGAGCGCAAGAAACAGACACGGGCGAGCGCCAAAAATTCGACGGGAACTCGACCAAAACAATACGATTCATCCCCAAACTTTGCACAGGCAATCACCACAGAGTAGGTAAGCTATTCCTAAGAAATCATCGCTCAATTCGTGCTCAAACTCTAGAAAATCCAGATCACGTGCGAGAACTCGAAAAATCCCCAAAAATAAAATCGTGGTGCTCAAGTGAAGGATTTGTTAGGGGATCACCCTAGCCTTGATCACACATGTTGTGCGAGAACTGGAAAAATCCTCAAAAACAAAATCGTGGTGCTCAAGTGAAGGATTTGTTAGGGGATCACCCTAGCCTTAGATCACACATGTCCTAGCACCAAAATCCCTCAAGAAGTTTCACCCCAATCACAACCAAA…
lncRNA_MluLR92	TGCGAGCTGCACCTGAGAATTACGAACTGGGACCGAGCGCAAGAAACAGACACGGGCGAGCCCCAAAAATTCGACGGGAACTCGACCAAAACAAAAGGATTCGTCCTCAAACTTTGCACAGGCAATCACCACAGAGTAGGTAAGCTATTCCCAAGAAATCATCGCTCAATTCGTGCTCAAACTCCAGAAAATCCAGATCACGTGCGAGAACTCGAAAAATCCCCAAAAACAAAATCGTGGTGCTCAAGTGAAGGATTTGTCAGGGGATCACCCTAGCCTTGGTCACACATGTCCTAGAACCAAAATCCCTCAAGAAGTTTCACCCCAATCACAGCCAAATTCGACGAACCAAAAATCAC
lncRNA_MluLR93	ATCAAGTAGAACATCGATACTCAGAGCAGTAACCATTATGCAGTGTTCATTACGATTGGGTTGGCAAACTGCAAACACCGCAAACCAAGTAGGAACTGCAAACCATTATGCAGTGTTCATCATCGCGAGCTAGCAATGCATTAGTACCGTAATCTAGCTGATCTGATAAAATTCAACTTTGCAACAACATACTACATCCGTTACAAGGAAAACTTTAAACATAGGCATGCACGGCATAACTTAAGAGCACATCGCAAAGGTCCAGAGCATGCCGTTACACCATTCCACTGCTTTGGCAAAGGTGGTAAAAGATATAATAAGAATATGAAGGCACTAGCTTCAGGGAGGCCGTGAATGGTGGGTAACGTGCACAGGGACATGTTCTTCTCCAGAGCTTAC…
lncRNA_MluLR94	AGCTACTACTCTATGTACCCTGTAAAAATATCACTCCTCCGATCACCAATCATATCCCATCACGGTGAAACAAGAGTACCTCTGATGATAGGCTATAAAATGTCTTCGAGACCTAAAGACCTGATCTACATGTAAAAAGGAAGCACAAAATTTCCTATAGGGCACAAAGATGAAGTGTTGATTAATTGCGGTCCAACTTCGTATTTGGATAAGCCAATCCTAGAGCACATCCCATGCTTAATACCGCTCAAGAAAAATGGCTTGCATGTACTCTAGATAGCAGTCAGCAACCTTTACAAACTAAACCAGTGAAGCAAAGTTGCTGTCCCATTGATCCACTATTGCTCAGGAGTCAGCACCCACTGTTCCTACAGCTTTTATGCTGATGGTTCTTCATTT…
lncRNA_MluLR95	TCTGCCGTAAACTTATTATTCGCTACCATTGAAAAGGTGTAACACAATGATACAAAGCTCCCAAGTCCGATGTACATCACAGGTAAAACATTCTCAGTTCCACAAGCTACTACTCTATGTACCCTGTAAAATATCACCACTTAGATCACCAATCATATCCCACCTCGGTGAAACAAGAGTACCTCTGATGGCTATAAAATGTCTTCGAGATCTAAAGACCTGATATACATGTAAAAAAGGAAGCACAAAATTTCCTATAGGGCACAAAGATGAAGTGTTGATTAATTGCGGTCCAACTTCGTATGTGGATAAGCCAATCCTAGAGCACATCCCATGCTTAATACCGCTCAAGAAAAATGGCTTGCATGTACTCTAGATAGCAGTCAGCAACCTTTACAA…
lncRNA_MluLR96	ATGGTTTCATTGGAATGATGGCCAGAATTTGCATAACTTCCTCCAGTCAAATATTTCATGAACATCCTTAAGACGAAGAAAGCAGATCGGACTATCTGCATCAGTTGAATGATTCAATACTCTTGGCTGACAAATTTCCACATGTAGTTTTGCAAGAACTTATACTTTGGAGTGCATAGTTCATATTACCAGTTATTCATTTTGTGCAGTTACTGCTGTATATCTTTTAAAAACTATAAGCACTGCACAGTGTTGTATAGTTTCTAGACTAATGGTTATCTTGTTCTTTCAGATCAATACAGGCAAGCTATCTGCCACGGTGAGTGTTCCTAGAAACCTTTGTTTTATAAAAAGCAGGCTGCCTCACTTTAGTATGTGATTCATGATGCCCCAGCATAC…
lncRNA_MluLR97	GTTGATAACTCAATATTGCAGAGAGACAAGGGTTTACACTTTACAGCAGCGATGCAGCCCAAATCACAATTACATAATTATTATCAGATATTTAGATAACATATTGGTTATCATTATTTGACAAACTCTAGGTGCCGTAAACCGATAAATTGAGATCACGAAGCACAACAACAAAGATACACAACTGATACACTACATGATCTGGATAAACAGATGGCACACTGAAGCTACATTTGGTGACAGCTTCATTTCAACTTTAGAAGAAACTTGCACCTTCTACCTTGCAGCAGAATCTTCCTTGAAAAGTGTCACCAACTTACGGGAGCAAAGCCATATGACATTAGACATTTGGGTCACGCAACAGCAACCGGTATATCTCAT
lncRNA_MluLR98	AACAGCAGTACAGCACAGCACGCCAACGTACGCCAAGGAGGATAAAGGAGAGGAAGAAGACCAATCCATGGAGTCGCACGCGTGACGCGCCTCACGAGAGGAGACGATGACCTGTGGCCCCTCGTAGCAGTGGCAAACCAGGGGTGATGGGTGAATAGGCCGTAGCCCGTGGGGATTGCCGCCGATTTCGTGCCCTTGCAGCCACCGTCCGCCACCGCCCAATCTCCACTTCTTTATCTTCTCCGAGTGCCAGGAAGGGAGTGCCAGGCCACCGTCCGCCACCGCCCAATCTCCACTTCTTTATCTTCTCCGAGGTGAGAGAACCTGCCCAGGCGATCCTCCTCCTCAGTTCTCACACACTGCCACACACACAGCTGACCTGCCACTGCCAGGAAGGTA…
lncRNA_MluLR99	AAGACCGCAAGAAAACCTCCACATGTTTGCAGTAATGTGATGTGGCCGTATCCTATTCTCTGCACTGCACAAGTACGTAACAGCTCTTAGTTGCAGTGTTGGGTTCTGAGTGCAGTATGTTTGCAGGGTTAAGCAAACAGTTCTTTCAAGCACCACCATATGGATCGATATTATAGTACAAGCCAGGATAAAAAGAGGGAGAAGAACGGTCACCCTGTGATGGATCACAGGCATCACAGGGAACCAGGCAGTACGTATACAGCTTACAATTTTTTTTTACACTTAGGTTCTCGGATGCAGCGGCGAGCGTGCATCGATCACGCACAGAGACAGAGAGAGCTAGCTATGGACGTAGCCGTAGGCAGCAGCAGCACTGGGGATCGGAG
lncRNA_MluLR100	CTTGTTGTTGTCGTAGAGCTCAAAGTCCACATCCACATGCTTGGCATCATAGTACAGGGAGAGCACACGCACGGTATGGTAGTGATTGGTAGTCTGTGGGCAATCCGGCTTTGCTGCCCACAGATCTGAAGAAAAATAAAGGTAGTCCTGCACGCACTAGATGGGCCAGGAGGGCCCGCGGATGGGGCTATGATTTGTGGGCCCTGATTGCTCTGTGTGCTCTTCTGTCTTATCCTACCACTCTACCAGTACTAGGCTGATTCACTGAAGAAGTAGCATCCAAGGAACGAGGAATCCCATTCCTTCACTCCATTCATTCAGTTTTGACCTTTTCTTCTTTCAGTGCTTACCCCTTTTCGTACATGTCAAGGTTCGTATCATGGAATCCATGTGTTTTCG…
lncRNA_MluLR101	CTCACCGCATCCGTGCGCACCGTCGCGGCGCTCTGCCCCGCCTTCGGCCAGCTGCGACGACGCCCCGCTAGAGCGCCCCCCGCCTGCACCCTCCCCAGGACGCGCGACGCGGCCTGCAGGGCGCCGATGCGCCACGCCGCACCAACGCCGCTGGGGCGCGCCATGGCCCCGCAACAGCGCCCGCCCTCCTCCGGCCACCTCCCTCATGGCGCTTCATCCTCGCACACTCCTGCAGCAGCGACGGGAGCGCGTACGGCGCCTCCGGCCACCTCCCTCATGGCGCTTCATCCTCGCACACTCCTGCAGCAGCGACGGGAGCGCGTACGGCCGCGTCCGCCGCCCGCTGGCGCAGGGAGGCACCAAGCGCCCTCCGCGGTCGCCCAGTGAGATGGGGGCAGC…
lncRNA_MluLR102	GTCAATGGAGGAAAGAAGGTTGGCGTTGCCCAAGTATCAGGTGCATGATGAAACTAGTCAGGTAAGTTGTGTTTTTTATGTTTCTACTATTGTTGTAGTTTCTCAAACAAAAGGGTTTGATCGCTCAATCTGCAGTTTGGTACTGAGCAATAGGGATATTATATTTTAACGTGTTCAACCAATTCTTACCTAAAGTCTGCATGATTGTATCTTCTTTGGTGCTGAGCATTTCATTGTAGGGGTACTAGGATGATTTCTAATATTAGGCTGTTGCAGCATTCAAAGGCATTTTTGTTATCCTGAACATGGGCTTTGAGCAATGGCCTTCATTGTTTGTTTTGGCCCAACATGCTTGGGACCATAGATTTTGTGTTGCGGAGTGGTGGTGGATCACCTCAG…
lncRNA_MluLR103	TACACGAAAATAAGACGAGTTGGCTTCAACACAGATCAAAGCCACTCATGACTACTACTACTGATACAAATGTTGTGACCGAGTACACTCCGTAGGCAATAGTTTTATTCACAGCTATGTACTGTATAGTGTCCGACGAGTTGAAATGTGCCACATTCGGACTTTCTTGCGAGTGCAGTAACATATGAACTGCTATTTGGCTGCTCCTTTTCGGTGGCTCGTTTCTCGACGTGTATTTCTCGAAAGGCGTGCTCCTCAGAGATCATGGAGATGTGGCCTCGCCTTACCTCCTGCTATTGCCCGACATCTGTTGGAATTCGGGTCCATCGGCCGTGTGCGTCCCCTGCTATAAAAACAGAGGAAAACAGAGGAGTCAGTACAGTTGCCTTTTAACTTTGT…
lncRNA_MluLR104	AAGTATACAACAAAAAGTAACTTTGACTTTAAAAGGATTAGCACCGTCAACTTTCTGAAATACAACAGCAAACGAGTTAAGCTGATCGGAATATACATGTACAAAGGTATAATTACAGCATCGTGATGGCAGCCACGACGATGGCCATGTAGATTTACATCTCCTACCGCCTCTGCACAGACCAATCCCCAAGGCACTTGAAATAAACTCATTGAGAATTATCTGTCATAATCTAGTTGGAGATGGATCTAATGTTTTCCCTTGGACAGATCACACAGATGAAGCCTGCAGAGAAAACTTCCATGGAAGTAAGCCTAAAAATCACATGATGTGGTCAAGCTTCTTCAGCATTC
lncRNA_MluLR105	TTTACAATGAGATTTCCTAGTAGGATTACTTAATAGTTCTATTACTAAGATTACATGGGAAAAATCCTAGTTGAACTAGATCTTCTCTCTCTCATGCGGGGTATCCTATGGGTCCCGCATCGACAACTAATGTTAGCTATCCTTGAACAGAAACAAGAACCTTGTAATCCAACGAGTGAGCACTCTACATTCTTCACAAATGCCCCCACAAGACAAAGACAAGTGGAACGAGGAAGACTAACCTGACGATGTGGAGGCGGCTCAGGACACGGTCACCGGCAGCTTCCCCCATTGCTATTCCTCTTATTGAGTCCTCAAAACGTCAGCGAGTCCTCGAAATGAAACCATAATTGTGAGGGTATACAACTAATGAGTACATGACTCAATCAACCTACCAAA…
lncRNA_MluLR106	CAGGATATTCTGGAAACCCAAACAAAATCCGAGTGTCACGCAAGGATTTCGAGCCTGTTCGTTGGTCGTAAACGATCCTAAATTTCTAGCTAGAACAGTATTTTTCTCTCACACCAAACCAGCCAGCAGTAATAATCCACGATCGTATATACGATCATTTCAGCCACAGCCGAACAGGCTGTTCAACCCAAAGTAATAATGCACCTCGCCACCTATATATAGTTTAGTGATGTATGTCCTCCGTAAGAGCATGGAGGCACCGGCACCCTTCCGGGCCTACCAAGAGCTACTAACGCCAGGTCTCCAAATGCGGCATACCATGCATATATATAGTATAATCTCATGCATGTTCTCCACTCATTTTGGACCAATTATGGAATAGTATAACACTCCGCCCAT…
lncRNA_MluLR107	CCTAGCTTGAAGAATACCGTGACTATATAAATGTATAATATTCAGACAAGATTTGAGGGTGCCATAGCAGGTTCTGATATTCTGTGTGCATTCAGACAACAGCATAAAAAATGTATTCAGACAAGTTCTGCTTGGCTGATTTATCTCGATGGATAGCTGCTTTTATGCAGCTGTGTTGATATTTTGCAAACCCAAACAATCCATTCAGAAATGAGGGTACATATTGTTCATGAATAAATTCAAGCCTCCAATACATACATTTCATGTTTTCTGTACAACGGTGAAAAATGTTGGTTATAATTCTATCGCATGATAAAAGAATAGGACACTTGGCAAGTCATAAGCATCTCAAGGAACATCCTACTCCATCTGCTATACAAAACGATCACGTTGTTCATG…
lncRNA_MluLR108	GCGTTCCGCAGCAGCGACGGCGAGGATCTCGTCGTCGTCGACAACCCCTGCGCCTGCGCCTAAGGGTATGTATGGGATCGCCGGATTGCCTTGTCCCCAGGTTTGCCTTCCTTATCGCTGTTGTTGTATAACACAGGTATCATTTCGTAATAAAAATCATGTACAGATCCAATTGTGCGTTTGGAGGATTTGCAGAAGTGTTGGTCGCCGGATTGCCTTGTCCCCAGGTTTGCCTTCCTTGTCGCTTTTGTTGTATAACACAGGTATCATTTCGTAATAAAAATCATGTACAGATCCAATTGTGCGTT
lncRNA_MluLR109	GTTGGGTCAATCGACTTGCAAGGCTAGGTAATAAAACATGTGCTCCTCTATATATTGTCTTGTTTCTGGTGATTTATTACAGCCAAGAAGTATACAACATTAGCAGTTCAATCATTCTCGAGCTCTGCAAGCATGCAATACATTTCTTACTAGTCTTGTCCAGTTCAAACATGTGCTCCTCTATATATTGTCTTTGAAAGGAATATTGTGAAACTCATACATGATCTGTTGTGATCAATGATAACTAGTTCTCCTTGCCACATGCAATACATTTCTTACTAGTCTTGTCCAGATTATAGGCAAATACCGACCAGAGTTTTTCCTCATGGGGCATGTATGGCCCCATTATGAAAGTGAAAAACATCAGAAGCATAAGCCTTAATATTTGATGTCAATATC…
lncRNA_MluLR110	TCTCTCTCCGTCTCGACTCTTCCATTCCCCTCCCTCTCTCTCGCCCTCGCTCGGATGGCCGTGGCTCCTCGCCCGCCCGCGCGGCGTGGCAGCGCCCCCCCCGCCCGGCCGACGAGCTCTAGACCCGTGGCTCGTAGTGCTGCACTTGTTCTCCTCTCCAAATCTGACTTTTTTTCCTTTTGCTGTGATTTTCGGAGCTATTTTAGGGGATTTTTCGTTTCGTCGATTTGAGACCAAATCTGTTCGTTCTTCTTGCGTTGATTTCGTGCTATGACATGATTTGAAGCTATCCTAAGAGTTAATTTGATTGAATCGACTTGATCACGGAGAAATCAGCGATTTTCGTTTTGGGGGACTTTTACGTGTTCTTGGCTCGATCTGAAATTTCCCGGAGATT
lncRNA_MluLR111	TGGACGGGATGCTCCGGCTCCGGCGGCAGACCGGATGAATGGCCGGCCGCAAGGGGGCAAGAGCAAGGTGGGGGTTCGCAGCACGGTGGTTCCATGGACGCCGTGTTGTGTCTCGGTTCTTGGTGGTGTCTCTTCATAGTGGTATATCTATAGATTTGTGTACGGAGATGGATGCATTTGTGTTCTGTAACTACAGTACGTGTCTATCTATCTAATAACAGTGGGAAGAGGAGTATGGATTGTTTGTTTTGGTGTCGTTTCTTGTCAGTTTTTGTGGTCACATTGGATTTATCAATCATTTATGGGCAGATATGCATAAG
lncRNA_MluLR112	CGAGGACACATGAGGCTCATACTGCCGGTCGCTATGTTCCAGATCGTTCTTGCAGGCAACAGAGTACGTTAGACTGCCGCTGCTGCATCCAGGGCAGAGTGGATCGTTTCATTGACATTGTAGTGATGTGATTCAATCAATCTAGCTAGCAACAGACAAGACACCGACTAGTAGTTTCATTGACATTGTAGTGATGTGATTCAATCAATCTAGCTAGCAACAGACAAGACACCGACTAGTCGGACCGAGGAATGCGTTGTTGCACGCATCCATGGTGACGGACCGGAGAGAGAAACAGGAATTCAGTTTGTGCGCGGGTTGGGCTGTTGGCGGGTGCATCAAGTCTGGACGATGCTAGAAACTGCTGGTGCTAGTC
lncRNA_MluLR113	TCTCTCGACCCTTGTCCCGTCAATCTTCAGCTGTGTAGCAAAATCATACCGTTCATGTGGTAAACAAATGTGCTTCTCTTTGTTAGTTTCCATGTTTGGGCGAGTGTTTTCTAACAGATGAATCTCTCAAATTTCTAGGTGTTCATGAAACATTGTACAGGATTGAGTTGTATATACGAGGTATATTAAGGTGGGCAAATTGACAAATGATATGATCTGAGAAGCCAGTTGGGTTAGGCACAGTAGCGTCGTTCTCTTGATCCCGAGTCTTGGCTTCTTTCGGCTTATGCTAAGATCTGAGTTGATTGTTGTATCATTAAGCCTTGGCAGGAGTTGGCTATGATTTAATTGTTTTCACCTGCTGGTCCTGCAATCTTCCCATGCATGGGTATCTGTTTC…
lncRNA_MluLR114	CGATGATAGTCAAGAAACAAGGAGTTGTTGCTCAATGGTGACATCGCCAGACCAATCTGACAAAATTTAAAGTAACAGGTTGGAAAGAAAAACATCATCATTCAAAAATCAGAAATTGAAAAGTGCAAAATCTTATGCCATTTACTGGTGTTGCCTCCAGCCACTAAACATGTGAAATTTTAATAAACATTATAGTCCCCAAAACACATCACCCCTCTATTTGTTAAGTGAAGGCCCATCTACTATTGGCCCAAACGAGTGTCTATATATATATATATACACACACACACACCTGCCACTAATGGAGTGATTACCTCTCGAATCCCCAGGTCAGTAACATACCAAAGCTAAGGATTAGGTCAGGGTTAGCCTAATCTAATCCACCCACAACCCTATTTT…
lncRNA_MluLR115	CAAATGCCATGCCAACCTGAGGGGTTGGGGTTACATATTTATAGGCTGCTAGCCAGCCAAGTATATGCCAAGATGCTAGTCTAAGATGCTAGTCTAAGATGCTAATATGTTGTCCTAGCTAAGATGCTGTCCTCTAGTCTAAGATGCTGTCCTCTAAGATGTTGTTCTGCTGTCCTCTAGTCTAAGATGCTGTCCTAAAAGCAGAAAAACAGCCACAAGGACCATGTGAGCAGTACAGCCCCACAAGCTGTCCTCTAGTCTAAGATGCTGTCCTAAAAGCAGAAAAACAGCCACAAGGACCATGTGAGCAGTACAGCCCCACAAAGACCACACATGAGACTTATCCATCATTCTCCCCCTAAGTCTTGTGCGTCGTCTTGTGGGAGAGTTGAACCATCC…
lncRNA_MluLR116	ACGACTGCCTAGGCGTTGTTCTACCGCATGGAACCGATGAACGAGAAGTCCTCGACGTCACACTGTGACATCATCTCACAGCATGCAGCGGCAAGCAGCAGGAAAAGCAGAGTTAGCTTTGAAGGACGCCGAATCTAACTGGCTTTGTCACGAGGTGCGCTGAGCGTGCATTGCCGGGAATGAAACCCGTTGTATCAATAGCCATTTGATTGGAGAGATTTGTTTCAACCGCCGAATCTAACTGGCTTTGTGCATCACGCCGTGCGCTGAGCATGCATTGCCGGGAATGAAACCCGTTGTATCAATAGCCATTTGATTGGAGAGATTTGTTTCAATTGTAATCTGCAACTGCGGCCAAAGGCAAATCGTCGCGTTAGATGTAATTGTGCTTTAGGAGGT…
lncRNA_MluLR117	ACATAAGAACCGCTGCGGCGAAGGCATATGGGATTGGAAACGCGTGTAACAGGTCATTCTCATTATCACAGAATGCACTTCGCCATGTCTGCTGATATAAAGGCTAGTGGCAACAAGTTTACATTCAAAACATCAGTACCCAAAAACCTCTCCAGCAACGATGTAGGCAGCATTACAAGCATCACTCAACATTGCAACCTGTCAAGCGAGGGAGAGAACTACTGAACGTCTCGAGTGCATACTTCAAGGTTCGGTGATGCAACAGGCCTCAGAACAAGTAGTGTTCAAGGTTCAGTGATGCAACAGGCCTCAGAACAAGTAGTGTAGAGTACATTTCAACAATTATTTCCAGAAGGTGCAGGTCTATGAGCAGAAAGTAAACCATGGTGAAATATAAGG…
lncRNA_MluLR118	TATGACAATGATGAGAATGAGGTCGGGTGGATCGATTCAGACTGCACCAACCCTCGCAGACAAAGCAGAATTCCTTCCTTCCTGCGACGAGCGTTGCACAACCAAGTTCTGTAAATACTACAAAGATGCTACTGTGAAATCAGCTGACCATGCTTGTTCTTACAGACGTGAATCCTTCGTCTGAATTCTGAAACTGCCATGGAACCCTCTCTCTTCTTTGGCTATAATCGTGTGGAGGAAATGTAACTACGGGATAGAAAAACGGTTACAAGACGGGGAAATAGAAAGGAAAGGTAGATAAGCATAGCTAACATATTGTACTTTGTATTCCCGCTGCCTGTATATAGTCAAAAGAAGCATAGTCGATAGCAGTTGTGGTATTTAGCTGACCATGTTTGC…
lncRNA_MluLR119	TTGCGTCAAAATGAGAACATGTGTTTCTTTGATCTATTACATCAACGCAGAACAAAAAGGGCACAAAACACATCAAAGAGGGAGGGGGATAACTGAACCATATTTCATTATATTGCAATGTAAAACATAATACATGTATTGAGATTGAACTATAGATCATTGTTTAGATGAACTTTTCTAAATGACCGCAACTTTTCTATTGGATCACAAAACTGAACCGACAAAACTTCCTCGATTAATCCTCGTGGCAGTTCACGAGACACCATGTATTTGTTTTGCTGTGATGGTGTCAGAAGGATATTCAGTGTAGCTGTTAACAATTCCCAGCGTCGCCTCTGGAGTCCTGGCATTACCTTTGAGGCACAGAATTCAAAACTGCGATCCAGGTCAGGTTTTCCT…
lncRNA_MluLR120	TCAGGTAAAAAAAAAAAACTTTAGCATCTCTTTTCTCCATATTTTTGCTGGTAAAACGGAAAAGGAGAGGGAGCTAACTAGGTGGTGAAATCTCGAACGAATAGATGAACGTCCGGTGCAAGCATCATGCGTGATCTCGCTTTTGTTGTTCGGAGTGCAGCAGTGCCCCCTTGAAGCAAATTGACAGAAAAGGGGTGTGACGAACGCATCAATGACGAGTGGAGCAGGAACGCTGACGCACCGGCCGCGACCGAATTACGCTACACTTTATTAACCCACCCCTCCAGACTCCAGTTCCAGGCTTCCAGCTCGGGAGCCACCTCGCGACAACGAGGGCTTCCCAAGAGATCGTTTCCTAAATCCCAATTACAGGTAGGAGCACCCAAGTCCCAAGGCACG…
lncRNA_MluLR121	CTAAAAACATAACCTGGTATCATTTCGCAAGTAATTTCTGTTAAATTGACAGCTACTAGTTCTTCCCTTCTTCATGATCAAATAAGATGACTGACGGTTGAAAGTGATCGGTATTGCCAAACCTTATTCAGCATCATACCACAAGTGCAATACATGGTTCAAGATTAAAATGTTGCTTGATACACTCATTTTGTTACATCAGGGAAACTAGCCTATAGCGCTCACATCTCAACACTAGACAACAACATATAGAACATTCATTTCTGAAACTGTAATAGCAACTCCTGGGCAGTCTCGCGCCAAATATTGTAAAGGTCATCCGAAAACAGAACAAA
lncRNA_MluLR122	CGTAGAAGTAGACGAAGAACTTTTTTGGCGTTGGCTTATGCTGCCAGTCCTCGGGCCTGCTAATCTTAGCTGGCCAGGGCGGGTACCCCTTGATCTTGGCGAGGACGAGGTCACCTAGTTGGGGTTCCCTGGTCCACTTGGGGCGCTGCTTGGCGCCGCGCCTACCGCCGGGAGGCATTGGCGGCGGCGGCCAGGGAGAAGGATGCCCCTCCCCCCAGCGTCGAACCCTAACCTAACCCTAGCAGCAGAGAAGAGAGCAGCGGGGGCGGGGCGAGGAGGAGGCCCGGCCCTGGACCTGCCCCTAGGGTGGGAAGCACAGGCACCCACAAGACAACCCTAGAGGAGGGAAGGGACGGCGGGTGGCGATGGAATCGGCGGGCGTGGGCGAATTGCGTGTGC…
lncRNA_MluLR123	CACTGGGCTTCCGGTTTCTCTCTTCTTTCTCCCCCTCGAGACTTTTCTTCTCGACGAGATCTCGCGATTCTTACGACTGGAACAAGCACACACCAGCCAGCGAGATAGCGAACCCTAGGAACCCAGTGGCCATCTTTGGAGGGACCATGACGCTGGATCAGAACCAGGCCATGCCGATGCAGCCCCCGGCCCTGCAGCCCGGAAGAACATATGGAGCAGAGGGCAGTACTGTGGTGCATAGTTCCGTCACAACAATAGGTATGATTGCTTTGATCACCTCTTGTGAAAAGGAAATATTGACTGGTATGAGTCCACACGATACCTGGCCCTATAAAACACAATCACGCAAATAACAATTTATGTTTCAGCAGGAGGCCGTGCTCTTGCCTCGAATGAGTA…
lncRNA_MluLR124	GCACTGCTCGACAAGCTCCAAACATCAATGGGAAAGCTGGACGAGGAGTCTGAGGAGCTGCCCCAGAAGTTCCTGGAGAAGTACAAGAAGCTCCGCACAGCTTACCACAAGCAGGCGTTGCTCCATCTCGCCGGCCAGACATCACTCCGCTGATATCCGGCCTGGCATCGTGTCCAACTTTGTTGTATTCCTGCTCGCCTGTTCTTGTTCTACACTCTGCTTGGCCCTGTTTTATGAGTGCAGCTTCTTATAGGTCTGTCAAACATCAGTGGAGAACTGAGTGCAGCTTCTTGTAGGGCTTTGCCTAACATCAGCAGAGATTGCATGTATAGTTATACAATGCCTTGCAAAACGCCTTGCCTACTCTGCCCTGGTATAGTGGTGTTTACCTGTCGAGTG…
lncRNA_MluLR125	TTTGTCGACATAAACAGGAAGAATGCCTGAACATATAATAAAACATGCAGTGGATAGGTGGGGTGCTGGTTCGTGACTCGCGAGTGAAGGGCTCAACGAGGTTGACATCAAACTGCTAACTGCACAGACCTGGTGTATCAGATTTGGTGTAGCCATTCCTGCTGTAACCTGCTTCCCGTCCGTGTTGGTCGGCTGCGGAGCTTCTCGTTTGGAAGTCTTTGTAATTGTTTCGGATTTCTTTTTTCCGCCACTTTGCCGACTTGCGGCACTTGAGTGTTCATCCTCTTCGCTTCTAACTT
lncRNA_MluLR126	AACAACTTAAGCGGACCCATTCCACCCGTCATTGGCAATCTTAAAGGTTTGCTGGACCTTTCTTTGGACAGCAACAAGTTTGACGGCCCCATACCTCAGAACTTAGGAAATCTTCAAAGACTTCAAAACTTAGACTTAAGTTACAATAATCTTCAAGGCAACATTCCTCCATAGGTTGGTAACCTTAAGCAACTCTTCAACATACATCTATCAGCAAATATGCTTAGTGGAGAAATTCCTGATAGTTTCGGCCAATGTCTAGCCTTAGCTGACATCCAGATGGACCAAAACATGCTGACAGGGAGCATTCCAGCATATTTTGGTAACTTCGGCAGTTTGAGCGTGCTGAATCTTTCACATAACAGTTTATCAGGCACTATCCCAACAAATCTAGGTAAT…
lncRNA_MluLR127	CAGAGGAGACGCTATCTGTGGGGAGAGAATTTGTTAGGTCTCCAATATGATGATGATGATGGTAATGATGATGATGATGATGATGATGAGGGGGAGGAGGACGAAGGGGATGCCGTGGATGAAGAAGTTCAGAGACCAAGGAGTCGCCGGAGGTTCATAAGATCAAGATCAGAGGAGCGGGTGTAATACACTGGTAGCTGTGGTAATTACATTCTTCACTGCTGTGAAGTTCTTTTACCATGAACTCATGATGACTCCTTGCATGATCTTTGCATGCCAGTGGAGATGTGGATGATGTGCTTCCTTGCGTGGTTAAAATACTGTGTGCATCCCTTGGAAT
lncRNA_MluLR128	GATCCATTGTTGTTTCTCCTCACGCCTTCCCCCCATCTCGCTCTCTAATGCAATACGGTGTTTCTGGCCAGCCACATTAGCCACCCTTGTCCAGACAAAACAAACAGGCCCGTAGGAACCCGGGCGCGGTGGCCGTAGCCTGAGCTGCGCGGGGACCTAGCATCAGCGGTGCTAGGCCGTGCCGCACAACAGTGGCGTGTGTGTAGCGGTGGCGGTGGTGTGTAGCATCGGAAAAGACCCGTGCCTCCAACCATCTGTCGTTCCTCGCGGTGTTCATGCTGTTGTTCTTGGGTGGATCATGCTGAAATGGAGTCGGAGCTGTGCTTCATTGTGGGTGTGACGAGAAGCTTGGCAACGAAGACATGTGGTAGCCTCCTCTTAGGCGATGCGTTGGTGGAG…
lncRNA_MluLR129	TGAGCTCCTAATATACACTAATACACCATGTTTGAGTTCTTGATATGCTGGATGGATGCATATGATAGGTTGATCTGTTCATTTGTTAAAGATTCACGTAACAACGCCGTGCCATGGATCCAAACAAGAAAGGAGTCTATTGTGATAGCATGACTCCAAGTCTCCAACTGATAGGTTGATCTGTTCCTTTGTTAAAGATTCACGTAACAACGTCGTGCCATGGATCCAAACAAGAAAGGAGTCTATTGTGATAGCATGACTCCAAGTCTCCAACTGTGGCCTTCAAGGCCATATAATGACCACAAAAAAGACGACACACTACTTGTCATGCTAATTGCACATCAATTAACCAACAGTTAGTATTAAAAAAAATGCAACACCAATTGGACAACCAACGCG…
lncRNA_MluLR130	TCGTATTGCTGCTGCTTAAACATCCAGATATACCATCTAACTATCGTCCTGTTAATGTAGCCGCCGAGTAACAGCAGAGTATTTATGTGAAGTACCTTGGTGCTGCTTGTGTTTATTATTATATATGCTTGGTCATATAGCGAGAGGGGGATTTGTCTTCAGCCCATTTTGCCGAGTAACAGCAGAGTATTTATGTGAAGTACCTTGGTGCTGCCTGTGTTTATTATTATATATGCTTGGTCATATAGCGAGAGGGGGATTTGTCTTCAGCCCATTTTGAGGTTCTGTAAAATTCAACTGCTCATCATTGTAATGACCAGCGAAGTAATCATGGGATGTTAATCATGGTCACCCCTGTCGCTGACAGCTGCTGAAATGGTGGTGTGATTGGTTGCATGT…
lncRNA_MluLR131	GTGCAGGGGTTAGGCGCTACAGATCCACACTAGCATATAACAAGTTAATGTTAAACACTGTTGCGCATAAGACATGTCTGGACCCTGGTAGATTAAACCAGAATTAACTTAACCAGTAGCAATGCGCTGTAACCAGCACAACAGCGCCTGAGACCTTTTCCATTGGCACTGGTAAGAAATAGCAACTCACCCCAGGCACCTCCATATGACTATATCCGCACGGTTCCAGTGAGACTAAGCTAACCGCCATATATGTACACCGAATAAACTGACAGCCTAACACTTGAGACATAATGCTAACCAGAATCAGGGTTTGGTTCAGCATCTGCCAGCCGTCATCATCAGGTGTCCCCATACAGGAAGGCATCGG
lncRNA_MluLR132	CTTTGCCTACAACAGGCTTGGTTGACTTGATGTGTTGATAGCGATTAGCAGTACTCATCTTCGCGGTGCAACTTTGGATAACTCACAAAACCACACAAACTACTTAGACCTGAGGCCTGAGGGTTCGACGAGGCGGGATAGGGAGCGGGGTACCGCCGGCGGCTCCCAGGGGGTAAGGTCGCCGGCGGCGCTGGAGCGATCGCCCCCCGGCTTCGTCGCGCTGGGTGGGGTTGGGGGGCGGGCTGGTGGACGCGCAAAACGAGCACGGCGACGTGGGGAGGATTTCTTCTCACGGCGACGTGGGGAGGATTAATATGGGGCGGATATACCTATTCTTCTCCTATTTCTGTAGCCAACCTTGGTCTTGGTCACTTGGTGCCATGGTGGTGGTGGATTCGC…
lncRNA_MluLR133	GATCTCCTGTGCTTTCTACTTGCTGGAGTTAAATCTGATGGTACTCTTTCTGCAGAAATGGTAATCTAAGTTCCAACATAAAAAACTTCCTCTTCAGTGCTTTCCCAAACTTTGGCACATGATGAAAATTGTGCATTGTAGGATGTGAGCAAATTCATTGCCTTGCCTGTATCTGGGAATCTAGAAATGCAGTCATCTTTGACAATGGGCAGATCAACCTCAACAACTGGAGAAGACGGTTCAAGGAGGAACTTGACCTTGTTTGCACAAAGGCCAAGCCAAGTAGACAGGCTGCACTAATCAACTGGAAGGAGAATTACACTTAGACTTTGTTTCCATTCTCCTTTGGGCCTTGTGGCCTTGTACTTTTACTTTTTCTGTTGCACTTCCTCTTGTGTA…
lncRNA_MluLR134	ACGTACTCGAAACACGGGCTATTTGCCTCGACTTTCAGTGAGTGTATATAAGACATAGTCAGGTTACATCCAAAGGATTCCAACAAGGCGGGCCGACTGAGGGCATGTCCTAACTCCTGCCGCTTTTATATCTCCAAGAAAAAATGTGGAGCCAAAAAAGACTCGAGTCTATATACATGATGACGAGACAAGATAAAACACTTTACCACTTCAACTACACAAATCGACGTCAAGGCAAAAAGGATGCAACCTGATTGATTCCTCAGTGCCCAACCAGCACATTGCTGAGCAACCTACCTGAGGCAGCAGTAATTTGCTGACGACCGCATGCAACAGTTACGAGGATCCCTATGTGCAGAATCACCCTTGACCAACCAACAGTTGCAGACTTCTTATCGC…
lncRNA_MluLR135	TTTAGCGAGTGCATCATTGCAAGTGACAAATAAATACAACAACAATAATAACAAAGCCTTTAAGTCCCAAACAAGTTGGGGGTAGGCTAGAGTTGAAATCCAGCATAAGCAATCAAGGTTCAGGCACATGAATAGCTGTTTTCCAAGCACTCATATGTAAGGCTAAGTCTTTGGGTATATTTCATCCTTTCAAGTCTCCTTTTATTGCCTCTACCCAAGTCAACTTCGGTCCTCCTCTGCCTCTCTTCACGTTACTATCCTGGCTTAGGATTCCACTATGCACCGATGCCTCTGGAGGTCTCCGTTGGACATGTCCAAACCATCTCAACCGGTGTTGGATAAGCTTTTCTTCAATTGGTGCTACCCATAATCTATCACGTATTTCATCGTTCCGAACTC…
lncRNA_MluLR136	TATAAAACTTGCCTTTTAGCTTCTGTGGTACCCTTTTGTCACATAGGACACCAGATGCTTGCCGCCACTTCATCCACCCTGCTTTGATTCTATGGCTAACATCTTCATCAATATCCCCGTCCCTCTGTAGCATTGATCCTAAATATCGAAAGGTATCCTTCCTAGGCACTACTTGTGCTTGGCGCCACTTCATCCACCCTGCTTTGATTCTATGGCTAACATCTTCATCAATATCCCCGTCTCTCTGTAGCATTGATCCTAAATATCGAAAGGTATCCTTCCTAGGCACTACTTGACCTTCCAAACTAATATCTTCCTCCTCCTGAGTAATATCTTTTCTAGGCACCACTTTTACCTTCCAAACTAATATCTTCCTCCTTCCGAGTAGTAGTACCGAAG…
lncRNA_MluLR137	TTTAGCGAGTGCATCATTGCAAGTGACAAATAAATACAACAACAATAATAACAAAGCCTTTAAGTCCCAAACAAGTTGGGGGTAGGCTAGAGTTGAAATCCAGCATAAGCAATCAAGGTTCAGGCACATGAATAGCTGTTTTCCAAGCACTCATATGTAAGGCTAAGTCTTTGGGTATATTTCATCCTTTCAAGTCTCCTTTTATTGCCTCTACCCAAGTCAACTTCGGTCCTCCTCTGCCTCTCTTCACGTTACTATCCTGGCTTAGGATTCCACTATGCACCGATGCCTCTGGAGGTCTCCGTTGGACATGTCCAAACCATCTCAACCGGTGTTGGATAAGCTTTTCTTCAATTGGTGCTACCCATAATCTATCACGTATTTCATCGTTCCGAACTC…
lncRNA_MluLR138	TACCTGAAACCACTAGCACCAAAGCCGCTTTCCTCACTACCACCAGTGAACCCACTCAACTTGGCACATGCATCCCCAGGACAGCTCAGCTTTGGTGATTCTGCAGCTGCCAAGGACGCAATCTTCGGTTCCTCGGATGGCAGTGACGACGATGAGGAAGACACTGATGACGAGGAAGACACAGATGACGACGAGGACGAGGGGCTGATTGGCGACGACGCAGAACATGAATGATCTTCTCTCCCTGCACTAACCCTCCCCTAATGGCTTGTGAGGTGCTGATCTTTAACAACCTCTTCACCAATGGAATCTCTTAGAGCATAGCTGTATACATGTTTATAGCCTGTATTTAAGGTCCCAGCTGTCACCTCCATGAGCCTAGAATTCTTCCTTGATCTC…
lncRNA_MluLR139	GCTCGGTCTCGGCTCGGTCGAATGCGGTACAGGAAGAAAGACCAGAAGGGCAATTTAGACATTTCGCGTATCTGCAAGTGGGGAAACTAACAGAATACCCTAACAGAGTTGACAGAATGACATAGAAGGAAGACAATTTCGTTTTGGGGCCATACAGGTAAGTTCAAAAAAAAGGGCCATAGAAGGAAGATGCATTTTTTCCATGGCCATACAGGTAAATATCTTTAGAAGTAACTTCATGTTAATGGCCTCTTCAATCTCATTTGTGAGGCATATGAGATATCATCAACATATTGCATGACAACATAGTCCAGCCGTATGAGTTGTTCAAGGTTTCTGAAGTTTGGTGGTATATACTCTTGAAGGCTGTTATAGCTGAGCTTCAACCGTCCCTAGATG…
lncRNA_MluLR140	CGTCCCTGCCCTCCACACCCCCGCCCCCGCCGCCGAGGAGACCGGGCGCGCCTGAGAGGCCGAGACGACACCCTCCCCCTCCCTGCTACTGGTATCCATGTCCTACCGCTCCTAGATCTTGATGCCGATCTGAATGACCGTCGCTCGTCGTGCCGTGTGCCTGCAATCGATCGATGCTAATGTGAAGAGGCTTTTGTAACCTCTCTCTCTCTCTCTGATTCATGAACTGATGATTTGATTACATATGCTGCTGCCTGCTGCTGCTGGAACTGGAATCGCCGCAGCGGGTGATGAACTGATCTTGTAAAACCTGATGAGTTATTATTCATGTCATGTGTAATAAATAAGTATCTGTTGACAATTTTCGATCGGAACAAGCTTGCGCCCTGTTCGTTTGGG…
lncRNA_MluLR141	GCTGGTAATGATTATTTAATCTGCATGGTGTCTTCCAGCAAATTATCACATTACAGAGTTCTAGCCAACTAACTGAACTTCTTTCTGTGTCCATTGGCCACACAACACCAATTGAACTATTTTTCTGTGTCCATTGGCCACGCCATCACTTCCCGTGTCCTTTAGCAATTTTAGCCTTGATACAGTTATTACTTAATAATAAATACAGCTCTTGATATTCTACAGCAATTTTAGCCTTTGTCGACGAAATATGGTCAGCAGTCCATCTAGGGGTATGCCCATGATAGTAGATTGTCGGTAGACGGTGCGTGTAATCAGGAACCAGATGGTTACAGAAGGCACAAGACACAAGATTTATACAGGTTCGGCCGCCGTGTTGGCATAATACCTACGTCCTGT…
lncRNA_MluLR142	TGGTTTAGGAAATAGGTAATACCGATATGTAAAAAAGATTTATAAATAATGCATAGAGAAACAAAATACAGACATTACACCAACACCAGTATGTTTAATCCCATGGAAAAACACAAATGACAAATTACATTGAGTTCCCAGTCCCTAGGGGTGGTTTTCAATCCAACAGCGCTGGAATTTGCCACACATTGAACTGCACAGCTTCTGTTCACCAATGACCTGCAGAGGCTCAGCTCAGATCAGCCCAGTGCCAGTAAGTGATCAGCTCTTCTGATGCACAGCAATAAGATGAATGTCCATCTCCTTCAGCATGACCGA
lncRNA_MluLR143	GGTAAGCTTATTGGATTGTTGTCAAGCACGGGAGTTACTTGTGTTAGAAGTGGAGAGCAAGTGCAGAGGGAGCAGAGAAGAACTGAAGAAATATAGGCTCAGTTTGTACATACGACATATGGAAGCAACAGCTTTGTTGCTTGTAATAACATCTGTGAGCAGAAATTCGTGTGGGTTTGGAGCAGAACAGGAGACTCGGAGTGCCAAGGAAAATTTCCCCCAAAACCCTCTCGAAACCCTAGCTTCGGATCCCGATGGCGAACCCGCGCGTCTTCTCAGGACGAGATGTATTTCTGTCCATAGTGACCGCGGTGAGCCAATCTTAAACTCCATAATCGCATGCTACTGAAGTTCCAAGAAACTACTGTCACCGTGTCTCTAAGCACATGGTGGAATGAA…
lncRNA_MluLR144	GAAAAAACTTGGCGGTATATCAATAAATATACAACAGAAGAAGTGGCGATGTTAAAGTAACATACAGCTCCCCATTTATTCGACAGCTCAATACGGAGTAGTAGTTTACATTACCTCGAACCAGACCCAACGTGATTTAGTAGACTACGAACCAAATGCAGGGCATCACCGTAGCTCACATACATCACCGTCGCTTTCATACTACCCTGCGCCCAAGGCACGTAGCCGACGTAGGCCAACCACCATCGCCCCTCGCCAGGCGCAATTGCGCAAATGAGCCGCACGCATCAAAGCCGGGGGAGAAGAGCCGCCTAAATAACATGCCCAGCGCGTCCAGGTCCCGCGACAGGAGGGCGTCGGCGTCGCCA
lncRNA_MluLR145	AGGAGGGAATATGTTTGCAATTCAAAACCTTCATGTATTCCTGGAGTTTGGAACATGTGGCCTGTAAAGGTCGTTCAGGTTAACACAAAGGGCTACTAAAGATCACGATCGCATCATCACTGTATGACAGATTAATACACACCGACAACAACTTAACTGCCGCTGCTTTCACAAAAACAACTGTCTGCTTTGGTTATGATATGTTCTCCCCACGGCATGTCATCCTCAGGTCCCACATAAAGCATCATCAGAAAGATGTCATGGCACGTAAAACGTAGCTCCTGGTGTACAAGCCTCGCAGAGTTTTCCCTTGGATATGTTGATACAAAACTGAATTAAAACGTCAAGGCGGGTGCCTTCATGCTTGAAGCCTCATTTGCTACGCTTCAGATCATACAC…
lncRNA_MluLR146	TTTTGACACAGGTTTTAACTTTGGCTACATATCTTCAATGCAAAACGACGGCAAAAAAAAACAGAAGACCTATACCAACAGCAACAAATGATGATTAGTTAAATACTTAATGGAATAGACCTACCATCGAAAACCAGTAAAAAGGTAATCAGAACAAACAACATGCTGCTAATACATATATACACATCTTTAGGCACAACAGAGCTTCTGCTGTGGCCTACATGCTCGCTTCGCTTTGCTGTATTTACCCTATATATGTCTTCCCATCTGTTATTCCAAAAGGGCACTCTGCGACGAATTGTCCATGGAATCATTGTTCAAGCGAAGCAGCTGGGACCCCAGCAATATCTCCAGGTTTCGATACA
lncRNA_MluLR147	GAGAGCGCCGGCGCCAGGTAGTTGTTGGCCTTGTCTGGCAGATGAGCCACCTGCAGCAGCAACAAGCTCACACAGGTCACACATTGGTTAACCAGATCAGCAAACCCATATCAGAAACCACACGACATCACACAGCATGGCATGAGCACATGAGACAGTAGGCTTACAAGTTCATATAGTTCACTCCCTTGCTCTGAAACATGCTCATAGCACACCTGAACAAACCAAATGATGCACGGCCTCCAGGTTAGTTGCTTGCTGCACCACCAACGAACTCACAAGAGAAATCACAGGGGAGACGACTAGAGGATCTTACATCGAAGCTCTTGTTCCTCGCGGTCGAATCGTGCAGCGCTTTGACGCAGATGTCTGCTACATCAGCGCAGCTGATGCCCTGCA…
lncRNA_MluLR148	CATGTAGAGCTTCGACACGAGGAGTGAAATCCAGCACAGATCAACACAGTTGGAGGAAAAGCGCTGTCTGGCTGATTGGCATGCGTTGGGAAATAAATTGGATAACCCCTTACCAGGGAATTTTACTAAAGAAAAAGGGTGTACAATAGAACTAAATACTATACCAAGTTGCCCTCCATCGGTGAAATTTGTTCAGCCTTCGTTTACCAAACGAACAGAATGATAACAAAGTTAACAGAAAGGTGATAATACCAAGTGAGTGATGTATACCCCTTATGGACAAAATCAACGGATCTGTTAATAGCTAAACTGAAGGAACTATAAATACTATACTCACCAGCAAAACTACCCAATTAAGCCTACATACCGTAGAAAATCCCTGTCTGCAGACAAGCTGCT…
lncRNA_MluLR149	CATGCAATGCTTGCATAGCATGGCTCTAACTAGATTATTGGGAGGCGCAATTGTAGTATGCATATTAACTCCTTACTTTATTGCAGTTAATTGTTACCAGGTTGTGATAATGTTGATTCCAACCTTGTGTGTGGGTGTTTCCTGTTTCAGATCTATCTTGGCTTATCTTTTAGAAGTCAAGATGTGACTGAAGATGTAGGCTGTGACCCAGTTCACTGTATCTGTTAGAAATAGTGGATAAACTCAAATTTACAAATTTGTATTGCTGACTAATATTGTTATGTATACCTGGCAAAAGACTGGTTT
lncRNA_MluLR150	GATGTAGAATACGAAGAGAAGTAAGAACATTGTGCCCCACCCTACACCGAAAAGCGAAAAGTGGAAATCAGGTGGGCGGAGGAAGAGGCAAGGCTTAGACACAGGATGCCTGTTTGTAGATTTGGTTGTTTCAATACTTCTGTACATTACGTGCTCCTTTTGAAATAAAACGGAAATTTTGGTGTTGTGCACAATGAGACGATGTGTGACACCTTTCGATTTTACGTCCTGGCGTATCCATAGCTTATTGTACTGTTGCATCTGAGTACTAGTAAACATCTTGCAAGGCAAAG
lncRNA_MluLR151	GATGTAGAATACGAAGAGAAGTAAGAACATTGTGCCCCACCCTACACCGAAAAGCGAAAAGCGAAAATCAGGTGGGCGGAGGAAGAGGCAAGGCTTAGACACAGGATGCACCTTCATGAGCTGTTTGTAGATTTGGTTGTTTCAATACTTCTGTACATTACGTGCTCCTTTTGAAATAAAACGGAAATTTTGGTGTTGTGCACAATGAGACGATGTGTGACACCTTTCGATTTTACGTCCTGGCGTATCCATAGCTTATTGTACTGTTGCATCTGAGTACTAGTAAACATCTTGCAAGGCAAAG
lncRNA_MluLR152	AATATAATAACCGTCTCCCATAATTGCATACATTCATTCATGACATAGTAACTAGATAACACGTCACGCATAGCTTAACCGATAACCGATAGAACATAACGGAGCACAAGACGAGCAAATAGATCTAACGAGTCTCATCTCCAGGATTCTAAGATTATGACTCTAATAATGAAAGTTCGACAGGCTACCCACTGTTCCAAAAACAGCACCAGGGAACCGTATGCAAACACAACTCAGGACATCATGTCATGACACCACATTCTCAACTCAGGACATCATGTCATGACGCGACATTCTTAAGAACTCGGCAATAATAACAGAAAGTATCTATCGGCTCCTTCCTGGACACATACAAAGGACGAGTAAGCGTGACCGAGTGCAGCTTCAGACTTCTGCTGC…
lncRNA_MluLR153	CTGCCTGTGGTCTACATCAGTGGGTAATGATTGCAAAATAACATGAAAAGAGTAACTGTACAGGTTTGAAGAATTTGAGACTCAGGTACTAGTACTACATCAGTGGGTAATGATTGCAAAATAACAATGCAAAAATGATATCAAGACATGTCTGACATCTTGATTACTATTGCTATCGATCTCTGCTATGGAGGTTTTGGCCCGAACACGCAGTTCGTCTATCTTTTTGATGTTTTCATGGTTCAGTTCTTCTGTGTGGACTGAACTGAAGAGGAAAGGATGATATGTATTGACAGCAGCTGACACTTCTAGATGACAAATGATCCTTATTATCGCTCTTCCAGATGACGCATTTCTTCATCTGGGTATAGCTTCCAGTAGCAACAACATTTGTGTTTT…
lncRNA_MluLR154	TGGTAGAGGAAGTAGTGGTGAAGGCGGGGCTGAGATGAGGGAGCCGCGCCACCAAGCAGGCCGGCCCTTACATGACTGAGCAATTATCGGATGATTCTTCATACTGTGGTGATGGATAATGATAAGGATAAAGATACATATAAGCCTGAGCCATTGGCTGCGACAGCTCGTTCAGGGCCCTACTACCCTTCTAATTTGTCCCCACCTTCAAGAGCTGGGTGTGCCCTAACTTCCTGCGGAGGACGCTGACCAATGTGATCGGGTCAATGTCGTTACCGACCACCACCAGCAGGTCCTTGGCATCGCCTGTGACCGCCAACGATTCCACCCCATCACACAGGGCTGCCAGTGTCATGGCCTTAGACCGGCTCTTATCGTCCAGCATGCTCACCTTCATCA…
lncRNA_MluLR155	CAGTCCCGGACTAGGCTACCACGCCTATCGCCGTTCCCATGAAAAACAGCCCAGGAGATCCGCCGTGCGGGTGCGCTACCCCTCGACCGGAACAATCCCGGACTGGGCTACCACGCCTATCGCTGGTCCGCCGCCGCTGAATCACCCCTCGTGCTCTCTCTGTGCGACGACTAGGTTACCGACGCCGCCGCCCTCGCCAGGTGCGCAGGTCTTCGTCGGGCCCTCGCTGGCCACGAGCGCCCACAAGGTTGATATCGAGGCGTGGTGATGATCGTTGAGTACTTGGTGCTAATTTGTGTGGAGGTGGAATCCCTGGACGTTGTTACCGGGTGTTACCTACAAGGTTGATATCGAGGCGTGGTGATGATCGTTGAGTACCTGGTGCTAATTTGTGTGGAG…
lncRNA_MluLR156	CAGAACCCAAACCAAAGCCAAAGCCTGAACCGAAGCCGGAGCCTAAGCCCGAACCAAAGCCAGAGCCCAAACCAAAACCGGAACCTAAGCCAGAACCAAAGCCAGAGCCTCAACCGAAACCGGAGCCTAAGCCGGAACCAAAACCAGAGCCTGAGCCCAAACCAAAGCCTGACCCGCCGCACATCCCACCGGCAGCTGACAACTGATGAAGAGTCCTCTAGCCATTATAGTAGTATCTGAATAAAATGCCCCATGAGTTCGTAGTTGTAGCATGCATTTGTAGGTGCTAGCTGCTACTTGTTGTACCTATTCTTTCTGTGTTTGCGTCATTTTTTTTTATGTAATGCTGATTACATGATTTTTAGTGCAGTATAGTTTGTTTCTTGTATA
lncRNA_MluLR157	TTTTTCGCATCCAAGTATAGTATATGGCAGCACGGTTGTTGCACACAGGTATTACCAATAATTTTTTTCCCCGTCTTTCACTATGTAGGAGGCCGTTTGATTCTAGGATGTTCTGGTCAACTGAAATTGCAGGGAACTCATACTGAAATTTTGATCTTTAGGCTAACTGGTTGGACTGTAGGTGCTTGAATGTTCGCTTTTTGTGATGTATTAGCGTGGAAATTACTGGAAACTATGATTGCGAGAATTCTTCAGTTGTTTATAGTTTTCTCCCCTGTAATAATTTCCTTTCCTAATCTGTATGTTGATGGTACTCTTAAGTGGATACATTTGGAAAACGAAAATGCATTA
lncRNA_MluLR158	TTACAAAACTGTACTGCTTCCATTAATTAGGGACAAATTGGGTCGACCAGAATAGCCTCTTTCCTGTTTTCATTTTACATTTTGTTACCGCAACAAAATCAAAATTGGTAAGGCCAAGAATAGGAATGAAAACAAGGTTCATAGGAAATGAAAAAAATGAACCAATTCGAATGAAAACACATTGATAACAGTCAGGATATGGAAACGGTAACGTCAAGGCGTAGAATCAAGAAACGTGACTTCACATGCTGACCTAACTTAATAAAAATGTATGATATTACTACCAATACATAAGTAAATTTTAATTCATACCATAAGATTCATAAGATGACAAAAATGTAAGACTATAAATCCATAATGAAGTAAGTGCCTCTTTGGCACAGCTTCATGGCTTCTACA…
lncRNA_MluLR159	AAAGAGGTTCAAAGCTGCAGTCTCCAAATTACAACAAACCTCTAAAATGAGCGCTTGTCGATCTTCCGATCTTCACAATGTTACAAATGGACGCACCGTTTCCTACAAAGAGTACAATAGGTTCGCCACTACAACATCCGTTGTTACCTTCACATCGCCATCGATTTATTCCACCACGCAAACCGATAGCAATACAACAGCGCTGCATGTCTCTTTAGCTCATACTACGGTGTTGCCACACTGTTAACAACAAAATGTGATCGGGAAGTTCAAATTGAACGTCCATTGAATCCTATCAGCCCCTTGGTCACCACCGAGAGGCACCGAATCAAATGGAGATGGTGGATTATATACAGTTTACTCGTCTACTTGTGTTTATTATGGTCCAAGATGCTAATC…
lncRNA_MluLR160	CGTGGCAGGCAGCGAGCGGGCGGGCGTGGCCAGTCTTTTGCCACTTAATCCACATAATCACGGGAGTTACTCCCATTGATGGTGGAGGCGAACTGATTGCGTCAGTTACTGTCCCTTCCGCTTCTCCGTCTCCTCGGATTCTCCGCTGCCTTTCTCCCTTCCCGTCGTAACCATATATCTATAGTCCTCCGTCAGTCCAGATCTCAGACTCCGCAACCGCTCCCGAGAGAAACCACATCTCAGCAGCACTCTGGCTTCCCCGTCCCGTACCTCTGCGCGCACGAAGTAGCGGGAGAGCAGGTGCCTCCGGAACCCTCGTCCGCCTAGTGCTCTTGGTGCCCTCATGTTAGTCACAAGTTATACCCATCATGTGCTTTACAAATTGCTCTCTGGAGTCTC…
lncRNA_MluLR161	TGCTTAGCCAAGTCGCTCACGCACGCCTGGCCTGCTCTGCTCTGCCAAGACGATGATGATGGTGTTTTCTTCTTCCCCTCTTCCTCGTCCTTCCTCCCGCGGTTCGTCTTGAAGTCTCGGATCAGAAACTTCACGTCGGTTCCATGACACGCGCAGGGCATGAGAGATATATACAAGATCACACCGTATGAGCAGCATATGCTCCTGAGTTCCTCCTCCGTTCCTGCACCACCAGCAGAGCATTTTTTTTAGCTGGCCAGGCCCGGTTTCTGTTGCTCGGCACCCGTCCCACCCACC
lncRNA_MluLR162	AAATTGTAGTATTTTGGCCCCGTTCGCTTCGCTGAAAAAACAAGCAAATACACTGTTCCGGTTGATTTGTTGTGAGAGAAAAACACTATTCCAGCTGGAAAAAGAAGCTAAAAAGTACGGATCATAAGAGAAACGAACAGGACCTTTAGTTACATCCTGATTACAGAATTATTCACCTTTTTTCAAGCCCCTATACATAATAGATCCTGACCCAACATGTAGGGCGTTGCTTCTTCGTCTTCTGAACATAACTTCTTTTACACGGAGAAAGTGGCTTCTTTTATCTACAGAATTAAATCCTAAAATTCAGATCATCATGAGCTGCTCTTAACCA
lncRNA_MluLR163	AGGATTTCAACTAATACACGACTGGAATCATCATACACAAACACAAGCACAGAAAACATGAAATCTCAGGACATAAGACTGGGATGGCATAAACAGTCCACCAAGCAAGAAATAGCTACGCATAGTTGTATGTTTAAGACGATAATTCTGGAGTTTATGTACACAACTTGTGCTGCAGAGTTGCTGAAGACAGAGATATTCACAAATGCTTAGATAAAACATTTCAGGCCTAAATATGCACAACTAGGAACCACAATTCCCGATGCTATTTTTAGCAAACCTCCATCTTCACATGGATCTTTTCTGATTTCTTATCCATAAGTCCCAACAACATCTCCGAAAAGCATGTTTGCAACTGGTGGAGGAAGCCACGCCTTGTTTTGCACCTGTTGTTGCTCG…
lncRNA_MluLR164	CGGCCGGGGTCACTGACCAGTGACCGACCGACCGACCGACCACCGGACACAAAAACGCCGGCTTCCCATCGGTTTGGTTGTGGTTCTCTCCTCCGGAAACCAAACCCTAAATAACATAAGAGATCTACAACTGACTGATCAGTGACAGCAACAAAAACGAATTGAACATCTACACAAAACGAACGAACGGGATTAGCACTAATAATCCACTAGTGCCCGCGCAGGATGTCTAAAATCCCATCTGCGCGACGGCCGTTAACCTTTAACCCTCTGCTGCAGCCTGCAGTAGCAGTAGGAAGGAGCCAAGAAGAGCAATGTCGGACCCTCTGCTGCAGCCTGCAGTAGCAGTAGGAAGGAGCCAAAAAGAGCAATGTCGGTCGGTGGTTAATTGGGGGCGAG…
lncRNA_MluLR165	AGCGGCGGCACTGTTCACGCGTGAACAGTAGAGGCGGCTAGGGTTTCTCCCGGCTCCCTGAGGAAGCCGGAAACAATAATATGTTTCTGCTTAATCTCACAAATAGAGTCTTACAAATATTTATATGTCTCTCTAATAGCGATAATTATAAAATAACCCTCTACCAATACTATAATTGCGACAATTATATGGGCCATAGCCCTCTGATGGCCGGCTTCCCTCCTAGCCCTTAGCTGGGCTGCGACGGCTGTAGGGGATGCCGGTCATAACAGTAACGCTGTTCAATAGCAAAACGTGCATTGTAGTTTTTAGATCGGAAGAGCCATAACAGGGGATGCGCTCAACTAAAGGGAGAGCAACTGGACGTTGGAAGCAGATATTAGATCCTTATTTTCATCA…
lncRNA_MluLR166	ATATATCTTCTATATATATCACAAACCACATATGTAACATATATATTTACAATCAGCCAACCAAACATATATTTGCAGTTCTTTACCCATGCACGCTCTGTACTAGTAACCAAACATGCCAGGTGTATTCCAACAGTAACAGTTGTGTGTGTAAGCAATAGCTAATCACACAATGTTCAAAAAAGCATACAAACTTAAGCTATACATTTTCATAATAATATTATTGATGGCAGGAGTCCTCCACATGCTACGGCAATGACTAGAGCAGAGGCTTTGATTCGTTGCATAAATGATTACATCCCAAATAAATTAAACTAGTACAGATTGGGGATTGGATGCCAGCAGCGTGAATGGTTGAACTCGAAAATAACAGTTTATAAGATGTGCCAAAAAAAAGGC…
lncRNA_MluLR167	GAGCAACTACTGTATCAACCATGTGGGCTGCCCTGTTGTTGTGATCAAGGGTACTTGAGATCCCCTCAGCCCAGCATTCTTTGGTGTACTTCCATTCAAGGTTTTTGAGGTTTCTATTGTGCCATTTGTAATCCTGTACGTTGTATTACTGCACAATGCGCATTTGTTGGTGCTGCTGAGGAATGAGGGTTGCTATGTGGTCTCTTTCATTGTAAAGGAAGAAGTTTTGTTGGTCGTGTAATCGTGGAAATAAGTCGGCCTTGTGGCAGATTCTTCTGTATATTCTTGTAATTGTTGGAGACACATGGTTCTGTCTGAATTCTGAAGCCTGAAGTCTGAACAGCGCAAAATTACCAGAGTCTCGGTTT
lncRNA_MluLR168	ATCGTAAATTTCTAGCCGGAACAGTATTTTTCTCTCACACAAACCAGCCAGCAGTACTTCTCCACGAACCAGTAACGATACGAACCAGCCAACCGAACAGGCTGTTTGTTGACGCATCCGTCTATAGTCGACAGGACCAGCAGCCAGCAGATACCAATACCAATCAATCCTTCCAGCATACTAACTCCACTGATTACTATCTTGATGACTCTTCTCGACCAGAGACTGTCTACATTCCGGCGTACTGTATACAGCTGCTGCTAACCGAACGCATGTGAATGTGATCCGCCATGCCAGGCCATGTGCTTTGCTTGTTGAGTCTGTCTACTGCAT
lncRNA_MluLR169	TCAAGTAGTGCCTAAGAAGGATACCTTTCGGTATCTGGGATCGATGCTACAAAGGGATGGAGATATTGATGCGAACGTTAGCCATAAAATCAAAGCAGTGTGGATCAAGTGACGACAAGCTTCTGGCATGCTCTGTGACAAGAGAATACCACAAAAGCTAAAAGTTCTATAGAACGGCGATTAGATCGGCTATGTTGTATGGAACAGAATGTTGGTTTACAAAGATTCGACATGTTCAACAACTGAGTGTTGCAGAAATACGTATGTTGCGATGGATTTGCGGTCACACAAAATGGACCGAGTTCGGAACAATGATATACGTGATCGCCTAGAGGTAGCACGAATTGAAGAAAAGCTTGTCCAACATCGATTGAGGTGGTTTGGCCATGTCCAAAGGAG…
lncRNA_MluLR170	AAAATTATGGTGCACTGATGGAGCAACACACCCTGGACAGAGGATCACCATTCTCTGTAGTAGTGATTGATAGCGAAGCAGACGTATTAGCTACAGCAAACAGGGGTGCAGATAGCTCTGATATGCTCGTTACCAGCGTATTAAAATATCAATGCATTAAGGCTCATTCACATTTCGTGACTGAAACCTTCGGGAGCCGAAGTACCAAGCTAATTAAGGACCCACAAAGAAGTCAAATGCACCATTAAAACTGTGAGATCAGCGGGGGCAGAGGTTACATGTGAAGGTAGCAAATGGCCACCCGTGCACTAGTATTTGATCATGGGGTAGCAAGGAGAAGAATTATGCCTAACGAACAAATCAAAGATAATAACATAACTGAACTGAACTGCGATAACA…
lncRNA_MluLR171	GTTTGCCAAGAATCACTGAGAACAAATAGAACTCCGCAGCAAAGATCCCTCGCCGCCTTCAAAACTCATCACAGCCACCTCAAAACTAGGTCCACCTATATACGGTTGCATCAGAAGAAGGAAGTTCCACTTGAGGGCATAGCAGCATGAATGATTAAGCATCATTATGTGCACAACCGTCATGCTTTATTGCAGCTTGAGCAAGCTTCAGCGGCAGATCGTCATCGCTGATACATGTTGGCTGACACCATCATTGGCCAGAGCAGATAGGTTTCAGACCAAAGCATTTTTATCCTAACGTGCATGGAAAAATCAGGGAAGGGGGAACCCGATCCCGTCCCGGAGGGGTCTCCGCTGCCCGGCGGCGAGGTGGAGGGGGAGCCA
lncRNA_MluLR172	GGTGGGTGCGCGCCCAGATGAGGCGCTCCATGCCGCTAGACCGCATCTTGCGCTCCATGACTGACAGCAACATAAGCTTTACAATTTCACCATTATGCTGATAGTACAAAAAGAAGGAACGAAACATAAGCTTTACAATTTCTACATTTGTACAGCAACAACTCAATCCATCTGGTTGGCTACTACAGCTTTTTAACTTCAAGCAGAGTTTGCTCTTCGCTATATTATATTTTACTGAGAAATGTCTGATTTGCTCTTCGCTATATTATACTTTACTGAGAAATGTCTGCAGAGACTGAGAGGGAGAGGAATGAGGAAAATTGGTGATAGCCTGATAGGAGAAACCTCTTTTCACTATGCTTTACTGTGTTGTATTTCATTTATAAGGCCGGTGTGTTT…
lncRNA_MluLR173	TTCTTTCTCTGAATCCTCCCGGTGCAATTCGAAAGTTTACAGTTCCCAGCCTCTTACACAAGGGAACCACACGTCCACAAACTCCACCAACGAAAACTTCAGCTCCTAGCTCGTTACAGACTGGAAAACAAGTTGTCTCAGCTTAGCTCCGACTCCAATTCGTCTTGACCCTAGCCTTGTGCTTCCTACACTACTGTGGTTTCAATGGACACAACAAGAATAACTTACATGAAGAGCCAAAGCAACGACATAGTCAAAAAGCTTTACAGTACATGTATGATTTATCTCCCCAAAACCCAAACTCATGGGAAAATGGCTTCAACAAATGCCTCGGCGTCAAAAGGTTGTAGGTCTTCCATC
lncRNA_MluLR174	TCCAACAGAAATATATCGCTGAGAAGGTTTTTGATCTCCTTAAGGAGGCGTGGAACAAATTCAACTCTGAAGAGCTCTTCTAAACAGCCTCATGACTGAATATAGTGTCACCCCTCAGGGTCTGCACAAGGTACTCTGAGAAGAAACTCACAAGCTGGAGCGACCTGAGGTTGGTCCGGGGGAAACCATGAAGCGACCAAGCGAAGCCTGAGCTATGGTTGTAATCACCGCCGTTTGTTTCATTCCCCCAACTTTCTTTCCCAATTGTATGTTGATTCAATGACAACTCACAGCGACATGTGGCAGCTGCCCA
lncRNA_MluLR175	ACTTACTTGAAAACAAGATAGAGATGCACAGATATACTGAACTGCAGTACATGCATCCATGCATGTTTTGCATCGCCGGTGACATACTGAACTGATGAAGCATCACACTAGCTGGTCACTAGCTAAGCTATAGTAATATGTGTACAGCAGCACGAGAGAGATGCAAAGGCTAGCATGGGCGATAAGAGTGAGTCAGGGCTAGCCAAGGAGACTGCCCGTGAGACCACGTACACCCAACAAGGCTCATCATCGATCATCGTCTCTGCTAGGCGACGACGACGACGATTGACATGATGATCCTTGAGGGAGATCGAGGCCGGCACACAGGCAAGTCATCCTTTGGCTACC
lncRNA_MluLR176	AATCAGAAATATATATTGTACAATAATGTACAATCTATCAATGGAAGTTTATTACATTGTCGCTTCAATCAATATAAATCTGTGCTGTGAAAAATGCTATTCTAAATTCTGAAATGTTGCTAATTACAACCGGATCTTGCCAAATCCATGCACTCAGCTGTGTTGGAAAATTTGTCAGCTGAAAGTTTCTCCAGCTTCAACTGTTTATGGTTGCTGCATGACTTTAGATTTGCTGTACAGCTGCGCAAATCAAGCTTGGTATTTTCAGTCTTGTAGATTTGCTGCACGGCTGCGCGATATCTCCACATGCCACAGGTGTATAATGGTTGCTATTCTGTACGACTGCATATATCAGAACTTAAATGCAGTATTGCAGTCTTTAGAAGTGCTTCAAGAAAC…
lncRNA_MluLR177	AATATATAACCAAAATGCACGAGGTCCCATTACTTATCAAAGTAGCTGTAGCCTGTAGCTTCTTTCATTGTTTTAAGCATTACATAAGCAGTAAAACCAGAAATAATCCTCTAGGTAAATAAGCAGACACAATAAGACCCTCACAAGTACCACTTATTAGGACAGTACAAGTACAAATGATAAGCAAGGGGCAGATCAAGAATCACAACATATAGAAGCCATTTAATAAAACATGATAAGCGCAGCAGACCAAAAGATTCTTCTGAAAAAAGGGCGCCTTAGGCAGAAGGCTTCTCCGCCTTGAGGGGCTTCACCACCTCCCAGGTGAAGTCAGGG
lncRNA_MluLR178	CGAGGCAGTCCGTGGCACCCGTGGAACAGTCGGCGAGAGCGAAAGCGGAAGCGGCGCCCGCTCCTAAACAGGGCAGTGATCTGAGCGAGCTGACCAGACTTCAGGCAGAGATGGCGCTCTAGCTGTAGGCATAGACTGACGACATCTGTAGAGGCTGGCAGCATCGCGAGCTCGGTCGTTTCGCACTCACCGGTACAGATGTTTTGCTGTAAATTCACGCTGTTGTAGAAGACACGAGCCCTGCTTTGCAGGTAGCAGCATTGTGGTGGGCGTGTTTGAGCTGGCTGAAGTTTTTAAATATATTCTTTTTTATTTT
lncRNA_MluLR179	AGTATATGGGTGCACAGAGAATATTCGTGAATATCCATACATTCACTGTTTCATAGTAAATAAATCATATATGTAGAGTGCTGATAGTCGGGTCACTATTTCTCAAATACTTGCTATACATTCCTTTTGCTCTAGTCTCTTTCCGAAATTCGTGAAAACTGTTTACACAGTGTACGTAGCTCTGATGCTAGTCACTTGGTTGCACGCCGTTTATATATGTTTCACATGGTTTGGTCTTGTTTGATGCGTATGTATTCATCACAATCCACGTGTGTTATGTTTCACAGGACTGGAATAGAACTAAATTCTATTCCAATTCCATTCTACTCCAACGCACGTGGATTAAGGTGAATACGCATGCATGAAACAAGGCCTTACAGAGTTTGCAAAATGGGCAGT…
lncRNA_MluLR180	GCGAAATGGAGTCGGCATTTGCGCCAGGTTCAGCATTTGGGTTCAATGTTATCCTTGAGCTTGAGAAATCTGACTCTGATGAGGATTTAGAGGAGAAACCTGACTCTGATGACGATTTAAAGGAGCAAAAATCTGGCCCCTCAGGGTAGAAAGAAATGCCCATCCCTGCATACATTTATCACTCTTCTTCATGTGCCATCCCTTATGAATGAATGTACTAAATGGAAAGTCGTTGCAACTGTTTTGAGTTGCGAGTTGCAACTGAAACATTTCTGAAGATATGAGTAGCCGACTAGCCGCTCTGAACATGAACACACACAGCGAACATACGCTTCAGAACCTGTTGCAGATATGATTAGAACT
lncRNA_MluLR181	TTTTTTGATCACCTATCTAACCAACCCCCATGGTACTTGCTCCGAATAAATGAAAACCACATATGAAAGAACAGCCGATGCCACCAATTGCTGATGGTCTGGCAACAAAGCTAGTATACAACAACATTTGCTCATTGGAGTCCTTAATAAGTCGACCTAGAAGTTGTAACAGGTCACTGGCTATGGTGACGTCATTCATGATACATGACAAGTCTTACTAACAACAGGAACAGGACTATAACAGTAAGGGGTTGTATTTATTATAAAGGCATTGCTTGGTGATTACTAACAAGAATAGGACCACAACAGTAAGGGGTTGTTTGGATGAAGGCATTGCTTAGTGATTTGTCAAGGATTTGGATCCACTATATTTC
lncRNA_MluLR182	CCGCAACCCGGAGAGGAGACTGCGCTCGGTCGAGCACCACCTGGGGCCCAGCGTCCTCGCGGCCATCTCCGGCACGGCGTCCGCCCTCTGCAGCCCCGGTGTTCCTGCGACCGTCGCTGCTTTCCTACTTCGCCACTCGCCACTTTGGCCGGCGACGAGCATCACCAGGACACTAGGAGAGCATGGCTACTTCAGATGTACAAATGCAACATTGTGCTGAAGATGCCGTCGCTGCTTTCCTACTTCGCCACTCGCCACTTTGGCCGGCGACGAGCACCACCAGGACACTAGGAGAGCATGGCTACTTCAGATGTACAAATGCAACATTGTGCTGAAGA
lncRNA_MluLR183	TCTCCCGTAAACGAAGTGTATCTTCCACATACCATTACACCTTTATGATTACAACATCACATCAAATCCTTTGACGCATCGTGCTTTTAAGCATGATGAAATGAGGCGAAGAAAAAGCAAAAGGGGGATAGTTCAGTAGCTTCTAAAGCATGTTTCGATGTAGCTACAGCAGCTAGCTCAGCACCGTGTCATGTAGCACAAGGAAAATTCTCCATAGAGTCAACTTTTTTGATTTGCAAAAGGTGCAAGCTTTAGCATTCATGTATGCCCACGTCCTCCACATTTGGAGCACATGATGTTCCCAGTTCCTCCACAACCTAGGCATCTGACTTTCA
lncRNA_MluLR184	TGATGGGCATTAACTCCTCATCTTCGGGTACCCTAGTATTGGTCCCCGACACATACCATTACACCATTATGATTACAACATCACATCGAATCCTTTGACACATCGTGCTTTTAAGCATGATGAAATGAGGCGAAGAAAAAGCAAAAGGGGGATAGTTTAGTAGCTTCTAAAGCATGTTTCGATGTAGCTACAGCAGCTAGCTCAGCACCGTGTCATGTAGCACAAGGAAAATTCTCCATAGAGTTAACTCTTTTGATTTGCAAAAGGTGCAAGCTTTAGCATTCATGTATGCCCACGGCCTCCACATTTGGAGCACATGATGTTCCCAGTTCCTCCACAACTTTTTTGATTTGCAAAAGGTGCAAGCTTTAGCATTCATGTATGCCCACGTCCTCCACA…
lncRNA_MluLR185	GAAAGATCCTCGTGGAAGATATTGTGAGGCTAGCATCGCAAACAGAGGAACACAACGATGACGAAGAGGAAGCACGGCAGTAGGTGGAAACAGGCCGAGTATCTAGATGATGGGTGGACTATTATTTCTGTAAGGAAACTATGAACATCTCAGTTACTCATGGCTGTCCCCTGTTAATCAAAAGGCAGTACAGCCGTTTTTGGTGCCCCTAGGCAGAGACCCCGGTAGAATGACTCGTTGCTGTAAAGATAGTGTGACATGCATATAAGTTATACGGTACTCGGCAGAGTTGTGGTTCGGAAGGTTGTTCGCAACCGAAATTTTGGCTGGTTGCTGTGGAAGTGGAAATACAGTTCGGTTGG
lncRNA_MluLR186	TCATGGTCCATGGTCCCATTTGACTGTACTATCAAAGTCAGAACTAGCACAATAAAGCGGAAAAATGTCCACATCACAGATGCTGGGAGCCATCACATACTTCACGTCCAATTCTGTTGCCCCTGAAGTCCGTGACCGTGAGCATAATTTGATGTGGTTTCCTATTTCCCTTTCTTCTTAGCAGATCCCGGCCAGAGTCCAGCGCGCCACCTGGCACCAAGGCTTGCCGTGAGAAGCTCCGGCGAGACAGGCTCAACGAAAGGTATGTTTCAGAGTTCAGACTCTCAGTGACCAATACCAATCTCCCTCTGCTTCAGACTAGACATGCTCAGCACTTGTAACACCGAGTATGATCATCCCCTATGATGTACTACTCCAGGTTCAACGAGCTCTGCGCCA…
lncRNA_MluLR187	AGGATGTCTGTAGCTTCTGGGCTCCTCTTGGTCCAAATCATGACCAAGCTGCTGCATCAAGCCAGTGCAGAGAGCTCCCGCTCTGTGCGGAGTCTGGGGAAGGGTGTCAGTGGCAAGCCTTACCCTCGCCTGTGCAATGCGAGGAGACCGTGACTCGAACCCGGGACCTTCCGGTCACAGGCGGTAAGACTCTACCGCTTGCACCAGGCCCGCCGACCCGTCCAAAATTGTGTGACCCCATAATAATAGATTAGGCTGCCAAACACAGAAGGAAGCTGAACAGCTCAAGGTGCGGAAACAACCAAATGACTGATGGGTTTTAGATTGCAGAAGTATGACAAAGTTACCAAGTTCAGTGTGACTGTCAGCACAAATGCACAATCAAAAGAAACATCACAA…
lncRNA_MluLR188	AGCTGCAGCATCGGCGTGACGTGGCCCTGCGCCGGGTACGGGATCATCACGACGTGCGGCTGCCGACTCTGCCCGTCCACCGGCGGCAGCGAACCCATGATGATGACTGCTCTTGTTACTGCCTACTGCCTACTTGCGACTGGTGGTGGCTAGCAGACTACCACTACCACTCCAATGTCCAAGGCTCCAAGAAGCTCGCCACAAAAGCTTCTGAGCTGCTTGTTAGAATTGGTGATTTGCCTAAAGGCTAAAGCTATTCGTGTTGCACTTGAGCTCTTGCCGCCACCATTTTTATATACATGCGTCGTCCACCGGGATGGGTCAGGGACACGCTGCTAGCTCTCACGCTTCGCGGCAGGCTGA
lncRNA_MluLR189	GCACGCCGCAGTTCCCCGGAAGGACCGTCACGCTCGAGCACCAGCCCGGAGCGACCTGCGTACGCCCTTTCTCTTGTCCACCCTCCTCCTCTGTTATTATAACTGCTAAGAACGGCCTGATTACTAGTATGCGCAAACCAAATGGATTAGTAAATTCATGGTCGATGTTACTCCTTCACAGTTCATGCGGTTGATTCTGCGAGCTAATCTGTCTATTTTACATCTTTTAGTGGGGAGTTGCTTACAGAATAAAGGAGGAAGATAAGGAGATAGCTATGGAGGTATGTTTATTGCAAGCCAGGCAGATATGTTACTAGTACTGAATGCACACAACTGTCCCATGATTATGATACTGAATTGTTTGATGTTTGATGATTGGGATAAAGCTGGTGTTACTTA…
lncRNA_MluLR190	GGATTCTATTGTAACAGATTCACATCTCATAATTACCAATGACTGCGTCAATCAGTTATAGGCACCCAAAAGAGTCTCCAGGAAAAAAAAATCATGGCTTTCTACTGAGCTACAAAATTTCAACATCATGCTCATTATTTACAGAAGACAGCTCAGAGCAACCACAACAGCTGTTACCACAATCCACAACAACAAACTCTATTACAATTTGTTAACAGACATTATGACACACTGCAACTTTTTACACTTGATGAGGCCATAATTGCTTGTTATCACAAAATGCGCATGAGTAACTGCACAGGTGAAGGATGGAGCGAATTTTAGTTTGATAGAGGGCTCCAGGGACCTTTTAGGGGGAGATGGGATTGACTAAGATTAATGAATATGGATGCTTCTGAA…
lncRNA_MluLR191	GCGCCACCTGCTGTGACGATCACTACAGCTGCTGCCCCCATGACTACCCCATCTGCAACGTACAGCAGGGAACCTGCCTCATGGGCAAGAACAGCCCACTGTCAGTGAAGGCTACGAAGCGCACCCTGGCCAAGCCGCACTGGGCTTTCTCTGGCAACACAGCTGATGGCATGAAGAGCAGCGCATGAGAAAACGCAGCATGGCATTAAGGCCGTCATTAGTCAGGGTGATTAGAGCCCCTGCGCATGCAAAATGATCACCTGGTCGCTCATCGACGACTGAAAGCATCGCTCGGCGGTCGCTGTTTACCTATATCCCTATAGTAGGTACTCCTGTACATAAGCCTGAAAAAATGGGTTTAGTTGTTTATGGAACTCTGGCAAATTTGCTTTCGCATAC…
lncRNA_MluLR192	TAAAGAACTCCCGAGCATCCCTGCCATACAGTTTCTTCAGCTTCTTCTTCACCATGGCTCCCCCCTTGTATCTTTAGCTTCAGCAACAATCTCCTTTCTGACCTCTCTTATAGGAGACACCTTAACCTTGGTGGAGATAACTTTCCAGCTTTATGCCTTTGTTCCCACTTGATCCTCAACTCCTTTCACCGGTAGGCCACTCCATCTCCCGCTTTGCGCTGTAGTAACGGGTACCAATTGTGGGAGGCCGGTGCTGTAGATTCCTGTAACAGCGCCCAACTCCTTTCGCAACCAGATCGCCGCAGACGCACCTGGGGACTCGTTTGGGCGCTAAAACCCCAAGTCCCGGAACCAATCACAAGAACGGCAACTGCAGGCGGAGCCTTCTTTCGAGCCTAA…
lncRNA_MluLR193	CCATGGAATAGAGTTTCAATAGATGTCCAAAGATATATATGATAATAGAAAGGTGCTTCCACTACCATCTAAAAGATTCAATTCATTGCTAAATGGCAGATATATAAAAAACAGATAGGCTACTTTACTTTCAATATTATCCTCCAAAAAGTTGAAAAATATTAAACAAAATGAAGCATCAAAGGCAGCATTCAAATGATGCTATTTAAGCACAAAAACAAGATTGGACAGCAACCTGCAGAGCCACAAGGTACATAATAAAGAGAGATAACAACACATAAAATAGCTTCATGCAGGGTTTTCTGAATCCTTCTGACGCAAAACAGTTTAACATATACGATATTCAGGAATATTCCAAATTCCAAATAAAAATTATGCACGACATGGACTGTATTTTGG…
lncRNA_MluLR194	CTACAAGTAGTACTAGTAGCTTAATTAGTAGCCAAAGAGATTATACAGGTCCCGTTCGCTTAGAACTTATCAGCCGTACCGTTTCAGCATCAGCATCAGCCATTTTTCCAGCTAGCTGAACGGGGCCTATGGAGATTAATTCCACTCCATCGATCATGTATAAGCATAAGCATGCATGCAAGCTGAGGGACAGATGGATCGATCGATCGGAGATGAACAGAGCAATCCATAAGTGTAGAATGAATATAATGTTGGTACCATACCATACCAAATTGATCTCCAACAAGTCAGTCATACATGCATGTATAAGCAAATTGATGACAATTCATTAATTCCATACACAACTAGCTACTAC
lncRNA_MluLR195	CAAGAAGCGCCCCAGGGGATTGAAAGCTATGCACGACATGGATAGTGACTCGGAATAAAGATGAAAATAGCACTGAACATGAGAAGCTGAATATTAGAAAGAAGGCCAGGACAGATCCAGAAGATGGAGGTGGACGATAGAGCATCCTGATTGAATGAATGGCCTGATCAATGGGTCACCACTTCTCGCGATTGCTACTGGAGATGAATTTGTTCCAAAAGGACTAGCTTGTGGAGATCGGAGGACGACCGAAATGTAAGGAACTGCACGGAAGAAAAGAGAGGAGAGACGCAGGAGCTGGAATTCCTGAACATTAGCAACCATTCAGTTCCCTGTAAAGGAAAGAGAGGAGAGACGCAGGAGCTGGAATTCCTGAACATTAGCAACCATTCAGTTCCC…
lncRNA_MluLR196	TGTGTTCATTCAAACCTTGCAAGTTTGATATACAATGCACAGATGTCTACATTCATAACTTACAGAAAAGTACTGCTAGCTGTTCCTAGCCTCAATTTTAAAAAACCGACACTAATCTACAGGGAAAGGAAATGCAACATCTTAAAAGTAGCAACACGGATGACAATCCAGCTACACCTCTTATGTTCAAACATCTACCGTTGATTATTTGGTTACCAATCACTATTCAGCTCATAGGGGCTCCTAACCAACGTCTTCCTCTCAACGTAGAGCAGAGTTGGCAATGAAAAATCGTAGGCCACAAATAGGTGCAACCATTAAACAACTAGCACCACAATGCCTACTACACCTTGATGATCAAATATTGTCTATTATTCGTTCACAATTTGATTGCTGCTA…
lncRNA_MluLR197	ATGTAGTCTCAGAAGGTAGCCTGCCTCGACTGAAAGAACATGGACCCAGACATCAGCGGCTCTAGTTTTATCACAATGGCTCCGAGTATCTTTTATGCTCGTATATCACTGTTTTGTACTATATCGGCTGCGGTTGTTAATACAGTCTGTTCAGCATGCGGATGGAAGTATTTGGATTAAGATGTTCCTATGGTATCCAGAGATACCATAGTTTATTTTATTCTGGCCGACTGCCCGACCCTGTTCCCGTAGACACTGTTTGTGCAAACAAGGTTATGCTGGTACAGCGCAGTGGCCTGCCAAGCTGACACTATGAGATTGTAGGGAAAGACCAGATAGCTTGTATATATGTAAAAGTGGTCCTTTTATGTCTGCTGATCTATAGTAACCTATCATGTG…
lncRNA_MluLR198	TGCCTCTCTCTTAGTTGGCCGTGTCCGATGACCGACCGCGAAGCCGAGTAGCTCACCTCAGCCCGGGAGTCGATAAGTATAAAGTGCGCCTCGGAAGGGAGCCGTAGGCGTGAGTCTAAGGGCAGGTGATTTAAAAGTCCTGATCGTCCTGGCAGAAGGGTAATCCCTGAGAGTGCTGGCGCTGATCGAACCCGCGAATTTGGTTCCTGAGTTGTTTCAAAGGTGACCCACGGCTACCCTTGCTAAGTATGCCAGGGTGAGAGTTAGGAATACCCCCTCAGCTGAGTTGTAATTCGATTCGAGTCGCCGTCTCTCCCGGTTAGTGAGAACTTGACGGGCTTATCTCCAATGTAGACACACTAAATAACATAATGGTTCGGAAATGATGATATGATGATG…
lncRNA_MluLR199	GCGAGCAACAGCAGGAAGCTGCTAACGGGAAGCCCAATCCGTCTGATGTACCAAATGGCGTCACTGCAGAGGTGAAGGCGGTGAAGGCTCCCGCAGAGAAACCCGTCCTCGCCAACAGAGTCACCACCACTCCTGCTGTTTCCTATGCAGCAAAGGTGGCCCAAACAGCAACAGAGAAACCCGTCCTCGCCAACGGAGTCACCACCACTCCTGTTTCCTATGCAGCAAAGGTGGCCCAAACAGCAACAGAGAAACCCATCCTTGCCAACGAAGTCGCCAAGACCGGTTAGCTCGACCGCCTAACCAATGCTCCATAGCTAGCCACAAGCGAGGTTGGATGTCCTGAAGACTCGACTGAGGCACTCCATAGCTAGCCACAAGCGAGGTTGGATGTCCTGA…
lncRNA_MluLR200	ACCAGCGACAGCAGATTTGCATTAAGTATATATTTCAGGGATCGCTAGTCTTCCATTCATTGACCAATACATGTAGGGGAATACAAGATTGCAGCCAATAACACACCAGCTAGTTTGTCTCAACATCCAACGATGCAAACTAAACAGTGGCCAGATATTATGTTAATATAAGGTCCGCACAAGACAATTGTTAACAATGTTCAATTGCACAGTTTGCGACAGGTATTATCAGTCTTGCACCAAAAGAATGAGCTTCTGGATGAACATCTTGCATGACCGCGTGGCTCCCACAGGGAGGCGCGCCATAGCAACATGCAATGAGCTTCTGGATGAACATCTTGCATGACCGCGTGGCTCCCACAGGGAGGCAGGCCATAGCAACATGAGCCCGTGGCTCTC…
lncRNA_MluLR201	GTTTAATGTTAATTATGCTTTTGCTTCCTTGGATAGTTGAGAAATTTCTTGGTGGTGTCATGTATGGCAACATAGAAAGCAAGAAGGCTTTCAGATTACTTAGCACAGCTCATTCCATTACAGGAGTCAATTTCATATAGGATACAATACGTGTGGGTAAGATGCTGGTTTATTCATCATATTATACTTTTCCAGTGGGATGTATTTCATGTCCGACAGCTAAATTCTTTCATTGTTGTGATCCAGCCTCCAGCGAAAAGCTTGTGAGCCTTGAGGGAAAAACACATCATGGCACTGGAAGATGGTACCTTCACTACCTGAAACATGGTTGCCCAAGCACAAGGAGAACTTTCAACAGTGATCGCAGCTTGCTAATACCAGGTTCTACAGAACGAACCA…
lncRNA_MluLR202	CTTCCATGTTCAACAAGTTCGACTACCTATACCTAGTGAATAAAAAACTCCTTTTCATAAAAAAAAGTGAGTAAAAAATTCCTCCTAAAATATTAAATCCTAACTTGAAAATGGGACCATGGATTTCTTTTTTCTACTGCTGTGCATGCCGACTTATACGATTCATTAAGCATATTTCATCTGCATTGAATGATGTTGCTATTGTTCTGCTTCTGTGTATGGACATAACACTGATTGCAGGTCATGTGACGAGTTGGGTTGCACTATTTGCAATTAGTCTTGTGATACTAGTTAGGGAATCTACAGTATCCTGTTTCATGAGGTCCAGAAGTAGGTGGATGAGCATCCTCAGCCGGGAGAAGTGACTACAAGGGTTGGAAACTTGCAATATGGTATGAT…
lncRNA_MluLR203	CATAATTATTTGATTTTTCAAATAGGCATGTTGTCTCATCATCTGTTTGACAATGTAATTTCAACACCATTTTGAGGTGGATCTGACCTTACGCATGGATACACCAGCTCCACCATGAAAGGCATATAAACTTATAGTTAGCACACAGCTGATCTAACAGACAACCAATCTGTCAATAATTTCCTGAAAACAGGCTGCATCACATGTATCACAAAAGAAATAGATTCCATTAAAAGTTCACAAGTAATAAGCTACACACTAATTTGGATTCTTTTCTGCAGTAAAGCAGGAAATGAACATACAAAGCTCATGGCTCCGTTCAACATTTCAATGAAAAATGACATGACAAAAAATCTGATGAATAAGCAGAAAACAAATCAGGAGGCCAAATAGTAGGGC…
lncRNA_MluLR204	TAGCAAGGTATAAGGGCTCTCCAGCAAGGACAGATGGCAGCAGGGGTTCAGATCACATGCCAACACCGGATAGAGATTAGATATATTCATGAGGTTTCTTCACTGTACGGTCACACTTATCATTTTGTAGCAATATATGAATGAATGAGTTTCTGCTAACACCGTCATATAATCGACTCTGTACCACACTAGGCCCGCCCATTGGGTGACCGCTTCTTGGTTCTCCAAGGTGCAGTTTTCACTTGAGAGCCTACTAATCATGATTATTGATACCTGTGAATTCTTTTGCTGTACTCGGACCAAGGTTGTTGTCTGCTTCAGTTTGTGCTGAATGAACAGGAAAACTAAAAGGAAACTGTATGCAATAGATATTGTTGACGTCGT
lncRNA_MluLR205	CCCCACGGCGGAAGAAGTCGTTGGCGAACTCCCACCGGTCGGGCACCATCTTCCTAAATCCCTACGTCACAGCCAAGCAAATCCAAACACATCACTCAGACATGGAGCTCCATGCCGAGCCAAACCAAGCCCAACCCAAACCCGATGGAGGAATAAGCCAAGCGAGCATCAGTATCGTACGTAGGTGTTGAGCTGCCGCGACCAAGCCCAACCCAAACCCGATGGAGGAATAAGCCAAGCGAGCATCAGTATCGTACGTAGGTGTTGAGCTGCCGCACGAAGCTGGAGAAGTTGTTGTGCTTGAAATACTTGGGGAG
lncRNA_MluLR206	TTGGCTTTCAGTGTTTCACTTTCTGACACCTCCCCTGGTTCTCTGCATCCTTTTCAGTTTGACAAAAAGTCGCATAGACACATACTGGTTTACATCCGGATCACTCTGCTGTCAGTTCCTCTAGCTCTCAGATGCACATGGAGTGTTAATTGCTGTGAAAAGCTCCAGGGGATCAAGTTAATCAAGAAACAGTTATGATGTCATTCTTCATTTTCTCCTAAAACATGCCATATTTGCACGTGCTGATCACATAGAGATTGCAGAAGTTTGATGCTTGACAGAGCACCAGTTTCTTTTGGACAACATCCAGTTGGGATCAGGAAAACATGCATCCTGTTACAACCAGTAGCTAACCATATGCAGTTGTCGTAGTGTGATCAACTGAGACCAAGAGTCCTC…
lncRNA_MluLR207	GCAAGCAGCGGAATAACACAAGCAGGCAGGTGAGCAGTGACAAAGTACGTCCACAGCAGCGAGCCAAGCCAAAAGGAGCATAGCCACAGCCGCAGCTCTCGGCTACCGTTACCTTCCGCCGATCACATGCATGCCCAAAGCCAGCCGCGCCTTTCCAGACGCCAAGGGCCGCACAATCCCATGCACACCGACCACACACTCGCCAACTCCCCGTCCCTATTTGAAGCCACCGGCCCGCGCACTGCATTGATCAACTCGCAGCAGAGCAACAGCACGAGCAACACGCCGCGCCGCTGATCCAACCATCTCAGCTTCGCGCTTCCGGCCGCT
lncRNA_MluLR208	TAAAACCAAATTATTTCATAAAACCATAGTATTTTTCTAAAACTCCCCAAAATACTTTGCATCAAACATGGCAGCGAACAGGAAACTGGTGTCACCATTTTCCTGCAAGTTATCCTTCCTCCGTAACCGGTAACTCCATGACCACACAACGAAGGAGAACGCTTACATAGCATAACTCATTTCTCCACTGTATTACCATTAACAGGTAACAGATAGATCACACATTCACAGGATAGCATGAAAGCAACTGAGAATGGCAAGGGAGAGGCCCGGTGAACAGCAACTGAACAACAAACGCACCATACCATACAAGTTACTGGTTAGAACAAACGCACAAACACAATGGTAAAGAGAAATCCTACAAATTAAGACTCCCAAAGCACCTCTTT
lncRNA_MluLR209	GCCAAATATAATAATTGCCTTATTACTAAATAATTCCTCATCCAGAAAATATATACCTTTTCCCAAACATAAACGGGTGAATTGTCGACAGAAAAATGATACTCACCTATACATTGGCGTTTGGTGTGCTTTACTTGAATGAGTAGAGCAGCTGCACTTTTACTGAAATAAACTAATTAACTCTAAACATATAGGGTACAAATTAGCACAGCATGCTCGAGAAATTAAATACAGCATGGATGATTTGGCCGGCGGGAAGCTAGCTAGCTAGGAACCAATTTGTCTGTTTTATATGGTTTAGTCATGAAATAAAAATAAATTTTACCTCTCTTAAACTTATAACCACAACCACCCCTCCTAGTAGGCCTGTTGCTACCCTGCTAGCTAGCTAGGAACCAA…
lncRNA_MluLR210	AAGGAGAGGGAGAGAGGTGATGATTGACGAATGGAGGATCTAGATGCAAAGGTGTGTCGCACGTCTGTAATATATACATGAAAGGTGGTGGATTTTGATTGGAGTTTTCTAGGGCATAACATATCAGCTGAGATTTACACACACTGAGTTGACGTCAAAGGAACTCACTGCGTTCCATGTAAGCAGTTCCGTCTTCTTTCAACTCTGGCCTTCCAATCGCTCGACCAAAAGAGTACCCGCATCTAAGATAAGATGAAGATAATATCTCGGAAGGATGTTGCTGTGTTCTTTTTCTTTGTTAGATAGACATGCATCAGTCGTCACTGGTCAGTTGTCACAATTATGTTTTGCAATAATACTAGCGAAACTGCG
lncRNA_MluLR211	CTGCGCTGCATCATGAGGATGGAGGATTAGAGCTTCATTGCAAGCTTGCTATGCAATCAACAACGGACATGAAAAGTTGAAGGCGCTCCTCCTTTGTGCAGTACAGCAGTAATAAAATGTTAATGTTGTTTGTCCTGAGACACGAGCATGCCCATCCTGTATTCTGTCTGTTTCACGGTTTCGTCTTTATTGTCCGTGTGTGCTGTGTGTGGTCAGGTTTAATTTCAGCCCTTCCTTAGAAAACCCAAAAAAAGAAGAAGTCTGTGGCCAGGTTTTCAGAGAGTCCCCGTATGTAATTGCCATTTTGCATAACAATAATGAAATAGTAT
lncRNA_MluLR212	AAACACATAAGGTATCCGACTCATAGTAGCTAGTTTGAACACATCAAAATGTAATGAACTAGGTCTAGCACTGTAGCAAAGGTTGGCTTGGCATTGACCATCCCATCACTTGTGCGCTCCACTCAAACTCTATCTTGCTCCGACCAGTACTTGTACCTTCCGTTGTGGTAGCTACGAGTTGTGTTTGTGGCGGGCTGCTATCTTGGTTTTCCTAGTAGCAGCACCATGCATGTAGCGTGGATGCAAAAAGAGTTGTGTGGTTCCCCACAATGGCTTGATATTGGTCTCATCCTGGAACATACCAATGTAGTTAGCTTCCACATCAACGATGCCTAGGATCAAGTAGTAGTACCATTTG
lncRNA_MluLR213	AAGAGCGGCGCGTCCGGGTTCAGCGACGACGAAACCGCCACGGCGCTCATGGTTCACCTGATGATTATTACAGCAGATCAGATCCGGACGCATATATCAGATCACAGACAGCGGGAAACTAAAAGGAACCCACGAGCTCTCCTGGTGGATGGAAGGATTCGACCACCAGGGAAACGAAAAACAGCAGATCTAGAACCGCACGGATCGTGACAGGCGACGATCTAGACGCGAACGCGACGCCAGGCTACAGATCTGCGCTAGGAGGGCGGATGGTTCGTTCACGGCGCTCACCTTCCGGTTCCTGGATGGATAGATCTGATCTGCCTGGCGGAGCCGCGGGGG
lncRNA_MluLR214	CTCTCACCACTGCACCAGGCCTGCCCTTCGCACAGCCATCTGGGATTAACTCCCAAAAAAAATTGGGTGGATCCAACAAATAAGATTCAGATAAGAGCTCTCCTAGCCAAGGAACGTGAAAAATAAATCTCCAGTCATGGTCCAGTATTATTGCCCAAATAAACTAGAAATAGCCGTCAGATATCCAACTAGCTGCAGAAATGGATGAGCACGCGATCACATATTAGTAGTGCAAAACTGTAATTAACATTCTGGGTTCAAAGTAAATAATTGTCTAGCATCAGACATCACTGTGTCCATTATAACATTTCCCAAGTCATGTTATTGGTTATGATAAAAGTTTGTATATCTCTGTCAAAA
lncRNA_MluLR215	TGCGCCCAAGCCGGCCAAGGACGCCGCCAAGCCCAAGAAGAAGACGGCCGCAGCAGCCAAGTCCAAGAAGGCCGCCGCCGGGACCAAGCGCAAGGCGCCGGCTAAGAAGAGGGTGGTCGCTAAGCCTAAGAAGTCCCCCGCCGCCAAGGCCAAGGCCAAGCCCAAGAGCGTCAAGTCCCCCGCCGCCAAGAAGGCCCGGAAGGTCGCCTCATGAGATGGGTTGCTTAGAGGGTGCTGGGGTGTTGGTTAGGAGTTGTACAAACTAAGCGTGTGACCAAAAGCGTCTCTGATGGTGCCTTCTGTCTAAGGCAAGTTCTATCTACCATGGTTTCTTAGTGTAGCATATGGCTAGGCTTCTCGTGATGCAGATGTTTCCAGTTCTCCCTATGTATGAAGCAA…
lncRNA_MluLR216	TATTCCTCAGTGTTTGTGATGTAATAAATGTCACTGTCTCATTACTATCTTTATCATTTGGAAAAAGTGATCTGTTGGCGCTGCGAGTGAGGCGACTAGGTTGGACACTCTTCTGTTTGCTCAACAATACACTGTCTGTTGCACATGTTCTGATCCTTGGATGGGAGTCGGAACAACAGCAGGTTCATTATGTGTAGGCAGGGCAGATTCTGTACCAGCAATGATCCGACTGAGGAAGAGGTGCTCGTGAAACCACCGCCAAATGCTGCAGCCATGGAAGAAGCAGATGCAGCCTATCAGCTCAGTTGCCCTCTACTGCAATTTCATCAGCCTCTGCTGCAATTTCAGAAATGAGATGTCTCCATTCAACAATTCAAGCAACAATAATTGACAGGAATA…
lncRNA_MluLR217	GAAGACAGCATAATGCAAATGTTAGTTACATGGTCCAAAGTCCAGACCCCCAGAATTGCCCTAATTCTACAAGAGGCTTCCACAGTTGTTACGCCAAGTACATGTGCCTGTAGACCAAGCATGATCCTCTGGCCTGAACCTGAATCTGAATCTAGGAGTCTAGCATTAGATGCAAAACTATGGTAGTTGATACATATTTGCCAAGAAAGCAATCAGCAGTGAAGTTGTTGCCAAATACAGCACTCAAACAACTTCAACCCATGAACCCACTCAAACAACTTTCACCCATGAACCCCCACACATTGGGC
lncRNA_MluLR218	TCCTTACTACCGAAGTGGTATATTGCTGCCCTCTCTTCTGTGTATATGCAGCAGTAGCACGCTGTGAATGAGTATTCAGACAAGATTGAAGACCTTGCTGCTATCCTTCCTACCGAGGTGGTATATTGCTGCCCTCTCTTCTGTGTATATGCAGCAGTATCACGTTGCCAATGTGTGCAAGATTAGCACGATTAGCGCTGCTGCGGCAAGGAGCTCCTGGTGCGCCAATCTATGCAGGCTTTGTTTGTCCTGGTCTACAATTCAGTGATCCACAGGCTCGAGAATAAGATGGTCTGCGTCTCAAAAACAAGAAACCTTGGTTCCTTTTCTATCGAGTATTATATCCATCAGGCAGGCATTGATTTCATCTCACTATATGGAATCAAGAAGAGCATGCTT…
lncRNA_MluLR219	GTACATGCAGACTAAGCAGGACCCTCAAGTGCTGCTTGCTCTCACAAAGAAGAAGTTTGAGGTAGGCAATTCCTGCCATGTATTAATACTTCTTATGTCGCTGAAAGAGTAATGGTGTCTTGGCTACAGATTTAAGGATACATGAAGCACTTAATCTGCTTGATCTGAGCTCTACAAATGGCTATTCATTGCAGACTAAGCAGGACCCTCAAGTGCTGCTTGCTCTCACAAAGAAGAAGTTTGAGATTTAAGGATACATGAAGCACTTAATCTGCTTGATCTGAGCTCTACAAATGGCTATTCATTAGATAAAATGAAGGAGAGCCCGTCACACAAGGTTTTAGCAGGTTGGAATTAAGAAGGCTATGTATCTCTTTTGACAGACTTCACACAGGAATA…
lncRNA_MluLR220	TTTTCGTACAAATAGCACCAACTACAGTAATAGACATGTAGCCAGACCAGATATCACCTATTCACCTATCAGTTATTTACCAGGGTGACACAACCAGAATCCCACTGTGGTTGAAGAAAGGAGAAGACTACTTTCAGAATTTTGCGTCTCGATTGTAGCCCACACACTACAGGCACATAGCAATCATTCACCTATCAGTTATTTACCAGGGTGACACAACCAGAATCCCACTATGTGGTTGAAGAAAGGAGAAGGAAGACTACTTTCAGAATTTTGCGTCTCGATTGTAGCCCACACACTACAGGCACATAGCAATAAACCACCATTAAATTATGTTACAGATCAAACCTAAGCATCTCCATGAGACGAGTTGAATCTTTGAGGCTCCATAAGATGCAT…
lncRNA_MluLR221	TGGAAAAGACGACCCCCTGATCCACTGTCCCCTTGACGTAGCGTAGCAGCCGCTTCACCTCAGCCCAGTGATTCTCTCTAGGATCCTCCATGAAGCGACTGATGTAGCCCACGATGAACGCAATGTCCGACCTCGTGTGGACTAGGTAGCGCAGACCACCGACGATACTCCGGTAGAGTGTTGCATCCACCTTCGCCGTGGTACTGGCCTTCGTCAGCTTCAGTCGCTCCTCCATTGGAGTCACACTCGGCATGCACTTAGTCATGCCACTCTGCTCCAACAGCTTCGAGGCGTACGCGCTCTGACCGAGCGTGAGCGCCTCCTTCTCCTATGTCACCTCGATGCCGAGGTAGTAGGAGAGTGCGTCGAGATCAGTCATTCGAAAATGAGCCGCCATCT…
lncRNA_MluLR222	AATGGCATAACTAGGTAGTATCCCCCTCTCCTTATGGCTGCATCCCAGCCAACAATAGCATTCCCACCCCAAAAAATTTCCCCCAACAACAAATAATTCGATTATTGCAACATAATAATTGGCAAGTAAGCTAAGGTAAAAATTGTACCAGACTTGTCTCTACCAAAACCAACTACCATGGTGAGCCCACCCCCAAAAAAATTCCCACCCAACAACAAATAATTCGATTATTGCAACATAACAATTGGCAAGTAAGCTAAGGTAAAATGGTACCAGACTTGTCTCTACCAAAACCAACTACCATGGTGCGAAAGCAGCTGGAACGTTATTATACGAGTCAAGCGATAATAGCATAGAGCGGTCAACCCTGTATCGGTTGGTTGGCATTCCTATATGCCA…
lncRNA_MluLR223	AATATATTAGCAAGCATTAGTAGCTTCAAATTCTGTATCATGGCATAAGTGTACCAAAACCATATGTTGCAGACAATGGTCATTCCAGGTCTCCAGCACACAAACCATCACATCACTTATTCTAAATACATCAAAGAAAACAAACTCCAAACATGGACTTATGAAAATAGTATCAAAACCAATTCCAGCATTTGATATTACTATTCAAAGAAGTGGTACAACTAGTCTTCCACCACAAGAATTATGACATTCTAGACTATGTGGAAAAAAGGGGGAGAAAATAGAGCAGCAGAAACAAGTTAGACGCCTTGCCATTTTCCAGATCAGCCCCTTATGCCATTGCAGCTTTCTTTTCTTCCTCAAGTTGTTTTAGCTCTATCAACCTTTCTGCCCATGCCC…
lncRNA_MluLR224	AATCTGCTATGTTGAAGACCTTTTCACCTCAAGGAATTTGGGCATAGATTGGTGAAGAAACTACGGATATATTTCCTTGATGTACTAATCCAGTCAGATGGTGTGCTGTGAGCTGGGCTCGGAGGGCTCGGAAAGCCTTTTTCTGGATTCCATGTCTCCAAGTTGTAACCAAATCTATAAGCTTCGGTCTAAAACTACTTAGCGATCCTATTCTGGAGTCATTCGTGATGGTTGTTGAGTACGCATGTGGCGACATGCATAGTTGATGAGGAAATATACGTGTCGGCTGCTCTTCTGGATATGCTGCTTCATTTCATGTATGCTCACCTGAGGTGGCTGCAATGCAGAGCAATTTCATTTTCTTAGCGATGGCA
lncRNA_MluLR225	CTTCCCGTGAGATCCAGACCTCCGTCCGCCTCGTCCTCCCCGGCGAGCTCGCCAAACACGCAGTCTCCGAGGGCACCAAGGCTGTGACCAAGTTCACCTCATCTTAGGTTGGTGGTATTAGCTACTAGGTGGCGTTGGTAGTTGTGGGCTGGCTCGTCTGCCTAGTAGGGATAGTGGTAGCAGTAGTAGTTGCAAGTTCGAACTTGAAATCGATGGATGATCTGTGTGTAGTTGTGATGCGGCAAGAAATGATGTGAACTGGTTATGCTTTTGGAATACTGTTTGTCATGGATCTGGATTCTGGAATAGTCGTGGTGCTTGTTCTACATT
lncRNA_MluLR226	CCGTCCGCCTCGTCCTCCCCGGCGAGCTCGCCAAGCACGCCGTCTCCGAGGGCACCAAGGCTGTGACCAAGTTCACCTCTTCTTAGATTAGGGGTATTAGCTACCGGGTGGCGTTGGTAGTTGTCGGCTGGCTCGTCTGCCTAGTAGGGATAGTGGTAGCAGTAGTAGTTGCAAGTTCGAACTTGAAATCGATGGATGATCTGTGTGTAGTTGTGATGCGGCAAGAAATGATGTGAACTGGTTATGCTTTTGGAATACTGTTTGTCATGGATCTGGATTCTGGAATAGTCGTGGTGCTTGTTCTACATT
lncRNA_MluLR227	ATATGTGCATGCTACATGTTTTTGTTCAAGTACATACATAGAAGGATATTTCTTGAAACTTACTTTTGGACCTGGTGCTATGGTTGATGAATGTATATTGGATGTGTGCGACTGTGCGTTCTACCAGGTGTAAGCCCAAATGTTTAGACAGACCGAGTTATGATTAGGAAGAGCACGAGTGAACTGTATGGTTGATGAATGTATATTGGATGTGTGTGACTGTGCGTTCTGCCAGGTGTAAGCCCAAATGTTTAGACAGACCGAGTTATGATTAGGAAGAGCACGAGTGAACTTGTTCTGGTTTTGCAGTGGTTCAGGAAGGCAGAAAGTTGTTTCACTGTA
lncRNA_MluLR228	ACATTGGTTCTCCAGGTGTAAACCTGACATCGATGAGCTATGAACTATTCATTAGACTATCATAACTGTCAACGATCAAATTTTACAACAGAAGCTGATATACAACAGTTAATTGATATAAAATGCTTCACTACACAAATACAAATCTGAAGTCATGCTAGATTACATTTTTCTTATCTTCGGATGTGACAACTCCATATGAACAGTGACTCGGTTTTATCAGAACCCTAAATGAATATTGATAATAATGTACAGGTGCTCTCCCTTAAGGGGCTTATCGCATAGTAGGCACTTCAGCCTTCATCAAAACAATTCCATTGTGCGGTAGCAAAACTTACAC
lncRNA_MluLR229	CTGGGAGATCGACTGGGATTCCATCCTCTCATGAACGATCAACTACAACTGCTATAGTAGTAGTAGCAGCAAGATTCAGTCAGTGTCAGCTCAATGATAGCTCTGTGTAATTTTCGATTTGGAGTTTGCAGCTGTGGTGGCTCGATGGCATTTTAGACATCGGCCATGGCGGCTGCGAGTAGCAGTGAGTACCTAGCTAGTACATCGTCGTCCAGTGTTGTGATGCAGCTAGTAAGTACGTGCTAATCTCCTGGTTGAGCTGCCGGTTGTTTTTTCTCACGGCACGGCCAGTCGAGAAAGTCAGTGTAATCCCGTGTTATTAAGTGCTATGATCTATCTGTTGCAGCTTAATTAAGTCCTCGAGCTTATGTATGTAACCTTGTCTATCTAGTATTCATC…
lncRNA_MluLR230	TTTGCTCTTGGATCTTTTCCGGATAGAAGAGAAGCATGTTCATCAGATGGGAAGCCTTCACTTTGATTTGCCTGGGATGCCTGTTGTGTATTATGCGTTGTGGTCGCAATTGCCCCACGTTGGAAAAAGTATTTAGCTTGTAATATCTATTTGTAATTTTGTCTGTAGATTAGTGGAAGAGCTTATGTAAAGTGGTTCATGGGTACCCAGATCAGAATGTAGTGTTGTAAGTTGTAAGGCTATTATTTGAGTCGGTAGTGTTTGAGGTATCACCTTTTGCACCATTAATTTGCCTGTGGCTTTCCAGCAATCAATCTTTTTGTTTGTTCAATGATGATACAAGAATATCGTGGGTAAACATAGGGATGTTGATGCTTGTTTCACT
lncRNA_MluLR231	CTCACCCAGATGGGGAGTACGCCACTGCACGCGCCGCAGCTGCAGCAGGCACCATAATGGTCTGTACATGTCACAGTTGTTAAAAACAGAATTGTACCATACACAAGACAGAGTGATGTATCTGTGCTGATGATACTGAACATACCTCCATGGCCTTCTCTTTTTCAGACACTGTCATCCTGGGCAACTTCAAGCGTTGAGGAGGTTGCCTCAACTGGGCCGGGGATCCGCTTCGTCCAGCTCTATGTAAATACATTGACACTCCACTACTACTAACATAAGTATCTTCCTTCACCAACTTAGCTTATCAATGGCCATGCATGTGCATTGCCATGAATGTTATGTAGGTCTACAAGGACAGGAAAGTGGTGGAGCAGCTTGTGGGGAGAGCTGAAAGGG…
lncRNA_MluLR232	TATAGCAGTGCCTAATTGGGCTGGAAGGTAAGTTCTTCTTCATGTTTGAGTTCTCATCTTCTGATGAAAGACAAACGCGACACCATTGCTTTCTCAAGATTAAGGATGTAAAATTTGTAAATCAGATTCATTACCTCAATGAATATTTCACTTCCTTTCCCTCGTCAAAATCCCTTATCCTGGGTGCTAAGCACTGTGAACTTTTGATGCCTTATTTTTCCTTCCCTTCTCGTTTTTTCTGGATCATGCATACTTCCATTCATACCTGTCCATTGGAGCAAAGTTCTTGAATTATTTATTTGTTAAATAATATGAATTATTGAAGAGTAAAAAAGAGTGCATGATCATACAATTCAGAAATGAACTTTTGAGCTGTAATACATAGCAAATGATTCGTCT…
lncRNA_MluLR233	CTGATCTTGGTGGAAAGGCATCGACATCAGAGTTTACAAAGGCAGTCTGTGATCACATCTGAGAATCGGATGTGATTCTTTCCTTCTGATTGTTTTGTCTTCCTAATATTTTTTGTCGCATATGGAGAGGAGCTTTAGCTTTAAGAGGTTAACTGGCAGCACCTCGAACTTCTGTGGGTGTTTAACACGGTTTGAGACTGTCAAATAATTTTGTCACATTTCTTGCTGTTCAGAAATTCTTTCAACTCCGGAAACGAAAATAATTGTCACATTTCTTGCCGTTCAGAAATTCTTTCAACTCCGGAAACGAGTCTATAATTGTATGTAATAATCAACAGCAGCATTATAGCAGTAGGTAGGGTTTATTTCATTCACGTTCTTGAA
lncRNA_MluLR234	ACAGGTTCATGCTACTTTAGGATCAACATTGCGTTCTATGCACATGAACTAGGAAACAACATTTGATACAGCTGCACAAACACATGATACATCGGTGCAGTGTCTAAGAAACTGATGTTCTCGACTAAATATACTGATAGTATATCTACATCGATGAAAATTTTGCACAGGGAATCGAGGTACCGAAACCTCTATTTAGAAGGGCCTCTTTATACATGGGGACTCACAATATACAAACATATACTACTCGAAGAGCTCTAGCTACAATATTAGAATCCAATTGCGATACACTCCGCATATATATCCACTCATCAAGTCCACAACAATTGATAATATACACCGCACTATATTATACATGTGACTTTGATAACCGGGGCATCCTTGATTTTCCCTTCTCAG…
lncRNA_MluLR235	TAGCAAAAGTATCTATACAGTACCAAGCCTCATCCAACATACAAGTCCAACAAAATCGATAGCTAATAATAAGATATTACATGTTCAATGTCATACATCACATTCATGCATCTATTCCTAACAATGCAGCTAACCTCTCTCCTCTTCCTCCTCCTTCTGTTCTAGCCCCTTCTGTTCCAGCCCACATGTAGGCACCGTTTGCTGGTCTGGAAGTTCCAGACCCAGGCCAGCCGGCTACTTCCCCTCACATTTTACTGTTCATCAAACCAGTCAAGCAGTGTTTCTCTCACACAACCAGTCAGTAGATCAAAGCTATGTATGTCAACAACTTGAGTAGGCAAGATTTTACCCCGTCGTCAT
lncRNA_MluLR236	GGAGAAAAAGGACAAGTGAAGATCGTGTGCCAGTGTGCTGTGTGCACATAGCTATCTAGACTTAAGTATGTATGGGTAAATAATGACGCGGCTGAGCCACTGTGGTGCAGCCCTGGTGCGTCTCATAGCTTGCTTATGGTGAACTGTTCGTGCTATGTTTCTTTATGTATCTGTCGTGATGAACCCTAGTATGTGCGCGTGTGCGCCCCATCTGTTACCTTGGCCATGCCCCAGGTATACTGCTGCTGCTTGTATGGTGCGCGTGTGCGCCCCAGCAGTTACCTTGCCATGCCCTAGGTATATACTGCTGCTGCTTGTATGGACTGGCTGTCGTGCACCTACTGTCACTGAGATGTGAATCTATTCTATGTACTGTATGTATTATATGATGCGTGGACC…
lncRNA_MluLR237	AGGTACTACTACTATAAGGCTCAAGGAGTATACAGGACTTGACAGATGCAAGAATTTTCTGCCATTTTCGTTATTATTATTCAGTATCGATCATCATTACAGTAATTACATTATATACTACTATTGATCACAGTCCGTGTAGATGTACTAACTGACAATCCGTCCATCGAAATAAATCCGCTCTAAATACGTATACGTAGCTAGCTAGCAAGTGTGTGTCTCGAAATCACACCGCCCCCACTGCTAGCAGGAGCATCCTACTAGATGCTAGCTGGTGATTCTTCCCGATCTCCGGCGCGCGCGCGATCGAGCAGCACTGCAAGAAGCTGGTGACGCATGCAGCCTTGAAGGCTTGGACTGAGCTCTGCTCACCGGCGTTTGACCAGCGGGAACCACAGG…
lncRNA_MluLR238	GTGGGCCTTCAGAATCAGACCCAGAATCCCAACTTCACTCAGCAGAGGCAACAAAATCAGCAATGATTCAACACTAACGTCAATTTGCTAGGACACGGAGGCAAATATATTAATGGGTTGAAAGATGAACAATATAGCCATGGTTTTTGCTGCTTGTCTGTTGGTTTTTACTCAGCTTATCTGTGAGACTGTGATAGTCGTCCCAGGTTGATAGCCATGGTTTTGCTGTAAATCAATGTAGATGCATCACCATTAGCGAGATGCAGGCCAATTCTATACATTGTAACTGTGTTTCGGATATGTCTTCTATTGTTTTGTTGGAATCGTGTTACACGCGTTCCTTTTATGAAA
lncRNA_MluLR239	CAACAGGAAATTAAGGCAACCAACCAAGCTAAGGGTACACTGACTTGAGTCTATTTTGGTATGCCCAAGGCAAGAAGTAAATAGCTAAGGTGCTCTTAGCCAAAGAAAGGTAAAACAAAGAGTAAAAATAAGAAACAACACTATCCAGGAAGTAAGGTAGAACATACAGGCAAAGATCAAGATCCTCAATATTGATCAAAGCACCATTCAAAGCCATCAATGACTTGCCAGGAGGAACCATCCGCGAGACTTGCCAGTAGGAACCATCCGCTGATTTGCAAAAAAAATTACAGCACAATGATGTTCCAACGATCAATGGCTTCTGCTCTGTACCTAATAAACCCCACCTGGCCATCTGCTCCTTAGCTCCCGATAATCTAGCCTCCCAAGACAGCAGCG…
lncRNA_MluLR240	CGATCGATTATATTAGCACCATGTCTCAACTACCAAGTTCCATGTAAATTGAACAGGGATACAGAGGGTACACACACAACCATCAACCCTTAAGTGCCTCCAGTACTTCTCTTTTACGATGAAAGATGACACAAATAGATTCAGTTGCATGAACATGACTTGCCACTATGTTACACCACCATCCATGTACAAAGTTCTGCATTGCGCTGCGCCGCCATTCACGTCTCCACACGGAAATCTCCTCCTAATGCAGCGCTGTCAGGACTGTAGGCCCTTCCACCTTGAAAGTTGCACCACAGATTTCTTCCTCGTCTGCAGGAACAGCAGTGA
lncRNA_MluLR241	GAATGTAATGACATTTATTTAATTTCATAAACATTGACTTAGTTTAGGATACCAAAATTACACTTTTGTTCGGACAGGGAATATTATACTATTATAGTACTATATGATTCAGCAAACTAAGCACCAAACAAGTGTAAGATAAAAGTAAGTTCCCTGTCGATCACGGCAACAAGTCCCTTTCATCAAGGACCGAAAAAAAAGGCAAATGCTCTCTCGTTACAGGGAACAGGAGCTACTGCACTTCACTCGGTGATGCCAAATTGACCAGCTCGATCGTCTTCGCCGACGGCCATAGTGAAGCCAAATTGACCAGCTCGATCGTCTTCGCCGACGGCCATGGATCGAGCCAGGACGACGCGGCGACGACTCAGGAGCAGTCGTCGTGCACGGTGGCGGTGG…
lncRNA_MluLR242	AAGCAAAATGAAAGGGAGCAAATAACACGCGCAAAGCACAAACGATACAAGGTAATAACAATTATTGGCAGTATTGCAGTACATATTTGGTTAACAGGCACGTGATGGGCAGACTCACTATACATTATGTTGCACTTTGATCCCATCCTCCAACTAGAGTGCAGGACCACATTACCATGGGTATACCGTGTTCAAAACATCACGACGCCCTGACCAGGTTGGCACAAGGTACATCTTGCTTGACCCACTAGTTGTCGGATTGCATGCTCCTGAGCATGTTTAGGATGGAAAGGAACAGGTTCAGGATGTCAAGGTATAGCCCAACTGATGCCCAGATATACTCATCATAGGTGTGGCGCCTGATCAGGTTCTCGGTGTCATACAGAATGAAGCCTGCGA…
lncRNA_MluLR243	GATATATACGTAAGTTCCTTTGCCGGGAAATGTGTACCTTTACCCAAAGCAGAATGAAAGAGAGCAAATAACACGCGCAAGCACAAACGATACAAGGTAATAACAATTATTGGCAGTATCGCAGTACATATTTGGTAACAGGCACGTGACGGTGTTAAATTGGGCAGACTCACTATACATTATGTTGCACTTTGATCCCATCCTCTAACTAGAGTACAGGACCACATCACATTACCATGGATATAATGTGTTCAAAACATCACGACGCTCTGACCAGGTTGGCACAAGGTACATCTTGCTTGACCCACTAGTTGTCGGATTGCATGCTCCTGAGCATGTTTAGGATGGAAAGGAACAGGTTCAGGATGTCAAGGTATAGCCCAACTGATGCCCAGATAT…
lncRNA_MluLR244	CCAAGGATGCTACACGACTACACCACAAAATGCCGAACTAGAAAATTTCGGCAGCAAATACATCTCATAAACTTAAAAGAACACATCTTAGCATTATGTAGGATCCCGTGAAAGTGTATGTAGTGCAACTAACCCACTTCCCTCCATACTAGCATCAAAAGACAACCTTTACCGACGATGAAAACGGACGCTAGTTGCGTCTCGAAGTGACTCCACCTGGGGAAAACAAGAGTGAGATTGAATAATCTCAGCAAGCGAACTACTTCAACAGGCTATTTAAACCACATTAGATTAACTAATCATTCGATAAAGTAACAAGTATTAACATCTCCACCAATCTACTTGATATACCAAGAATTATGCGATCATGGCAATGGCAAAAACAACATTAGTCTGTAC…
lncRNA_MluLR245	GACTATTATGGTTACACTAAATTTTGCAAAGTGAAGGATACAAACATACTTCAATTGGGTCGACATCTGAAGCTCGAAATAGGCATGAAAATTAAGTCATTGAAACTGAACATGGCTACAAACTAATCCTACAGATTCAGCTCTAGTGCTCTACAACCAGTGGCGGATCCAGGATCACCAATTTGGAGTGGAAGAGGGGGGGCACTTCTCTTTCTCATCATCTTCCTCCATTTTTTTTCTCTTCATCCATGCATAAAATTGTTTGGGGCTCCATTTTCCGAGCAGGGGTAGGGGGGCTCAAGCTCCCCCAGCATGCACGCTGGATCCGCCCCTGCTACAACCTACAAAGCGATAAACATAGCATGCCTTTTTCTTTACCTGATTGTTACAAACTTATTT…
lncRNA_MluLR246	GAACAGCTCCTTCTTTCATGGACACGGTAAAGGTGTTGCCACTCCCTTTTTTGCTGCAAGTGCAATTCAAAGCTGAGTCAGAACTGGAAACCAAAATGCACTTACGCACAATAATTTGTACAGCCTTGTACACCCTGGCTTACTGCAAAACGTTCATTTCCCTCCCTGTATGTGCACAGCTTATTTATATGTTTGCACTTACAAAAGTAAGTATAGCATAATGTTTCCTTCAGGTAGAAGGCAAACTGCTTCAACAATTATAGATCACGCATGCTAGAGGAGTAGAGTAATGACTTCTGTTTTTTCTTCATTAAGATAAGATGGTCTTGCACAAATGCAAACTATCGTTGACAGGAAACACAAATAAACATTGATTCTTGAAGGCTCTACAGACTTACC…
lncRNA_MluLR247	CGGTCTCCTCGCATTGCACAGGCGAGGGTAAGGCTTGCCACTGACACCCTTCCTCAGACCCTGCACAGAGCGGGAGCTCTCTGCATTGGGTATATGGTACAAAGGCCTACCTCCATGATTTGGCAAATGTGTTGTGGACTGTCAACAACTACCAATCACTTAGTTTTATTGGCTCTTTTATTGTTATTATAATGGCCATGACATTGTGAGTTGTGATACCCTAAAACTTGTGCCCAGTGTAAATAAAATCTACGAAGGTCCATTATGTTTGCATGTACAAAGTACCTAATAGTATTCTACAATTTCGAGCAATGTACATAATGTGAAGGTGATGTGGACGCAACTTGTGAAACCAAATTAATGCATTATTGGT
lncRNA_MluLR248	GCGGGTACAATAAAGCAACTAACTTCTTAGCATATAATACACACAATAGCGAGCAGTTCGTCTGGCAAACCATGCTGTCAATATTTTACTTGCACTCAGAAAGTCAAAATGACCACTAAATGAGAAGAGTGCAGACTAATCATCTACTTACTCAAATAGAGCAACAGATATATCTAGCACAAAAAAATACTACATTTAAATACATCTCCATCGGTTCCAAACATAGGTGCAGCACAAGCAACTGAAACACAGCGGCGTCAATGCATCCTTCTCACGAGGTGGGGTTATAGCGAAGGTGTTGCTCATAGTAATTAATAAGCTGCAAACCAGAATAATAATTGTTGTGGTGTCATTACATTTTCCTTCATCAAGTGAAATGAGAAGACAATGAGGTCATAC…
lncRNA_MluLR249	CCTCGAAGACAGGTCCAGCGACAACCGGGGTGGTCGACTCCAGCTTCTACGAAGCAATCTCATGGCCACAGCGCTACACTTGGACAATGACATCAACGAGATTGGCGTCGTGGCGCTGCCGATGGCGCCACAGGCGGTGCGTGCGCCTCCACGGCCACGTCCAGTGGGTGGAACAGCAATGCGCTGCCCAAGAGGACCAGGGACGAGTTCGATAGATGGACTGAAGTTGTGCTCCCAATTCTCTGTTCAGCAATGGGTGCAGATTGAATAAAATTCAGTTCAATTCGTGATGTCAGTCATTTGTTTCTTGCTACTAAGACCCATAACTATTTTCTTGTATGTCATATATGTACGAGTTATTTCAGAAAGGGGGAAAACAACAAAATCAAGGCTTCATTG…
lncRNA_MluLR250	CAAGTAATGTCCTGCTCCAAGAACCCGATCTGTCGCCGGAACCCAGCCGGATCCAGGCCCCGCCGAGGCGGCCACCACAGCCTCGCCCAAGACCACTCCAGCAACGGCCGCAAAATCGGCGCCTTCAAGCTGGGAAATCAACGAATAGCTCACGGAGTGGAGCACAACTCAGCTTCGAGACCCAACAATCCGATTGATGCTCCGATTTGGGAGGCCGGTTGACGAATTCAGGAGGAGGAAGGAGGGTTTCGCGCAAGCTACAGGAGGAGGATGCGCGACCTGTGGGGGGGATTTTTCGCTTTGGGCTTCGGGGACGGTTTCCTTAGTTTAGCGC
lncRNA_MluLR251	GTGCACTACATTGGTGTTGGACCTGGCAGAGATGCTCTCATATACAAGTAAAAGCAACTTTTTTTGGTCCTTGATTGGGCGGAAAAATCTAGCCCTAACCAGGCCTTGAGCATTTGCACTTCGTTGCCGTCGTAGCTGTGATACGGTGAAGTCACTGACTGGTGGAGTGATGTAATGTGCGCAATAATCAGAACCTTGTTCTAATATAGCCGCTGAGACATCATCAACAACAACAACATTGCCTTTCAGCCGCTGAGACATCAGCTAAGGCGAATAAGGGAAGGATGAGTCATTTGCACTATTGTTCGGTGGTTCATCATATATTTTGCACCATGTTTGACTCCACCAATTGTTAGGTGGTCCATATATTTTGTACTAGTTGTGAGACTAATGTGCAAT…
lncRNA_MluLR252	CGTGCACTACATTGGTGTTGGACCTGGCAGAGATGCTCTCATATACAAGTAAAAGCAACTTCACCCTGTTCGCTTGATTGGGCAGAAAAATCTAGCCCTAACCAGGCCTTGAGCATTTGCACTTCGTTGCTGTCGTAGCTGTGATACGGTGAAGTCACTGACTGGTGGAGTGATGTAATGTGCGCAATAATCAGAACCTTGTTCTAATACAGCCGCTGAGACATCAGCTAAGGCGAATAAGGGAAGGATGAGTCATTTGCACTATTGTTCGGTGGTTCATCATATATTTTGCACCGTGTTTGACTCCAATTGTTAGGTGGTCCATATATTTTGTACTAATTGTGAGACTAATGTGCTATGAATCTCAACTGTATACCTTGCTGATGGATGCCTTTCCGT…
lncRNA_MluLR253	TGGTTAATTGGTATGTTTTTCAAGTCTATGCTCAATCTATCTTTTATTAAACAATGAATCCACAATGTGTTCATACTTCAGTAGTTGCATTGTGGGAGCTAGCACTTCAGTGGATGGCAATTTACTATTTTGTTGTCCTAGTACGTTTTTTCCTTCTTCTTACTTTCTGTGTTTTGTGTTAATTTCATTTGCGATAACAGGCTTTGTGATGAAGGGATCAATGGTAAGGACCAGCGTGCTGAAAGGATTTTGCTTTCTCTTGCCCCACCAGTCGAAGCAAAGATAGAGGACAGATGGTGGCAAACATCAGTGAAGTCACATCACTTGACGGCCCGAGTTGAACATGACCATTGTGGAAAAGTGGAGGAAAAGAGCAACCTGTTGAGTACCATGATAACA…
lncRNA_MluLR254	GAACTAATACTTATACCCTCTAAACCTCTGGCCTATGCAAGAGCATGAGTTGATGGACTTGTACAACTAATAGTTAGGTGCTAAAAGTTAGCTAAGATCTTGTTTGGATCCTTAGCTGCCCTAAGCTAATAAACCATCTCATACCTTACCCATCACCTAGCTAACAATTAGCTACTAGCTGGTTTCTTCAACTAACATAGTTAATAGTTAGCTAGTGATTCAAAAAGAGTCTTAATTGATGTAACACCCCAGCCCATTAGAAGCTTGTAATATTTCTGCGGTTAGCTCATGTGTCCCATGTGGCATATGAGGAGTTGTATGTTAGCTCATGTGGCCCATGTGGCATATGAGGAGTTGTAGTTGGCCCATATGGCATATGTGTGTGTGAGAGAGATGTGT…
lncRNA_MluLR255	CTTCTTCTCCCACCCTTTTCCATATCACTCAAGGAGGAGAGGGAAGGAGGGAGCTCAGACTCTAGCTGCCTGCAGAGGAGGTGGTGGAGAGGAGGGAGAAACAGACAGAGAAGAAGGAAGGGAGCTAGCTCCTTTTTCTTTCTGGAATTGTTATTTTATCCTGGGAAGGATCTGATTTTGTCCCCATATTGGGAGGATTGATTATCTTTCTCAGCTCTCCCCTTCTTCTCCTCCCCTCGACCCTCAGCCTCAACAAGATCAGCTTTGCTGTGGAGGCAATCCCTGACTGCCTTGTTGCCTGCTCCTCCAGTGCTCCCCATGAGAGGAGCACGCCACACGCTCAGATTGATCAGAAAAGGCTTAGTTCGAATTTCTAGCTCGTCTTCCATCCCATTTTCT…
lncRNA_MluLR256	GATGGCCATATCACAAACAAAAATCACGATAATAATCATGCAAAAGAGTCTTTAATTACAGCTTCTGTAAAACGAGCATGGTGGTTGAGGGCTCGAGGCCACTGGATGATAAGAAATCTGTTTCTAGATGTGTGTCGTCTTCTAATGTGAGCTATGGGTCAAAACCCTCTGGGAGTGGGATGAAACACAACCCTCCAATTGTGTTGCCGTAGTCGTCGATGAAAGCCTCAACGGAAAGCAATCAAGCTTGCAAGTACAATTGTACACACAGGCCCGCGCCGCGGCGGCCGTCTGCAGCTCGACCAACAGTCGCGTGAGGCAAAACAAGCACACGCCGCCCGGGCGCCCGGCCAATGAGCTACGGCTACGACGAGGAGGAGGCGACGGGCACGGCTTCGA…
lncRNA_MluLR257	GTTTCTAGAGAGAAAAAATAGTACACTGTTGTGGTAGGTCCTTGTAAGATCTGCAAAATATTTTATCGATACAATAACATACCAAACCTAGAACTTTGCCAGCTAACACTACAAAATTGAATGAGATACCAAATCTAGAAGACACAACACGGTTCCCACCCCAATCTGCCTTTGGGTCATTGGGTGTTTGACGCCACCATAAAATCTCATCGCCATCCTTTCAGCCAGCTTAAGCATGCTCTTCCTCCCCTCCGTGCTAGCCATTACTGCAGCAAATGATTCTATCACAAGGATCTGAACTTTTTTGGGATCCAATAGGATAGAGAGCACCATGCACACGGCAACAGAGAGCAGTCAGATTAATAATACTGTGGCTACTGACTCCAACGCTAAGATGTG…
lncRNA_MluLR258	TTGTGATATCATTCTTGAGATGGAGAAGAGCGGAGAGCTGAAGTCGACCCTGTCAGAGTAGGCACCTAGCATTCTTGCCTCGCTGGCGTTTCTATCATATTGCCTGCATTGGATGACTCTACTATGACATTTATGCCAATGTATTCATAGATCAACGTTTGGTACTTGTCTGCAGTGCCACATTGCTAGAATTGTGACATCTGCAGAAGGAATAACTTGAGACGCTTGTTCGGTACTGATTGCTCTTATATCACCAATTCTATTTAGCAGATGGAAGCTTTTTTGTTCGGGTATTGTCACGATTTATAGATGGATGAAGTAAAATATTTATAGAGTATGAGTATCTGTGTCCATGTAATTGTGTATTTAAGTCATGCCATTGTTCTTGGGAAGTCACA
lncRNA_MluLR259	ACACCAGGGCTGCATCCATTGCAAGGAAGATCTACCTGAGGCAAGGCATTGGTGTGGGTGGTTTCCAGAAGATTTACGGTGGCCGCCAGAGGAATGGCTCCCGTCCACCACACTTCTGCAAGAGCAGTGGTGCCATTTCACGCAACATCCTGCAGCAGCTGCAGAAGATGGGCATCATTGATGTCGATCCCAAGGGTGGAAGGCTCATCACCTCCCAAGGAAGGCGTGATCTGGACCAAGTGGCTGGAAGGGTTGCTGTTGAAGCTTGAGCAGTCTATCTTCGGTTTCAATGATGTCATGTTTGATGGTTGAGATGGCTACACTTTATTTGCACTTTGGATTAGGATTTTTGAGTTAAGAGAACTTTTAAGGTTTAATGCATCTAGCTATGGCGCCACA…
lncRNA_MluLR260	GCCATAGTTGGGGCAGACGCTTCAGGCCTGCTCTGCTCCCCTACGCAGCTGAAGTAGACGATGTTAGTTTTCCTCCTCCTGTCCGCATCTTCAGCAGTACCATCTCGCAATGATGTTTGGATGTCTCGATCTGGAGGGGATCAATCAATTCACCAAACTTATCAACGCTTCAGCCCTTCAGCCTCCATGGCATTCCTAATTTTGGTCTGGAGGGGATCAATCAATTCACCAAACTTATCAACGCTTCAGCCCTTCAGCCTCCATGGCATTCCTAATTTTGGTCTGGAGGGGATCAATTCATCTTGGTCTTATCTCAATTATCGTGGCTGCGATTTCAGCTCTGTTTTGGATACCTATTGATGTACGATAGCTGATGTGAATATTGGGTCACTGAACCCA…
lncRNA_MluLR261	GGACCTCTCACTATTATTAATGTTGAATACTAGTACTAGAGAAGGATTCATACATACTAGGACTAGAACCAACTTGAGGTGCACTGAAAATGGCAGCCAATTTGCTCATCACCACACTACAATTCCTTTTATTTTGTTCTGAGCAAATTAAAGAAAGAAATTAAAATATTAAAAACCAGCCAAGCTTGTCTTTTACACAGGTACACAATGCCTCACCATTCCAAGCTAATAAAGTAGCTAGTGATAATTAATAATAACGGTCTTATCCGTGAGCTAGCTCGCCCTTAAAATTAATAAGGTTCTACTACAAGGCTTACAGGCCAGCATGCTTACATCGTGCGACTGACAGTACATGGAAAATAGTAAAAGGCAACAGCTACTA
lncRNA_MluLR262	CAAGGCCAAGGCGCCCAATGGGGTCAGTTCACTCGCTGCTCCTCTCCTTGGTGCCTGTCACCCTTTTTATGCCTGTTAATTGCTGCTTAGCTGGGAGGTTCTTAATTACTGATAGAGTTATCCAATCATGAAAAATGGGGATGGACAACGATACCACATTCACTAAGGCCTTGTTTGGATGTGTATCTATTCCTCTCAATCCACATGTGTTGAAGTGGATTGAAGTGGAATTAAACTAAATTTCGTTCTATTTCACTCCAATACATATGGATTGAGGTGGAAACGAGGCCTAAATGCAAACTGCATGACCTGCATTTGGCATACTGTGGATCGATGTTGTAAATGGAAATGGAAATGTTTTACATTGCCCTTTCACAGTGTGTTCTTTAAGCATGATCT…
lncRNA_MluLR263	TGCTGATGCTGCTGAAAAGGAGAGCGACTGATTTTGGCCCCTGATAAGGCAGAATTAGGTGTAGCTTCATGTTGACTTCTGCAAGTCGGCCTCGTTCGTGGATGTCTGGATGTAGTCTGCTACTCAGGAATTGTCTTCTGATGTTTATTCATGTGTGCGTGATGGGAACATTTATTGGCTTCAGCTTTGGTGGAACATGAGGAACATATTGTTCTTGTAGTTATGTACAATGTTACATTCGTTCTCTTAGCACCTTGTTCGCCATCGTGTAGATTGCAACTTGCAAGAGTCGCAGAACATATAAGTTAGCAGTAATCAA
lncRNA_MluLR264	TACAGTCTTAACAACAGGAAGGGTCGGAATGCATTAACCCTTTTTCACACATAAAAAGGGAGAAAAGAACAAACTTGTTTAAACCAAACAAAAGGGATGAAGCTTGTCCGCTTATTACTCATCTTCTATCTTGGTGGAAAGGTCATGCGCCAGGGGGTCCACTTCCTTCTCGATGTCATCCAGCTTGGCGTTAGTATAGACGGGCGCGAAGCCTTAGCTCATCGTCGCTAGATCGATGTTCTCGTAATGAGAACGGGTGATCGCGAATGATCGGTGAACGCCAAAGCGAAGCGCGCCCCTTGCCATATCATGTGCCCAGTCCATGATCCGGGTGGTGTGAATCACGAGCAAGCTTGTCTCCTGCTCTAGGGTGAACTCGAGCTTGTCGTAGACCAACTA…
lncRNA_MluLR265	ACATCTTTTCTTAGCTCTAGTTTCTTAGCCTCTCGTCCCTGATCTACGTACAGAGATCAAGCAACAAGCTAGCCCACCCTTCCATCACCGATGGAGAAGGACGGCGCGCTGAAGCCGGTGGCGGCGGCTGAGGCCACCGCAGCGGAGCCGGAGACGTTGACGGGGACCCATCAGCCGACGTGGGCACAAGCGCAGTGGACCAGCATCAAGAGCAAGCAGCGAAGCCGGAGACGTTGACGGGGACCCATCAGCCGACGTGGGCACAAGCGCAGTGGACCAGCATCAAGAGCAAGGCCCGCGGCGCCAGCGAATACGCCATGCTGAGGACCCGCCAGGGCATCTCCATGTTCGGGGAGCCCAAGCTCGGGTCTTTGGTCAAGCCCAAGGGAGCATCAGCTA…
lncRNA_MluLR266	GGGAGGCAGCAGTGGGGAATATTGCACAATGGGCGCAAGCCTGATGCAGCGACGCCGCGTGGGGGATGACGGCCTTCGGGTTGTAAACTCCTTTCGCTAGGGACGAAGCTTTTTGTGACGGTACCTAGATAAGAAGCACCGGCTAACTACGTGCCAGCAGCCGCGGTAATACGTAGGGTGCGAGCGTTGTCCGGAATTACTGGGCGTAAAGGGCTCGTAGGTGGTTTGTCGCGTCGTCTGTGAAATTCCGGGGCTTAACTCCGGGCGTGCAGGCGATACGGGCATAACTTGAGTACTGTAGGGGTAACTGGAATTCCTGGTGTAGCGGTGAAATGCGCAGATATCAGGAGGAACACCGATGGCGAAGGCAGGTTACTGGGCAGTTACTGACGCTGAGGA…
lncRNA_MluLR267	GATCACCGGCACCAAGGATGCGGAGGTGGCGGCATTCAAGGAAGAGATGAAGGCCACCTTCTAGATGAGTGACCTGGGGCCTCTCTCCTTCTACCTGGGAATCGAGGTACACCAGGATGACTCCGGGATCACGCTTCGACAGACCACCTACGCCAAGCGCGTCGTTGAGCTAGCTGGGCTCACCGACTGCAACCCAGCTCTCACTCCGATGGAGGAGAGGCTGAAGCTGAGCCGCGACAGCACGACGGAGGTGGACGCTACGCAGTACCGACGTCTTGTGGGGAGCTGTAACGTCCAGTCCCGACATACATGGCCCCGGCCCACTCTTCCTAGGAGTGGTCCGACCCGCGTAGCAACCCGTTTGAACTTTCGTCCTCGCTTCGTTCAAAACGGTTAACC…
lncRNA_MluLR268	TGCAACCACCTAATGCACATAAGCTGGCTGTGCCAAACAGCAGCTGAAGTTCGACAGCTAGCATCTAAGTAATGTCTAGACTCTCCTCTGTACAGTTACCTCTCAGGTTATAAATCGGGAGCTGTAGGCCCCTGGGAGGATTACCATTACCAAGGAGCATCTAGAAGGAAGGCTGGGAGAATTAGTTCTCTAATCCATATTACTGTTTCTTTCTTTAAGCCTTATTGTTAGCATGAAGTAGCTTCTGTTCTTCCCCAATCCCCAGTGCAAGACCATAGCACTATTCATGGCTTAACCTAGATGTAATCCCCAATCTCTCTTAACATTTTGTTAATTCCTAAGCCTTATGACATCTATGTTCCCCAATCATCTACTTTCCGGTCTAGATTGCTATTCCCG…
lncRNA_MluLR269	CAAGAAACCTATATATATATACACACACAAAGGACTGTAACGTACATATAGTACCAGTGCGCTGGCATGCAATCACAGATTTACAGTCACAAGTACAGCGTTACATTGAACTCACTCACTGTCACAGATACTCACTACGGTTAACGTAGAGTTAACGCTTCAACCAACCACATTTATTTACAGCATGTTTTATTTCGACGAACAGTTCCAGATCGATCGCAATTCTTCACAACCGAAACAAATCCACAATAAGTCGATCATGGATCGGTGTGGCAGAATTGGTTGAACCGACCTTACTCGTCCTTCTTGCCGCAGCAGCAGAAGCACTCCAGGCAGTGCTCG
lncRNA_MluLR270	CCTACGTCGTCAACCAGGCACCAAAGATGGGCAAGTGCGACCTCCCATCGACGGTCTGAACAGAAGCAACAGTGGCGAAGACTGTCGGCCTGTTCACCGCATGGATTCAGGACTGATAAGCCCGGATAGTCCTGATTTGGTGTGAGAAAAACACTATGAAATGGCCGATAAGGCTTTAGGGTTTAGTGCCTGCCTGAAACCAATAGCAAGAACAACGAAGAATCGATGGCAGCAGCTCAATCAGTCGAGAGGATGCCGGAATCTTTGCACCCTTTCAGCCTTTATTTACTGCTGCTGCAGCACGGTCTTTACTGCTGCTGCTGCCGTGCTGCAGCAGCCTTGACTCCTGCTGCAGCGACGCAGCGTACGTAGACGAGCATCACTGTAGCTGTACGCCTT…
lncRNA_MluLR271	AGGCGAGCTGCATTCCTCAGTCTGGGCCGACGTATGCGACAAAGGGCTATAACACACCCGGAGGTGCCACATTCCCTCTGCCATTATCCGCCGGCTCAAACTGATGTTGACCCGTTCAAAGGAAATACACTGGCAGAACCAGCTGAATCCAATGAACATGACTGACTTCAATCGTTTCCCTTTCAACAATTTCACATACTGTTTAACTCTCTTTCCAAAGTGCTTTTCATCTTTCCCTCACGGTACTTGTTCGCTATCGGTCTCTCGCCTATATTTAGCTTTAGATGGAATTTACCACCCATTTTGAGCTGCATTCCCAAACAACTCGACTCGTAGAAAACGTATCACAGAGCACCGGTCGTCGTGTCAAGTACGGGATTGTCACCCTCTTTGATACCC…
lncRNA_MluLR272	ATCCTAAGCTCGAACGTGGGCGAACCCCGGCCATAAAGGCGAGCTGCATTCCTCAGTCTCATCCGATGTATGCGACAGCTGGCTATAACACACCCGAGGGTGCCACCTTCCAACTGCCCTTATCCACCGAACAAAACTGATGTTGACCCGACTGAGGGGAATACACCGGCAGAACCGGCTGAGCCTCTCAGTCACGACTGACTTCAATCGTTTCCCTTTTAACAATTTCACGTACTGTTTAACTCTCTTTCCAAAGTGCTTTTCATCTTTCCCTCACGGTACTTGTTCGCTATCGGTCTCTCGCCAATATTTAGCTTTAGATGGAACTCACCACCCATTTTGAGCTGCATTCCCAAACAACTCGACTCGTAGAAGACGTATCACAGAGCACCGGTCATT…
lncRNA_MluLR273	GGCCGGACACAGCCACACACGCGCACACCCACCCGCGCCACACACACACAGGCACATCCGTCCCCGGCCGCCGTCGGCGCCCTCGGCCGCCAAAACTGAAGTGGCTTGTAATCCGACGTCTTGAGCTAATCACAGGATCAAATTCGTGCACCACTTGTTCCCCTCTCCAAAACTGAAGTTTTTATTTTTGTGTGATTTTCAGAGGCATTTTTAGTGATTTTTGGTTCGTCGAATTTGGCTGTGATTGGGGTGAAACTTCTTAAGGGATTTTGGTGCCAGGACATGTGTGATCAAGGCTAGGGTAACAAATCCTTCACTTGAGCACCACGATTTTGTTTTTGGGAATTTTTCGAGTTCTCGCACGTGATCTGAATTTTCTGGAGTTTGAGCACGAATTGA…
lncRNA_MluLR274	GGACTACGTCGTGACCAAGTCCATCTGGCATCTCAGCGACGCCGCCCTCAAGAGCGTTTGTGAGTCCTGCTCCTGCCACCGCCACCGTCGTCTCAGCACATAAGCTCCGCGCGCCCTTTGATCTGAAACCGCTGACCGTTTCCCTCTCGATCGATCGCGCGCAGATACCTTCTACGCCATGTTCACGGTCTGGGGAGTTTGCTTCTTTGCGTCCATGAAGGCAAGCATGCACAGTACTAACATACACCATGTAATTGCACTATTTCCTCGAGTGTTCATGACACACAGCTTGCTTGTGGGTTAAATCAAAACAGGACCCCTTCTACGACAGCGACACGTACAGGAGCCAGGGTGGAGATGGAACCGTGCACTGGTACTACGATAGGGTAAGCACGCACG…
lncRNA_MluLR275	AATTGCACTTACAATACAACACAAGCACTATCTCTTACACTGTTATACTCCACAAATACATGATAATGCAATCCGGTACATTTGTAATTTTGAATACAGATTTGCATCCCTGGACTATTCCTAACAAATAATTAGCTATTTATCGTACATGCCAAGGCAGTTACCGTGAGTTTGTTGAATTTCTGCCAGAATTGTATTGCTTCCTACAAAATTCTTGACCTTCAAATAGACCCTACACGGTTAACCCTAACAAAACTTTCACTGCCACATCACTGCTAACAGCAAATCAGGTAGCTTCATCATGCCACAACAGCACTCAACAAGAACAGCAAATTAAGAGTGCTTTAATCCCCTATGAGCTTTTG
lncRNA_MluLR276	AGCAGAATTGAGCGTCAAAATAAATGAAAGAAATCACTTACGTATGCTTGTTTGTATCCGGGGAGGCTACGACTGCCTTGATGGTGAGTTGGACCTTGCCTCATCAGACGCTGTTCCCGCTGCCTCTCGTGCGTGTCAACAAAGTCCTGTGATAACCACTTGTCCACGATCATGGCCCAGCACTCGGGATACGATCGGCACCACCAGGGAATCACCTACAAGTCATCGAGTATTTGACATATAAGAAGATGAAATTGAACCTACTTAATATCAAAACGAATCATTATGAATGTTATTCGCCTACCTCAAGGTACTGGTCCCGGGTCAGCGTAATCCGTCTTGCTTGAGGCTTGGGGAGG
lncRNA_MluLR277	TCGTCTCCCTCACCAACTCCTGCAGCTCCCCGCCTCCACCTCCTCCAGGCCCCAGCTTTGGCGTAGAGAGACAGATACAGCGGCGCCATTACCAAAGAGAGACACAGATCGCGCTGCCCAAGAAAAGAAGCCGTGCCTTCTCCCCACTCCCTTCTTTCTTTTCTTCGATCTCCGGTTGCAACACTAATTCCTCGCGAGGTTCCCTTGGATTCGGCCTGGAACCGCGAGATCAAGAAAAACGCCTGCCATTAAACTGCCAAGATTATATTAAAAAAACGAACCAACCTTGATTGACTGCAATCTTTCTTTAACAAAGGAGAGAGAGCCTTGGTTTGATCGGCGGCGGCCGATCTTGGCTCGGATGGCGGCGTCGCTGGACT
lncRNA_MluLR278	AACTAGTGGGGTAAAGGGGTTTGCTTGGCTGTGACTTCATATGTGCTTATACTATCTATTGTCTAATTGCTTTCACAAGTGGCTCTTTTGATTTAGTCCAAATTTGCTAGCAGTGTCAGGTTTGCACCAAGTACTTTTATCTTTATAATGTGGGTTGGAGGTTTTGAGTAATTATTATTGCTATATTTTCATGGAAGGTTGTCCATAAAGAAAGGAAATGATGCTTAAAAACTGGCTATGATTTGCTTGGCCCTTTCATGGCAATTAGTAAAGATGAACAGTAAAAGATAGAACTTCAGTACATTGTCTGTATTTTATTCCATTGATTTACATGTTCTTCGCCACCCAGTCTCATCCTGCAAGTGCTGTAGGAGGGGAAGGTTTCAAACATTTTTGTAC…
lncRNA_MluLR279	ATCCTTGGCAAATGCTTTCGCAGTAGTTCGTCTTCAATAAATCCAAGAATTTCACCTCTAGCAATTGAATACGAATGCCCCCAACTATCCCTATTAATCATTACGGCGATCCTAGAAACCAACAAAATAGGACCGCACGTCCTATTTTATTATTCCATGCTAATGTATTCGGGCGTAAGCCTGCTTTGAACACTCTAATTTTTTCAAAGTAAAAATCATGGTTCCCTGCCACACCCAGTAAAGGGCATAACAGCTCACCACGAGGTAAGCCTCCACCGCTCCAGTACACACCCAAATAGGCGGACCGGGCGGCAAAGGCCGAAATTCGACTACGAGCTTTTTAACGGCAACAACTTTAATATACGCTATTGGAGCTGGAATTACC
lncRNA_MluLR280	AAAAAATTAGTTTCGTTTCACATGGCTGCCCGCTGACTTTGCCGTCTACGGAGTAGCACACAGCAGTTTCGTCCTGGCTTGTGTTGCCAACATCGCAAGGAATCTTCTTCCTTGCTTGCTTTGATGCATACTAGCATGGAGTAGTATTTTACAGGTGATGATTTCGCCGAGGCGGAGGCGCGGAGCAGAGTGCCACAGCAGGCACCAAACAAACGCATCAAAAGAACAAACAAAAGAATCACATCGCAGAACGCGGCGGCGGGCACGCACGGCTTCACTCACAGCTCAGCTCATCGCCGGGGGCTTCACGGCCGGCTCCAGCAGCTCGGTCCAGAACAGCGCGGCGTCGGCGCCG
lncRNA_MluLR281	CACTCGTTGGAGGAGTTGTTGTGATGCTTCTTGTATGAGATACGTACTAGCTAGGAGATGACGTGTGATGCTTGTATGTAAAAACTGAAATGTCTCTTCTTTCCTCGAACCTTTTTTCCCTGTAAAAAAATATGGTATTGTTCAAATGTCGTCTGGAGGGAGAGAGATATATACACCATGTGGGGTGTGAAGTGATCGGAAGAGCGTCGTGTAGTGGTGAGTTTTTTTACCCCAAAATTTTTCGCATTTTCCCTTTTCATGTATGTAGCTTCAGCGGCTTGCTGTGATATGGTATGGTATTTGGGTTACCATGTCAGTTTCAGGTTTTAGATTTGGGTTGTTGTATGTTATTTTGCCTTACCTG
lncRNA_MluLR282	GATTGCGACATTCTGCCAGAAATAATTGAATTCAGCATTCACATATATGTTTCAGACACCAAATAACACGTTAGATTTTTTGAATCCGTTCGCCACCGAGATGACGTTCCACTCATTGTTCTCCTGGACCACATGCACTCTGCAGGATGGAGACAATGGCAGCTCAGCCTAGATAAAGGTGACCAACTTGCCATGCTGTCGTCGTTTCATTTAACACAAACGTAACATCCATCACTGGCCGGTACTAGGATGCTGTCGTCGTTTCATTTGACACAAACAACTTGAAGAACCAAGCGGCAAAAACTAGTTCCTCACTCTATGGCCCTAACTCTAAGCTCTCCCATTCTGTCAGCAGCCCAG
lncRNA_MluLR283	TTCTTTGTTCTTCATAACATTAAAACTCGTCTGCCAGCCACTCTCCACAAAGTAGTATAACTTATATCAACAAAAGAATGCAGATCAACACAAGTAACTTTGTACCCAGTGCAGAGAGCTCCCGCTCTGTGCGAGGTCTAGAGAAGGGTGTCAGTGACAAGCCTTACCCTCGCCTGTGCAATGCGAGGAGACCGCGACTCGAACCCGAGACCTTCCGGTCACAAGCGGTAAGACTCTACCGCTTGCACCAGACCCGCCCTTCAACACAAGTAACTTTGTGATAAACAATATCTCCTATTCTGTACATAGCTGTAAATAATGCCACCTGCTTATAATATAACTTAGACAATTGATGGCAGTGGCACATCCGTATTCTCAAAAACACGGGTCGTGGTATTT…
lncRNA_MluLR284	CCTTCGTAGTATAGTGGCAGCAACCGTAACATGCATCCTTACGACTACTAGCAGGCGTTAACCTATCAAAGTTTAAGATAGAAATGCCGGTTTCGATTCACTAACAAGGAGGCAGGAAAAGACCTAAAGATCCAGATCCTCTCCACTTGAAGTTGTACCAATGGTATATGATATCGCCTTTCCCTTTCCGATCTTTTGTTCAAAGGTGCTTTAATTGCAAGGATATGGTAAGCAATAACCTGCTCATGCTCCTACATCTTTCAATGCCCCCTATGAGTGTGAGTGATGGAGAGAGCTGCTAAAGAGTCTGGCATGCTCTCATAATGTTCCTTTCCGGCTCTGTAGTGCACTAGCCATACACTTTGTGGTGGGGGCTGCTTTATTGGTAGTGGATGTATG…
lncRNA_MluLR285	GGGATTCAAATGTTAGAGCACACGAAGTTGCTCGCCTTTTCTTTTCAGGCGTTTGATGTGTCCGCCGTGTCATGTGCACAGAATTGCCACCAAATTGTGTTCGCCGGTATCGCAATCATGCAGTGGACTTTAACCCCGCAGTCTTTCCCATGTTCCATATGATAATGGTAGGAAGCTGGAGTACGCGTGAGAACTGTGTGGAGGAGATATGACATCACGACTTAAATATCTGTACATTCCAAAATGCAAGCTCGTATTATTTGGGTACCGTCTGTACTGGTGCCAACGATAATTGTAAATGCAGAACACTCTTTGGTGTGTGTGCGCGCGCGCGCGCTCGCGCATCTGCCAAACACCTGGAGTGCCGGACCATCAAGACTATGTCCATTTTTTTGGCCT…
lncRNA_MluLR286	ACTGGAAATCGTTTGAACAACGAAACAAATAATATGTGCTTACTGAGTCATCTTTCCTCGGTAACGTAACTAGTGATATTTAAAAAACCTTCAAGGTAACCTATATAGCCTATTCAACCATGCATTGGCAACTAGGAGCTTTATCATTTGTGCTGTTGTGCACCAGGACCAGCTTTGCTGAGCAAGGTGTGAATTTTCTTCTTTTCTTTGCCAGAGAAGCAAACTCTAGCGTGATGACCCGTGGAAAGCTAGATGTCACGTACTCACGTTATGGAGGTCTGCTACCGAAATTTTCTGGACCTCTTTGTCATTGTAAAATTTCTGTCTGGTCTCAGACACTAGCTGGAATATTTTTCGCTTTAGTTCCTCTATTGACTATTTGAGCAATTCTGACGAGCT…
lncRNA_MluLR287	ACCAACACATATTCGCTATGCCAGGAAACAGCGCACTTACATCACAGAAATCGCAACCAGAATAACGTCACACTGTCACATGCATTTTCAAGTACTAAGGCAACATTTAGCGACAACAGGACCATGCATTAACTATCATGATGTTATGCTCAAGAATTCCATAACGGTGACCCAAATCTAAGCGACAATTCCCAGCCAACTCTACGCTTAAACCGAATCTAGTTCATGGCTGCATTCGCAACTTATACACTCGATCCTTCTGACAAATATCGCAACAGGATCATGTAAACGGGCAGCAAGCCCCTCTTTACCGAAAGTAGATGGACACGAGCGGGATGTCGACGTCATTGTCGTCGTCATCCTCACAGGCCACCACAACGTCCAGATGGC
lncRNA_MluLR288	GTGGTGAAAGAAGGTGCCTGCTGTAATTTTATTTTTGGTTACCTCCACATGACGCTGATTCAAAGATTTGTGGTAGTAGACTTGGGAACAGACTAGTCAGTTTTGCCGCAGGAGGTGTCTGGGACTGCTGCTGGGTCTCAGCAGCTGTGCTTGACTGGATGTGTTAGCAGCGGCTCTTGTGCTCGGTGTATTTTCGCTAACATTGGTGCGTGTGCTTTGCCCATGATATATCGTGGTACAGCATTGTATGCTTCTTTAGTTGAAGTTTATAGATGGATGGCGATTTCTGTATCCGGACACTATCCAAGCTGATAGGAACCTTGTTATATCTGTAGTGTACTATCCTGTGAGATATCTCATACCCATTCCCCACACCTCTTCCCATTTTTTGGGTGCATT…
lncRNA_MluLR289	GACAACGGAGGCACTTGCCTAGGACGCTTGAGCACTGTCCGGTTCGTGTACGCGCAGAGAGTCGCCGGAGGCCTTGTGGCCCTTGTCCATGCTGGATCTCGGTACTCCGGGAGATAGAGCCCCGCCAGATCCAGCTACATGACGCCGCAGTGACGCAGGGAGCAGCGACCGGCAAGGCTGCACATCAGGCGACCACCACCCCCGAAATCCTTTGGATATAGCACGGGGTCACAGTTTGGCAAAAAGCTAACAGCCGGAGCAAGGGCAGGGGAGGGGGTAGAATCGTGACCTGAACCATGTATGGCGGCGTGGATGGGGGCGCACGCATCAGGGCACGAGGAGGCGGCTTTGGATGAGAAGGTGGCTCCTGCATCGACGAGGGCACCTTCTTGAAGCAGA…
lncRNA_MluLR290	CCCCCCCCCCCCCCCCCCCTCCCACTAGGGTAGTAGAACTCGATCAGCAGAGTCACGCACGCAAGGCGGCTCGTGTCCCGTCGTCCCTGCCATAAGATGCCGCGTTGCTTTCCCACCCCGCCCCGATCGATCGGTCCGTCGCCCTTGGTGTCGTTTTGTTTTTGTTTGGCTTGCCACCAGTATTAAGTGTGAGTGATGGTCATGGCATATAAGGCTCGCTAGCTCGCTTGCGCTCTGGACTCATGTGATGTGAGAGCGAGCGGGAGAGTGACGATTCCATAATCCATATGATATGACATACATATCCTATAGGGTTCATTAGTTTTTTTTTCCTCTCCTTCCTCCTCCCTTGATTCATGGAGGTCGGTCCATGTTGTGTAGCGTGTGGGTAATTGTAAT…
lncRNA_MluLR291	CGGCAGGCCCCCCAAGGTACGCCCCGCCGTGCCCAGCGAGACGGCCGCGGCTTGACGCCGCTGCTGCTTCTTGTTAGGGCGTCCCGCCGTGAGGACGGGCTGGTTGGTTAGGGCGTAGCAATTCGTCGTCCCTCTGCTGTTGCTGCTGCCGTGTTAATGTTGGTAGACTTGGTTCCTTGCTTCATCTAATTGTCGTCGTCGTCGTCGTCGTTCGTCGCTCAATTAATTAATGGAGTAATTAGGAGGATTTGATGTTCTGTGTTCTGTTCAGTTCAGGTCACCGTGTGTTCTGTGCTATGTGCTGGATCTGTTGTAAGCTAAACTAGGGGAGCCTGCTTGAGTGCTGCTGTGTTGGTCGATTAATTATTAAGCTGCTAATGTGGATGTGTACAATTA
lncRNA_MluLR292	TATATACTAGTGTGTGTAATCAAAGTGGTGTACCATGCGCCTAGCTAGCTATACGCGCGCGGTTTCACCAAATACGTACGTATAATGTATGCATGTGTATTTGTATATGTATACTAGATCAGATCACCTAGTAGCTTAATTAACAACGTATGCATGTGTATGCAATGCAAAACAATGTTGGTGACTGATGACTAGTGATGTCGATCTATGTGGCGGACAGAGCTATGGTTCCTGCTGCTGCCGCTGCCTCTCCTCTCCTGGGTCTCCTTTGGCCTTGCTCTTCTTCCTCCCCTGCATCTGCGTCTACAATCCTTTTCCAAAACCAGTGGCTCCTCCAGACCTGCTC
lncRNA_MluLR293	AGTCAGCAAGGCCGATGTGATCCTTAGCCCACCCAATATCCGGAGGCCTCCTGGTCGACCCAAGATGAAGATTCTAAAGATTGAGAGCATGAAGCGTCCGAAACGGATCGTTCAGTGTGGTCGATGTCATCTTCTAGGGCATTCTCAAAAGAAGTGCTCTTTGCGAATCTGATGCATATCCATTGATGTACACTGAACTTTGTTTTATTGACAATTTAGGAATTTCATTCATGCTTGTTTGTATCAGGTGAAGGGCGGGCCTGGTGCAAGCGGTAGAGTCTTACCGCCTGTGATCGGAGGGGCCTGGGTTCGAGTCGCGGTCTCCTCGCATTGCACAGGCGAGGGTAAGGCTTGCCACTGACACCCATCCCCAGACCCCGCACAGAGCGGGAGCTCTCT…
lncRNA_MluLR294	ATGAAATGCAAAGGATTTGTACTAGTCGTTTGTTCTTTGCTAACACAGCAACATTGTACAATACTCGTGTTTATTTTCCAAAAAAAAGGGAACACGTGTTGTTTTCTTCGCCCCCGCTTGGGGCCTTTGCCTAATTTTATGTACAGGTAAGCCAGCTATACTCCAGTAACCGTTATATTTACACGCAAAAACTACAGCAGCCGTGGCGTCCGTATGTTTGTTCAGTCATCTGTTCATACATTCCAACTAGAGATGAGCACGAAAGTTCCTAGACCTTGGAATTCGCAAAGGTAACCATTTAATGGATGGCAACCAGCAGCCTGTTCGGGAGGCCATATCGTATCGTGGATTATTTACTGCTGGCTGGTTTGGTGTGA
lncRNA_MluLR295	CGGGCGAGCGCCAAAAATTCGACGGGAACTAGCAAGTAATACTCAGGTGAGCTCCCACGACGCTAGAGCGCTCGGCGCTCGTAGTGTTGCCTCCCCGCGCCCCGCATCGAAGAACAGCAGAACGACAAACGGAGAACCAACTGCACGAACAGAAAAACAGCCGACCATAGGAATCAACGAAAACCAAACCAAATCAAAAGGATTCGATCCCTAACTTTGCACAGGCCATCACAAGTGGGTTAGTGAGGATACTCCAAGAGATCATCGCCCAATTTCTACCCAATCTCTGGGAAATTTCAGATCGAGCCAAGAACACGTAAAAGTCCCCCAAAACGAAAATCGTTGATTTCTCTATGCTCGAGTCGATTCAATCAAATTAATTCTTAGGATACCTTCAAA…
lncRNA_MluLR296	TGTAGCAGCTGAGATTTCAGATGAGGCCATCATATTATGTCTTGATGAGTTTATGGTATACTTTTCTGAGGTTAAATATTCCGCCTATGTCCTTATATATATGTTTGTAAGTAACAAGCCCAACTATACTGCACAGGTAACTGATGTTGCTGATGCTATGATTCTGAACCGGCTGTTCAGACAATTGTTCAGCAAAGGCGTTGTATGTGGCTACTATTTTCTTCCATTTTCTTATGGGACTAACATACTCAGGTTACATATACAATGCATCAACTTTTGACATGGATTTATTTGCATGTTTTGTGCTCAGATTCTTGTTTCGACTTCTAACCGTGATCCAGATAAGCTTTATGAAGGTGGCTTACAACGGG
lncRNA_MluLR297	TACTTATTAGGGATCTAAAACCCAGGGTTGGTTGTGAAAATGATGTGTTGTGTTTACAGATTAGTTCAAGAGTTCCATTTGTCGAGGCCGATGATGATTACGGGATAACCTTACATCATATCATTGTATTTTCTAAAATCTTTAGTCTTCAAGTTGTATTTACATCAAAACACTAGTGCACCGGTGACTTGTAGCTATGGCTCGATGGCCAAAGTCTTTGGCACGCCACTATCTTACCCCTCCGATGGCGCTGGCTTCACCGACGTCCATCGTGTTGTCGTCCCTCGAGGTGTTCTCCGGCGTTGTGAGCTCTAGCTCCACTTCTGGAGTATCTCCTGTGAGGTATGT
lncRNA_MluLR298	GGCAGCTTGTGATGAGCTCGGTATCACCTTGATTGCTTATTCCCCGATTGCCCAAGGTGGGAGGCAGACTCTTAATTTATTACCCAATTATGTGTTCGTGTAAATAAATTAAACAGTTTTGGATTGATGTAAGCCTAATCCAATTTTTTGTTTTCCAATCTCATTTCCTGCGCTAATCTGTTCCCATAATTCAGGTGTTCTGACAGGTAAGTACACTCCAGAAAAACCCCCTACTGGTCCTCGAGCAAATACATACACACCTGAGTTCCTCACAAAGGTTAGTGTTCTGTAAACTAGAGCTCGCTAGATACACTGACACACAGCTTCAATCTCTGCAATTCAGCTTTGTTATCTGAAATCTGAAGATGCATCATGTCATATATGTACAGCTCCAACCAC…
lncRNA_MluLR299	AATAAAAGTGGCTAGCTGATTGTTCATTCCGACATGGACGATTAGCCTAGCTCGAACGCTAGCTGCTGCTACTCTCTTTCGCTTGTCACTTAAATAACCGACGATGCCAACTAGACCTCAGTCCCATGTGTAGAGAGTGGATATGATCAGCTCTACTGAATCGTTGATCATATATCCATCTCATATTTGTTCGCTGTTTGCTTCGAGAAGAAAATATAGTTGCTCGCTCTTCCAAGATCGAGTACTCATCAGCTGCTTTGTCGTAAGAATCAAATTTGCCCTGTTCGCTCGAGCTTATTCCGAACTACTTTTCAGCTATGTAACAGTATTTTTCTCTCACAACATTTCAGCATAAACATCAGTATAAGCCAAATTT
lncRNA_MluLR300	GGATGGTAACTCTATCATCAACATCTCCGACTGAAACTGAAACCGGAACACAAGATTTGACAAGTCAACTCTGGTGCTTTTCATTCGCACGCTCTAGAGCTCATCATGTTTCTTCTCCTCAGCAGGAGCATCTTTGCTGTCCACGGCCGGCTTCGCATCGGAAGCGACCTTGCCTTCTGCGTCAGCAGAGTCCTTGGCCTCACCGGTAGCAGTATTATCAGCCTTGTCATCGTCGGCATCATCTTCGTCCTCATCTACATCTAGGTCGTCATCGTCGTCCTTCGCGCTTGCAGATTCCTCCTCAAGCCTCTTTTTCTCAGCCTCGTCAAAGGCAGCCTTCTCGGCATCTTTGTGCTTGCCCCAGG
lncRNA_MluLR301	TCGAGTTGGCGGCGCCGCACCGCACCTTCTCGGCTCTCACCCTCAGCTGCGGTAGCCCTGCAGTGGCACACACAGCAATCTCCTCAGTCCTCATGCCAAAGAGATACTTCGTCTGTAGTGCTTACACGCCGCCGCATGTAGATGACTGACGGCGCCGCTAGCTCTTGCACCAGATCCCCCCCAGACGACGACGACTTTGCCGCCTCGAGTTGGCGGCGCCGCACCGCACCTTCTCGGCTCTCACCCTCAGCTGCGGTAGCCCTTGAGCCTGAGACGACGGCCTGGCGACGGCGGCCGCGCCGACGAGGGTGGCGGCGCTGATGGTTGCCATTGCTCAATCTCGCTGGGCTAACTAACGGTCTCGTGCCTGCCTGCTGTGTCTAGATTCTAGAACTACTC…
lncRNA_MluLR302	GCATCTGGGCCTGGCAAGGGCGAGAAGATCAACATAAAGGATGATGTTTCGGCGGTGAAGAAGGGTGGCTGCTGCTCTAGTTGAGCTGCCCCTGCTGTATTTTTTGGAGTTGTGTGATGTAGCTTATGTTATGGCATTTCGAGCGACTGAGAATTGGTAGTGGCATTAGCAGCTTCTATGTTACCTAGAGAGTTTATTGTCAAACTGAAAAAAAAAACTGAAGGTTAGATCAGTTGAGATCTTTCTATTATTGTATTGTGTATCCGAGGCATGGTATTGCTTTTGCTGTAAATCCACTGCTACCATGTTCAAACTTATGAAATGTTCAAAATAGAAAGGTGCTTCATGC
lncRNA_MluLR303	GGGCCGAAGTTTGAGGCCACCAGCAGCATCAACGAGGCCAGCGAAATTGAAGCCGAACCCAAGCAGTACCCCCGCTCCTTATATTAGGCAGACCACAGTTCATTTGAATCCACTGAAGTTGTATGTAACCTTGATCTTGATGTATGCCACTGCGAATCACGCGAAACCATTGATATCACACGATGCTACAGTTGGGGGCAGGAGTGCCTAGCTAATTGGCTAGTCCTACACATATGGCTAATTGGCAGGAGTTTGTGTTTATGCTGTGCTAATTTCTTGCTGGTGCACTAAGCGGATCCGAGTTGCATCACTTCGTTACACAACGACGTTGTGTACCTGAGTGACATTCGTTGTTGTTTCTATCTAAAACATCTCTTCAAAACATGAAATGAAAGCATG…
lncRNA_MluLR304	GGCTAATATTTGGAGCACAAGTGAGCAGCTCATTATCACAGTATCTGGGATCTGGCATATTGCCAACACATGAGTTCACCCAGGTAGTTGACGCCAATACAACTCTCACTAAACCACAATGACATGCTACATTTCAGTCTGGATGGATGGAGTACAATGTGTCACAGATACTCAAGGCAAGCGCCAACCATCATTCCTGCCATAACTATATTCGCTTGCCAGTGTTCATCGATTCATGTGATGGGGGAAACAATTTTCCAGGGATGCATGTTTTACTAACCCAGTGATTTCCTACTGTTCTTCTTGACGTTGATTTCCTCAGCATCATCGAGGACCAAGGTCATGTACTCATCGAATCCGCTCTGGAGGAACCGAAAGATGAGGCTCTGCCGCCGCGCA…
lncRNA_MluLR305	TAAAGCTGCATGGGGTCTTCTCGTCTATCTAGAGATAGGCAGTATCTTCACTGCCATTCCAGTTTCACTGAGCCAATCATTGAGACAGCTGTTGCATCGTGAGATCATTCATGCGCGACATCATTTAAATGCCAAGGTATTTCGCTACCTTAGGACCCTCATAGGTAAGGCCGCCATTAAATGGGGGTTCCTTCAAAACCTAGCCTATTTTAGTCGTCTAAGTAAATCCGTTAACCAGCCATCATTGGGCAGATAGCGCACTCTATACATTGATTTACATCTTACGCAAAGTGCTGTGTTTTAATTAAACAGTCGTGCAACACCATTTTATGTCTCCTCTTCCTAAACTGATATTAATCAGTAGGAATGGCACACCTTCTCCCTCAGTTACGGTGTCAA…
lncRNA_MluLR306	AAAAAAAAAACAGAGTCTAAATGGACTTAACTACACTTACACCCTTGGCTCACTGAAAAAAAAATAGAAGCCGCAAAATCCTCTTCAATCTTCAAATTACATTGAAAAAATCTCAAACCTTCTCTAGTGCGCATAAACTGGCTGTAATCCAAGTACACCATAGAACTCTAATTCATCAGGGAAGACATATGCAGATGGACCAGACAGCTTTAAGTTCTCAGAAATAGAGGTGTGTGTGTGTGATGGGATGCATAAGAATTCCCAGGTAAAGCTACTAACCAGCGTCACATATTAAAAATAGGAGGCAGTATTAAGCTACAGCTCATTCCTTGAAACTAGAAAAAAAAAACAATCACCAGAGAGATCAGTTCAGCAGGACACATGGGGGCCGAATAGTAC…
lncRNA_MluLR307	ACACGCACTGTAACACAATTCTTGACATTAACGAACAAATCAGCCACAACAATGAGGCGCAAGATCCAGCAGCGCAGACAGCACTGCTAGTCAGTGCCTGCATCGCATACGTCACAGACTGTCAGTGGATTACAACACTTGACAATTTAAGCATTCGACCCTAGTAATAACACCAGCAAATGTAGCAGCAACACATAGTACGGCAGTAGAGAAACTTATGATCCACAAAATAAACCCTACTCATATGTCCTTACATCGGCACCAGATTAAAATCATTGCTACGAGACAAGACTTCATTTTTGTCACGATGATTTTAGGGGAATTAGGCCCTCTCGCCACGGATCCTCCTTGCCAGCTGAATGTCCTTGGGCATG
lncRNA_MluLR308	GGTTTCCCTTGCTTTATTTGCATAAAACAATTAACAGCATTCAGCACATCGTGAATGGCGTGTCCGCCAGAGTTTACAGTTCAGAGCACAGCAAAGAAAGCCTAACGGCCGAACGTCATAGACGAGCTCCCTACAGACTCAGCACTGATTATTACATATCCTTTCTTGCGTCTCCTCAGACTGAATCACAGCGACGGAGCCCAGTGCCGAAGATTGAGAAGCCAATGTCTCCAACCTTGATCTCATTCCCCCATCCCAGCAGATTCTTGGTGGCTGGCTTGCTTTGTTCTCTAGGGCCTGTATCAGTGTATCACAGTCCACCATGGTTCCCAGGTCCTGCTCGTACAGTGGTTTCCATCTTAGCGTCCTGGCTGTCCATAACAACACCATTCTTTCCCC…
lncRNA_MluLR309	GTCTCGCCCTCGACCCGGTCTCTCTCTCTCTCCCACACCCGCCCCTCACGACTCCCCGGCGAGCTCCTCCCCGCGCGTGCGCCTCCCCGCGACCGCACCCCCACGCACACCGGCGAGTTCCTCCCTCTCGCCCCTCCGGCGGCGGCGCCAGCGAGGTAGGCCTCCTCCTCCTCTTCCTCCTGGATCCCGACCACCTTCCGCATCGCAGCCCCCTATCGCGTACCTCGCGGCAGCGCCCCTGTCCCGCGGCACGAGCGCAGCCCCGTCACTGACCGCAGATTCAGGTGAGTTTTCAATCGGACCTACTTTGCTGTTATGCATATCGATTTTGGTCCCAGAACTGGTGAGGGAACAGCGGCTGTCGTTGGCTGCCTGATTGGCGGCTTGGAGCTGTACGGC…
lncRNA_MluLR310	GAACCAGGTGGTGGCCGTGTTCTACCCTGAGGACAAGTTCGCCGCTGAGCAGTACGACTGAGTTGTAGAACCTATTCTAGAGTTGCAGTTGCACCACACAATGTGGTATTTTTTTAAAATTTTTGATAGAACGAGAGCAGTTATTCCTATTGGATTTGAATCTTATCTAGTTGAGTTTCGTGCTGAACCAGTCTATATATAAGTGATAAGTTTCGTGCAGAGCAGTTGGTCGGATGATGTGTACTGCTAGGACAGCTAAGATGAATTCAGTTGCTGTTTATCCTTGGTGCACTGTTTGCTCAAATTAAAAGGTGCCATTGTGGTGCTGTGCTGAGATGGAAAGACATGAGGGGACGTATGGCGCCAGTATAAAATATGCTGCTGCTGCTGAG
lncRNA_MluLR311	AAAACGGCGGAACGGGGCCAAGAGGCAAATGAAACAAGATACTTTCACTAAGTCATAAATATAGGTACCAAGTACAGCCAAACTGATAGTTGTACTACATCTTATCTACTGATAAAAACTCCTTTTCACAGCACGGTAAACAAAGCAAAATGAAATACTAGGACTATCCTCCTCACTCGATACAGTCATTAGAAATATATATAAGCAACGGATAAACTGCTGTTGAGCTTGTTTTTATTGAGCGCATTGTCTGACTCCCTTGGAACCGATCTGCCAAGGTTAGTTGCACCACCCTTTGAAGCCCATCTTGGTTAGACTCATGCCACGAAAAATCTACCAGTTCCAACTTCTTAATCATCTTTCTGGTTGATCAGAACTTGAAGCTCC
lncRNA_MluLR312	GCAGTGCTTGAGCTCGGCGTGCTCTGTGGGTTCAGCCACCTTTGGGAATGCCAGGTCAAGCACGAGGAGTAGCGCAGTGAGGCCAACGTCAGCGGCGAACGCAAGAGGTCAATGCTAGAAAAAGGCAAGGAGGTCTTACACCCATCATTTTGGTGGTGGGAAAAGAGATGAGGTCAAGCATGGCGGCCATAGAGGAGGGGCTAAAGAAGTAAGAAAGATAGAAAGATAGAAAGAAGAACACCATGTGGGCACTTCGGTCTATACTAAACTGTAGTCGCTATGCAATGCTTGCACATGGGCCTAACTTCATTGGATACATATAAAGTGGGACGGTTCAGAGGTGAAGAATTATAATGGCACTGTTTCAATGCGATCAATAGTAACGGCATAACTCAAAGG…
lncRNA_MluLR313	TCCCTTCTACAGAAAGACAATACCAGAAGAAAAATATTTCTTCTGATTACCATGAACATCCCTTCAAATCTCGACCATCTTCAGAATGATGTTTCAGCATTCTTCCATGTCAGATCCCTAAACTACTGAAATTAATACACCACAGATCCACCACTATTTTGATCACAGGACGAATAGCACACTGGTTCACAGCTAAACTCATGGGATGCTGGAAAGAGAACCAAGTTCAACAGTGACATGTGTTATACCTATTCGTTCGAGTGTTTCTTTTTCACCCACTTTCTCCTTTCGAACAAAAATTAGTTATCCATCCAGGCAAATTGTTGGTCAGTCTATTTACATTCATGAAGCCTTGTACTATTGCCTTCTTTCCAATGTTGTAGTCGCCTAGACCCCAAT…
lncRNA_MluLR314	ATAACTAAAAACAAATAGGTTCAAAAAATCACCAGTTTACAACAACTCAAAATCACCAGTTGCAACAACTCAAAAACGGATATTGCAACATCTAGGGAACACACGTTGCAACAACTCAAAAAATCGCCCGTTTCAAACAACTCGAAATCACCGGTTGCAACAACTGAAACGACAGCTGCAACAACTCGAAAATGCATGTTGAAACAATTTAATAAACTACTACTGCAACAACTAAAAAACGACAATTGCAACAACACAGAACGCCAGTTGCAACGACCGGGAGGCCAGCAGCGGTGGCAGCGGCCTGGCGGCTAGCCAAACCCGAGCGCTCAGGTGCATCCTGGGGCCCGCACCACTGAACCAAGTGCCGCTGGAGAGGGAGAGGAAGCCGCTGCTCCT…
lncRNA_MluLR315	CTCAGCCTCTCTACTGGAAATGCTGGTGGAAGACTGGCATGTGGTGTTGTTGGCCTGACACCATTGTAGGTTGCTCGCGGGGTTGCAGTTGCTGCTTCGCTGTTACATCCTTGTTGGCCTTTTGTCTTCAATCGTGTTCTTCGGACAGCGCTGTTTTTGTATTACTTGGATTTGTGCCATGCTTGGTATGGTGCTTAATAGCCTTTGCAGGTCGGTTGTATAAAAAATAATATTTAGTTGAGGAAATAAGTGTTGTCACATATCCAAATCGATCTATGAAGCACTATGAACATCAAGTGTTTACTGCTACGTTGTTTTCATACCTGTAAAACGTTTGAACATGCCTGTGTTATTGCATCAC
lncRNA_MluLR316	CACCTGGGAGGGCGCCGACGGCTACGCCGACGAGGACCTCGGCCTCATCTCCTCCAAGAACAGCAACAGCAACGGCGGCCGCGCAGCAGGCAAGGGAGGCGCCGCCACCAAGAAGGACGACGACGACGACGAGTAGGCCTCGCCGACTCGGCCCGCCCGCCTGCCCGGCCCCGTTGATTGCCTCATCGCCAGCAAGAACCAACAAGTCCTTTTACAGTACTAGTTTGATTTCAGTCTCAGTTCGATTCTCGTGTTGAATAATCATGATCATGTGGGGTTTAGGTGTCGTGCTCGCGAGTATGTAGCTGCTACTGCCACAGAGCACACATCCCCTGGGCGATCCACGGGCCATGCAGGGTCTGTAGATATCATCTCATCTGTTCTTCGCTAGTAGTAATT…
lncRNA_MluLR317	CCCGCAGATGTTAACAGCTTGACGTCTGTAGCATGCGAAACAAGGGGGTCGTAAGACCTTTAAAGGTCGACCTCATACACTACAGAATTAACCCCACTGAGACCTTAAGCTCAAGAAATCTAAGGTCGGTCTCGAGCTTACGGGCCGAACTAAGGTCGGTGAAACCACTGCGGCGCTAGACCACGCTCGCTTGCCGGCAGCTGAGGTGAGAGATCCAGCCCAGCTAGCGCGCACGGGTATGATGGCCGCCGGCTTCGGGTGGGATCTAGTGCAGGCGGTCGTGGTGGTCAACTGGCCGTGCTAAAGCGGTGATGCAGAGATGTAGGAGGTGCGGCACCGAGGAGGCGAGGACAAGAGCCAGAGGGGCGCCGCCGGGGACGGGGGCGATTGGAGATGTCA…
lncRNA_MluLR318	CCAATAAACGCCTCCTCTACGACGTGGGAGTATATGATGATGAGGACGACGAGGATAGTGTATGCATCTCTAACTGAACTGTTCTTCGTGTTGCATAATTCTGGATATAACAGTAGGGTGATGTTTTCTGCTGTTGTTGCAGATGCAGGGGATGGGGGACTTCATTGGTGAGATGGCCCAGATGATGAGCCAGGTGCGGCCGACGGTAAGAGCTCATAGCACTATTGGTCCTAGTTCCAGATGCTTCTTTGTAGTATTATCAAGGCCATGATTAGTTGGAGCAGCCATATTTAGATTTGGTTGTCACACTCACGCTGCTTTAGCATGAAAATTCCAGCTAGCACTCATTCTTAGTTATTAGAGCTATGCTTACAAGTACAGTCACTCTTGGTTTTACCA…
lncRNA_MluLR319	GCTGGTGATGATTCCCAGACTTTGGACGACAAATTCAAGCAGCACAGTGGGCTGGCACTAACATCAGTTTGACGAGGACATCAGTCCACACGGGGAGCTGCATCTAATTGCTTAGGCACTGTACATGATTTGCACTTAGATGCTGACTCCCTTTGTACACGTTAGGTGTCCCGCTAGGTCTCCACCCGCCCTCTCTTTTCAGTGTATAGTGCTGACTCCCTTTGTACACGTTAGGTGTCCCGCTAGGTCTCCACCCGCCCTCTCTTTTCAGTGTATATTACCAATTTATCCTCATGTGTAATAATACATGTAGAAACAGGTTAATGGACGCATGGTACGGGCTGTCTTTTACTTGGTGTGTTATCTTACATCTGGCTGAGGGCCTCTTCCAGGTCTTTT…
lncRNA_MluLR320	CTTTTTTTAGTGTTCTGAAGCATATCTGATAGAGGGCTTTGCTAAAGAGGTTTCTTCCAGGATCCTACAGAGTACCAGTGGAACCAAGGCAAACATTGGCCACGAGACATTCCTTATAGTTTGGTGCCCATCTTGTCCAAACATAATCTACAAAAGAGTGTACCAATCACTAATGACCTTGTGTCATGTCCATGCTCTGCCCCTTAGAAAAAGATAAATAAAATGTTGTTCCCACCCTTGCGATCTTCTGAAAACCCCTTAATGTTTATGCTATAAAATTGTTGAAGGAGTCAAGAGTGATCTGTCTTGTGCCAGAGCATCGGCAATTAAAACGGACCAAGAACACTACACAGGCCCAAATTTAGTTGTTGAGAGGATAATGGAAAATCTTAAACTGTC…
lncRNA_MluLR321	ATATGCATACACAGAATAAATGAGCTCCAAACAAGTGGTAAACCTTAGCGAGTGGTAAATCAAACACCGAACAAAATTAACATGCAATTCCTGCATGCAATGGATTACCGTAGCGGCTACTCAGTAACACAGTGGCAGAGAGGCCTAGGTGCTAAAGAAACAAGCACAATGTACATCTACCAACGGCCAGATGCTTTTCAACAATAAAAGCAGACAGGTAAAATTCCTGTAGACGACCCATCCGGATCCTTACCACAGTGCTCCAAACATTTGCCAGATTAACAGAAAAGGTTCATGGAACGAATTATTGGCTACAGCTTTGCAAAAACAACCAAAGAATTCAAAATTCACCAATC
lncRNA_MluLR322	ACGATCCGTTTCTTTGCTCCTGTTCACCTCACTCGTACGAGTGCGGCGACTGACTGGGCAACCGCCACCGCCCTCCGTCAGGTCTTCGCCGGCGCCATTCTTTCCTTAGGCAGCGACGACTGGGCGAGCGCCGCCGCACTTCGCCACCTATTCGCCGGCGACGATCACCCACCAGGTGGATGCCAATTTTTTGTTGAGAGGTTGAAGACTACTAACTTCTTTGATCCTGAGGTGAAGAAGTAATGATCCGCCCAGGCTCAAAGGAGTCACAAACACAGGCGAGGGTAAGGCTTGCCACTAACACCCTTCCCCAGACCCCACACTGAGCGGGAGCTCTCTGCACTGGGTACGCCCTTTTTTTTTAGCCTTATAGCAAAAGTGGCAGCTCAGAACCAAGCA…
lncRNA_MluLR323	GCGACTTGGCCGGCCCCAAATCCAGTCGGGTTTTTCCTCCTCCCCCCTCAGTAGCCGTGGCCGGCCCGGCTGTCATCCCCTCCGCCTGGTGTAATTAAAACTGTGTACCTGAGTCGAGTTCGTTTACCAGCTGTTTGAGGTTCCAGAGTTAAGTTTTAAGTTAAAATGGCGCCATTGCCCTCCTCCAACCTCCCTTTCTTCCCCCCCCTAAGTTAAACTTTGTTGCGGCCATGGTCCTTGGACTCTGGCTATAGGTCTTTGTGTACCCTTGTACATGCGAAATGAAGGGATATGAAATAAGAACATCTTCATCCTGTTGACAGTATGGTACATAAATTTTTTCATAGTTGACTGGCGATGAATTGGATCGGTGCCAACATAAGAATTATGGAAGGTGCC…
lncRNA_MluLR324	AATATATATGTATTCACAATATCATAAATTAGTACAATCATTATGGTAATGCTAGGTGGCCATATATATACAATAAGGTATTCTATATATGGCCGCCACAGAGTAGCCCTTCCCTATACTCCTAGCTAGCTGTTTATTACATAATTGACACCATGTTTGGCACCAGAAAATATGGGATTTTACCTACTATATATATACACATGAGGTAGAACAGGTATATGAGGACTCTCTCACCAGTACCTTCAAAAATCAACTCGCTAGCTTGGCACGTACTCATCTTCGAGTAGCTGAGATGTCAGATACTGAGCCATGGCTTGCGTAGAACAGGTATATGAGTACTCTCTCATCAATACCTTCAATAATCAACTCGCTAGCTTGGGCACGTACTCATCTTCCAGT…
lncRNA_MluLR325	GCGATGTTTACAGTGGAACCAGCAATTCATGGCTAATAACGATATTGTTGACAACATCAATTACAACATAAAATCCCATCACCTCCACAGGGAAGAGGATTAGCTACGGGACTACTCCAAATCTAGGAAATAGTACTGACAATGGGCAGGTATGGTGAAGGCGAAAACACTGGCCCAGGTACGGTAAGTTCTTTGATAGTTACCATATATTTGCAACTTTGTGATATAGATGAAACATGTAGGGGGGCTGATGTTTTGTTCGCTCAAATGTGTATGGCATAGTATTATACCCTCGGTGTGGACCTCCATATGTAGTATGTGTGGCACGGAGGAAGTTGCATAGTATGTCTTCTATGTGGAGTTCCAGATATATGAAGCCATTTGGACGACGATGAAGAT…
lncRNA_MluLR326	TGGTCAAGCATTAATTATATTGTTAATTTCACTAGAGCAATTGAACATCCACAGCACCCATGGCACGGCCGGAGCTAGGCTATGCAAGCCGAGGCAGGCAGCCACGCATGTGTACCACACACACAACACACCGTACATATACACACACACAGCAAGAACAACATAGAGAGCTATAGTACATGATCTCGAACTCGAATTGGCTATGCCCTGTTCGCTTGGCTGATAAGGCATGACTGAAAATACTGTTGCTGATTTGTTGTAAGAGAAAATACTGTTCGTTGGCTGAAAAAATACGACTTATAAGCCAAGCGAACAGAGCGTAAGTACATGGAAAGCAAGTTTTAAGAGATAGATCAAGCCGTTCTTATTTTAGCCGGCGGGGAGAGTGATGGTTTGTTG…
lncRNA_MluLR327	CCGATCCCCAATCAATCCCCTCGTCTCTCCTCGCGAGCCTCGTCGATCCCCGCTTCAAGGTACGGCGATTATCCTCCCTCTCTCTACCTTCTCTAGACTAGATAGATCGGCGATCCATCGTTAGGGTCTGCTAGTTCCGTTCCCGTTTTTCCATGGCTGCGAGGTACAATAGATCTGATGGCGTTATGAGGTTAAGTAGTCATGCTCTTGCGATTTTTAGTCCTTTAGCACATTGATTTAATTTCGGATGGTTCGAGATCGGTGATCCATGGTTAGTACCCTAGGCTGTGGAGTCGGGTTAGATCCGCGCTGTTAGGGTTCGTAGATGGAGGCGAGCTGTTCTGATTGTTAACTTGCTGGGAATCCTGGGATGGTTCTAGTTGTTCCGCAGATGAGATC…
lncRNA_MluLR328	CATTCTGCACTGGTCTGCTCTGAAAGAACTTCTGTTGCTAGTTTAGAATGGTTTTGCCCGGCTACTACTACAACACTTCACTGATACTTACTGCAGTTCAGCTACATGCCTGCTTTCAGACTGTTATGGAGTTATCTGACTGCTACATGACAGCTATAAGTCTTGTCCTTATCTACCTAGGATAATTATCTAGAGTAGTTGGTGGCTGTGTCAGCCCTTATCTTTATCCCTAGCATCTACTTTAGCATCTCTAGAATATGCTGTAGTTTTCTTAAGGCTCAAGCAAGCTATCCTATATGTATCCCCAACCTGAAATTCAGCCCCAAACCTGTGTTTTGGTTCTAACAAATGGTATCTAGAGCCTAAGTTCATCTGGGTTCTACCCTTACCCCATCCCAA…
lncRNA_MluLR329	TAGTATTTTAATGGGAGCAACTTTTAGCAAGATTGTGAACAGCGTGACAGAGATACATGCTTTCATGTAGCTGCACATAGATGGAACAAAAGAATGCATGGTAACAAAAGCACAATATATGAACTTGTTCGTGATAAGAGTACAGCAGCCAGGTGTCCCCTAGATCCTCAAGCACAAGGAACAAAAGCACAACCAAACGACACCATACAGCTGCGGTGAGCTATAAAATGACCTGACCTACAACAGGAAAAATCAGCTATATATGCCCCAGAATAGGAGAGAATCGCCAGACAAGGGGTAAAGAACATGTAACAACAGATATCTTGGCCATCAGGACTATTTGGACCATGCAACTGCGTCGATTTCTGATTGTGCACTCCGGTACAGCTCCAGCCTCTT…
lncRNA_MluLR330	CCAAGCTCTACCAGAGATACATCAGGTGACGAGATTATTAGATCATCTTTAAATTTTATTCTGCAGAAAAGAACTCCAGTGACATTAGAAGCATCATAGACCTTAATAAGCTCAACTTTTGGCAAGTGCAAACATAGCCTCATTGTGTAAAAGTTTTAAGCTATGCAATTGGAGTTTTTTTTTTCCATCAACTTTCACATTATGTGGCCACCACCTCAAAAACTGCCGACACCAAGAAGACATAAATATAAAAAAAGGGCATACCCAGTGCAGAGAGCTCCCGCTCTGTGCGGGGTCTGGGGAAGGGTGTCAGTGGCAAGTCTTACCCTCAAGAAGACATAAATATATGTTGGATAAATAGTTTACTTGATACAGAGCAGATATTAAAATGAGAACAAA…
lncRNA_MluLR331	GAAATGGCACCTGGATGACTGCATTTCATACTGAAACTACACCAATCCGGTGACATGTACTGTACATACAGATCATGCAGTCGATCGTTGAACGTTACAAGGTCAGCTGTAGCCATTTTGTGAGCACCGGCCATAATAATAATTAAACAAAGAAAAGAATGAAAACAACTGTACATTAGGCACAAGGGGAGCAGCAGGGCCAGTGCGCCACAGAACACGAATGGTGGCAAGCCTGCAGAATCTACACCACCTTGGTTGAGGTAACACTTTCGTTACCACCGGAGAGGATCAGCACCAAGTTGCACTAAAGTTCCCACAATATGCACATCCACAAGATCCTTTGAACATTGTTCCTTGGAAAATGGACTC
lncRNA_MluLR332	AAAGAAGGGCAGGGTATTTTTCAAAAGGGTATGAAGTCTGATCATCTTGGTGCTCCATTCCTTGCGATGCGCTTCACCTGTTATCTGCCATGTAAGGATTGACCCCTCTTGCAGCAGATCTTACCCGCCCATCAACGGATCAAAGGGAAGGTGCTCAAGTGTTCAGCAGGTGTTGCTGCACAAAGTTCTTAGTGCTCAGAAGCCAAATTTCTTGACTTGACCGAAGGCAACCACGCATCTTGATACTTAAAAGGACACGTCATAACTAGTCAGGACCTGGTAGTTTGATGATGCACAATTTCGGGTACCAGGCGCCTGATTTTGTGTTTGTACCTGTGTTGTAACTGACAAGCTGAGATTTGCTCAGAGGAGCCTGACCGTAGTATTTCTGTATGAGGA…
lncRNA_MluLR333	CGATGATTGATCAGTTGGACGTACAAAGTGGCAAGGACTCACAATTGTGCCTGAACTATTGAATGTGACACATGATTAAGAAAAGTTGCTGTTGCTCATAGGGTCACCTCGGTACCATCAATAATCACAAGTCCACAAGCCAAGTGGTCTTGTGTTTTTCATGGTGTTGTCGAGGCCTGAGGTTAAATATGTAGTATAGCTCATCTGCTAAATTGGCAAAACATACATGCCAAATTTTAGGGATCGAGTACCATCCTTGTCCGAGACTCTAGTTTATGCCAATTCTGCAACTGATCTTTCATTTATCCTGTCTTTTACTGGCGTTCAGGTTATCCAACTTTGTAAAAGGGTTTAATACTGTACGGTGCTGTTAGAAAATTTACCCAAATGTTACGATTC…
lncRNA_MluLR334	CAGGCTCTACTCCATCGCCAGCAGCGCTCTCGGCGACTTTGGTGACTCCAAGACAGTCAGTAGTCCTCTCCTCTGCTCTCTCTGAACCAACCATTCTCCATCATTTTCTTTATGAGCATTTCTTTCTGGCGAGACGAGCAAGGCAGAAATAATCGCCTGACTTGTGCTTCATCTGCAGGTCTCACTGTGTGTCAAGAGGCTCGTTTACACCAACGAGGCTGGAGAGATCGTCAAAGGAGTCTGCTCCAACTTCTTATGTAAGTCTCGTCACTTTCCGCCTGCGCTGCGCTGCATTTCGTTCTTCTTCTCTGCATCTCCTCCTTCTCAAGAATTGATTTCTTAGAATAGAAGTCGTCAGAATTCAGATTTTGACATCTGATTCTCATGACACCGGCTTTT…
lncRNA_MluLR335	ATCAAATACATTTATTCGCAGCCTTGTATACAAGAACAAGAATGGTAACAATTTCAAAAAAAACTTATTATCATCAAACTAAGCAAAGCACTCATCACATCTTTCGGAGGCCAGGCGTCAGTACGTGGCTCGCATCCACATAATCATACAGGCGACCGTATTCTTTGGTGGTGTCCTCATACAAGTAGTCTACGATCGTTGGTAATTCATGCTGGATGAGGCGGCGACTTGTCCATTTTCTCATAGACGGGGGCTTCTTACACACGTTAACCGCACCTAGAATAGCAGCCCTCGTTGCTGGTACAATGGTTTTGCAAAGAGTGGCTCGTTAATCAGAATAATTGGAGGCTGAAATCTGATGTTTTCCGTTAGGCCCTCTCAGTCTTGGAGACAGATGAA…
lncRNA_MluLR336	CCTGGAACAAGTTAAACTAACATCACTTCATCATATAGCCCAACATAAATACTAATTCCACAAATGATAAATGCCATTTGCTAAACGAAATATGAGAGATTAACTTCAGCTCTATCATATCTGAATCCAATAACATAAGTAGTTTAAGGACTGCCACAACAGTGAGTTTGCTCATTCGCTAATACTATCCACCCAAATCCCGGTTTAGCGCGCACCAGCCGGTCACGTCAGAAGAAATTACGGACCATTTCCCACCACAAACGCATCCAAGATCCAGCTTTTTCCCAGGAACCGCACCTGATTCGACCCGGGTGACGCGATGACTCGACGAACCGTCCTTCCGCGCACCGCCCTTCTT
lncRNA_MluLR337	TGGAGAAAAAGTAGACCTTATATCTTGCTCAAAGTGACCTGGGGTCCTTGACCCCTCTTGTTTCCGCAAAAAAGGGATAAGGGGCCAAATAACCTTAGGCTGGCATATCTCATCTGACTATAACGCTTATGTGTCCCTGCCAGTTACACGCTATGCCGTGGCGTGCCGATTAGGAATTTCATGTCGTATGTGGCACCACCAGCGTGCAGCCTCAGAGAAGTTGATGGACAGCTCTCTTCGGGCCATGGCAGCATGGAAGCCACGGGGTTCAGATTAGGCCGAAGGCACACCGACGAGGAAGGAGATCATCATGAGTACCAGAGAGGCAACCTTGGAGGACAAGCAGCTTGAGCGCATTTTATCGAACACGTGTTGGGCGTAATCCATGTCGATACAGAC…
lncRNA_MluLR338	CAAATAACCTTAGGCTGGCATATCTCATCTGACTATAATGCTTACGTGTCCCTGCCAGTTACACGCTATGCCGCGGCGTGCCGATGAGGAATTTCATGTCGTATGTGGCACCACCAGCGTGCAGCCTCAGAGAAGTTGATGGACGGCTCTCTTCGGGCCATGGCAGCATGGAAGCCACGGGGTTCAAATTAGGCCGAAGGCACACCAACGAGGAAGGAGATCATCATGAGTGCGAGAGAGGCAACCTTGGAGGACAAGCAGCTTGAGCTCATTTTATCGAACACGTGTTGGGCGTAATCCATGTCGATACAGACACCATCATCATATTCATGCCCGATTCCGTGTTAGGCAGA
lncRNA_MluLR339	AATGTGTCATGCTACATGTGGGCAGTCTTGCTCGACACCAAGGTGGCAGCTACGGACGTCATCAAGCGCCATCAAGTTGATGCGGAGAAGGAGTGCGGCCACTAGCTTCGGGTGCTACGCACCGACAACGGCGGAGAGTTCACGGCTGCTAAGTTTACGGTGTACTGCGCCGGCGAGGGGATCCAGTGCCACTTCTCTGCGTCGTACACCCCGTAGCAGAACGGCGTCATTAAGTGCCACAACCAGACGGTGGTGACCACTGCTCGCGCACTCAAGCAGAGAGGGATGCCGGCAATCTACTGGGGGAGGTGGTGATGACAGTCGTCCGTCTCCTCAACAGCTCGCCCACCAAGGCCCTTGACGACAAGACGTCGTACAAGGCCTAGCATGGGCACAAAC…
lncRNA_MluLR340	GATACGGCGACCACCGAGATCTACACTCTTTCCCTACACGACGCTCTTCCGATCTCGCGAGACCGCCGCCAACGCCGCAGGAGGAGACGCGCCAAGGAGAGCACGCGAGGAGGCGACCATGAGGGCCAAGTGGAAGAAGAAGCGCATGAGGAGGCTGAAGAGGAAGCGCCGAAAGATGAGGCAGAGATCCAAGTAAGCTGATGGAGATGGATGGTTGGCGTGATGGCATGCTTGTTTTCATACATTTCTTTGGGTGCGGATGCTCATGGAGAGGGGTGAACCTGGTGTGCAGTCACCGTTTGCCATCAGTCAAAATGGCTTGTCTCGGAAACCTGCACTTCAGTAGGCTATCGTGGTTCTAGTTATATCCAGAGTTTTGCACTAAGACAAATCAGTCTG…
lncRNA_MluLR341	CTATTGGTTTCTAACATTAATGCAAATCCTTGTCAAAACGGTTTAGTTTAGTACAAATTTTACGAGTTCAAGCCAAATCTCACCGACTTGCCAACCTAAAACGTTACACATGTGAAGTAGCCAACAAATGGCAATGGCACCAGCCATGCAGAAATATATGTCAACCGTTTCTTGCACTCATCAGGTACAGAAAAATGGCGCCGGCATGACAGGCTTGACGGCCCAACTCCATCAATGATCACTTCATAAAATGAGATCAACTTGGCAGATCTTCAGTTCGTCCTTCTGAGGAACAGATATTTTTGACAGCTATGATTATGCCAACAGAGCTATTCAGTCTAACAACGGATACATGCCTTCCAACCTAGTTAACTGCCCGCCTTATTCTCGTCTTTCTTT…
lncRNA_MluLR342	ACGGCGACCACCGAGATCTACACTCTTTCCCTACACGACGCTCTTCCGATCTCAATATTCCCCACTGCTGCCTCCCGTAGGAGTCTGGACCGTGTCTCAGTTCCAGTGTGGGGTAACGGCTCACCTAGGCGACGATCCCTAGCTGGTCTGAGAGGATGACCAGCCAGATCGGAAGAGCACACGTCTGAACTCCAGTCACCGATGTATGGATTAGCTAGTAGGTGGGGTAACGGCTCACCTAGGCGACGATCCCTAGCTGGTCGGAGAGGATGACCAGCCACACTGGAACTGAGACACGGTCCAGACTCCTACGGGAGGCAGCGAGATCGGAAGAGCGTCGTGTAGGGAAAGAGTGTAGATCTCGGTGGTCGCCGTATC
lncRNA_MluLR343	CCCGCACAACGATCCCGTGATAGATGGCGTCGCAGGATCGCTCGCTTCCCCGGGCGACGATCCCGCATCCAATCACGCAGCACCCGGCGTCGATCCCTCTCCCCCGCGCCTCGCTAGATGATCCCGCCCGGCCACCCCGGCCAGATCCTTCACGGTCGTGCTATACTGCAGCCTCTCCACGGCCGGCCCCGACTAGATCGCCCGCCCGCGCCATCATCAGGCCCTGTCCCCGCCGGATCCCCGCTGCAGTGAAGGGGATGTGGAGTTGACGGAGGCGGCGGCAGCGCATAGCGCGCCATCTGCCTGGCGGAGTTCGAGGACGGCGAGTCCACGCGCGTGCCGCCCCAGTGCGTCCACGCGTTCAACGCTGCCGGCCTACCTGCGGGACAACGAGTG
lncRNA_MluLR344	AATATGAAGCCCAATTCACCAAACATTTCACATAAATTTGCCATGCTTAATGGAACACCTAGATTATGTATCTTGCATAAATCTTGTGACTAACCAATATGCAAAGAGGACAACTCTGGATTTTTATAAACCATACAGCAAATTAGCAATCTCCAGGCCAGCCACTCTCAGTGTAATGGATATGTCCATATGCTACAACATCAGCTGGATACATGCAGTATCTTCTCCATCTAGGGTGAATGAGAAGCAATGCCGGTGCATTTAAGGACAGCTCAATGTCAGCTACACAGGTGACAGAAAAATCAGACTGTCAGATATATAGATACAGAACTAATCCTGCTCGGACTTAAAAGCTACAATCTACAAGTGGAAAAGGCCGCAAATGCCGACGGACTGCGC…
lncRNA_MluLR345	TAGTCTAAGATGCTAGTCTAAGATGCTAATATGCTGTCCTAGCTAAGATCCTGTCCTCTAGTCTAAGATGCTGTCCTCTAAGATGATGTCCTCTAGTCTAAGATGCTGTCCTAAAAACAGAAAAACAGCCACAAGGACTATGTGAGCAGCACAGCCCCACAAAGACCAGCCACACATGAGACTTATCCATCACTGGACCTGTTGTAGCCCTCTCAATGTTGTCAGCTTCTCCAATGCTGAAATGTACTGAGACAGCTTAACCTCTGGAACAGAAGAAGCTGATGAACCTCTCAATGTTGTCAGCTTCTCCAATGCTGAAATGTACTGAGACAGCTTAACCTCTGGAACAGAAGAAGCTGATGAAAGCTTCCTTCCAATCTTTGAAATCTTCGAAAGAAG…
lncRNA_MluLR346	TATTACTTCATGGCTTGTTTTTATATGAATAATCTTACAGAAAGTTACATCGACGGGAGGATAAACACAACTGGATATGGCCAGCTTTACACGATCTGAGCATGGCATGGGGACGGCACATACTCACTAGTCACTACGACAAAACTGAAAGATCGGTCAGCGCCACGCCATGCTCAGAACACGGTCTATGAAATAAACTGATCAAAATAATGCACAGAAATATACAGCTGCATCTCCAGCCTTGCACAGAAATACTAGACACAGACACACAGTGGAGAGGGAGAGAGAATCCAGGAGACATGATGGAGGGAGGCACCGGTCGCTAGCTAGAAAGAGATGGAGGAGACGCACGCGCAGTCGGCAGTCGCAGACAGCAGGATCATCCATGAGGGCGGGAGG…
lncRNA_MluLR347	TGTGCTGCCTCCTTCACATGGAAATAAATTTTGGCCACAATTCAAGTGGTTGCCTGTAAAGCTGGGAAGCAAAAATCATCTACTAAGGATACTATAAAGTAGCACACATGAAATGATGAATTTTGTTTCTGTAATCTGCTTTCCTACAGTTATATGACATACTTGTAATGAGCCGCCTGAAGTAGATGTTGTGGGATTTCGCCGCTAATATTATTATGTGCTAGATTAATGTTATTCAATGATGGAAGATTCTGCAAAATAAATTGAGTTATTTTACATGATAATTGAACAACTATTCACTTTCTTGAATGAACTAATATAATGGCACTAGCAAGTATGACAGCGGTTAAATTTGACAGGTTTTACTTGTACATCTTGTTGCCATGAAGAAAAAAAAA
lncRNA_MluLR348	GTGTCGAGAAATGTTCAGGATAGTGAAATACTATGGATGCAAAGGTTTGGGTGGATCTTTTCTCATGCTATACAAGTGCACTAATAATCTCTGATCTCTTAAACAAGATAATGGAGCTATGTTACAGCTGAAAGGTTACTAACACAAAGATTCTGCTGGCCCCATACAGTTATGATTCACACATCTCTAACTGCAAAACCAGGCAACAAGATCCGTATTAAAAGCTTCACCCGCACAACCAGGTAACCAGAAAACTCTGGCAAATTTCACCCACAAAATCACATAATAAAATCAGTAAACGTTGGAACCAAATTGGATCTGCCAGCTGAGGAAAACTAACACAAAAAGTATAAGCTTAGTCA
lncRNA_MluLR349	GGAGGAATTTGGATAAATCTGGAGGAACCTGTGAGACAGTGAACAGTGTTTTCAGCCCTCGACAGTGAAAACTAGCTGCTTTTGGTAGCAGCCGAACGAGCCCAAAGTGTCATCTGTCAGGAAAAATGAGAAGTGGCCATCTTTACAAGACCATATTGCACGCGCCAGGCTGCTAGAGGACAACAGAACATGAAAAATAGGGAGTAGAGCAAAAACTTTTTTCCTCCACTCACGAAGCAAGTCCTTGTGACTCTAAACGCTACCAACCGCAGAAACAACGGTTACAACCATGATCCTGAAAGGGAAGAAAGCTGAGAGTGACATTTGGAGGCACAAAAAGATAATCGGCATATTCAGAACTTCAGGCACAGCTCATTCGTCTCCCATTGCAAGTTCTAA…
lncRNA_MluLR350	CATTTGGTTCTTGTTTTAGTGAAGACATTCGTATACCTGCTGTAAGTTTCTATGTTATGTCTGGGCTACGTAACTTAGTGCATTTGGTGTGAGAAGTTAAAAGTCAATGCAACTGCAGGGTACAAAGATAGACTTCCGGCAAACATCTGATGGCCAGCTAATAACTGAAAGTTAGTACCATATAGCTTATTTGTTTCCACATGCTTTAGTTTCTTGCCTCCACTACAATGCCTTGACTAAGAACCGTGTGCAGTTGATGGCAAACAAATTGGCACTGTCCAGAGCAAAGATCTTTGCAGTAAGTCAGAGTGTCAAAGATACTGGACTCTTATGCATTTATTATCTAGATTTTCCAAATCATCATGTATTTATGAACAGGAGCCTTCTTCGATATGTATA…
lncRNA_MluLR351	GCCGGATTCGGTAAGACATGCAGCAGTCCATGGTTTCACCAAGGATCAACTGTATGAGGCGAAGTTAGCGTTGCAAGATTCGTCGGTTAAACAGCGGGTAGAACAACCAATAACTCCAGCATCGATGAACTCGAAGGTTGAGCTTGTACGTAACATCATGAAGGCCTTGACAGACATTCGTCGGCCGGCTAGGACACCTTGGTTGGGCAAGCTGCCACGCCCAAGGAAGTCACCGGCGATGACCCTCGGCGATTGTGCGGTGAAGGTCAGGTGATGAAGGGCACTTTCACCTAGGCTTTGCGGTCTTCATCATCGGCACTTTCGCCTAGGCTTTGCGGTCTTCATCATCACCGGCATTGTTGGGAACGTCAAAGCCCCATGGTGATCAGCCTCCTATGG…
lncRNA_MluLR352	AAGACACTCTCGAGTTTGTCCTGAGTTTCTTCTCTTCTGCTCTTTGTGTGCAGAAGCTCCCTGAAATCATTCCAGATTGATCATTTATAATCATCTAAAGGAAGACATGGAGCTAAACCCTATTCTTAATGGTGGAATTTGGTACACAATGCACGGTACCGCATTATGATGTAAAAGAAAAAGAAAAGAATGGATAATTGTTGATATCTGAGCCAAGATGCTCGATGAATAATACAAAACTATAGGATTTTATCATGTTATCACAGAATAATAGTTTCTGGAATTTAGAGACAGCAAAAAGAGATTCTCATAAGGCACTGAAAACGATGTGTTTGGAGATAAACTGACTTGGCATCTGTGATGAAGAAAAGATCTAGCGCACTCCCATCAGGCGTGGTA…
lncRNA_MluLR353	GTGTTCGATGCGGCGATAAAGGTTGTGCTGCAGCCACCTAAGGCAAAGAAGAAGAAAAAGGCGCAGAGGGGGGCGTGCTCCATTTTGTGATTTAATCATCAGTAGACAAAGAAACAAGGGCGAAGGTGCCATGGTTTTATTATCATCGCGTCTTGCTTCAGCGAAACAGCATGGATGGTCCCACCCTCTAGGTTTACTGGCGGCTGCAGCGAGTTCTCATCTCTTTGTCGAGGCATTGAGCGATATGTTTGTTTCATTTCCTCCTTTCTGCCTTGTGATTATCTGGTGTGTGACTGACGAAGTCGTGGCAATTAGGTAACTTGCTTAGAAGGTATTTCCCGTGTTTGAGCAAAAAAAAAAGTATCCTGTTATCTCTGTTCCATAAGTAGACATGAT
lncRNA_MluLR354	CGTGGAAAACCTTTCCAAGGAAGAAGGAAAAAACCACGGGCACCAGCCAGCAAATCTTCACTATATCGGGTGAGGTTACAAACGTCGGGGATTTACAACTTTTTTTATCCCAAGACGACGGCTTACATGAGGTATATATAGAGATGGAAAACCCTAATAGACGACGATCGATACCGCGGGGGGGCTTTATCTTGTACATAACTGAATTTGGATCACAACTCAACACACTTGATGCTAAGCATGGTACCAGGTAGCTCAACTGATTTTCTGACTCGTTCTCGAGTATTTTTATTTATTTATACATCAAACGTTGAAGAACAGAACAGGTCGGTACAGTCAAGCCAGGTATAATTTCATATTTGCTCTGTGGTTGTGTCGAATTGGAGCAAAATAGCATCG…
lncRNA_MluLR355	CGTGGAAAACCTTTCCAAGGAAGAAGGAAAAAACCACGGGCACCAGCCAGCAAATCTTCACTATATCGGGTGAGGTTACAAACGTCGGGGATTTACAACTTTTTTTATCCCAAGACGACGGCTTACATGAGGTATATATAGAGATGGAAAACCCTAATAGACGACGATCGATACCGCGGGGGGGCTTTATCTTGTACATAACTGAATTTGGATCACAACTCAACACACTTGATGCTAAGCATGGTACCAGGTAGCTCAACTGATTTTCTGACTCGTTCTCGAGTTTTTTTTTTATTTATACATCAAACGTTGAAGAACAGAACAGGTCGGTACAGTCAAGCCAGGTATAATTTCATATTTGCTCTATGGTTGTGTCGAGTTGGAGCAAAATAGCATCGT…
lncRNA_MluLR356	GAACTTGAGCATTCAGCTTTTTTATGCAGCCTTCCTAGAGAACCTTTGTATCGAATTGAGCAAAAGAATATTCTGCTCGCGCTCATATACTCCCTAGAGGCATTCTGTTGTGCAAAATGATTGAGGAAACTTTACATGATCACTTGATGCTGGGCATGGTACCAGGTAGCTCAACTGATTTTCTGACTGGTTCTCGAGTTTTTTTTTTTTATTTATACATCAAACGTTGAAGAACAGAACAGGTCGGTACAGTCAAGCCAGGTATAATATTTATTTATACATCAAACGTTGAAGAACAGAACAGGTCGGTACAGTCAAGCCAGGTATAATTTCATATTTGCTCTATGGTTGTGTCGAATTGGAGCAAAATAGCATCGTTAAATCTTGAGCTGCTCACAG…
lncRNA_MluLR357	TGCCCAGCCGTGTTGCACTCTCCGCGGCGAGCCGCCTCCCGAATCGCCACGCCGTGGCAGGTGCTCCGTCTCCCTCGCTCCCGATTCGGGCTCCCGTTTGTCAGTTTGTTGGAATTTGGATGCGATTTTGGGAGTAAGTAGTTACTAGTACTCCTTAGTACCTTTCAGTGGATAAGGTCGATAGGGTAAGTAGGGTTCGTGCTGTACACGCGGTTCCTTTGGAGCTAGAACAGTGGGAGATTCCACGGAGTATGAGAGCCGAGTGTTGTTCCGCTTTGGCAAGGATTTTGCCGTTACTGCCAATATTGTGAAGAGAGAATCCTTCTGTTTCCTTCCATGGAATGGCCGCCTTGTGTTGGCTAGAGGACGTGGACTCGATGTGTGGTGAAATTGTTGCGT…
lncRNA_MluLR358	AACTCAACGGCCGAATGAACTAGCCCTGAAAATGGATGGCGCTCAAGCGTGTTACCCATACTTCGCCGTTAATGTTGATCTTTTTCCGATGCATTAACGAGTAGGCAGGCGTGGAGGTCCGGTGAAGAAGGCTTGGCAGTGATGCCAGCTGGAACGGCCTCTAGTGCAGATCTTGGTGGAAGTAGCAAATATTCAAGTGAGAACCTTGAAGACTGAAGTGGGGAAGGGTTCCATGGTAACAGCAGTTGGACATGGGTTAGTCGGTCCTAAGAGATAGGGAAACTCCGTTTTAAAGCGCCTGCTTGTTCAGGCCGCCTATCGAAAGGGGATGTGGTTAAAATTCCACAACCGGGATGTAGATTTTTGAACGGTAACGTAAATGAACTTGGAGACGCCGGC…
lncRNA_MluLR359	GGAACAACGATAACTCCCTCACCGTCGGCGCACGAGGTAACTGCTGCAGCAGCTGCTGCTGTCTGTTCCTACTGGCCATGACTTCACGTCAAATCAGCTAACAGTACTTTCAGCCATGGCTTATAAGTCAAATCAGCCCAAATAGAGCTCCCTGCCGATGCTGCCGTCGCTATAGTAGGAGTAACTCAACTGAGCTCTGCATGCGGTGTTGGAATCTCGACTTCGGTAGCACCTGAGTGCTAGTAGTGGAATTCCGGTAGGAGCGAGAGGTATTTGGTTGCACCTTCTAAATTTTAGTGTTTTATCGAATGTTTAGACACATATATAGAGTATTAAATATAGACTAATTACGAAACTAATTACATAGTTTGCGACTAATTTATGAGACGAATCTTTTAA…
lncRNA_MluLR360	CTCCACCTCCGCCGCAGCCCTTGTTCCCAGAAGCTAGCGCCACCATCCTGCTCTAGCTGCAACCACACCCTCTCCCAGCTGACCCCTCTTCCTTCCCAGTGCTGGGCGACGAGTTCCGCTCCAAATACAAGATGCCTCCCAGGAGAAAGGTGCAGACTGCCAGGATAGCTGAGACGCCCACAGAAGCAGTGCCACTTGAATATTTAAGACAGAGGGATCAAAACATTATGAGGAACGACCAATTCTTCCAAAGCGCACTTGAATATTTAAGACAGAGGGATCAAAACATTATGAGGAACGACCAATTCTTCCAAAGCCTTGGGCTCAGTACCCTAGTTGCACAAGGGTAAAACTGCAAGGAACAAGGATGATGTTCCTGAAAAATCTGGATCTCTCTAC…
lncRNA_MluLR361	CAACAGGCGGCGGGCGCACGCGGCGACTGGAGCTGGGCGCGCGGCTCCTTGAGGCCGGTGCGTGGCGATTGGAGGCGGCCGCGCGGCGAGAGGCGGTGGCTGCGCAGATTGAAGGCAACGGCGATTGGAGATGAGTGGCAGTCAGTATATGGGAGGAGGTGCTGCTCGGGGGGCATCCAGAGCTCTGCTTTCGCCCCACTCGTGGACTGCCCACACTGCAAGGTGAAATTAGTACGGATCCGAAGCAAGCAGCAGGCCACTTTTGGCTAGACCTTCGTCAAGTGTCCGAACAACATCAAAGATGACCCAACTACATGTGGCATCATCATGTCCGAGAAGCAGTATGAAGATGTCGTACGCAATCCAGAGCAGCATCCAATTTGGTGGAAGAAGGCGATC…
lncRNA_MluLR362	TGAGAATTGCCAGGTTTATACAACCTCTATATTGGACTTCCACTTGAGGAAGCCAACAGAAGCAATTTGGGAGTCTAGAGAGTATTGGAGTTTGCTGCAAGCAGCAGGGACTGGCACACGGTAGTCAATCAAGGGCACTGTACTAGTAGTACTAGTGAAGTTTAAGAGGGCGTGTCGAGGACACGTCTAGTTAAACAGAGGTGGGGCAGCACAGATTCAATTAGTTCTAGCTCCAGTTCCCACTTGTCAATCGCTTGTACTAGTGTTCAGCTTAATTCTACCTCATCAGATCATGTAAGTGTGCACCTCACACCCCGCGTTATAATCCATTTTGGAACAACCTTCTTCTTCATACATAGATATGCACTTTCCTGCATATTCTAAAAAAAAAGCAAGCAA…
lncRNA_MluLR363	TGTTCGACATTTAGCGTCGCTAACGATAAGCTTCGTCACCTAAGGTAATCACAAGCTCAACACACGAACAGCCTGAGGCGGCCTGAGGGCTCGTGCCAACTGCGACTGCGAGCGGCAGAGGTAACCTCTAGTTCCCACGGGTGAGAGAAAGGCGATCATATACAACAACAGCGCTACAGCATTACTCGGAGGGCTAGTTCTGGCACAAGTAGACAAGATAGCAGCCTGGCTCCACCCTAGCACAACTCTCTAACTACGATTATGAGGTGACATCAGCTTCAGGAACATTGAGTGGAACCTCTTCACTTCAGTTACTGGAAAGAGGATCTTGTAAAGGACGTCATGTACCTTCCAACGATGTTGGCAATGGGAAGAGGCCCCCAGGCACGAGAATCACAG…
lncRNA_MluLR364	TCTGATGCAAATTGTATTCGACATTTAGCATCGCTGCCGATAAGCTTCATCCCCTAAGGTAATCACAAGCTCAACACACGACGACAGCCTGAGGGCTCGTGCCAACTGCGAGCGGCATGCTAACCTTTCCCACACGGGTGGGGGAAAGGCGATCATATACAATACAACAACAGCGCTACAGCATACTCGGAGGGCTAGTTCTGGCACAAGTTGACAAGATAGCAGCAGCCTGGCTCCACCCTAGCACAACTCTCTAACTACGATTATGAGGCGACATCAGCATCAGGAACATTGAGTGGAACCTCTTCACTTCAGTTACTGGAAAGAGGATTTTGTAAAGGACGTCATGTACCTTCCAACGATGTTGGCAATGGGAAGAGGCCCCCAGGCACGAGAATC…
lncRNA_MluLR365	AACTCCAAATGATGATGAAGTGATGCAGTAGGATTGTAGGAAGCTGTGACTGACAACTGACAAGTGTGAACTTCTAGATATCTCTCTGGTTTAGTGAACTAAATTGTTCCATACGTACAATACCCGCATGCCCCGTAGTCATGAGAATTTGACCAACACTAGTTACAGGTAATTACAAATATGATAAGTATATATATACCCTCAACACTAGTTATAAAAGGCCTGCATCATCAATCATATTACGCCTCTAGGAGGCCCCGGCCGGGTACCAAAACAAGATATGTACAACTTCTTCCGCCCGTCAAATAAAAAGGCCTCAATCGATTTCCGTTTATTCTCTAATCGCCTGACAAACGCACACCACTTGCTGACTTGCTGTTGCTGAGAAACGCGGCCACC…
lncRNA_MluLR366	ATGTATTAAAGCATTGTCTATTGATATTACCCTTATTTGTAACCATATGTGAGATTTGACTTTTTGGGCTCACATATGGTGTGTATCTGGTTTTGTTCTTAAAACCAGGTGCTACGGTACCTTGGGCACTTTCATGTAAAAAATAAGAATACATGAAAAGGTTTTAAATAATCATCGTCATTGACGGTGTATGCGTGCCGGTTGGTAAGACATTCAAAACCATCACACCTTTGTTTTAAAAATATCCCACGGGCGAGGCGGCCGGAGGCGGCTCGGCGCTGCTGCGGGGCGACATTGCGGTGGCCGGAGGGTGCAGGTTGGGCGGCGCTCCTGCGGGGTCGCGTCACAGCCGGTGGAGGTTGCAAGGGCGGCGGCTTTTCTCGGTGCCGTCGCCGCCGC…
lncRNA_MluLR367	ACGCAACCAAAACTGAGTACGCAGCATCCACAAACAAAGAAAAACACACGTTCCTGGAAACCTCCACCTTAGAGCCAGAGGCGTCTCATCTACCTACCAGTTCAGTGCCAAACGTGCCAGGGGCACACTTTCATATTGCATCGGCCCAAGATAAGGGCTTCTAACCTGGACGTCCGAATAATGATGATATACATCCACGAGCTCCTCCTTAGCTGGAAGGCTTCATAATTCATTGTGGCTTTCTCGCAGTTCAATCACCCTGTCTCATGTGCTGCTAATGTTCTACAAATCGCTTAATGTTCTACAAATTGCCAGCTCAATTAGTTCTATTTCCAGCTCTAAATACCCAGAATCAGTGGAGCAGCTCACTGACGCTTCAGTCACGCTTCACCACCTTTG…
lncRNA_MluLR368	AATGTGACCAGGGAAACTACTGCAGAACTGTACATGTTGAGAGTAACAAGACGAAGATACACTAGAGAAAGGATCTCTGAAATTACATAAGGATGGAGACAATGGAAGACTCGACAGTATCAAATTCAACTGCAGAAAATGCAACTTTACCGCAGCATAATTCTGCAGCTTCTTATGCCTAAACCCACTAAAATTGAACAATCATTCATGGTGCGACACGAGGAACATGGAAGACGGAAGTAAAATAAAACAGGAACGAAGAGAACTGGGAACAATAATTTTGGAACTATGATATTGAAATTATATAACCTAAATGGAGATAAAACAAAGCCTATGATGTTGTACAACTGACACGGGCATGATCATATTTAACACAATCAACCTGCACTTTCCCCTTTC…
lncRNA_MluLR369	GAATAGTAGGCAACAGGATAGGTATCAGTTAGTAGGACCCACAAGTAAAGACCACGGCACTTCGTTCCGTCTCCTGTCTTCAAAATAAAATAAGCAACGCACTGACGCGTGGATGCCGTCTCGTCCACTCATCGAGTTTTGTCTTCCACCTCGTATCTTCCGGCCCTGTTCCTCATCTGAGCTCCTTCCCCATCCATGGAGAATCTACATCAGGATCAGGCGTCCACCGGACTTTCCCAGCGTGCTGAGCGAGCGCGAGTGAGGTGGCCCGGCCGCCCGGCGTCGTTAGCGAGCGCACGCGGCAAGGCCTTCCTGGGGGCGGTGGGTGAGCGCAGCGGCAGCCGATCCCGCACGCAGCGATGGCGGCCCCGGACGCGGCGGCGGCACAGCTACGACGGT…
lncRNA_MluLR370	GCAATGCAAGAATCGGCGGCGGCGCTCAAGCCCAGGCGGAGGACGGCGGCACGGCACGGTGTGTAGAGTAGAGACTAGACTGCTAGAGGAGGGGCTGGTACAGCGCCTGGATTGGTAGTTTGGTACCTAGTTTTGTCTGTAAGCCCAAGGCTTCACTGCTCACCTGGGCTGCCGGTTTGCTTCTGTGTGTGCAGGGTCCAGTACAGCCAATCTTCTGCAGGCCCTTGAAGACTACTTGCCAGTTCTGCTAGGACTAGTAAAAGAAGGTGAGGAGCAGCTGCGATAACGTGGTGGTTTGGTTGCTTTTGTTTTGGTTCACAGTTTTGTTGTTCTGAATTCTGATTCACCCAGTCTGCAAAATGTGCAGGTAGCGTCTTGAGGCACAAAGTGCAGTTCACC…
lncRNA_MluLR371	AGACTAGTGCCAATATTCTTCCGACTTATCACGCTTCAACTGGTTTCTTAGAACAACCTTAGAGTCCAGTGCTTCAGTCCAGCATTTCCATCCTTGAATGACATACAATATTTATTTTCAACACAATATTTTTATAACTACTAGTACTAAGTAAGGGTGTAAAAGTAAGTTTCATAATCCATGCACCAATCTAAGTGAATACAGTATGGGACTAAGAGTAAACTTAATTAAATACTCATAGCGTCATGTATATTTGGACCACTTTTATTTGAGGAAAAAACTGAAACTTCAATATGAACCTATCCAAACTAACAAAACCCAACAGACTGGTCAATTTTCTGTGAGTTCAACAATGGTCAGTTTGCACAATTTAGTTGGGAGCTGCTATGTC
lncRNA_MluLR372	GACGCCGCCGAGCTCCACGGGTTCGCCGCCGCCAAGGTCGCCCACACGGACAGGCTCAGGTAACGCAAACGCAGTTACTTACATCCCTTTCGGTCGCCTTTAATTTGCCGTCGCGTTCGTTCCGCGACGATGTCTCTGTCTTAGCAGCTAGCAGAGCAAGCGAGATAGGAGTATGCATCACACATGTATGTTGTTGTTAGGCTCAAGGGTAATCCTCAGCTGGCCAGCCACATGAAACTCCTCCCACGGTGAGGAAGTGTAGCAGGCATGAGCATGACGGAGCGAGTTGGGCAGGTCTATTGTTAGTACGATCACATGCCACTTGCGACGATTTGCAAAAATGGGACTCGAAACACTGGTCGTTTGTAGATTTGATATTGTACTCATATTCATAGACAT…
lncRNA_MluLR373	ACTAACGAACAGTATTTTTCTCTCACACTAAACCAGCCAGCGGTACTTTCAGCCGTGGCTTACAAGCCAATCCAGCCGAAACGAACAGGCTGGAAGCTGGTCATCAGGCGGTGGCTTCTGTAGAGAGGCACATGGCGCTTTGTACAGGCTAGGGAAGTTGGAGCTTCCACTCCAAGGTCATGGCAATGTTTATAGCCTTCAGCTGACCAGTAAGTTCCACGTTTTCACCTCAAAATGCCAAGACTGAAGCACCGTTCTTCAGACCAAATGAGAGCAACTGAAACACCGTTCTTGACTGTCACCACGAGTTATTGCAGGAGAGCTTCCTACCCGGGAACAGTTAGCTGCTTCAAGTGCAAGAGAAACAAAGTTGTGGTTGTAGCTTATAGGGGTGTGCGT…
lncRNA_MluLR374	CCGGTATATACTATTATAGCAGTGTGATCATCAGCAGGGGACCGTGCAAGAAGAATTCACTAGCAGCTTTACTTTAATTTGGCACCGTGCGATAATAACAAGCATATGTATATAGGCGGCAAATAAACACCAATGCGTGCAGTTTGCTCTTGTAGGAAGGAATGCCATGCTGCCACTGCATTTTTATCTGTTTCTCCTTTTTGTTTAGGACTAGGACAGTAGGAGTATATTGCTCGATCGTGACGCACCACCGCCTAGCTAGCAAGTTAGATATGCAAAATATTTGATCGATGGTCACTTTACGCTGAGCAGATGCCTGTTGGGTCGAGAAAGACGTTTTGGACGCATCTTGACTCGAATTTTCGTCCCAACGCAACGCAAGAGTGCAAGACATATATA…
lncRNA_MluLR375	TGTCAGCCATAGCCATGCGGTCTTCAAGGATACACTCGAGGTTGTCAGCTGATCCACACAAGCAGTCAGCTCAAACTACCTACATCCAAGTGCGTTCAGCCTGTCAATCTCAAATCTCCACTGCATGCAAACTACTCATCACTCAAAAACATATCTGCCACGTGGAACTCTAAATTGGACAAGAACAAGTATTGCCATTGTTGACACGAAGACAACAGTGATCACAAACTGTAAGTTCCCGCAAATGGCATCACCATTGATAATGCAATGACAACAGAAATCACAAACCGCAAGTTCCCAATTTGTAGGTAAGAATACTATTGGGATGCCATACATTTTGTAGGCGGTTGATCTGATGGTGAAAGGGTTTTCCTGCTAGAGCCCCAACTTACAGCAGCT…
lncRNA_MluLR376	TGGTTCCATTACTCTTTAGGTTCTCAGACATGATCCATTAGCAACAACATACAAGAATCAGGTGGCACATCCCATTACTACTACTTGCTGCGATGGTTCAAAACATTAACCATCCATAGGATTACAGGAAGACATGCTCTTAGAAGGGGCACATCTATTGGGTTAGAGAATGTTGTTAGTCCAGGAGAGCAATGGATAAGTTGTTGATGTCAACATTATCTCCAGCTGCCCGTAGGGTGGCGGACTGGCAGTGCACGCCAATAGGCAAACATGAACCCTTTGTTATGCCTGAGAGAGCAAATACAGTATATAATTAAGTGGCTATACATAAGTGGCCTAACAAATCTTGAACGCCCAACTCAACAGGTTGTCCAAACAGTTATTGCAGTCAAATTCT
lncRNA_MluLR377	TACCTCCTCGACTTGCAAAGAGTCAGTGGACCACAGCTCCTCTTTCTGGACTTGTGCGCGGACTTTCTAGCTCAGCTGAGAGTTCTTTGATTCCCTGTGTCTGCTTTCCATCAATTGCATTCCTTGCATTACACTAGAGGAATGTCGAATTGCTCACAAAGCTGTAAATAGTAATATATCTCCAGTAGTTTGATTTCTGGAGTATGTAGATCGTCGACATGCGAAGCTGTTGTGCCTGGCTATCATCTGAACCAGACTTTGTGGAGCTAGATGGCTCCTGGTTCTTTACAGCTGGCCGGCTGCCGGTGAAGGCACTAGGATATACAGTGAACTAGATCAGTGTTTTTACTGGCTTTAATGTCTATCTACATGAATAATTTCAGCTCATAATGGTTAATT…
lncRNA_MluLR378	TAGCAAGTTGGTAGCCCTGGAGAGAAACCCGAAGGAATCCAAGACCAACCGTCGATGCTATGGGCATCTCTACTGTGTTTTGCAAAAGAAGAGAAAACAATAAGGTGCCCAAATCGTAGCCTCCATCATCAATTGATGGAGCGAAGCGAGGGCCTCATCCAGGGCATCCTGCGGTAATGTGTCTGCAACAGCTCCGCCTAGGAGGAAGGTTTCCACACTTTTTCAAGCTAAGGCCTCAAGCTCTGATGGCTGTGCCTGCAACGCTCAAGGGATACACGGGCAGGCCTGCCTAACAAGTCTATACAGGTGAAGAGTGGAACATAAACGTAACTTTGTGACATCACAATTGAACTTATCTCCGAGGCCTCTTGCATCTAGCCATAGCTAATGCATAAACTT…
lncRNA_MluLR379	CATTTCGTTTGGCCGAAATAAGTAGGATTACAGATTTGAAGTCAACAAAAGGTAGGTAAACTAGAACAAGAGCTCAATGGATTCACATGCCCAACACCAACTAATCATAAGAAAATTTACAGATACAGTCAGTTACAGTTATGGATATCCCAAACCTCAACCACTGCTCTGATGAGAACATTAGCATACGCACAAAATTGAGCCAAACTCTGACTTAGCCAACATAGTCTCTCTCACATATACCCTGCCACTGGCCAATAACACAATATTTTTTTTCTACTGCTGCTGATAGTGCCTTCCATTGCTTGGCTTGAGGAGCACACAATCTGCCCTCATTTTGATCTTGAGATGGTGAATAGAATCAAGGTGCCTAGTAAATGTGTCAATTAACAACCTGCA…
lncRNA_MluLR380	GGGAAGGAGAACCTGGCCTCTGTGCTGAAGCGGTACAAGCGGAGGCTCGCCAGCAAGGGACAGTAGCGGCGTCGGACAGCGATTGCAATGTTAGGAGTCTGACTATTGTTCTCCAGGGACTGCCGTCGGCCGCCCTGAGTCCTGGATTTTTTCGTTACACGACGTTCGTAGGGACCGGTTGCCCGATGATCGTTTTGGTCCCTTCCAGCATTTTTTTTTTGGCAATGTCATGTTTTGTAAGGGCAACTACGTATGTGCTCAAAAGGAATCAAGATGTACACGCAAAGGAGATGTAGTCTGCTGATGCAGCATTGTAAAGTCCACACTCTGCAGGTTAACCTTTTTAGGGGCCGTCAAGTGTTAGTGCCCTATGTATGTTATCACCCCTCCAGAGAGGTT…
lncRNA_MluLR381	ACTGGCTTCGAAGAAAACGATCCATAATACAGGAAATCTGAGATAGCTTCTAAACCCAGGCCTTGTTGACATATAGCGTAGCGCTAACAGGATTACAGGATGAGTACATATTTCCAGACCCTGTGAATGGCACTTAATATGACAGATAGCTTGGTGGTTCACCCGGTCACCCCTCAAAACTGAACAAAAACCATCACCAACACAGGACCTTGGCTCCTGAGATACAAATGCTATCTTGCAGCAGGCTGTCAGCAGAGCATTAGTTGCTCTTGTGCCTAAAACCTACAAATTACAATCCTACAGGGCGGTATCTGAGGCCAAAAAAGTGTCCCGGGAATTGTTACCAATGTCTCAACATCAACCTAGCACATCACTGCATAGATAAGTTATCAAAGATGT…
lncRNA_MluLR382	CTTGACCTTCATGGTCACCGACCACTCTCCATAGTTGGTGCGAGTCAGCGTCGGCCAACTGATGCCGCTGACCTCCTACACCGTGCGAACAACGACCTCCGGTCGTGGCTGGGCAGCCACAGCAGTGCCACTGCTGTCTCCCATCTCTGAACCGTTCGTCATCGCCAGCGGTTAGTCCGACGACGGCGCTTGTACGGCTCTAATACCACTTGTTAGCCCACAAGATCACGGACTCCGGTGAGTCGACCACTCACCAGTCTTGCCGACCACGGCCGAGCACGACCGAGGCTGTCCAACCACACACTATGACTAGAGGTAGAAGAAGAGGGAGAACAGAGTATACACACACAGTACAAGCACCAGCGTTGGCCGAAGCCCTGTATAGGAGATGGCAAATCT…
lncRNA_MluLR383	AGCACAGGCATCGGCAGCTGGTACGGCGGTGAGGGTTGGTAGAGAGGTGAGGTGAGCTGTTGGCTGCCTGGAGACTTGGTATCATAATATCCATCCACCATTCTTGTAAAAAAAATATGGCGCTGTACATGCATGCATGGGGCCGGGACGGGGGTAAGTATGTAGAGTCAATTTCTATAGTTTTTACTGGCGGGGACACAAGGTTATGGAAGGAGAGAGGCCGGGTTGTTATTCTACAAATCTGGGTTGACATGCTGTTGTTACCCCCTCTCCTGAGTAAATTTCTTACAGTACAGTATTAGTCTAGACATCTCTCTAGCTCTCTCTCTCTCTTTTAGAATGTGGACAGTACATATACCTACTTGTGGGGCATGCTTATCAGAGAAACATGACCACATG…
lncRNA_MluLR384	GTCCCCGAATCCCGAACCTAACCCTAACCTTGCCGTAGTTAGGAAAGAACCATTCTTGGATTGGGCAGAAAAATTCGAATTGAGAGGAAGCCTTGAATCGGTGAAGTTTAGCTTTATTACTCTTTCTTTAACAAAACTTCAATTAAGATTAGGAAGCGCTCCGCATGCTCGTTCATAACTTGCGGCTAGAAACGAGTGCAGCTGTCGTATTGTGGCAATGTGACTGCGGCACGACACAACAAAACCGGTAGTCTGAAACAGGTAAAACGCCTCTGATGACGTGACAAGAGTATCGCAACATAACTTGCGAAACTGAAACTTACGAATCACACACCAATTTACAACACCCGAGGTGAATACTTCACAGAATTCTTCCAAACTAAGAACAGATCACACAAT…
lncRNA_MluLR385	CTCCGACATTCGACCCTCCCAGCCTTGGTACGGATTGGGAACACGTTGGTGCGACGCAGCCGGGTGGAAAGCGACGCCTCCTGGCCGACGCCGAGGGAGATGCGCGCCCGAACCGACTTCTTGGCGATTTTCTTCTTCGCGGTGAGGGAATCCGGTGTTGGAAGCCGGAAGAAGATGGCTGCGGCGGCGCGTGGAGGCGACGACGCACCGAAACAGTCGGGGTTGCTCGCGGCCGTTGCGCTGAAGAGGGCCGGCGCGGACGCAACCGCTGAAGCTGCTGTGGTGGGCGGTCCGGCTGGTGTCGGGGCAGGAAATGTAGTGGAAGCTGTGGACGCGACCGAGGGTGCTGCAGGCGTGGGCGGCGCAGCTGGTGTCGTGGTCGTCGTTAGGGCGGAGCAC…
lncRNA_MluLR386	AGGAAGCCATGGATATAAATAAAAGGTCATGCTCAGGTGACTGGATTCCTTTCTGCAATACATAGCAGAGATGCTTTCCGTTGTGCTGCTTAACAGTAAACTTATTATTTTATCCCTCGACAGGGACAAGGTCTTCAGATGCTTCTGGCATCTGCCTGATCTGCACAGTCCATCTTTAGGTGTATTTTTGAAACAATGCACTTCTAGTTCCCATCTTCATGTGTGCACTGAGTCTATTGCTGCAGTGTGTATATGAATGAACTGAATCATTTGCAAATTTAGCTACCTAATTCTAAAACATAGCCTTTCTATCCCAAGCAAGTTGGGGTAGGCTAGAGTTGAAACCCACCAAGAGCCAAGTCACGGTTCAGGCACTTCAATAGCTGTTTTCCAAGCACT…
lncRNA_MluLR387	GCAGTACGTCGTCCAGAGTGACATTGTCCTTGTCCTTGATAATGTAAATCCCGAAGATCTACAGAAGAAAAAGAATTTTCTTGGAGGAAACTCATGTAAAGAAACGTGAAACCTGCTGAATTAAACACACACACACACACACACACACTAAAGAACAGACATGGAAAAACTCAAAAAAGATTGACAAAGGCGCAGTTTTTTACAAAATTTGTGAATGGTCAAGTCGCGATGACAAATTAAGTTAGACGCAGAAAGCACGTTGTTGTGCTGTCAGCTTAAATTTCCAGTTATTTCAGACCCATAAATAAATCTAGAAAACTAGGTAACAAAGGAACTGTTTTTTTTATAAAGGGTAACAAAGGAACTGTTTTTTTTAATAAAGGGTAACAAAGGAACTAT…
lncRNA_MluLR388	ACAGCTGAACCCATTCACTTGTCATTATCAGTTCGTTCAGTCAGCGCAAGCTAAAATATACTTATCAGTACAAGAGAATCTTTCCTCAATTGAATAGATAATTCATGACAACTCCATTTTTATTGCCAAGTGCCCAAGTACTTTTGACCCTTTTTTTCTCTCTCTATGTACATACATCCATAATAACTGATCGGACACCTTTGTTTGCAGTGTCATTCTTTGAGGTGAACAATGCAGGACACAAACTGAAACTCTGCAGCATAGTCCAATGGGAATGGTTCCTCCTTCATTAGAGTGCTCTTCTATTTCTATAAAGAGAAGGTTCCGATGTATTAGTTTGGATAGTCCAGGGTACCAGTGGAACTATAATTACACAGGAAGAAGGGGTCACAGAGATTG…
lncRNA_MluLR389	AACAACTGGCTTCATTAGAGCAATATGAGCTAGGAAAAATACATCAGTTTAAACAAAGCACCTTGACTTGCATCAGGTTTAAACAAAGCAAGTCGATGATTCAGTTGCACATATCCAAGATCAACAAGATGCCAGTCACAAGCCTAAAGATGTCTCAACTAACAGGCAATGATTTCGAAGACTTCACTTCCTAGCATCCATTTGCAGTACAGCACCCTTCGTCTGCTGGAGTAGCTGCCACGCACCTGGCTTGAAAGTCACCCGATTACCATATGCCTCAAACTCTTCCTGCATTACATCTACATCTTCGCCTTCGTCTTCGTCTTCATCTTCATCTTCATCTTCATCTTCATCTTCATCTTCATCTTCATCTTCATCTTCCACATAATAACCACCAAA…
lncRNA_MluLR390	GGTACAGCCATTTATTATCCATCCAGCAAGAATGCTGAAACAAATAATATGTTTACTAAAAAGATGCCTATAGCAAAGTATACAACTACATGGGAGCTCTGTAACATCTCAAGGCTTTGCATCCAACACAACACAGAAGTTGTAGCACCACCCCTGTTCACATGTTTGCTATTTGCTATTTAGTAGGTACAGTATCCAGCATGGATTGTAAAAGAATAGTGACGAAAATTATACCCTTCTCACCCGCCCCCAAAAGAAACAAGAAATCATACACATAGCAAAACCAGATGAGCAAAATACACATGCCTCCTAAACTGTTTCTCAACACCTCACCTGTATCCTCCATATGGCTGCTGACCACCGTATGCTGCGCCCATCTGATTGTAGC
lncRNA_MluLR391	ACAATTTTATTATCCCGAAAGACAATGAGCTGGATCAAATGCCCCAAACTGATAAGCTTCAGTCTTGTATAATCTTTGAATTCCAATCTGCCTAAATACCCTACAGTCTTTATCTTCCTATGTTTCTGAAGAGGACTTCCTTTGACCCCCAGGAAACATGCTTGGAAGATATCAGTTTTTGTTCGATTATTAATAGCCTGTATGTATGCAACGGTCTGCAAGCTTCAGTATAAAAAGAAACAGGGCATGTAATACACTATAAGGGAAAAAACATTCAGTATAAAAAGAAACAGGGCATGTAATACACTATAAGGGAAAAAACATCCATAAGACTCAACATGCTGAGTAAAAATTCTAAGACTTTGAAGACGTAGCTTTATGAATAGTGGTAATTGCCAA…
lncRNA_MluLR392	ATCTCCCTGCCTATCTGCTGGAGCAGAACGATCGGTACAGATATCTTCTTCCAGGCAACTGCGTCAGAGAAAGTGGTTAGGCAGCTGCTACTGTCTGCATCATGACCTGAGGCGCACGGACGTCGCTCGCGGATGTCCCCCTGCACTGCAGGAGGAGCGCCCCTGCCGTTGCGGGGTTGTATCTGATACGATTGGCTGACTTAGTTGAGTGATCGCTTGGCGGATGGGATTGGGTTCACATGAGATTTTGTACCGTGTAATCGAAACCATGGAAGGCCTGACAGCAGCATAGGGCATGCTTTGATCGCTGCTGCGTTCTTGTTTTGCAGAGGAGCTCAGCAGTGTGTGTGTGCTTTTATACCACCTGAGTTTTTATTCATTGCTTCCATGATTGATATA…
lncRNA_MluLR393	GATCTGCAGGGGCCCATCGGCGCACCCATCCACACGGTGGCCAACTTCAGCGGCGTGCAGGTGCGTGACAGCGTGAGGCTCTGATCGATATCCTGGCAGCTTCCTCCTCCCTGTCTGTGTGCTGTCTGGCAACCACAGCCTCCGCTGTGCCCCTGACCTGACCAAACTCTCTTGTGTGCATCATGGTTGGTTTGATTTTGCAGGAGCCAAACCTGTCCTCCTCGGAGATGTTTGACATACACCGCAAGCCGTTTGTGCTGTAAAACACCAAGGCTTGTGCGTACAAATCACTACTACTGCTGCAGTTCAACAATACTTAAGGATCGCCGTATCAGAATAATCAATTATCCATCAGCTTGAACAATGATGCTTTCCTAGTTCTATGTGTCACCGGTTCTG…
lncRNA_MluLR394	GAGTATAGTATTTATAGTTCCTTCAGTTTAGCTATTAAAGCTAGCACTGCTACCAAATTCTTGTTTTGTGGAGCAATCGACAACCTGACACAGCACTAATTGCATCTCTGAACTCCTAGAGTCGAAGATCCGTCGATTTGTCCATAAGGGGTATACATCACTCACTTGGTATTTATCACCTTTCTGTTAACTTTGTTATCATTCTGTTCGTTTGGTAAACGAAGGCTGAACAAATTTCACCGATGGAGGGCGACTTGGTATTTATCATTCCGTTCGTTTGGTAAACGAAGGCTGAACAAATTTCACCGATGGAGGGCGACTTGGTATAGTATTTAGTTCTATCGTACACCCTTTTTGTTTAGTTAAATTCCCTGGTAAGGGGATATCCAATTTATTTCC…
lncRNA_MluLR395	GAAGTAAACCAAGATAGGAAATTGTGGCCACCATAGTTCCCAATTTACAAACGTTGAATACCTACGCATGTCTTGGATTATTAGATTTTGAACAGACTTATCATGATAAAGAAAACTGACAGGACTTAAAAGGATTAACAGGCCGGTCTGTGTACTTCCATCGGTTCTTGCCGCCGACAAATACATTTTCACCTGACTCCTGCAGCTGGTCTCCAACTTTCACCTCCTATATGACAAAAGCTAATGAATTGACATTATGAAAAAAACAGGTATTTACAGCATTTCATATGCAAAGAGCCAAATATTGAGTTCAGATAATGGACTCCTCATCATCTAGTGTTTTTTTTACGGAAAAGGCAGGAGCTCTGCCACTCAATGTAGAGAATGAAGCTGTGAAGT…
lncRNA_MluLR396	GGCCTAGTACAGTTTCAATAGGATGTTTACATCTACGCAACACAAGAACACATATAGAGTGGTAGAGGTTCACATGCATATTGGCCCACTTCAATGCCACTACTACACACAACCACTCTTATGCCTATGCATGCCACCACCCAGAACATTCAGTGGAGCGAGACCCACTAATGGCCTCCATTGCATCTTAATTAGTAGGTTCCAATATACTTAAGCTGCTAACATTAATACTAGGGATATATATAGGGATACTAAAACTCTTCCAAGGCAGGCTAGTATGTAGCTGCAATAACATAAATAAAGGAAAGGAATTGTAACAGCCTTCTAGTAGTAAAGACCATCATCGTCTTCTTCGTAGTCATCATCGTCTTCCTCTCTGATGATGTTGCGTTCATCCCA…
lncRNA_MluLR397	ACCATCCACACCATGCTCATATTTCATATACCACAACAGCACATCTCGATATGCACAATCATCTTCATCAGAATGGCACATCTACTTCATGATGAAAGAGAAGCAACTCCATTTACAAGCTTACTATGCATCACCTGCAGCAAACAAAACCAAACCGTTTGCCAGATGACTAAATAAGGACCACTGATGCAAAACAAGCAAAAGGTGGGGAAAGAAACAACAGGCGCATCATGATACTAGAGCCCTAGAACGACATGTACATAGGTTGCTTTCATGCCATAAATTTGGATTGTCTGCACGACAAGCTGGGACCGAGCGGGGCTGGAGCCCTATTAGTTGGGTCGACCACACCAAGAGGACCTTGATTTACTGAAGGTGTGGTTGCGAGATTATCTACTA…
lncRNA_MluLR398	ACAGCGAAAAACGCCTCCAGTTTTCTCACACCATAATTCTCCAGGAAGAGAAAGATGAAGCCGTCGACACACGGTAGCCATCATGCTCATCAATCCATCATCAACATGGTAATTGAACAGAGAAACAAAAACGATGCTCCCATAAGCAGCAATGGAACACCAGAAAGCCAACAAGAGGAGTGATCCCTTTCAAAATCGATTGACTCCAAGCACGCCACACCAAAGGACACGAAACTTTATATTACCTAATAATAGACCGGACCAAAAGAATCCAAGGCAGAGATCCGATGCCTGAAGGAGTAAGGTAAAAAGAACGGACAACACTTGATCGTGCAAACAGGAGGCATCAACTTTCCTGAGATGCCATCCGTTGATGCCCAACACAAGAAAGAAATAATT…
lncRNA_MluLR399	CATACTGGACCACATGCTTAATTTTCTTGAGCTCATCCATGCTACCACCCTTTAGCAGAACCTGCAGATAATATAGGCCAAGAAAATAAAGTTGTGGAGAAGTACAGAGCATATACATTTCATTGGTTGATGCAGACAGACTGGAGGACGGCAGGAATTGTAAAGGTACTTTAGCTCGCTAAAATAAAGGGTACTAGCCCTTTTGACAGGCAAGTTTCATTCACTTTGGCACTTCTTTTGGTTTGAAAGAGTATGAAAACAAGGAGACAAGTATGTTATTAAGTTCACCAATGTGGCATTATTTGGTGTCCATCTATCCCACAAGAAAAAAAGAGCAAAGTAGTGTATGACTTACAGTGCAACCCAATGGTTTTGGGCATCCTTCAAAGAACATCATGG…
lncRNA_MluLR400	CAGGTGATTAGCAAAGCTCCTTCATCTACATCTGACATTGGCATGTATGGTAGAGTCCAGCAACTCCTGTGATGGCAGGAGTCGTTCTTAAACAGCAGCTGCTCCTTCAGTTTGTTCAGCGCTTCTCATATCTGATTGTATTGACCGAGAGCATCCACCTTGCCTTCTGGTACCAACTGAATGAGCTGCTGACGCCGACTCATCTGCATAATGGCAGATTAGGTGTGGCTGTATAATGAGATGCTTACCCATCTTTACGAGCTCAGGCCATCAGCCTGTTCGGGAGGCCGTATCGTATCGTGGATTATTTACTGCTGGCTGGTTTGGTGTGAGAGAAAAACACTGTTCCTGATTCCAGCAGCACTTTGACCTGGGGTGCAAATGTGAAGGCCCTGCAAG…
lncRNA_MluLR401	AACATCTTATCGTTCATAGTTGAGTGCATGATAGTACATAGAAGCTAGTTAGTGGAACCTGCACTTCGGTGATCACCAATCAATAGTAGTACGTGGAGCTTGTACCACCTTCCAAACCTTGTACTACCTTCCAAAAATTCCCGGAAAATATATCAGACGTTCTTTGTGGTCATAATCACTTAGTTGCAACAGATTAAGCATGCATCAATAGGTTTTGTATATCACCTCTGTAATCCTTGGTCGATCCTTTAGTTAGCCTCATGGACTACTTGTCGAGCTAGCAATCGGTCCTTTTGTGGCATCTATCTTGTCACTTGGGTGGTGTAAAAAAAATAATAAAGCCTCACCAATCTTTGCTCACAAGTCACAACAGAAGGCAAATTTTAGTCCGGCCGGACT…
lncRNA_MluLR402	TAAGTCCATAAATCGCGCATATATATATTTAGTTATCTTTCTATTCTGTTTAATTAAGTTTCACTTTACATATTGCTATAATTGTGTATTCAGAAACATCTTATCGTTCGTAGTTGCTAGTGCATGATAGTACATATAGAAGCGACTTAGTGGAACCTGCACTTCGGTGATCACCAATCTATAGCAGTGGAGCTTGTACTACCACCTTCCAAACCTTGTACTACCTTCCAAACATTCCCGGAAAATAAGACGTTCTTGTGGTCATAATCACTTAGTTGCAACAGATTAAGCATACATCACTAGGGTTTGTATATCACCTCTGTCATATATCCTTGATCGATCCTTTAGTTAGCCTATACATTTTCATCATGGACTACATGTCGAGCTAGCAATCGGTCC…
lncRNA_MluLR403	AGCGCTACAGCACAATCGAACCCGGTGTCCGGTGATGTGCTGCTGATCCGCTGGCTCGCCGTAGGGTTCCTTGTGGGTCGTGGCAGCGTCCCCGAGCTGGTGGCGGAGAAGAGCGCGTCCATGTGGATGAGAAAATCCATGTCCCCGACTATCATATCCTCCTCGGCAAAAATCCATTCAGATATTGTCCACTCATATTCTTCTACCCCCATATCGTTCTTGTATTTTTGTTCTCTGTAGCTGTTCTTCTAGCGAATCAATAGATGCACCCTGTCCATGTCGATCTTCTGCTAGTCTCCTTGATCACTTCTGCACAGCATTGATAGTACCTTGTTGGCTTCCTTTCACGTGAATGAGTAGTAGCGCTAATACATAACTATATGCTTAGATCTCCATCAA…
lncRNA_MluLR404	CCTCCTCCTCGTCGCCCAGAAATTTCCCCATTTCCGCCGCTCGCGATCGGCACCCGAGCTCGCTCCCCGAATCCCGCCCCCGGATTCGCGACCGTTCGCCGCGAGCCTTGGGCCGGTCCGGGCTCTGATTCGCGGGCGGCGCCGCGGCCGTGGTTCGCGCGGGGAATGCTCTACCTCAAGCAGCCGGGCGGCGCGGACTTAGGGTTCCGGCGGGCGGCGGTGGCGGCTGCGAGGCTGTGATCTGCCGCTGTGGCGGATGCGAGATTGAGCCAGCCCGCGCCGGGGATTCTGCCGGCCATGGCGGCGGCGGCGGCGGTGCCGGAGCCGGACAGCTGCCTCAAGAGCTTCGAGCTCTACGAGGCCGAGTCGAAATTTTATATTCTTGGAACTAACACTAAC…
lncRNA_MluLR405	TGCCACTAACACCCTTCCCCAGACCCCGCACAGAGCGGGAGCTCTCTGCACTGGAACCAGATTCAAACTGATTGTTAATTTCATTCATGCAATCACCACAATTGAATCTCAAGGACCACTAATTTGTCAGCGTGATCGAGCTGCTCATCAGTACATAATTTTTTGTCTTGGGGATGCATCTTGCTGACGAGATCCTCTCTCCCTGTACCATGGTCAGTGGTAGAGTAGCTACTTCGAACCAGTTTGCTATTTGCCTGGGTGGAATTCATCTTTGTTGCTTACAAGTTATCATCTTAATTCCAAGTGGGCTGTAACCTGAAATAGAGTAAATTGTGAGAAGAAATTTTCTTGCAGTTCATCGTGATTAGTTTCTGTACAGAGCATACACGTGGTGACATG…
lncRNA_MluLR406	CACATATCAGAACTCAAACCTTCATTAACTTCAAATATATGTCTTAACCAGAGTAATAACACAATGACCAGAGTACTACTAAAATAAACATGACCACAGGAAAATAAAAACATCATCTCTGACTACAAGTTTTGCAACTATGTTTGGCATAATAAAATAGAACTAATATGAGTTCTCTTATTGATCTCTTCATGCTCCATCATCCATCGGCACCAACAGTCACCAATAAACCTGTCTGTAATTCTTCATTCTTCTAGTTGTGCATCACCAGCATAAGCTTTCTCTAAATATTCTGGCTGTCCACGCTTTCCAATAGCACCTAAAAGCTAGGACCATCGCCATGTCTTCTCCCACCGACAGCTTCCTCCTATGGCTGACCAAGTGGTCAGCATCATGTAT…
lncRNA_MluLR407	TGACATGGCTTTCTTTGCGCCTTGCTAGGAGAATAAAGGCTCAACTTGTCCTTAGCCGCCACGTTGGAGCTACCCGTGATGGAACCTAGCCACCTACCATGGACGTCTTCGACTGTCCTTCCCCTGTCCGGAACGGCGGAACTGTGGAACTGTTCCATCAGTCAGATTTGGAGATGGACGGAGGGCTCGTCCTGGGCATCAACTTGGCAAATGGCAACATGGATTGGTTTTGGGGTGAGAGTGCAAACCTGAGCCCCTCCACATGTCTCATATCTGGAGAGGGGTGGCACACGGGCTAATTCTATGGATCGCATCCTCCAGCGACGCAAGTGATCACCCAGTTTTTGTATCGACTCTCCTTGTCGCCGTACGTGCCAGTGCCACACCACACATTGTTGT…
lncRNA_MluLR408	GAGTTCGGACCAGTTCTGGGAAAGCAAAGCGAAAAGCCTTGGGTCAAAAAAGTGCAAGTTTTAGCCTCTGCTTTCGCTTTTCTTTATAGCTCTGGATGGGCAGATTTGACGTGGGGTCGTGGCAGTGAGATGGGCCGCGCGAGTGATGGATGCCCGCTGCTACACAGCGCGCTATATGGTTTAGAGAATGTTACTCGTCGTACGTCACATGCATGTATATACGCATGGTAGCTAACTAGGAGTAGCTTGCAAAACAACAGTGCGTCAGTAACGTATCCCGGATACCCTGCCTGAGGTAAAGAGGCTATATAGTCTATCTATATGCGAGGTACGTATACACATCTTAAGTGTTCTCCTAGTAGTGTATTTCTTCTCCAGAAACGGCTTCACCTGTAAGTT…
lncRNA_MluLR409	TAACGCTGCTCGCTGCCGGCCATGAAGCCTGAGGTGGAGGCGGCTCCTCATGCCAGAAACAGAAAGAGGAGGTCGGAGGCACCTGACACCGACGGCTAGCAATCGGAGGAGATGGGAAGCATCTCGCCACTCTTGGTGATGACAGATGTGCTTGACTCCAAACCTTTCGGGACAGGAGGGCATAGATCTCGGAGTCGCCAAGAAGCACCACCGTATGGAGGTGAAGGAGCTGGGAGACGACAGCAAGGAAAGGGCGTTGATTACATCAGCGCCCTCCCCGACGGCGTTCTCGGTGACATCATCTCCCTCCTGCCCACCGAGGACGCCGGTCGAGTCCCAACCCTAGCCAAACGATGGAAGCACCTATGGCGCTCTACCTTGCTCAACCTCGATTGCCAC…
lncRNA_MluLR410	TGCCCACCAAGGATGCTGGTTGAGTCCCCAACCCTAGCCAAACGATGGAAGCACCTATGGCACTCTACCTTGCTCAACCTCGATTGCCATGACCTCCCTGGCTTCCTCACAGACGACGACACTCTCGCCTCTGCCATCTCCCAGATCCTCTCCAGTCCGGCCGTTTCTTCTGCGTCAGCACAAGTCTCCTCAATACTCATCCCGGCACTGGCACCCCCTGCTCTCAACAATCTCGAGGAGCTCTGCATCTTAGCCTACCTAATGGGTGGACCATGATTCCTGCCACTTCCAACACTGTCAGTGCCCATTTTCCGCTTCGCGCCTAGCCTCGGCGTCGCCTCTCTCACCGACTGCAGCCATCCACACACTCCACTTCCCCAAGCTAAAGAAGCTCGCACT…
lncRNA_MluLR411	GTGTTGTGGTGGATCCAAAGTTTGCTACGTATTGGCAACGTTGGAAGCTACCAGTGCAGTACTGTGATATCAGCAATGGCAATACGTACGTAGTGGTCTGTTCACGAGTGAACAATGGACGGCACGTCGGCAATTGATTTGTACCAATGCATGTATGTCAGATGTATCATGTATGTGAGGACAACTATGCCGTACTTGCAGATATATATGTGGAGTTTTATGACGTCGATCGGTAGACCAAACTATATATCTTTCTGAATGATGCTTAACCTGTCCAACCGAACCCACAGACAGCTGAATCTAGCACTAAATCTAGCGCCCTTTATTAGGCTAGCATTGTGCCTCTAAGGCCACAATGATTTTAATTCGTATTCAATCACCTGATTATATACTCCACTC…
lncRNA_MluLR412	ATCTTTACAGCAGAGTCGGAGGGTCCTCACTAACTCATGCATCCAGTACATGTGTCAACCCGTGCTTCCCGCTTCTGCGAGAAAAGAGGGTTCAAGTTGGCCGCCTGCTAACTTTTGCTAAAGGCATCTGCAACCTTCATTTCTTATTGGAGGTGAGATGAGCTTCTATTGTTGCATGACATGCTGACAGTTTCCTCGGCATGGCATGCCTAAGAACTGTGGCCTATCATTCCCCCCCTGCATTTCAGTTTCCTCGGCATGGCATGCCTAAGAACTGTGGCCTATCATTCCCCCCCCTGCATTCATCCCATGCATCGAACTCTGGTCGGATGGTCACTTGGGACAAAAGGCCCAGTTGCTTGCTGCTGCTCCAGTAAGCAAGAACGGGCTTGAACGCAT…
lncRNA_MluLR413	CATTTTTATGCAGCAATCTAGTTGTTTTGTATGGAAACTCATGGTTCTTACTTCTTATTCCATCTCGCACATAGTAATTTATAGTTTTGCTCTGTTGGACTGCCCTGCTCTTCATTCCCCAGTAGTTGTGATGTTTTCCCTGCACTTTAAAGGAGGTAGCATCATAATGTAGGTCATGTTTCTTACAGTTTAGCTTGCTAAGCATAAAAAATTATGTGATATGTGTGTTAGTGCTTCACAATGTAGCGCTATTTATTTATTTTTACCGTGGCTAGTTGTTAGCTGCCCATGTAACAACATAATCTTATTGATGTGGCTGGTATTGTCCACATGGTTTATTTAGCAAGCTAGCAGTAATACCAGAGATCACTAATGTCTTTCAATGTACTGAATTGAAAT…
lncRNA_MluLR414	TAGGAGTTGACTGAAGCATAATTATACATGGAGTTATTCCTGCAGCACTTCCACGTGTTTTCAAGTCTACAAACAAACAAGGACTTGGTTTGCTAGATGGCGGAGTAGAGCACCAATACAAAGGCATCACAGGTTGTTCAGCACTTATATTATACAAAGTCAATAGCAGGCTAACTGGAGCCTTTTAGTGGGGCTTGTGGCTCCTATATAAAACATTGTGGAGTGGTTGGCAGATCACTTGAACGTAGATATAGGAATCATCAGTAGTATTTCCAGCTGCGATCAGACTCCCAGCCATGTTCTTCAGTGTCCGAGTTGTTCAGCGAGGAATCGGTAGAAATATCTCGTCGATGGGAGGTTGCCTCGTCGTCCTGCGTAAGTGGAATATTCCTTGTACAT…
lncRNA_MluLR415	GATACTTGAAGGGGCTCTTTTCAATCAGGACCCGGAAACCTGTTGGGATGCACTAATACCTGCATGTCAGGACAATTAGTTTTTCAATTAATCACCTGTCTGAATCAATAGTTTGGCGTTAAGCACATGTCAGGCGAAAACAACGAAATTTGAGGAACTGAAGTACTGGAATTTAAAAGAGAGCTGCTTACCTGGTGCAGCGGAACTGTAGGTGCATGGATAATTAAAACGAAAATGTACATAATACATAGCAAAATTGGATTGGAAGTTGTGTTACCTATGTAATATCACAGCCTGTGAATGTACTGCCCATAGCACAAATCGACATGAACAAATTGCAACTCAGAACCTGGTGATGGTAGTGCTCAATAGCGGACTGGATCAGCGCTGGCATGCCGG…
lncRNA_MluLR416	GGGAACGCAAGCAGAATGCGACATGATCTTACTTCCCGGTGGACAACTGGACATCGTCCTATACAGATCTCCGCGACTCTATCAGCGGGGATATGATTGAGAGAAGAGGTGGAAACTCCGCTATAGATGATTGTTTTGAACATATTACAGTGTGTGTCAACCACAGCAAAAAGGAGAACGAATTACACAGGTTCCCGCCAAAAAATGGAAAACAGAAACGCAGAAACGAATGTCCGTTCATATGTAATTGGAGCCTCCACCATTGATCTGCAGGTCTGAAGGGGACAGGACCGACATTCCCGCTTGATTCATGCCATTCGTTGAGACAGTAGCAGCTGCAAAGATGAAAAACCATTTCAGATCAGATTAATCAAATTGGCAATTCTGCAGCCCTAGAGA…
lncRNA_MluLR417	AGGAAGCAAACGACAACAGAAAGAAGAGAGACCAGAAACGGGCACACAAAATGGAAGAACATGCAATTCAATTCTTGCTCCTGCCTGCGATCAATCCTTGCTTGCTACTGTATTTTGGAGGCGAAAATGGCTAGTTTTTGCACATGATAAGCACCGTCGGCGATCGACTGATGACTCACCTGTGAGTTCGCCGGAAACGATCGACTGATGACTCACTCCTCCCTTCCTCTCCCTGGCCTGGGTTGCTTGGTGCACGCACACAAAAAAGAAGCCCCCTTTTTTTCTCTAGCTGCCAGCTACCTCTTCTGCCCGGCCCGTTGCACTCTCTCAAGCTGAGGAGTAGCTGTTGGTGATCACGAACGCCTGTAAATAAGCTAAGGGACAGTGGTGGGTGGAATC…
lncRNA_MluLR418	GCACATAGCAACCCGTCCTGCCACATCCAGCCGCCGCCGCACACAGTTTCTCGTCCCAGTGGCTGCTCCTGCTACTCCTAGTGGTTGGGGCGGCGGATCCGTGACCGTGGCATCCCAATCCAGCTAGCAGAGGCATGGATCTAGGCGGTGGCAGCGGCGGGGGCGCCAGCTGCGAGTAGGACGAGACCACGGCAGCGGTCGGCGTCCGCTACCGTGCGCTCGGAGTGGCGCAGGAGTGTCGCGGAGTGCGCATGTAGAAGAGTTTGGCCTCAGAGTGGCGCAGGATTATGGTGACCACGAAGTGCATCTCGTCTTGGCCAGCACCACACCGTACTGTGGCACTGCTCGCCTTGGGCCCACTCTCTGAGCGCGACTTCCCCGTCGTCTTCACCGCCATGT…
lncRNA_MluLR419	ATGGGATTTCATCAGGTCTTAAGAGACCTCTCCTGTACATCCTGTGTATTGTGCTTCCGGTAAGACTCCTCTGGTGGCATGTCTTGCGAATCATTTTCATCGCCGGAGGTACATGATGACATGCTTTGTGTGCAGACAAATTGTTACTTTCTGGATGAATTCAGAAAATAGGAGCAGCCGTACCATGCAATTTTAGGAATTGAACCCAAATAGAAAGGTTGTGCCACAAAGAACCACACATTAGATACATTTTGCATTCCACGAGAGACAGCCTATATATCTTGGTGTTGCACATCCTAGCTCCCTACCCCTTTCTTTTGTAAAACATAATATCACACAGAATTGCTAACGTAGACACAAAATCCATGTAGATCAAGGTTGTCAAAATCTACTTTATCG…
lncRNA_MluLR420	GGAGGTGGTGGCAGTGGCAAGGCAGCCCCAGTTCATCAATGTTGCTCCGATCCACACCTTTCAGTCAGTCACAGTACACACACTGCGTGCATGTGCATGCAACCTGAACGAGAAGAACGAACCAACCAACCACACACAGCCAGCCACAACAGGCCCACAGGACAGGGGCAGTACGTAGTACGTACTAGTAGTACCTACCAACCTACTTTTCAATAGCAAAGCATGCAAGCAGGCCATGGCATTCATTCATATCATACCGCAAAAACCTACAGCAATTTGGCGGCAGCGGCTGCAGGGGAAAGGCAGACATGGCAATAACTGATAGTCTTCAGCCTTCAGGCTTTGAATTGGATCCCATGGCAATGGGCCAATGGCCAAACACTCCACTCCAAATCCAGC…
lncRNA_MluLR421	ATGTTGGGACAAAGACGGCCGTGCAGATCAGAAGTCATGCTCAAAAGTTCTTCACCAAGGTTCTTTCTCTATCTGATTGGCTAGTGCCCTTGTTTGGTTCAGTGCTGTTGCCTGGCATTCTAGTTGCATTCACTTTATATTTGCCAATAATGTGAATGGCTTTTGTGCTAATTTCCTGATTTTTAGTGTCTTTACATTACTGCATTATTTTTTCTATTTACATATGTGTGCCACAGTGATGGGTTTGAAGAGCATGAGCCATTCATGATTTCTTTGTTTTGACCTCAGTGCTCTGTTTATTAACTGATTAAATAAATCCATATTGAAATTGAAAAAACATGCTACGAATTTGCTTATACCTGGTTCATTTATTTATGTATACATGCTGTCATTGAGCTT…
lncRNA_MluLR422	GCCGCTTCTTCGCCTTCCTCCGCGGTTGCAGCCAGCGCGGAGCACTAGCAGCGGGAGGTACTTGGCTGGCATTTGCATTTGAGATCCTTTCCTCCTCCTGCTCTTCTCACCTTTTATTTCAGACTGCACTTGGGATTCCAGGAAGGGGGGGTGCAGAGGGGTTAGCAATCCTGGGATTGTTTGCTTTTGTCCACCGTGAAGTTGTCTTTGTTGTGTGGTTTTGCAATGGGAGTTCGGATTTGGGAAGAGTGTGATGTGCGTGCGCACTGAGGTTTGCTAAGCTTATTGCTTATTGTTTCACAATGTGCAAAATAAAGCTCAATTCCTGCCCCTCCCGTGCATCCTGCTCCGTGCACGCTCCCGGTTTTTGATCTATGGCTTCAGTATCTGGGAGAGTAC…
lncRNA_MluLR423	GCATGGGGAGCTAGGTAAGGAGCAATCCACGCCAGGGTCTACATATAGCTAAGCCAAAAGACTTATCAGGCGAGCGTACGGAAGAACAACAGAGAGAGCCTTTGTTCCCATCTACTGTGCGCACATGCATATTAGTTCAACCTCTCACCAAGTCCTATACTCTAGTACATCTAGTAAGTGTGAGAGATTAGATTAATCTACTGTTCTTGAAAGGTGACATCGGGATCGATCTCGGTGGTGGTGGCGTTGTAACACCGAATCGATTTCCAACTTGTATAGGCACTCAGCTGCCTACCCAGGTGGGCGAAAGCAGACTTTGGTGAGTTAATCCGAGCAAGGTGAGTGGTCGGCGGAGACGTAGGACTGGTGGTCCGAACTCCGCCCGTCAAATGCGAGGCG…
lncRNA_MluLR424	TGCAAATTAATTATTCTTCAGAGTCGTAAAGTGCTGTGCAGTGGTTAACATGCCCTCAAATATAGGGTTTTTCCCTGTGGCCGTGAAGATTAGAAATAGAGTAGCAAATTGGTTTTGAGCGGGGGTACAGAGTAGCATTCAACAGTTGCGCTGGTCTGTGAGTTTTTGTCAGAGCCCTTCGTAATAAGCAGTCACCTGAGCATTCTAGAGCAAAAAGGGAGATATTTATGACTCTTTTTTTTTTTTTGCTTTAACCTTTGGTATAGTTGCTGAACTTCTGATCCTTCATCTGAAGATAAGATTTCACTGCCGATCTAGTGGGTGGGGCATTCGACATGAACTGCCATCCAGCAATTCTAGCCGAATCTGCCTAAAGCTCTTCATTATGCTCCAATTATG…
lncRNA_MluLR425	GTTGGCCCGGGTTGCCGACAAGCACCATCAAGGTGCGCGTGGTTCTGCGCACGCTTGGAGGCGGTTTCACGAACCTCGCTGGCGTCCGGACCCACTCCCGCCGTGCGGTGCACGGCACTAGGCACAGCACAGCTGCGGCCATTTGGATTGGATGGTTCTGGTCGCCGATTAGATATTTTCCTTCCCGTATGCGGTGTACGATCGTGAGCTGTGTGCGGCTCAGCTGAGCTGCGGCCCCAACACTAGAGGGGCTGTGTGCGGGGGTGACTTCGGTGGCAGATTCCTTAGATTCCGGCGCATGTTAAGACTGTCTCCGACGAGTGACTGACGCACTCAATCCCAAAATGGAATGGATAGGAACAGACCTAAAATCAGCATCTAACAAAGGACCTACAGAGG…
lncRNA_MluLR426	CGAACAGATGTGGATGCACGATATTGTGACGTTGATGCAAGTAGCAATGTGTATATCGGTGACCACAGGGATCACAAGTTCATTTAACAATTGATTCTTGCATCTATTCTTCACAGCCTAAGCCTAGACATGGTGTTACGGCCAGTCACATCTGCTTGAGAATTTGATGCTTGCGATCGTGTGTTCGAGTGTGCAGGAAGGATAGTTCACGGGGTCCTGGTAAAACCCTTAAAACGGTGTGGAGTCAAAGGAATTGGATGTTTGCTATTGTGTAATGTGTAGAGATAGTGATACCAGAAGTGAGTTGCTGCATAGTACATCGGAGACAATTCTTTTTCGTAGCTCGGTTGCGTATATCGGTATATGTGTTTTGTAATAGAAAAAAGATGACTGACCGTC…
lncRNA_MluLR427	AACCTCTGTTTTTCGAGAGGAAATACAGTAGTTGGCTGGTACAGTTCAATTTCCAAGAAATACAATGGTTCAAGTTGATAAACGCTGTTAGAGACATTGGGAACTGGAATATACACTGGGCGACGTCAACGAGTAACCAAACATGTGCCATGAAGAAGTGGGAACTTATTCCAAAGATATATAGCGCATCACCAATTCACCGTTGATGGTCCAAACTCTTACATATACTCTGTAATACCATGAGCAGCAAATATACATTCCGCCTAGACCCGACAACGTTATCTAACCAGCTTGTAATCTGTCATCGCCATCGGTCCTGACAATCGTTCAAGTTAGATGTTCCATTCCTCAGCTCCCTCAGTTTGAGCAATCAAAGCAGCTCAGTTCAGCCGTTCTTCT…
lncRNA_MluLR428	ACATTGGGAACTGGAATATACATTGGGCGACGTTAACGAGTAACCAAACGTGTGCCATGAAGAAGTTGAACTTATTCCAAAGATATATAGCGCATCACCAATTCACCGTTGATGGTCCAAACTCTCTTACATATACTCCGTAATACCATGAGCAGCAAATATACATTCCGCCTAGACCCGATAACGTTATCTAACCAGCTTGTAATCTGTCATCGCCATCGGTCCTGACAATCGTTCAAGCTAGATGTTCCATTCCTCAGCTCCCTCAGTTTGAGGCTTGTAATCTGTCATCGCCATCGGTCCTGACAATCGTTCAAGCTAGATGTTCCATTCCTCAGCTCCCAGTTTGAGCAATCAAAGCAGCTCAGTTCAGCCATTCTTCTTTGTGATGCTGTGTTC…
lncRNA_MluLR429	GCACCCTGTCGAGTGCCATGCCATCATTTCAGCAGAGTTTCTGGAGCACGAAAACGGCCTGCCTTGTGTCCTCACATGGCCACAGGACTACAGGAGGACATGACAGTTCATAGTTTGGCAGGTCCTGTACAAGTCTACTAGTACAACCAAGGCATTTCACTGGTAATGGAATATTTCTAAATAAGCCTTGGAACTGTTAATTTGAGCCACTGTCCGTATTCCTTATTCGTTGCAGTAAGCATGCCATTTTTACAGTTCCGTATTAGGAGTATGTTTTTTTTTCTTTATTTACAATGACCAATATGTTTTTTCACAGAAAAAAAATACACTGTAGTAGGTTTCACACCGTGTGGAGAGAGATAAGAAAAAGCTTGTGTGTTATCTGTACTTGCTGTATGA…
lncRNA_MluLR430	CTAATCCGCGTTCTTGCTACAAGGGTGTTATTTACAAATATGTACAGTGCCAAACTGGCTTGCGCTACAACAAGCAGTATGATCGCTCTATTTGTCTGTATGGTCCCATTTTGCTCGCATCCAAACGGATGAAAATGGGAAATAAAATGACGTAAGAAACAATTTACAGCCATCCAAAAACTTCCAGCACTTGGAAGAATCAGTTGCTACTGTATGGAGGGAAGGCTCCTTGGGGGCACTGGATGTTTGTCACTTGGAAGAATCAGTTGCTACTGTATGGAGGGAAGGCTCCTTGGGGGCACTGGATGTTTGTAAGTTGCTACACATACAGCTCCTAGATAACAGGCAGTTAGCTTTCCTCTACTATTGCTTTGGAAGACGGAAAAACTCATAATCCAA…
lncRNA_MluLR431	TGAGGTTTGATTGGCACCGAGCTGATCACGCTTTGATTTGTTGATCTTGAGCAGAAGCTGCCAAAATCGTACTATCAATCACATGCTACACAAGCCGAAACATTGGAGAAGTAAACAGAAACTAGCACAGATCGATGATGCAGAGATAGGACGGTAGCGATCAGCAAGTTACGGACAATCATCTACACCATACTCGGTCAAACATACCCCAGGGTTCCAAAATCACTCTCATATAACAGCTGAACAATAGATCTAGAAACGTGCTAGACAAATACTCAGATTTCCTCAAATCCCATCCCAGATCTTCTCTCTCACGAATCGAAGCCCAAACACTACAAACACGCCTACTTCCCATCCTAAACAGGGAGCACGCCTACGAATCGGGTCGAACCCCATGAT…
lncRNA_MluLR432	AAGAGTGGATGCTTACAGAAATACATGAGCTTTCTTTGGCAAGCAACTCAGTTTGAGTTCCTGAGGGGTTTCTAGTAAAGTTCCTTGCAAATTAATGCGGCTTCTCATGCAACCCGAAGCTTGATTGTCTTCACCAGCAGAACTAGAAGAATGAACCATGAGCATACTGAATCTTCTGGCAGCTACTTGGCTTTACTTGGAAGATGAAATGGTTTCCACTGGTTTGCTCGCTTAATGTAGACAAAGGGTAGTGATATGTTCATTTTTATTGCCGTTTGTTTGGCCTTTTTTACCAGATAATTACAACTCATAAGCTACTATTGTGGAATGAGTACCAAATTTTATATGTATTCTCAGATGTTTCTGAGTTGCAATATGTTAGGAAAACAAAGGACTACC…
lncRNA_MluLR433	TTAGGAACCCCTTACTCATACACACCCCAACACACTTCACAAGGCACAATCCGTCTCTCTCTAAACAAAGACCTGACCCTCGACCACTACTAGGAGAACTCACCCATTGGCTGGCTCTAGAGCAAGGAGATGGGAAACTCCTCGACCTCCGGCTAGACTCCAGAGGTGAAGTTCGTCCTTAACTACAGCTAAAACTCCATTAAGACTGGGTTGAATGCCATCAAACACACATCTTAAGTTGATTATTATGCATCAGATACACATTGGGAAAACAATTTACTTTTTCAGCCAGTTTATCTTATTTACTCTGCATTAAGGTCAACATTTGACATAGTCCATACCTTGGCATTCTGAAAAGCATCACCTACAGGCCTCCTCTGCACTAAGGTACTTGCACTG…
lncRNA_MluLR434	AGCCGCTTTAGTCTGTCCATCATTCCAGTAAATGATTACTCTTATATTCATAATGGACCATTAATCATGGAGCGAAAAATGGCGACTCACTTTGCCCGAGGGATTTTAACGGAAGGACATCTGATTTCTGTTCGTCTCCCCTCCCAGTGTCATCAAGAAGCCCGAAACATTCCTCCTCATCGTCAAAGCCGTTTTCTGGCGTCCAGAGGTTTACTCGCAGAACTGATGTTCATGCTGTATGGCATTGGCGAATTGCCGGAAATCGTCACCCTGCCGAAAGGTAAACCGGTTTTCAGTGATAAAAATTTGCCTTCGTTTTCTATTTCCTATGCCGGGAATATGGTTGGCGTGGCGTTAACAACCGAAGGTGAATGTGGCCTCGATATGGAACTACAGCGT…
lncRNA_MluLR435	ATCTCTCCAAATTTGCTTAAGTTTTGCAACAGTGCTTCCAAATACAACTCCAGCAAAAGAATTCTTTTTCCACCAGCACAAGATAGTTGGATAGCCAGCATCAGTGAAGTCCAATTAAGTGAAACCAAGTGAACATGGAGTGTGCAGCAAACTGGAGATGTCGACCAGGAGCTCGAGACTGCATCTTCAAGACAGAAGGCAACCCTTTATCTGCCCCCAGTTGCCAACACATTGCCAATAATTCACCATTTGGACAGACACCCGTCCCTCTCCACCTTCTATTGTACAGGTGTAGACAATGAAAAAGGAAAGGACATGACTGGCTTATGTACTACAAATAGAGACACGGAGGAATAGAATCCTTTCACCTAGAGAGAGCAGACGACTAAACAACTCCAA…
lncRNA_MluLR436	CCAGTAGCATGAAATAAGATTTACTGATCAAGTCCGCCGCTAGAACTTCTCATTTATCTAGTACCATAGTGAAAATGTACATATTCTAGTCATATCATAGCCATATTGCCGTTTGGAGCGGCATACATAGTCGACTGTACACATCTCAACATTCTGGACTACCTTACGTACCCAGAAACAGATGGAGCGATGGGAGCTTCAGCACACAAGCATGGAAGAGGCCAAGCCAGACGGATCATCACAGATTTCAATACCGATAGAACGTTGCCATACAAGAACTCTCGTTCAGCATAAATCATGGATCCGGAAGCAAAGTGACTCGGATACAGCTTGCTCATCCTTTTGGTAGTACTTATCCAAAAAAAAAAACCCTTTTGGTAGTATTGTGGCGAAGATAGA…
lncRNA_MluLR437	GAAGACAGTTTAACACTTTACATCATTCGACAGAGTGACATTATCTCTGATGATAGAATGTGCATTCACTTCAGACACATGAAGTTCAGACAGTACAATTTTGCACAGATGATCATACACCTTTGGACATACTTGCAAATGGAAACCCTGGTCCAAATCTGAAGTGAAAAGGATGTAGCAGCAGAGCACATCAAGCCTGCTTTCCCTCTTCCTTGGGTTTGCTCTTCTTTTTCTTGATGTAGCAGAAGCATGAGCAGCAGGGGAACTGAAACAAGAACTTCATTGCCGGAACTGAAATAAGAACTTCATTGCCAGACAAATCACCAATACTTTGTTTGGAGAAGTGTGCCCAAGGAATTTGCATGCAATGCAACCCTTAAATATGCTACATGGATGCCT…
lncRNA_MluLR438	GCTGCCAGGTTATCACCAAGCTCCTGTACCTGCTCAACCAGGGTGACACCTTTACCAAGGTACAGTCTGCACATCGTTGATCTTACCGTGATCATAATTTGGCTGGGTTTTTAGATTCAGATTGCCAGTACTCGTCGTATATCTAAAATTCTTGTGAAGTTTGGCCATAGTTACTGTCCTCTAAAAGGAAGTTGGTACCTACAAAGTTAGGTTCAACACCTGGTACCCTGAATAACATTAGGTGAGGAGTTACTTGCTAGCTTAATGTGCAGAGAGTAGACCTTATGCATGTTTCAAACACTACAAGTACAAAGGGGATCTGAGAGTACATATAATCACATGTTATGTAGTGCAGTTTCTTCAATACATTAGTGTGCCCATTGAGCAGAGTCTAGGACA…
lncRNA_MluLR439	AACTCAAAAAGTAACGCTGTGTAAAGGTCGCACAACACAACTTTATTAATCATGCAGTAGGACTGTAGGACTGTAGCACTAGGACTAAGAATAATTAATAATTAATTGAGTGAAACGTGCACAGCATCAGCAAGTATATGATGTCATACTGCTTTGTCACCACCCAGAACCCATCGCAGATTTTAGACTAGCACAGTATTGAATTAACAAATTATAAACACCAATTATACAGACAATTTACTGATGCCATACTGATCAAATCATCCCTCTTTTAGAATAAACTTAGCATGGATAATAACGATCTCAACTACTAAAACATAACGACAGCAGATCCCTGAAAGTAGTCACAGAACATGTAGATGATAATAACTAGATACGAGATACAAAACAGATCCAACT…
lncRNA_MluLR440	CAGCCACAGCCATGGCGGCGGCCACCACGGCAGCTACGGCGGCAAGCACAAGGGCGGCATGCTCGACGGCGGCAAGTTCAGGAAGTGGAAGTGAAGCCATCCAAACAAACAACGCTCTCGCGCTACCTACATCTACGGCTCTACGTACGTATCTGCCAGCCGGCAGCCGCGTACGTATCCTGCTAGCTGTAGCTAAACATGCAGTGCACACACTTCCTACAAACTAAATAAAGTGCAAGCAGACGTGTGTACGTTCAATACGAGTGGTACGTATCCTGCCAGCTGTAGCTAAACATGCACTGCACACACTTCCTATAAACTAAATAAAGTGCAAGCAGGCAGGGCGCGTACGTGTGTACGTTCAATACGAGTGCTGCTGTGACCGTGTGACGTACTGTA…
lncRNA_MluLR441	GCCGACCAGTTCGACGCCGACGCCGACGGCAAGGCCTCCCCCAGGGCACCCGTGCCCCTCCATTCCAAGGTTGGATCAGCAGTGAAAACCGGATTTTGGACTATGGTGGACATGGCAAGTGGGCAGTACCTCTGGCGCACCTTTGTTGCACAACCGGAAAAATCTGAATCTGATAAGGCCCGGTGACGAATGTTCATAATTTATTTTGTATTTTGCTGATTGAGTGCCAACAGAGGCGGTGAAGATTGGCACAATCCTGTTGTCCTTACATGTGGGTGCTAATGTATACTACGGTGGCAAATGTAACATAGATGGGGATTGATGATTATATATGCTAAAGTAACTGTGCAGAAGTGTTGGTGTTTCAGCCTTGTGTACTGTGGTAACTGTAAGTGGGTG…
lncRNA_MluLR442	TACTACTTAGATAAAAATCCCGGATGTGTAACAGATTATGATGGTTATGCTGAGTTTTCTAAGGATTATTTGACTTGCGATCAACCAGTTCACCGTTCGTGTGGCTATGAAGGCGCCATGGAGTTATCTTTATTTATTTCCGCTTTATGAGACTTTGATATTTATGTAATGGATTAACACTCGTGATGTAATAAAGCAATGTGCTTGGTATTTATGTGTGTGATTGTTTCTTGGGCACACATATAGCTTGTACCCAGTTTTGTCTTTAAAATTGGGTATGATATTACCTTATCCTCATGTTTTTTTAGAATCATTACCTTATCCTCATGTGTGACTGCCAATTGTGCAATTACTAAATCAGTCTTAAGGATCTTCGACACGGTCCATGATGGACTTACC…
lncRNA_MluLR443	CTGCTGGCGGCCCTGCAGGCGACGCGGCTCTTGCTGGAGGTGACGCGCAGTGCAGATGCTGCATTCGACACAGTGCTTCTCAGAACACACGAGTAAGTATAGGACAGCCAACATTCAGTAGCCATGCTCATCGTCCATAATGTTAGCCTTGATATAGGAATTCAAAGAACACATTTTCTTATCGAAAAATCTCAAGAATCAACAAATGAACAAACAATGACCGAGTAACGAGATCTAAAAAACCCTACGACTGTACAACTAGGACCACTGAATGCCCTCATCATAATCCGCCATGAGCACACAGCACTGGCATCGGACATGGACATGCACAGAGACTAACGACAGAAAGCTTGAACTGAACTCTGCAGCTAGCTAGATTCACATTCACGATGCTGCACA…
lncRNA_MluLR444	CTTCCCCAAGATCGGCGGCGAAGGTGGGCTGCGGCTCACAGTCTTCAGCGATGCACTCCCCAAGACCAAAGACGGAGGTGGGCTGCGGCTCACAGTCTTCAGCGATTCTGACATGGCAGGTGACAATGATGGACGGCGGAGCACCTCTGGCGTGCTCATCTTCCTTTGTTCGGCCCTAATTCAGTCACTGAAGCAAAAGGTGGTGACATTGTCTACGTGCGAAGCAGAGTACGTCGCGGAGGCCACAGCGGCGTGCTAGGCTGCGTCGGCTGCTAGGTGAGCTGACCAACGAGGAAGCTCGTCCGCCAACTCTGATGGTGGACAATCAGCCCGCCATCGCCCTTGCCAAGAACCTTGTCCTCCACAACCGGAGCAAGCACATCGACGTCAAGTTTCATT…
lncRNA_MluLR445	TTTTCTCGACCAAGCAGGAGAGCTGCGTATCATTGTATTAATAGAAGGATAAGAGTCATGCTGAGACCCAAACACAAATACACACACAACCACATAAACTAACAGGACTTAATTACCAGAAAACAAAAAGGTGAGACCTGACCCAAAACCAAAGGCACTCTAAACAACACCTCTTGCTGTGAGCAGGGGTAATCCCTTGGCTCCAGCCAAGCACCAAAGATGGGCTTCATCCCTAGCAAGGTTCAAAGCAGTAGACATATTAGGGACGGTCCCATTGAATACACAGTCATTCCTGAGCTTCCAGATAATCCAAGCGCTGAGGGTGATGCCACTACCAAAATAGATTACGTACTTCTGGCCAAACATGAACCAACGCTTCAGTAATACTATAGATACTAA…
lncRNA_MluLR446	ATTCTTCTTAGACAAAAAAAAAAGACATGAGGTCACTCAGTTCTACGCCCTAATACAATTCCTAACTTAATCCCAGGTTTAAACATCATGTTCTCATTGTGTAAACTTCAGTTTAAAGGTTTACAAGTAAAACCAAAGAAGTGAAACACCTCCAGAGCATTTAATCTAGGATATACAGGCGAGAGGGATGGGACAGATAGGAGGAGGCTCAGGCCGCTCAGCCACTGTTACATCTTCAGTTGGGGCAGCAGCAGCCGCTGGTATATGTGCAACTTTTATTGGAGCAACGACCACTGTTACATCTTCAGTTGGGGCAGCAGCAGCCGCTGGTATATGTGCAACTTTTATTGGAGCAACGACAATGCTAATGCCAGCAATAGTTGATGGTGACGGCTGATA…
lncRNA_MluLR447	TTTTCACGATGAAGAGGATGAGTTTTCATACAATTGGAGTCCAGCCTTATGTGAGTCAGTGAAACTAACTTAAATCAACAATCAGCTCAAGGACATAAAATGCACCAAATCGTCATGAGCCCAGAAGGAAACTTGAAGCTGGAGCATTAGAATTACTACAGACTCCATGAACATGCACTGGGAGGGGGGCGCTGACTCATGAAGGACCAGTGTAGGGACTCCAAACTAATTGCGGAAGACTAACAAACTTTTTGTATATTCTTGCGGAAGACCAACTAACAAACTTTTTGTATATTCTTTCGGTATTGTATAATGGAGACGGCTATCCTTCCTAATGTGACCGGACTAAGTGGCCATCGGCTGATTTGTTTTGACTATCAGACAACAATTTCCCTGCAA…
lncRNA_MluLR448	GGCAAACCCTAGCGGTGCAGCCATAGGAGCAGGCGGCACGACCATGGCGACCACGGCGATCGGGCATCGGCAACTCCACGAACTACAATGGAAAACGCGGAGTAGCAGCCCTGCAGAAATATGCATCAAAGAAGAAGTTGCAGGCCTCACATGAACAAGTAGTTGTGACATACTGTTCTTCGATTATTATGGGCTATGGAACTAATCTAACAATTATTGCTTATTGTCGGCGCAAAAATGTGGTGATGCGCCTGACACACTGCAAGCCGTAACGATTTGGGCGGAGTCAACCCGGAGATCTGCTTGGCTTCAACAAAGGACCGGTCGATCCTGAAAGTCCCACCGAGCGTGCCAAAACATGTGCCGGCGTAAAAATGTGGCGATGCGCCTGACACACTG…
lncRNA_MluLR449	CACGTGGAAAACATTGCGCTCTCGTCCAAAATATTGAAGCCCCATCCGCCGTCCTCGTTCTAAGCATCAATATGCATGCTTAGTGAGTTAAAAACGTGCTTGGGTGTGGTCGTGAATGAAAAAACAAGAGTTATATATGCATGGTGAGCTGGTGTGTTGGGAGGACAGGACGTGCGTAGTATTATACTACATATAGGAGTAGCAATATTTGTCAAAAATAGTGGTTCTAGGTACCTGATGGTTGTAGATATGGCGGCATATCTCACGTATATGCTCTTTCGACAGGACAGCATCGACCGATCCTGTGATGTGCAGTGCGAAAATCTGTAAAACAAAAGAAGACGTTGTTATGTTATTACGACAGGTAAGTAGAGGTAGCTAATATAGGTCGTAGTCGTA…
lncRNA_MluLR450	AAATAGTTGAGCTGAAGACAGAAGGTGTAGGATTACATGGTGTCGCTCGTCTGACATTCAAATGTGGAGAGTGAGAATATTTTTTGGTAAGCGTCAAATATGCGCGTTCTGGCTGTGCGTAGCCGGAACCTGTGGGAGCACGATGCCGATAAGTGAAAGGCATCGTGCTATGAAGGAGGATTCTATCGATGTGGTCAATGGAAGACGGTTACCAGAGATAGGGCTTATGCATAAAAAAATAAGCCCGTGTAAGGGAGATTACACAGGCTAAGGAGGTGGTTCCTGGTACAGCTAGCATTTTATGGGTTATGTTTTTCAGCGAAACGGATGATAACCTTAATAAATGCAGCTGTATGTGATCGGTTTCTAAGAATTTTCCATCCGGGAAAAATAATCGAA…
lncRNA_MluLR451	ACACCCTCCAGGCGGTTCTACCCGAATCACCTGGAGTCTCGGGGGCTACTGTCGGGGACCTAATACCAGGGTACCCCAGAAGGTGGAACCGATGACCACCGAACGTGAAAAACTTCTAGATGCATAAGGGCTCCATGTCATCCCTTGTTCGAGTGACAGGAGTTCGGTTCCGCCTCGCCCGACGCCTTGAGGGCGGGCTCGGTCTCGCCCGAGGGCTGAGGGATGAATTCCGTCTCGCCCGACCCCGGAGGGGCGGGGTCAGCCTCACCCGACGGCCCAGAACGAGCCTCGCCCTGATCGATATCTATCCCTCATAATGATGGGTACAGGACGAGACAAGACGTTCGGGTCAACCATGGCTCCAACGACCATACCCTGCGCCCTGGCAGGAAAAGGACT…
lncRNA_MluLR452	CGGAGGGAGTATATAGTTTTTCTTGTAAAATAAATATGCATTAAGTCTTGCTGTAAATGTTATTAGATTCATTTCATCGCTATATGAACCGCAGTCACTTCTGTCATAGTATCATGTGCTTCTCCGTTCGCAAATAATAAAAAAACGGCAGAACATATAAATCAAGGATACATAGATGGAACTATCAAACTCGGCTAGACGCTTTACAACCACATAATTTGGTATACAATTCTAACAGTTATGGTCATCAGAAATAGAAAGCTTGCAAAAGACAAGTTGATTTGAAAGCAAACTGAAGTGTGTATAAATGTATTGAATAGGAATTTATGTTTATTAGAAGAACATCTTGTATGGACAACGGATGCATGGATAATTTCGAAGATAATAGAACAAAACTAT…
lncRNA_MluLR453	TATGCTGCTGCGGATACCTTGAATATCTGTAGTCCCAAGTTGGGGCTCCATCTGCACTACTGCATAGAAGAATAGAGTAATTTTATACTGTAAGATGGCCACTTAATCTTAAGGTTGAGCAGCTCCTTTAAGATAAGAAAATGGAGTCGGCAAACTGGCCGCTGTTGAGGGTGGCAACACATAATCCTCGTGTACATCAGACACATTTGGCATTGGTGCCTTAACACACTGTCATTCCACCTCGTACACATGGAGTAATGTGGGTGGTATTATGATCATATGCCCATAAATCATTGTAAGCACATTTACAATGACAAAAAGGAGCAAAGCAGAAAAGAGAGCAAAATGTGCCACATATTGTATATGAATTTATGTTGGTAGAAGAATGCGGATGGCTAG…
lncRNA_MluLR454	AAACTGCCCAAACTAAACTGCTGTCACACAATTTATAATTCTGGAAGTCACAAAATAACAGACCCGATCATTTGAACCCAAATGGCTGAAAACCAAGCATATGTCATTCAACTAGAAGCACTGCTATTAGATTGTATAACCTTGACAGATTCAGATTGTATCCTTTCTTATAAGTGCAAACGTCAAACGACATCCAGACATCAGACATAGTTCAGTGCCTATGTATGTGGCCATGTTATGAAATGCAGTCAAATATAGGCAGCATTGAAGCATTGTACGACATGGTACAATCCATATCTGCTAGGACCTTCCCCCAATATAACTCTCAGGTGAACAATTTACATTGCATTACGACATGGTACAATCCATATCTGCTAGGACCTTCCCCCAATATAACTC…
lncRNA_MluLR455	ATTTGTAGTTACTATTGAAGACATTAACTTGAGAGCGCATAAAGTACTATAGTTATCTTGTTACTTTCATTATAGTTCGTAGGCCAAAATTGTAGTTGGAAAACCAGCTGTCTGCTAATCTATTTCTAATTTTTGAGCATTGGGTTCAAATGTAACATGTCTCTTGCACATATTATAAGGTAGAAGTACTAATAGTGTATCATTGTAGTTCAGTGATCTGTATTGCACATTGCCTATACTTAGCAGATTTATTGTACTGTGGATACAACTTTATTTACATCTGACACAAATATGATGTGCTGAAAAGTCTGGAAGTGAACTAGTATAAATCAGTGAACAAGTTACTAGTTAATAACTTGTTATTCAGTATGCTTTTAGGCAGTGTGACCTTGAATAGTT…
lncRNA_MluLR456	TGCTCCTCCGCCATGTTGGCGGGTTGTCGCGCCGTGGGGGCTTCGCCCCATCCTCGCTGCCCCCCTGCTGCTCGGCCGCTGGACGGCCGGTTCCTCCTGTCCCTGATTTCTATTCCCCTGTGTCCGTGTTGACCTGGAAAGAGATATGGGAGGGGATGGGGCACTGCTAGGGGCATCCGAGATTGTACCCCAAGGTTCGTCTTGCTGCTGCTGTTTTTTTTTCTTTTTTCCGATCAGAGATCGGGTTGCGTCGCCCTGCCGTTCGTCATCGCTTCATCCTCGACACTCCCGAAGACGAGGTTGTCGTTGTGCCCTTCAGGCACCTGCGGCAACGCTCGTGATCTAGCCATCCTCGCCGGCGACGCCGCCTTTTCAGGCGGTGGCGCCACCCATGTTGCT…
lncRNA_MluLR457	CCAATTAATATTGTTCATATGATAGGATAACTAGATTGGAAAATTAGTTAAGAAGCTAAGATTGAGTCGATAACCTCAGCACCTCGATATAAACTGAATGAATTTATGAAATTGACAAGAGGATCAAATCGTTTTAAGATAGTTTCTAGACACTTACTATATGTGTGCATGCATATGTGAATGTAGAAGAAGACTGAACTTAATTATATGGAGAAATCACTTAAATTGTTATATATAGGACACTATTAAAATGGCACCTGCATGGCCACATTTTATATTAGCACGCATGATGGTAGGGTATTGGACTGAACCCTACTCCACACAGCTCCTCAGGTTTATGCATGCTTTTTTTTTTCCTATCCTTCATCAGTTCATCTCTCTCTTTCTCTCTTGGGCTCT…
lncRNA_MluLR458	GCTCCAAACAGCCTACCTGCAATTTTGCACAATAGCACGTGCAAAACGTTTTTGCAAAACGGTATACATGTGGATGGCAAAGATGCTAGTTAGCAAAAATTAAAGCTCAATACAACCTACCTGCCGTTTTGCACAGTAGCAATGCACAAAACGACAATCACAGTTTCATATTACCTTTTTCCAATCATCTGTTAACAAAAACACACAGTTTAATATTACCTTTTCTATCGTACTTAACCAGAAGGGCAGGCCTGGTGCAAGCGGTAGAGTCTTACCGCCTGTGACCGGAAGGTCCTGGCTTCGAGTCGCGGTCTCCTCGCATTGCACAGGTGAGGGTAAGGCTTGCCACTGACACCCTTCCCCAGACCCCGCACAGAGCGGGAGCTTTCTGCACTGGGT…
lncRNA_MluLR459	CTCTCCGGCCCAGGAAACCACGACTCACCAACCAGGTCAGGAAGCGCTTCCTCTCCGCCCGCCGCCGCCGCCGCCGCTCTCTCCCTCCCTCCTCTGTCGGTCAACGAACGGTATTCTCGTGCGGCAAGGTTGGCTTCCGCTTCTCGGGGAGTAGATCGAGGACGGCGGCTGGGGCTCCGGGAATGGGATGGAGAACAGGAGCGGGACGAAGGTGACTCCGGGAAGGTAATAAGACTGGAACACCTGTTGCAGTGCAACATACACCATCAGCAGAGAAACAACAAAGGGCCCTGAAGCCTTCAACTCCAGCAACAACTACAAGCTTTGCTGATTATCGATATGCCTGCGGCCTGCCCCTATGAAGGCTGCAACAAAGCATACATTCAAAGTTACAAATGG…
lncRNA_MluLR460	CAAATTGGCGTCCTCGGTGCTTTTCCTTGTGTTGTTCCCTATGTGAGTTTCTACACTCCAGGTACTTCTTCGTGTTTGGTTTATATCGTTTGCCATTTTTTGAACTTTGATTTTTCAGTTGTTCACATGAAACTATATATGGACAAATAACATAATATTTATTCATCTGTTCTGCCTACCTACACCTCCTATTTTGGTCAGGTAGATGTATAACTCTGGTACGTACGCCTACCTACACATTCTGTTTTGGTTGCGGATCATCCTTGACACATGTCTTTAATTTATCCATATGGTACATATCTTATGATAAACATATCGGGGGAGTATTGACAAGTTTAGGTACAAAATACACATTAAAGTGAAGTCATTACTCTAACCTCCAGATGCCTGACTTGTGTC…
lncRNA_MluLR461	ATAAAGCACTTAGAAAACCCATTCCACTAGTAAACAGAGTTGAAAAGATTAAACCAGTCCTGAAATAGGGGAAATGTAAGTTTTATCTCATTTATGCTTGAAACAAAGCAAGGAATGGCATACAAAGACTAGAAAATATCCAACTTGCCCCTTTCTAGTTTCATGAAAGTCCTGATTAGATCCTCTAGAAAAGCAGTTTTTTAATACCCATTTTCCAAGCCAAAGCATTATACAACTAACTCTTCAATATAGTTCTCAAAGTAGTATTGCAATGTTGCTGTGGATCCCTCTTAGCATTCAGATATAGGAAAAGTAGAGAGAGCACATACGAGACATGAAGGAAAATTATCTATGCTTTTACCCTGTAATCCTTGTGAATCATTGTATGAGGTAGCTTGC…
lncRNA_MluLR462	ACCTACAGAAGCAGGGCAAGAGACCTTTTCCAAGATTCACATATAGCCTTTTTTGGTTTCTTACAAGATTGACATGTATAGATGATTGCAGGATCACCGATAGCAAAGGCAAGTAGAGTTGTGCCTGCCTGCTCTCAAAATCCAGTGGAACCCGGCAGAACATATGAACATAGGTACGCACTAAGCACAACACGAAGAATTGTAGGAAAGGCTGGTTGATGGCTTAATCACCGCGAAACACCTCACGGCCACTGCGATCTCTGAACTATGAAAGTAGGCAAATAGTAGGAGCATAGCAACACAACGGTGATTTCTGAACTTTGAAAGTAGACCAACAGTAGAGTTTTTCCAATGGACAAAACAAGGTTGGCACCATCACAATCAAACGGGCTACTACTA…
lncRNA_MluLR463	TTTGTTGCTGGTCCGGTTCGCGGCCTTTCCAGCAGGTTGTATTACCGTAGTAATGCAAGCGCGTCTCAGCGGAGACAATACTCGCCAGTAACTCTCTTTTTGTCAAGCAAAAGAGAGTTATTATTGTTCTGTTAGTGTATTATCCACTGCGGCCCTTTCCGCCGTCTCGCAAACGGGCGCTGGCTTTAGGAAAGGATGTTCCGTGGCCGTAAATGCAGGTGTTTCACAGCGCTTGCTATCGCGGCAATATCGCCAGTGGTGCTGTCGTGATGCGGTCTTCGCATGGACCGCACAATGAAGATACGGTGCTTTTGTATCGTACTTATTGTTTCTGGTGCGCTGTTAACCGAGGTAAATAATAACCGGAGTCTCTCCGGCGACAATTTACTGGTGGTTAAC…
lncRNA_MluLR464	TGACAGAACCGGCATAGAAGATTGTCAACTGTGCCGTCTTTGGCCTCACCGCATCCCTTCACAGGCAAAACAAGCGATGTTTCAGTCGATACTAATTTCACAGCCACTTCTATAAGTCACGGTCATAACAGCAAACAAACTACCTTGTTCCATAGAAACCCACAGTAGAACTGGCCACGGTGTTATTGATGGCAAAAGGCG
lncRNA_MluLR465	TAGTACTAGCCCCGGCGTGTATGGAAAGTTGCACCGGTGGCGTGGCGGTGAGTGAGCTCAGGCGGTGGACGTGCCTCTCGTGACGACGCCTCTGCCCGCCTTTTCTCCCCTTTCCCACTATGCTTGCTTAGCTGTAGCAGAGCAGCAGGAGGGTCGAGCTCGCTCGCTCGTGTCGTGCGCGCGGCCGGTCGCTTTGCGTCT
lncRNA_MluLR466	ATTCCCAGGAGAATGCTTGCATATTCACGAGAGATATCTTGATGGGTGCAATAAAGCCCTGTTTAACAACCAAAATATTTAGGTTTGGACCTCAGAACCATGCAAAAAATGGAAATTTGATTGCAATTTTAACAACATGACCTGACAATGCGAATCTGGAGAGTGCTAGACCACTTGTAAGAAAAGCAACAATTTCCCAGG
lncRNA_MluLR467	AGCTCTGCTCCGCAGCTCATGGCTTCCTCCTCCGTCTCCCTCCGTGGCGCCATCCTCCAGCGGCCCCACCTCACGCCCCGCCCCGCCGCCCGACGCGCCTTCACGACGAGGCGCCGCGCCGTGCCCGCCAAGATCTCCTGCGTCGGATGGGACCCCGAGGGCATCCTGGGCGCGCCGCAGGGCGGCCACATCGCGCGCCTC
lncRNA_MluLR468	GGAGGCACTGACCAACCCGACTCTCGTTCCAGAGGAGAGCCTTCCCTCCCAAACTTGCACGCCGCTTCCGCCCCTGCCCCGATCCAGATCCAGGGTGGAATAGGGAACGGCGATACACCATGGCGGATTTCTCCAAGGAGTCTTGCCCTTCTGTGAAGAACATTTTGCTTCTGGATTCTGAAGGAAAGCGTGTTGCTGTAA
lncRNA_MluLR469	TGCTAAAGCAATTCTTTACTGAGGAAGTCCTCTTCGGAGAGCACGATGGCAAGGTTGGATACTGCCAAAAAGTGAAGGAGGTCACTAGGCAATCACTGACTACAGGAAGTGGCTTGCAGTATATAACACTTAGTCGCGACAACGAGCAGGGAAGGGATCGGGCCAGGCCACGGCCACGGGATCTGCTGCACTCCCTAGTCC
lncRNA_MluLR470	GGAACGGGCGCGGGGAGGAGCGGGCGGCGTCGATCCGGAGCTCGGCGAGGAAGGGAGGGTGCCGGAGCAGCTGGGCGGCGCGGCGTGGGCGCGTGGCCGTCGACCGGGCGGCGCACCCGTGCGAAGGCAGGCGAGAGACGGACGGGGACGGGTAGGGAGGAAGAGGAACGGGGAACGCGGGGCAGCCGGCAAGGATATCCG
lncRNA_MluLR471	CATCGCTCCGCCGAGGCCGAGGCCCCCCATCCCCATTCCCATCATTCCCATGGAGTCGTACCCGCCGGCCGCCGGGAAGTCGTAGTCGTCTTCCATGGCCTCCGGAAATGGAAGCTTCTAGAAGGAGGAGGAGTGCGAGTGGCTTCTCGAGCCGGGCGGGGGCGTGGACCGCGTGCGTGCGCCTTTCGAGTTTCGACTAGC
lncRNA_MluLR472	ATCGGTTGTGGGTTATTGGACAGGCTTGCCTGAAGCCCTCCTGTTGATCTCCATTCCCTTAAATAAAAAGGCAACACAGATTTCGAATGCTGAAACCAAGATAATTTGCATACTGTTACTACAAAAAATGCTATTCATGCTACCTTATGCTACATATAATATTATCGTTGTTGACTCTATTTAACAGCTCCCTGTGTGCTT
lncRNA_MluLR473	TTGAGTTCAAATAAGCATACAGCACAGGCGAGCTGAATGCATGTATATATATGCACGAAGCTTAATACAATTCCGAAATGCTCTCATGTGTATCATGTATACATATCTTTCTCGTTCAAAAAAAAATGTATACATATCTGCCATCATCATGCACTACAGGCTCATCTGTAAGCTGCCACAAAACCGAATCAGCTCAGGATC
lncRNA_MluLR474	TACCCGGACGAGAACATCGCCATCACCAGCTGCGCCATGGACGGCTACCTCGAGGAGGGGGTGGGTTCTCGCCGCTGCTCTGCTCTCTAGTCATTCATTCATTGATGTTCATGTGTATGTATCCCTGCGCTAATATTGCAGGGGGATCGGTGCAAGCTGGACATCGTGAGCGGATGCATGGACCCCGGCTCCGACATGTTC
lncRNA_MluLR475	GGTGGCTATCGCCGTGGTCGCCATCGGAAGTGCACGTACGTACGGTGAACTAGGTGGCCGGCCGGCCGGTCGTCGTTCGGAGAAGAGAAGTGCTGGCACACGGATCGATGTAGCTGGGGACTGACCGACTGAGGTTTGCTTCTGGCAGATCGGAAGAGCGTCGTGTAGGGAAAGAGTGTAGATCTCGGTGGTCGCCGTATC
lncRNA_MluLR476	TGGCTGCTCAGATCTACAGTATTTTGAGGAACTGTATCAGTACTATACAACTGAAAAGGTGAGATACAGTGTGCAATCAAAATGGTTTTTGACCTTCTTTTGGTATATATTTGCTAAGCTTACGAAATGTGATATGTTTACTAGGCTTGGCATCTCTGCGATCCAGATGCTGGACGTGTTTTTGAGGCATTGAGGAGGGCT
lncRNA_MluLR477	CGAGGAAGGGCTCGACAATGTCTTCAAGAGGCACAACCGCCTTGGAACAGCCACGAGGTATGGTGGTGTTTCCTTGCATGCCCACCAGGTGCTCGACTCACGGTCATGGATCGGATTGATTCGTTCCATGAATGTGAAATGCAGGTTCGCCGTGGAGGCGTGGGGGCTCAAGAACTGCTGCCAGAAGGAGGAGTGCTTCAG
lncRNA_MluLR478	AGCCAGCCCAAGAAGATCGTCGGCCTTTCTAGCTTTCTTTCCCAGTTTTCACCACGACGCTGAGATGAGGCAAGGAGCCACGCCGCACTCTGATCGCGATCACGACTCGTGAGTTCGCGTCACGCGCCGACGCCCGACGCCCGACGCCCGACGCACACAGGCTGTCACATGGAGCCGGCGAGGCGGCGACGAGCCGCGCCA
lncRNA_MluLR479	ACCTGCTCTCCTCCTACATCACCAACAACTCCCAGGGGAACCCCACCATCACCAACCTGTCAGTCGATCTCTCTGTTTCTCTTCTTATTGCGTTGACACTGTGTCACCAATCTGACACGCACGCTATTGCCGGTAACTGCAGGCCGAGGAAATGGAACGTCTGCGTGATCGGCTCGCACGACCTGTACGAGCACCCGCACA
lncRNA_MluLR480	ATTCGGGGAGGATTGCTTGAAGTATTCTATGGAGTTTATGAAAAGGATCCTGACAAAGTTAGTTCTCTGGGCATAATGGCCAGCAGATGATAATTTATACCCTGTGATGTTCTGGGAAGTGTTGAATCCTGTATTCCTGCAGGTGCTTAAAGCAATGGTTCAAATGGGTGTCCTTGTTCCTACTGGAGATATGACTGCTGT
lncRNA_MluLR481	TCCCCTCCGCCTCGTCCCCCTTCAACCCCACGTCTCTCTCGCCGAAGACTCCGGCCTTGGCCTCGGCCTCGGGAGGTGGTGCTGGTACTGGATCTGGATCGACACAATGGCGCCGCTCCACGCCGCGCTGCCGCCGCCCTCCGCCGCCGCCGCTCACCACCACGCGGCAGCCCCGCCTGTCTTCCTCGCCCGCTCGCCGTA
lncRNA_MluLR482	ATGCTTGAATCTTGAGCAAGTCATCATTGGCATATTTCTTCAGAATAAGACTCAATCAGAAACAGTCCACATATGCAACATGCTTGCCACAGTAGCATTTTTCTTCCCCAGCCAGACACAACTAGCAAATTGCAGCAACATACAACCACAGCGACGGCGACACAGGCAGACCAAGGAGAGGGGCGAGGCGCGGCCGGCCTA
lncRNA_MluLR483	GAAGTCGTCACCACCAATCAAGCAGTTGTTCTTAATAGCAAGATCAATCAGCCCTACAAACATGCAACAAGTATTAATAAGCCTTGGAACACAAACGCGAGTATGCGACACCATAAAACTTTGCGCACACCCCAAACCACCCACCTGGCACAAAGGTGTTCTGGGGGCTCCCATTAATGAACGGCACCCCCTCCATGACAC
lncRNA_MluLR484	CCTACCTAGCAGTACTTCCACCACCACCGCCGCCCCCTAGATCTATTTATTGGAGTGTTGTTATTCAGTAGTACTAGTAGTAGGGAGATTTCTTCGTTGCTGTTGTGTCGTCGTCGCATTTTGGCCGGATCTGGTGTCCTTAGTGGAGAGAGGGTTTCTACCGTGTCGTGGTGTCGTTTGTGTGATCTGATCCCCTTGTAG
lncRNA_MluLR485	AACCACCTCAACTGATGTTGGACAAGCTTTTCTTCAATTGGTGCTACCTCTAGGCGATCACATATATCATCGTTCCGAACTCCGTCCATTCTTGTGTGACCGCAAATCCATCGCAACATACACATTTCTGCAACACTCAATTGTTGAACATGTCGAATCTTTGTAGGCCAACATTCTGCTCCATACAACATAGCCGGTCTA
lncRNA_MluLR486	CCGGTGCCATCTCGCTCCCGTGACCCACCCCGTCGCGTCTCGGGTTGGCTTCCTCCTCCCGACGACCGCCGAGCAGGAGCGGAGCTCCGCGCTGCTTCTCTCTCCCCCTTCCGAGAGGCCCGAGCCCTGATCTCGCGCTGAAGGCGGTGGTATCAGGAGATTAGCGATGGCGAGGTGGCGGCCGGCGGCGCTGCTGGTAGT
lncRNA_MluLR487	GTGCCTCCTCATTCAAGGAGGCCATGAAGATGGGAGTTGAGGTGTACCACAACCTGAAGGTGAGCAACTAATGCATCTATTGATGTATCTTAAGTGTGGACCCTAGGAATATGAAGTCAGAATGCTAAATGCTTCTGTATGCAGAGCATAATCAAGAAGAAGTATGGTCAAGATGCCACAAATGTTGGGGATGAAGGTGGT
lncRNA_MluLR488	TGAAGTCCTACCGTAGCTTCCTCCGATCTCCTTGATCCGGTTGATAAGTGGTTGGAGCTGCATGTCATGATCCAGGGGAACTTCAGTGAGTAGAGAGTGTCCAGGAACCAATAAACAATCACAAAATAGTTGGAAATGCAACCTTTGTCAGGAACTCTGGCGTGTATATCCGTCCTCGAGGCCCTTTCGGGGGATTCTCCG
lncRNA_MluLR489	AAGCAGCTGGTGTGGAGGTACCATCAGAATTCCTTGCTTCTGACTTTTCGTTTGAATAACTGGCAAGAAGCCAACAGAGTACACATTAAGGTTCGAGTGATAAGTTTAGCCACGATAGTTAGGTGATATTAGAAAAATATGATGATACTCACGTTGACAGTATTGTGACCCAGACAAGCTCCACACAGTCGACCCATAGAA
lncRNA_MluLR490	CAGCTGCACCCGCTTCGCCGGCGACGAGGCGGCGGCGGCGGCCTGGGGCACTGCCGCGGAGGGCTTGAGCCCGACGACGCTGGAGTTCACGCTGGCCATGACTTGGTGTGGTGTGGCTGACTGGCTGTGCGTGCTTGGAGCTCGGTTGGCTAATCCTGGTCGGACATCAGGAGGTTAGTGCAATGGCATAAGCCAGCTTGA
lncRNA_MluLR491	CGACACCTTCACGTTCGGCGACACTCCCGTCCCCGGCTTGGTGTTTGGCTGCAGCGATGCTATTCTTCAGGGGAACTTGTCCGGCGCGTCCGGCAGCTTCGGCTTAAGCCGGAATCCACTGTCGCTGGTGTCGCAGCTGCAGCTCTCCTGGTTCTCCTACTTCTTGGCGTCGGACGACGACGAGTCCGACGACAGCAGCCG
lncRNA_MluLR492	AAATTATTTATGGGATACCCGCATAGCAGTTACAAGCTATGAACATTGGTTACACAATGACGTCCAGGCAAGCCTAAAATACAAAGCCGATTCAGAAAATTGAGAGCAAAGGTACATAACATCGTAAAAATTAAGAGAGCCAGCAAGCTAGCATTTTATTTAGTAAAATCGTTCACCCGCCGGTACCCAACCATTTCAGTT
lncRNA_MluLR493	CTTCACGGAAGAAGAGGAAGATCTTGTTTTCAGAATGCACAGGCTTGTGGGGAACAGGTACACTATATATGTGTTACTAAAATCAGACAAAATAATGTCTTCCATTCCCCTGATTGTGTTGCTCATACAATGGCATTATGTAGGTGGGAGATTATAGCAGGAAGAATCCCAGGAAGGACAGCAGAAGAGGTAGAGATGTTCT
lncRNA_MluLR494	GGAAACTCGGCACCGCCTGCTTGCGCCTGAGATGGGTCATTCGAACCCGCCGACGGAGGCTGCATAAAGGACAAGATATTCAGGCGGTTAGAGTGGGTCATCTAATGAAAGCACTAGTCGAAGCAATATGGATTCATACTCACTGGACTAGCTACAACTGGCGGCGGCGCTGGAGCGAACATCGGCACAGGTACACCGTTCA
lncRNA_MluLR495	CAGTCCTTGCCGAAGCTCACTCGCCTCTGGTTGGCCGTGCTCAGCTTCCAAGCACCAATCGATGCTCATCCAGAACCTGTGCACGCACAGCACCAAGAGGAGGAGCAGCAGTTCACATTAATTGGATTTTCAGCAGCAGTAGACTTTTGCTAATTCCATTTTCAATCGGCAACTTGGCTGGCTTCTTTCTTTTGCCACAGGG
lncRNA_MluLR496	TTTCCTTTTTTGCTCATCAATTCGCTGTGCCTACTTGAAGTTTTCCTCTAGTTCCAATGACCTTGTTCCACAGTCTTATCATCTGGTGTAGAGCTTCAACTTTTCCTTGCAAAATCATTGTAAAAGGGGGTATCCCAAGCCTAGGGCCCTTGGGCCTTGGGCCGTGGCCGTGCACCAAAATTATCTTGGGCGGCTCAGGGGC
lncRNA_MluLR497	GCATCGGCTGCTCGCGCCGCCGCGCCCAGCGCGTCGTCGCCATGGCTGGATCCGGCAAGGTGCGCCGCCGCCCCCGCTGTTTCGCCACCCGTCTTTAATCTGCCCATGTGGATTCTGCTCTCATGCTCCCGCTTGACTCTCCTTTGCAGTTCTTCGTCGGAGGCAACTGGAAGTGCGTAAGTGCTTGTTCTGCTTCTCCAGC
lncRNA_MluLR498	CCTGCCGAGCTTTGTTCATAGCCTGACCTTAGATGAGAGTGAGAGGGGGCAGAAGATGAGCCCTAGGCCATGTGCTGTTTGATAGTGGGGCTTAAGTGCGATATATTACCCGATGGGAACGCTGAAGCTACTGTAAAGAAGGGGAGAGTATTAAGAGTACTATATATATATCCTTAGTAATCAAGTGGATAATATAGCCGTA
lncRNA_MluLR499	AATAATGTTTGAAAAGCAAGATATTTCTCTGAGGCAGCCCTTTCAACTAAAGTTCAGCCTGCAGTCCAACATTTCAGCTCAGAATAGACTGGCCTGGTTCAGCAAGCTATAAACTATGACAATGCAACGGTGACCTCTGACCAAATCATGTTCCAATGCCCTGTAGTCATTTTGTGTGGTGTGCAACACAACTTGTGTTATC
lncRNA_MluLR500	AGAGTGAAAAGGAGCCTGTTGATGGGACTTGTCCTGAGAGGTTGTTGTTCGAGAGATCGCTGCATTTTCATGATAAGTATATTATATATTCATTCAACACATAACAAACATCAAGAGAACAATAGTAGTGCGCATGCTACTTACAGTACTTGGAGAGTGGAGATATTGGTCAAGGATACAGGAATTTGACCAACCAAGCTGT
lncRNA_MluLR501	CCTTTACTACATCAGCTGGCCCATGTAGATCTTCGATTCGCAACGGAAATGTTAAGTGAGCCGTTAGACATGGTTGCATAGATTGACGTCAATTTTATGCAGGGTGTCTGTACCATTTTGTCATACATCATGTTTTGCCCATATTTAGTGTTGCTAAATTTGAACAGAGTTACACTATCTATAAGCAATTTTCTACTAATGG
lncRNA_MluLR502	TCCGATCCGATCACATACACACACATCGCCATGGCCATGATGAGCAGCATGGACGGCGGCAGCAACATCGGCAAGGTGGCCGCCGTGGTGGACGCGGAGAACCCGGCGACCACCATCGTCGTCGGGCCGCCGTGCGCGGTAGTGGACTCCGACGACGACGACGACCTGTCGCAGCGCGGCAACTGGCTGCGCGCGGCGGTGC
lncRNA_MluLR503	AACAAAAATAAAGTAATTATGAGGATAATTATGGCGCTTCAATAAGAACGTTTGGCAACATACACATTGCACTAGCCAAGCTGCTGTTCTCAAGCAATAGGCACCTGGCAGGCCTACCCACAACACAACAATATAAGGTTGGATTTCCATCACTAATGTCTTGAAGAAATACATAGGGTTCGGACTCAAAGATAAATATTTG
lncRNA_MluLR504	GTTCGGCGGGGAAATATCTTGGCGGCCAAGGGAGCGTTGCCAGTAGCCATGGTTGAGCTGTCGACGGAAATCTCAGAGCGGATGAGATCGACCGCGGAAGACGACGACGGACAGAGGCAGTTCACGGGAAATATCTTCGGCAGCCCTGTTTCACGTGCTCGAGGAGGAAGACGGCGTCCGCGGAGACGACACGGTGCGTACG
lncRNA_MluLR505	GTGGCGCGTGGCGGCGGAGGCTTGCGTGGCCATGGCCATGGGCGCTGCTTCTGTTGGAAGAAAGTATCGAGCAAGCGAATCTCGCAAAGAGGAGAAGAGCGTGCTGGATGGAGAGGGCGCCGCGCGAGCACGCAGCTAAGAGGACAAGAGGTGGTGCGTGCTGGATGGAGAGGGCGCCGCGCGAGCACGCAGCTAAGAGGAC
lncRNA_MluLR506	GCGGTTGCCGGCGCTCAGCCCGATCACCGCCGGCGTCGCGGTCATGGCGTCCCCTTCACCTGCGCACGCCGCGGCCGTGCGTGAGTAACTGAGTACGTATGTATGCACACATGACACACCTACCGAAACTCCGAAAGTGATAGAAACAACCCGCGCAGGCGAGGCGAGCGAGCGAACGCCGGACTTGTACCGTACCTCGGTA
lncRNA_MluLR507	CCGGGAGCAAAATCGGGGCGGAGGGGATGGAAGTGAGGAAGGCGGATGGCGGCGCCGGCGTGCCAGAAGAACGCAGGGAGAACGGAGGACGATTCGATTGGTTCGGATTCTTCAAGAATCCTTATGTATTGCTACAAATCATCTTATACGTCTATCTGTTTTACACAAAATTACCTGGCCTTGATGAGGTGGGTCCACTGAT
lncRNA_MluLR508	ATGTGTCCACAACTGTGAAGGAGTAATACACGCTGCTTCCGCTGATAGTCATGTTAAACACCAGCTCATTGTTTGCCTTGAGTGCAGGAATTCCACTAAACCCTTGTCCATTCCATGTGCCGAACCTGTACTTGAGGACAGCATCCTGGAACAAGAGCACGTCAGGCAACCGTTTCGGATCAAGCTTGAGGTAGTAGTCTCC
lncRNA_MluLR509	CCTCCACTCCTCCCGCCACATCTGGCACGGCCTCCGGACCGTAACTCCGGCCACCTCCGCCTCCTCCTCCTCCTCCTCCTCCCCCCTTCCATGTCGCCGCCTCCCGGACCTTCTCCCCTCGCGCGTCCTCTCCCCGCGGCCCCTCTCCACCTCCGGCCGCGACGACGACCGCAACAAGCCGTGGAGCTTCGCGGCGGACTCG
lncRNA_MluLR510	GGCGCGCGCAAAGTTGGCGCCGCTGGTGGCCAGCCTCTTCTTGTCGTTCAGCTCCTGATCGCAGCGAAAAATCTTGTCAGGCTTCAGGTTCACTTTCATCGAAACAAGCAACAGCTCTGGTAAATACACACACACACACAAAAATGACCTTGTTGGCCTTGCTTTTCTCAAGGTACTCATCGATGATCCCAGCCTTGGCCGA
lncRNA_MluLR511	AGTTGGGTTCCCCGGGGGCGCCTCAGAGAACGACGCCATCTCTGCGGAGCACGAAGCAGGGTACCTGAGCTAGGGTTAGGGTTCCGGCTCGCAGTTGGAGGCGGCGGCGGCGGCGGAGACGGACAGCCCTGTTGCAGTGTTGCGTTCTCTCGTATAAACGAGACGATGCAGCAGGCAGGCACACACCGCGTACGAGAAACGC
lncRNA_MluLR512	CAGAGTAGCTCGATTTAGGCTAAGATTCATCAGTTGCTGAAACAAGGTGTCCAATACAAATGTACCATTAAACACAAAGCATCTACAGAACAAAGTCACTTCGAACACTGCAGCTCCAGCTGGTATATTTTCTTTTCTTTAAGAATCATGTAAATAGGAGCACAGGACGGGAGGATCAGCAGCATGGCTGTTCACTCTCCTG
lncRNA_MluLR513	CCCGCCGCAAGACCGTCACCGCCATGGACGTCGTCTACGCGCTCAAGCGCCAGGGCCGCACTCTCTACGGATTCGGCGGCTGAGCGTGGCTCCGTCCGCGTCCTCCGGCCATGTGGTTGTGGTGGTCAGGCGCTAGCAAGGGGGTCCCTGATGGATTAGGGGAGTCACTTTGTGTTGGGTCTGCACGGTGTTTAACTTAGGT
lncRNA_MluLR514	CATCCCTTGCTTGGGTTGAACTTCTCAAAGGTTTTCATCAACCCACAACATCCATCCTGGCATTACAGCTGACACACATTCAAAACCAAGAAAATCTCGTAACCCCCAGAAAATCTCGTAATAAGCAATCTAAAAGCGTCAAACCTGCACCAGGTCCTGAATGTCAAGGCCATGTCCTTCATATTTCCTAGCGACATGTATC
lncRNA_MluLR515	GTTCAGACAATCCTTTCCCCGGCATGGGGACACAGCAGCAGTTTCCACCATTCACCTCGCCATTCGGTGCTTCGCCATCCACCAATATCCCACACATGGATTGGAGCCCTGCTACGATGCTAGACAACCTCACCTTCATCCAGGAGAAGATACGGCAAGTGAAGGATGTCATCCGTACAATGGTGGACAGTGGGGGGCAGCT
lncRNA_MluLR516	CAAAGAACATCTTCCACAGGAACGAGCGGAACGGAGCAATACCTGTACCGGTGGCAAGCTGGAAGCAATTGGCATGACTGTGAAATCTCTGGCTGTCGTCAGTTATTAGGCACTGATCAACAGGAGTTGGCTCTCAAGCTTACCATTATAATAGTAGCGTTGGGGTCTTTAGGCATGAGCATTTCTTTGCCAACTGGTCCTG
lncRNA_MluLR517	CAATTCCCTCATAGAATGCAGTGCGTTGGCAGTCATTCAGGTACATGGTCACATACACCTGCAAAAGGTCATGTAACACTAACTATGAGGAGAGACAGCCTTTGGAGTTAATCGATCTATATAACAAAAGAAGAGCTTTAAATTACCGAGAGGCAGAAGAATCGTGACCAGAGCTTGGCCTTCCAGTCATTGAGGAACTGCGG
lncRNA_MluLR518	ATTCACAGTGAGGGAGGTGGATACATTTCCTTTACTTGTAACTTTTTATATCACAAGTATAGATACCAAAAAGACATTCTTTAGGAAGGTCAAATAAATGTATATGTCCCCGGATGGGAGCTCAAGGCAGATATAGACTAGGGTCCTAATTACGCCCTGCAACTGTACCTGCATGCATCTTGAATAGATATATAAAGGTTTGC
lncRNA_MluLR519	CCACTGTGGGTACTATGAAGACTGCCTACACTACTTATCATTATACCAAACTGCCAAGGTAATTCTTTCAGACATGACCCTATCATGGGAGTGACCCAGAAAATGTAAAACTCACGAACATCACTCTGCATTGTTTCTTTGCAGGCTGGGCAATCCCCAATGAATCGATTGGAGGTCTTGGAGGAGGAAGCTGTGAATACTCT
lncRNA_MluLR520	TTTATACTTTACAGTAACAACTTTGAAGGTCAAATCCCAGCTTCATTAGGCAATGCTTCAGGGCTCGAGCTTATAGCTCTAGGTGCTAACTATTTCACAGGTGTAATTCCAACTTCTTTTGGTAGGCTCACTAAGCTATATAAACTAAACCTTGAGGACAACAATCTTGAAACACCAGACATCCAAAGTTGGGAATTCTTATA
lncRNA_MluLR521	GCAGCAAGCCCCAAGAAGCAGAGTCCAAGCAGGAGCCCATCTGGCTCACGCTCTCCTGATGTAAAATGATTCTATTCTTATTTTCTGTACTTGTTAATAGCAAACACAGCTGAACTGACAACAATTCGATCAAAATTTGCAGGCGAAACCTGAATAAAATTGATATGCTGTCGAGGATTGCAGATGGAGTCCAGAGATCTTCT
lncRNA_MluLR522	AAATGACATTAGTGGCAGCTCCAGTTCTGCAGGAATCAGCAACATCTTGTACAGGGCTGGAACACAAAACAACAAATACGTCATACATTGGAAGCAAACAAGAAATTCTACCATCATACTCGCTGGCAAGAAAAGATTCTAGATACCTGTAGGCATTGCTTGTGTAGTACTCAGTAACAAAACCAATGACTAGGCCAGCCCAG
lncRNA_MluLR523	GTGGTGACAGCATGGCACGTGTGCGAAGAAGGTTGATTTGCTCACAAAGAGGAAATGCGATCGAGCAGGATCAGAATCCTTTCGTGTAGCAGATGGAAGTGTATGTATAGTCGTATAGTAAGTGCGTATCATCATGTACGTAAAATTAGCTGGTTAGGACGACTGTAGTGTGTGATGTTGGAGATTAACTAGATTGGTAGTTT
lncRNA_MluLR524	AAGAATGGACCGAGTTCGGAACGATGATATACGTGATCGCCTAGAGGTAGCACCAATTGAACAAAAGCTTGTCCAACATCGGTTGAGGTGGTTTGGCTATGTCCAAAGGAGACCTTCAGAGGCACCAGTGTATTGTGGAGTGCTAAGCCAAGCTAATAATATGAGGAGAGGTAGAGGAAGACCGAAATTGACATGGGGGAGGC
lncRNA_MluLR525	AGAAGCATCCAAACACTGCCGAAGTTCTGGAACTCAACCGCGGCCGCGGAGAAACCTCGCTCCTCACAGCCGCCGTCCTGTCAAGCTCGGAGCTCGGTGCCCTGCTTCACATCTCCCTCCCGGCCTCCCCATCCGCAGTTTTCACATGTCAGGCCATCAGCACCACCATCGCCTGCACGCTTCTCCATCTCCGGGCCTCCTGC
lncRNA_MluLR526	TCTCGCCTGCCTCCTGAATTTGGTAGCACCCGTGCGCAGTGAAGATGCTGGCCGCGCCGCCGCCCAACTCCTTCCTCGATTTGGCTGCACCTGGTCGCACCACTGGCCCCCCGCGACTAGGGTTAGCTTCGCACGCCGCGGTGCCGCAAGCGATGAGATGCACGCCGCTCGCAAGGGGAGGACGTCACGCGACGAGGAGATGC
lncRNA_MluLR527	GGGTTGTTTAGATCATGGAACAGCTTTGGGACCAATGTAGCTTGTTGCTTGTCGTGGTATCATAGTGTAGGAAAATTTGACCTCTGATGTTAAATCATTATCTTGTTTTCTTCACTGTGCATGTAGTCTTAAATCGTGTGTTCTTGATTTTTACTTTATTGGAGCTGTGATTGTGCCATTCAATTTTATTCTGTTACTCACCT
lncRNA_MluLR528	CAAAGTGGCGAGTGGCGAAGTAGGACAGCAGCGACGGTCGCGGGGACACCGGGGCTGCAGAAGGCGGACGCCGCGCCGGAGCTGGTCGCGAGCACGCTGGGCCCCAGGTGGTTGCTCGATCGAGCGCAGTCTCCTCTCCGGGTTGCGGCGCCGAAACCTTGAGACGCCGGGTCGGGTGGGGTGGGGTGTGGTGAGCGAGAGGC
lncRNA_MluLR529	CGGAAACAATATCCGAGTTCTTGAGGATAACCCAGCCCGAGTCGATGTCACTCAAATCGTCCCCCTTGCTCTGGTCTTCCTGCGCAGCAAGAGCGGAGGTGGGACTGATCGGCTGCATGGTGAGAGTCGCCATGGATGGAGCGGAGTGATGGGGATTCGATTTGGGGCAAGCGAAGCCGATGAGGAAAATTTGGGAATGAGAG
lncRNA_MluLR530	ATTTGGCCATGATGACTGTCATTTTCTTCTGGGCTGCGTACAAGACTGACTTCTTCCCGGTATGGACCTGTAGTTTGTTAAGCATTATTAAAGTTTTGAGGGATCATTCAGTGTGTTCATCCTTGTCATTGTTGCTAATTTGCAGCGACTGTTCCATGTCGAAAGCCTTGAGAAAACTGCCCAGGATGATTTTCAGAAGCTTG
lncRNA_MluLR531	TTTCGCCTCTGCTAGCCTTCTCCATATTGTTGAACAGTGTTCAGCCAGTGCTATCAGGTATCCTTCTCAGTTCTACTGATGATAGAGACTGCTACACTGTACAACCTTGTTTTGTTGACACTAAAACGTCATTTCATCATTTATAGGTGTCGCTGTTGGTGCGGGCTGGCAAAGTGTAGTCGCATACGTTAACGTTACATCAT
lncRNA_MluLR532	GCGCTCCGGCTCCAGCTTGTTCTCCTCCTCGAAGCTCCTCTCCAGCAGATGCACCTGCACGGGCGCGCGCCATGCCCATGCACGCGTCAGGTCAGGCCACGCCATGCCTCTACGTGTTGCCTTGTAGCTAGGTGGCAAGAGTAGTTGACTACCTGCTCCGGGGTGAGGCGGCGCTTCTTCTCCGGCAGCTGCTCGTCGTAGTA
lncRNA_MluLR533	GGCTGATAATTCCAGCAGCCCCAATTGCTTCGTTCACCTGAGCAATTATTGTTGTTGGACCGCCCAGCAAAGAAGTCCCAGAGTCAACAATAGCAGCACAGCCTTTGGCGCAGAAACCAGTGGACTGGCCATCAATGAGAATATCCCCCATGTTGAACTGCCAGTAACCTTTGGTGGAAACAGGAACATAGGTGTGGTTTCCC
lncRNA_MluLR534	CACTCAGAGCTATCGCCAAGAACAGCAATAAGTTTGCCATCAGGACTCGCTGATGTATCCTGCAATGGAACCAGAACTGCAACCATCATAATGGAACAAGATTTGAGTTATGAACTGCCTGAGGATGACATGAATATCAACTCACATTGACCGACCATGGGAATCTCAAGTGGCTAAGTAGCTTGAACCTTTCGGTATCAAAA
lncRNA_MluLR535	CCAGTGATATCCTCGCGCGGGTCCTCCATGAAGCGACTGACATACCCGACCGCGAACGTGATGTCCGGCCGAGTATGCGTGAGGTAGCGCAGCCCGCCGACGATGCTCCGGTAGCGCGTCGCGTCCACCTTCGCCGCCATGCTGTGCTTGGACAGCTTCAGCCGCTCCTCCATTGGAGTTGCGCACGACTTGCACTCCGCCAT
lncRNA_MluLR536	TGTTAAATCTGAAGGCATGGAAAATCATGGATCTCCTCAGAGTGGCCATCTTCCATTCCTGTAAATCTTCTGCCACTCCCTGTTCATGTGTGGTTATGACATCAGCACTGCCATCTTGACTAGCCCAATTTGCAATTGCCAGGGTAACAAGTGAATGAGAGCACACTGCCAATTTGCGGTCGAAGCTTTGGTTCCATGAGGAC
lncRNA_MluLR537	GTATGCCTGTACAGAAAACAAGAAATTATCATTCAGTACTAAACAACATTTTCAAAAAAAAAGGGAGTTAGCACAATAACACTATCTTCACAATACTGAATATGCTCCTATTTGGTTAGGATTTTGTGGTGAGAAGTAAATTTAGATACCATCAGAAGTTTAATACCTGAAAGTGGAGGTGATTGATGGTGGCAAAGGCACCCA
lncRNA_MluLR538	GGTCATTTGTGGAGCGTCCTGGGTTCTTGCTGGTCTTTGCTTTCTTGGTGGCGCAGCTGGTGAGTCCATCTGAATCCAGTTTCATGCCTTACCTGCCATGTTGTCTTTCTGCGTTTCGTGTTGCTCACATTGTGTCATGTTTTCAGATTGCTACTCTGATTGCTGTATATGCCAACTGGGCATTTGCTGCGATCAAGGGCATTG
lncRNA_MluLR539	CCCTTTTGCCGAGCTCAAACGAGTCCGTGAGAAGGTTCCTCATCTATCCTTGGCCTGCCGGGGGCGCAAGAACGCGCGGGATCGGCGCCGGAGAAGGCGAAATTCTTGGCAGGCGCGTGTTCGGACGGGCGGGGAAGGATGGTCTGGCCTGAAATTCGCGGGCGGAGCGGAGGAGGAAGGAAGCGTCCGCGGCAGCGCGGCGAA
lncRNA_MluLR540	AACATCTTGAAGCCACCACAGCACTTTAGGGGCTTGATCATGGCCTTCTGCTCAGCAGGTTCAGTTTCGTCAGTGGAAGTTCATGTTCCATTCCTCTTCGGCTAGCCTTCATATATGCACAACAGAAATCAACAATGGCCTCTACTAACAAATGCAGGAAACCTTGGAAACCTGATACTCATAATTGTCCCGGCTGTATGCGAC
lncRNA_MluLR541	TAGTACTAATAATCAATGGTAACACAACGTTCCCTAGGCGCCATTAGACAGAATTTGCATGCAGCAGAGCACAAAGCATGTATTCATGGCGAACGAAGGCCATGCACAAGTACAAATGCTCGTGGTCGTGGAGTGTTTCGACGACTACAAATGTTCAGTCTGACGGGGATACTAGCTTAACCAGCAGGCCTAGTAGGCGTGGCG
lncRNA_MluLR542	TATGTGAGCTTGCTGCGGTTGGGGCAGATGCTTCAGGCCTCCTCTGCTCTCCTACACAGTCGAGATAAGCAATGGTAGTTAGAGGTCCCCTATATTCTTTCTAGTGTCTTAAGTTCCAAGACTTTATCATATATTTTACCTGGGAGTTTACTGATTGTAAGGAATAAGTATTATACATGTTTTTATCGAGTTTTTTTCTTTTTT
lncRNA_MluLR543	TACATTAGCATAGGTCCGGAGCTAGTTCTGCCCAATCGACAAAGTTACCTCCATATTTTTTTACAATTCTTTGTACCTGTTGTGCATCACCTTTTCCAAACTGTGAATCGGTTCATGTGTCTTTTTACGTTTCCTGAGGTTACCGACGGATTTTTAACTGTATGTGAGGATTTCAATTTCATGGCAAAGCAAAAGATCCTCTGT
lncRNA_MluLR544	TGTGGCGCCTCCTGCGCCGCAACCTCGTCGCCGAGACGCTGCACCCGTCGCGGGTGAAGCTGTTCGCGCCGGCGCGCGCGTGGGTGCGCCGCGTGCTCGCGGAGAAGCTCGGGCGGGAGGCCGAGGAGGCTCAGGCGAAAGAACAGGCGCCGCCCCCCGTGATGGAGGCGTTCCGGTACGCCATGTTCTGCCTCCTGGTGCTCA
lncRNA_MluLR545	TCCAGCAGCATTGCTTGCATTATGTTGGTATTGGGCAACAGAAGGGATAGGCAAAAAGGTTTCCAGCATTGTTGATTGCAGCATCTTCGAGTGATGAATGATGTTCTTACTTTCCTTATTGTTTTGTTATTTTTTCCTCTCTTTCAGGATATGGTTGTACTTCCTTACAAGGATAGTTTGTTACTTTTGAGTAGATATTTGCAA
lncRNA_MluLR546	CTTTATAGTTTCCATTCTTCATGCGGACCCATGTACCACGAGAGATTACAAATGGTTTCGTACGGCTGGATAACAAGCTAGGAACTTCAGCTGCAGGAACAGAAGTAATTCTGCTCACGTACACACTACAAAACCCTTTGCAAGCCTCTGTAACATCACAGGCCTTCTCCGCTTCAACAAAAACAAACCCTCTTATGTGATCAA
lncRNA_MluLR547	CCCCAGTACTTGATCACCGCAATGTTGGTCGGCGTCCGCCCCGTTGCCATGAGCACCCACTGCCCCTCCGTCACCGCCATTGGATCCCGCTTCGTTCTGCTGGTGCGGTGGGTGCTCGTCGCTGGCAAAGGTCCGCCGAAGAACTGGCAGCAGGGAGTAGAGTGGCGGCGACGACCGAGTCGAGCTCTCGGTCTCGGGCAGGCG
lncRNA_MluLR548	TGACTCTACAATTTTTGCGAGCAGAACGGTTGAACTCAAGAAGTGCTGTTCCTGCGAGCAAACAAGAGTTGGAAGAACTTTTATGTCCAAGCAATTCCTATTCCGACTCATTGGCTTCTGACTCCTTGATGGACAATAAAGCCACTACATCATCCCAACAATCAAAGGGATATTATAGCTTGGAGCAGGAGTTTGCTTCTTCTA
lncRNA_MluLR549	AGCTATGCTTATTGTTTGAGTTAGGCCTAGACGCTTTGCAGCTTTTCCATCCCCTTTCTAGTGTATCCACGAGTCTAGGTTGCCGTTAGGCATGGATTCGTAAACTAAAGCTTTAAAAACATTGCCTATATTGTCCACTGTCGACCATGCAGTTATGATGGGAAGAAGATTTCGATGTTGAATGCTTCTCAATGCTTCACATTC
lncRNA_MluLR550	AACAAGCATGAGCCTTTGCTTTAGGTTAGTATGGTATTGAATTGGAGAGATTCAGAACTTCGCTCTACATATGCTGATTGTCAGGGAGTATACATGGTACACCTTATTGCCAATCTTGTTTATGTATGCGAACCCTCCATCGGTCAGTCTGGCGGTGATGACCTAAGGTACTTCCTACTCTGTATTTTGTTTATCACCGTAGTT
lncRNA_MluLR551	GAGGACGACGGCGCTGGCGCGAACGGCGAGCTCGACGGCGCGAGTGCGACGAGCGGCTTCGTGGCAGGGAGAGAGGCGTGGGCGAGCGTGGGCGTCAGCGTCAGCGAGTGGAAGGCAGCGTGGGAAAGGAGGTGGCGGCGTGGGCATGCGTGTGACGGAGCGTGATTGAAGCGGGATCGTGGGAGGGGATGGAGCGTGATTGGG
lncRNA_MluLR552	TTTTTTCCTTCTCCTTTCACAAAATTCTCCAAAGTTCGGCCGCTGGGCCATGTATAGGCAAAACTGCCATTCCCAATAGACAGTAAATTCAACCATGGCAGATGAACACGTAATGCATTTACACTATCAAATGGCAAATGATCTTGCAATACAATATAAGCATATTCGAGTGGAACAACGAGCTTCAGCTCCTTAGATTTCACG
lncRNA_MluLR553	GTCTTCAAGGTTCTCACTTGAATATTTGCTACTTCCACCAAGATCTGCACTAGAGGCCGTTCCACTCAGCATCACTGCCAAAGCTTCTACACTAAACCTCCACGCCTGCCTACTCGTCAGCGCGTCACTCAAACGCTGACGGTGAGGTATGGGTAACACGCTTGAGCGCCATCCATTTTCAGGGCTAGTTCATTCGGCAGGTGA
lncRNA_MluLR554	GTGATCGGGTGCCACGCCGACACCGTGTCGATGATGCCGTCCATGGTGCCCGTCGCCGCCTGCTCAGCTCACATATTTCAGGAGGAGGTCCCCGCGTTAGTTACAGATTCCAATCACAATCAGCAGTGACCGTGGAGAAGGGGAGGCCAGATGTGACGGCACACCTTCATCTGCTCCGGGTCCCGGCTGATCAAGAACTCGTCG
lncRNA_MluLR555	ACCTGCGGCGGATGCGGGGGCGCGGCGGGGAGGCGGAATCCGGCGAGATTTGGAGGAGGCGGAGAGGCTGGGGGTGGGGGAGGAAGAGAGGAGAGCTAGCTGTGCTGTGCTACTGCTGGTATGGTGTCGGGCACTTCGATTTCGGGCAAGCGAGAGAAACGGAGGAGCACGAAGGTTGGCTAATCCTGGTCGGACATCAGGAGG
lncRNA_MluLR556	TCAATCGCAATCACGACGAGTCATCACGCCATACAACACGGACAGCGACGAGACGCCGCCGACGCAGGCGAAGCCGGTGCGGAGCGCGAGAGTAGCGGCGAGTCGGCCGCGAGAGTGACGGCGAGTCGGCGACCACCAAACAAGGGCATGGCCACCTTTCCCGGCAGCGCCCCCGCCGAGGCGACGGAGCTCGTGCCGATGCTC
lncRNA_MluLR557	AGTTGCTCACGGATAGTAGAACGCTGAAACGGTTCTGTAGGCATGCCATTCTCTAGGCCTGATGAGCAGTTGTCGTAAGAGAGTTGATTTGGACCAGGTATGACAACAAATATTACTGTATAATCTTGTGTGCAATATAAGCTTACCAGCAATGCCATCAGGTGTAGGGGACGTCAGTTGTTCCAGGAGGTCCAGCTGTGCACG
lncRNA_MluLR558	ATTCCCACAGGGCACCAAACCTAAGCAAGGACAAGTTCTCCTCGTCATGATGATCAACCTGCAAGTTTAAGCCATCCCAAAAGAATCAAGAGTTTACATACAGAGAGCTTAGGGCAGACCAAGATATGAGTTGGAAGACACACTCACCATTGTATGGTCAAGATCTGAAACAATCATAAGACGTGCAGAACCACTGAGCTTATC
lncRNA_MluLR559	GGAGGAAGAAGAGAGGGGACGCGGAGGAGGGTGGACGGAGGGAGAGGAGGATGTGGGGCTCGGAGCGGCGGAGGGCGCGGCGCGCGGCGAGGAGGGGCTCCGGGTGGCGGCACAGGAGGGCGTGGAACGTGCGGGAGACGAGAGCCAGGGATGGGTGCGCGGCGCGCGGCAGGAGCGCGATGCAGTGGACGGCCAAGTCGTCTG
lncRNA_MluLR560	ACTGGAGTTCAGACGTGTGCTCTTCCGATCTCAGAGACTTAACTCGAGCACCACCACCATCACCACTGAGATCCGGCTGCTAACAAAGCCCGAAAGGAAGCTGAGTTGGCTGCTGCCACTGCTGAGCAATAACTAGCATAACCCCTTGGGGCCTCTAAACGGGTCTTGAGGGGTTTTTTCCTGAAAGGAGGAACTATATCCGGA
lncRNA_MluLR561	GAGGAAAGAGAGGTAAAGAAGATGAAATGCTGATGCTGTGATGCGCTATGCTGAAGGTTAACGACAAATCAGAGTTAGAGTTGCTGCCCCTGCTTATCTTGTGAAGCAGCCAAGCCAGATTATTTATGCTACATAACATGTGCTGTTGTGATGTGGCACATGCTTATATTTGCAAAATAAAGAACTCTAGGTGGTTAGCTTTGT
lncRNA_MluLR562	GCAAGTAACTTCGCCGGCGTCAGAACTACACCTCCTGCGCATGGCTGGCTGACGTGACGGGAATCATCTGGGGAAAGGAAGCATGTTGCATCTGCAATCCACGACGTGTTGTGCCTAAGATTGTACCGGTTCTTTGCTTCCACGGTTTGTACACAATTCTTGCAGAAGATAATCGGACACAACATGTGGCATGTCGTCGTCTAC
lncRNA_MluLR563	GACCTTGAGGGCCTCGAGTCCTTCGCCTCCTGATCCATCCTGTATCAGTTACAGATTTGCTACTCCACCGCCGATCCAACACTCCAGCAAACCTCTCGGAAGCCGGTAGGCGGATGTAGAGGAGCCTCTGGAGTAGAAGTGGACGAGTTGTTGCGGGATTAGGCGGCTGGGTGTTGCTTCCTGGGCTGCTGCGCCAAGGCGTTCT
lncRNA_MluLR564	CCACGTAGCTTAGGGTCCACGAACGTTGCTTCCTCGTCCTCCTCGGACACAAGGACGCACTGCACGCGTACACCGGCGCCGAGTCAGAAAGTAAAACACTCGGAACTCAAACGGACAATCGCAAATGGACAAGGAGGATTTCGTACGGTGCGACCGCTGCCGACGAGGGCCTTGACGAACACCTCGTTGGATAAGACATCCAGCT
lncRNA_MluLR565	CAGAAGAAACCCCACAAGAAGACATCGAAGAAAAAGGCTTAGGTCCACATCTTTCAGGTGACCACAGTTTTGAAAGCTCAAGCAAGGAGGCCTGTCGCATATTCGATTGTATTTGTCCACTTTGAATCTATGGGAGAAATATTGTTATTCCGTTTACTGGTTATGACACAAAAACCTGAATGCTGTTATAATATATTGTGCCCTG
lncRNA_MluLR566	TTGCAGTATGAATCATCTCTATGATCTCAGCCAAGCGCTGATGTTCTGTAGTTAGCTCCCTGGATTGCAAAACCGAAATATCTGTGTGTTCAATATCAAAAAATCCTGATACAAAGTGGTACATCTATAGCAGAGAAAGGAACTTACGACAAAGCAGCTAATTCAGCAGTTGCTCTGGACACCAGAAAAACTAATGCTGGTCTTA
lncRNA_MluLR567	AACAAGCCGCACGAGAAGGCAGGCAGGCAGGGCAGGGCAGAGAGGAAGGAAGAGGAGGAGGAGAGCGCGTGGAGGAGGCGAGGGGGGATGCGGCGGGCGAGGCCGCCGCCGGTCCCGACGGCGCCGGGGGACGCGGGGGGGCCAGAGGTGAAGTACCGCGGGGTGAGGCGGCGGCCGTCGGGGCGGTACGCGGCCGAGATCCGGG
lncRNA_MluLR568	ACCGATTATCTCCCTCCTACTTTAAGTGAATTCAAGCAAACATTTGATGTGGATCACAAGTATGTGTCAAAATTCTGAAGTTGCATTCTACTTTCATCTCTCTCTCTCTCTGGCAAAGTAAGCGAAAAAATGAGTCTTCTGCAGACTGTTTCACCTTGCACTGAGCCCAGTCATGATGTCTACCCTGAAGAATGGAAAAATTGTT
lncRNA_MluLR569	TTGTTGGCAACTGCAGTCAATGTTATGATAATCTGATATTGCAATAGGCCAATAGAATATCAATGTAGAGACAACCAGACATGGATACATGTTTGTTACCTAAACGAAGAACAGAATAAGGCAAAAAGAAGAGTAAAGAGAGAAAATGTTGTAATCCTAAAAGCAGAAAGCAAAATACTGCTAATGATCAAATGTTTTCATGTCA
lncRNA_MluLR570	TGTCGGCGTAGTCTGCGGCTACTCCCACACTGCTTCCCCTTCTGCATACGCCTCCATATCGGTCTGTCCAGTTAGCAGAACCATTACATCTGAAGAAGTTTCACTTCACTTCCTCTCTGCTGATCATGTTTGGGTATCGTCACAGATCGGAAGATCGAAGCTGAATGGCGGAGCGGCAAGGTCAGGGTTAGTGTTCAGAGTAGAC
lncRNA_MluLR571	TGGGTTTCGGATTTGAGCCACTTTTGAAGGGGATGGTGAATATTCTGATTCACTGCCGGGTAAACTGCTAGGTCCTATTCAGTTGATTCCTGCTTGTCAGCCTTGTTACACATTGAACTGAGCAAGTGCCTTTGCAGCCTTATCATATAGCTTATAATCAATGGAAGTTAGCATACCTCATGTTGTAACAGGCATGGAGGATTGT
lncRNA_MluLR572	TCACAAAAGAGCGCTGTAAACCGTCAGCTTCCCAGGGTGTGCCACTTGGTGGGATGGGGTGTGTGCTAATGCCATTGCTTATCTGAACTTCATACATCGGTGCATTCTGGAGAACTTTGCCTTGATATCAGCAGATTGGTTTTGCAGGAGCGGTAGCATTTCTAGAGGTTTCAGGGGAGAGTTCAAGAATTGGCACATCATACCT
lncRNA_MluLR573	CCGTTGGAAGCGGGCAGTTGTCGCTGCTCTGTAAAGCCAGCCTAACGCTGTGCCTGCCACTGTAGGGACCGTGAGGCCCGGCTTCCGCACAAGCCCCAGCGGTCCACTACCAACTTGGCACGGGCGGGCCAGCAAGAGCACTCCCTGCCCAGGCCCAGAGCCATACAGCAACGTCCACATCACCCAATGCCCCCGCTCGGGTTAC
lncRNA_MluLR574	AAAAATATACAATGTTTTCTGTATACTATATGTATCTATTTCTGTACAGCATGAGGGAGATTTCCTCAGAAATCAGAATGCATTACATCTTGTCAAAGAATTGCATTCTGCTCGCAGATGCCCTTCCCTACTCACAAACAAAAGGTAGTCGCTTTTCTCCTGTCGTCGTTTGTGTGAACTTCTAAATATCCAATCACACTAACAT
lncRNA_MluLR575	CGATCGCCCGACCGATCGCCGCCTCGTGAAGCTTCCCTGTACCCTCCCCGCCGCCCGCGACGCCATGGAGCCGCCGCACGCCGCCGAGGAGGTCGCCGCCGCCGCTGCAGCAGGAGCAGGAGGAGGAGGAGAGGTCGGCGGCGCAAGCCCAGGCACCGACCTCGAAGGGCCGATGCTGAGGCTGGGGCTGGACGGCGGCGGGGAG
lncRNA_MluLR576	AAATAACCAGTCCAAACTCAAGCAACTGTTCGTCGGAGAGACCATCCCAAAGTTTTTTTTTGGAAGCAAAGAGTACACAGGAGTCACAACACAATAATAATTTTCTAAAGAAGCAGTTCTAGTCTTTGGGAACTCCGAATGCAACAGTGTAAGGGTGGGTTCATAATATGAGGCCCCTAATCCCAGGCCTAGATGTCCATGGGTG
lncRNA_MluLR577	GGAGGCCAACAACACATACCTCCGACTGGCTAGATCTTGCCGCCCCTGCCCCCTCGATCTCTCCCTCCCTCGGTCCCGGCCCCTCCGCTCCACCTTCACTCGCGCGCCGGCGCCGCTCACGGCTCACACCCCATTTCCACCCTCCCAAAACCCACACGGGATCCCGGCACCCTTCCACTCCACCAGGCACCAGCGGTCATGGCGG
lncRNA_MluLR578	AAGAAGAGCTCTCGATCTGGGGATCCCCTTCCCGGCTTCTCGTTCCCCTCCTCCTCCTCGTGCAAAACCCTAGGCCAGCCTAGCGGCAGAGCCCGCGCGCCCCCGCCCCCGGGACCATGGCCGAAGACCACTTCTCCTCCGCGGCGTCCGCCCCGTCGGCGGCGGCGACCGCGGCGGCCGCGGCCGCGGCGGCGGTCGGGTCCTC
lncRNA_MluLR579	GCCCATACCGACCTGGTTCGTTCCTCTCCCCTGCCGGCCGACGAACCCACCCCTGTGGCACGGCACCGCCGCGATGTCGTCGCCAGCAGCGACCGCGCCGTCCTCCTCGGGCGCGACGCAGCCCCAGCCCCAGCCCCAGCCCCGGCCCACGGAGCAGCAGGGAGGCTCGAGGGAGCGGCGGATGGAGTCGCTGGGGTGGCTGACG
lncRNA_MluLR580	CTCACCGTAGAATGTCTTAACAGCAGCCATGAACTCTTCAATAAGCTCATCATACTCCTGCCATTAAGGAAAATGCACAGATAAGATCCCAAGTGTCACATATTTTGCCAATTCCTAACACCTAGCAATCTCGACACAACTACATACCTCGCCCCTTGCACGTTTTTGCCGGAGTCCAATGTAGAACTCATCATTAAGCAATTTC
lncRNA_MluLR581	CTAAGCCCCTCATCTGTACACCCTAGTGCATATGCGGTCACTCCAGCACTGACAAACTCCTGAATATATTCTCAGACACAGTAATTACTAATTAGCACACAGAAAAACTTCTGGCAAGTATGGTGAAGATTCAACAAGAATAAATACTTTTAGGTTTTCTCCACCTCCTCCTCGATCAATAACTTTCTTATACTGCTTGAATAAA
lncRNA_MluLR582	CTTGGTGTCGCGCAGGGCGCGCGGGACGTCGAACACCTTGGGGAACGCGCCCAGCAACTCGGCCGATGCGTGCTCCAGGGCCTCCCGCACCTGGCACAGCCACCGCATCTCCTCGTCGAACTGCACGCCGGCGCTCGCCGCCGTGGCCTGCACGTACCTCGCCGACGACGACGGCTGCGCCATCTAGCTAGTCGTCTAACTAGAC
lncRNA_MluLR583	TAGTATACCAGCTCCTGCAAGCATCTCTAGCGCAACGGCTACTACTGCTCGTCCCTCTCGTCCTAATGCTACTGCTGCACCTCGTCTCCCGAAGGCGTCGTGGCAGCAACGAAAAACAGCAGCGACGACCGAAGCATATCCCGCCTCCTTCGCCTCCTGGCCTGCCCATCATAGGCCACCTGCACCTCGTCGGCGACCTCCCGCA
lncRNA_MluLR584	AATAGTTAAAAGTCAATTGTTTTCTGCCACTCTCTTGCTCGGCGTATGTCTGAATCTTCACTATTCTCCCTTTTGCTTCTCTTCCACACTATTTTTCTCCCTTCTGCTTCTCTTCCACACTATTTTCACGAATACCCTCGTAATTACATACAAAACAACACAAGTCTACCCCTTTATTAGTCGGAGGACTGGAGCCCTGTCTTTG
lncRNA_MluLR585	CGCTTGGCCTTTCCTTCTCCCATCTCTCTCGACGAGGCTCGCCATCGCCGCCATTCCCATTCGTCTCCTCCTCCTCTTCTCCACCTCCGCAAAACCCTAGCCGCCACCCCCTCGAATCCCCTACCAGCGCCCGAATCCCGGCCTCAATCGAGCTAGGGCTCGCCAATTTCTGGCCGGGCCCGTTGAAATTTCGGCCGGTCTTTTC
lncRNA_MluLR586	TGCGCTGTATGAAATGACCTCTCTGCCAGAATTTCTTCCAGTTCTTTCTGTCATTCCTGAGGTAAGTTGGACATAAGTTAAGTGAAACTATATGTCAAAATCCACATGACACATGGCTCACTTGTGTATACCCTTCTCCATCGAAGCTTCCACCGGAGTCCCAACAGCAGTTGCTTCTTCTGCCAGCGGATTTAACCAATCGTAT
lncRNA_MluLR587	CTCATGGTTGATACTAGTGGATGTAAAGAGGGAGGGAGAATGAATGTTGTTGCTCACTCTTAGGGTAGGAGTATTTTTATTTCTTAACCGCAGCGCCGTGGACGGAGGATGAAAAAGAGGGGGAAAAAGGATGATCGACATTTTATTCTGTTTGTTTTGCAGTCCTATTATAATGTACTCCCTCTATCCCAAATTGTAAGACGTT
lncRNA_MluLR588	TGCCTTTATTGCTTTATGGGTCCTATCTTCTGTTGTTGCTTCAATTGATTCAGTCCCCCTGGTACAGAAGTTATAGTATGCCTTCATGAAATCTGCACTTAGTTTTAATACCAAATGTTCACTAACCTGCTTGGCTGACTCGTAACAGCTCCCAAAATTGCTGGAATTAGTAGGAACTGGTTACTCAATTTGGTTCATCACACGAT
lncRNA_MluLR589	ACCCGCTGTACCGCTACGTGCTGATGGTGCAGTTCGCCGTGCCTCCTGCGATGAACATCGGTACGCGCTGGAATTCTGAAACCAATCAATGGCGCTCTGTTCCTGCTATGTTTGGCAGCTTGTTTCCTGAGACTTGTGTGATTCAGGAACCATGGCTCAGCTGTTCGACGTTGGACAAGAGGAAAGCTCCGTGATCTTTCTCTGGA
lncRNA_MluLR590	TCCCCCACCTCGCCCCCCGTCCTACTCTCCGTCCGACTCCGACCCTAGGGTTTCCATCCAGCTCTTCCGGAAGCGTCCAAAAATGGCCACCGACGAGCCCGCCCCCGCCCCCGCCCTGGCTCCTGCCGCCGTCGCTCCATCCCCAGCCGGGGGCGACCACTCCCCGGCCTTCTCGTTCAGCATCTGGCCGCCGACGCAGCGCACGC
lncRNA_MluLR591	AGATAACAAGCTTCACCCACGGGGAAGCAAGGGGGTAAGGTCAAGCACCATGGATGGAAATTAAAATAGGTATTAACAAGGCCAAACACCCATAGCCTCAAAGTGAACGACCAGCATTAGATTATCAGGGTAGTTAGCACATTCTGCGGTAGTTTTAAACCTTGCGCATGAGTAGAAAAAGCCTCTGATCCAGCTCAAAGCTAGCA
lncRNA_MluLR592	GTATCACATTCGGCACCTGATCGATACATATCCAAGATAGTAACATGAAAAGCATATACCCCATGTTGACCGAGTAGTCGCAACTTGCAAGCTGTGACCGGTAGCACAAGCGCTTTCCATTCCATGTACAGTGTACCAGTAGTAGCGCCAGCAGTGTCCGTATATGCTCACAGTGAGACTGATACCCCAACTGACTGCTCCGTCGT
lncRNA_MluLR593	AACAAAAGCTGCTCCTGCTGCTGCCACACCAATACCTCTTTCACCTTATACAAATGTCAGTGTAAACCTGATACTTTATAGCCATTGCACAAGTGAGCCTGAATGCCCATGCCATGCTCATTACTCTGCAATTGGAATTCCATGCAGTACCCAGATCTCAAACCGCCGTCACCCCCTGGCAGCACTGTGACTGAAGGCCCAGCAGC
lncRNA_MluLR594	CATTTTCCCCTGTAACCGTGAGGCTATAAAACAACACTGCATTGGCAGATTTTTGCTAGGTTAACAAAGAACACACCATTTGAAGATACGATTACCATACCCGAAGGACCAACCAAGATAATATAGACTGATCTCAAGCCAATAATAAGATAGCACAAGCATGCTAGCTGGCACTCAACACGTATGAGTCCCAGTTCCAGTTCCAC
lncRNA_MluLR595	TGCTGCTGCTTATGAGATCTTGCTGAATGAATTTTGTGGTTTTTGAGCCGTCCTGGTAAACGTTGGCATGGCCGGTACAGAGACAAGCGCAGGGAACACCCAGAGGGGGAATACCCTTCCAAATGGTGACATCTATGTTGGCAACTTTGCTGGTTTAGTTCCTCATGGATTTGGAAAGTATATGTGGACAGATGGAACTCTTTATT
lncRNA_MluLR596	CTCCGCTTGTGCGCACTCCCCTCCCTTCCGACCGCCGCGAAGCAGGGCCCGCCTCGCCGCCGCTCCCCGCCCGGCAACGCGGCGGCAGGGCCCGGGAAGAAAGATTTCCCCAGCAGCTCCGTCGCCGACGCCATGGGCACAACTCTAGAAACTTCCTCCCCCTCGATCGATCGATCGTAGCAGTTAAGGTTGGCTGGCGCACTGAA
lncRNA_MluLR597	ACGAGACACTGGAGGAGTGCACCAAGACTGGAACCTTGGTTGTCCGGTGGGTCAGGAAAGTGAGTGTTTCGCATCATCTCTCCTGGTGATTGTTGAGTTCAAACCATGGCAGGTTGCTTATAATTGATGGATGATTCTCGTGTGCAGTTCCCGTTCTTCTGCAGCGACAGGGAGTACATCATAGGTCGCAGGATATGGGCATCTGG
lncRNA_MluLR598	TCTGCTGCCTGAACAATCTGGTTGCTTGTGAGTGCCTCTCTGCATGGTGCTGGGTGAAATGGCGGAGCTGGCGAAGTGACCGAACAACTGATCTCATCTTCCACTGTATCTTATTTCTTCACTTTCTAGGCAAACACCATAAGGAAGTTACGAGCCTACAACTGAGCGAGGAACTCCAGTGCACGAACAAGCGGTTGGTGGCTGGC
lncRNA_MluLR599	GATGAAAGCCAGCTTCTGAGGGGTGGTAACAATCACCGCTGCAGTCAATGGAGCCACCTGATATTTCAGACGTTATATTTCACAATGCTTTGAAGGACTATTGATGTTACTACATATGATTTGTACAGCATAGAGGGCTGGTGGTAGCACCTGACAGAGTGTTAAGTGTATGTCGCCAGTTCCAGGAGGCATATCAATGACAAGGT
lncRNA_MluLR600	CTGCGAATATCCAGCGACGTGGGTTCTTTCTCTGGTGGTGATGATCATGTTGTTTGAGGGTTCCACGTTTACTGATATTCCTCACCGGGAAGAATGGAAAGACCTGGTCAAGGAATGGGCCAAAATGGCAGAGCCGCAGAGGTGACCGTTACACTGCGTTCCCTGTCAAAGGATGCCCTAATACAGGGGGCACTGCTGAGCTATAT
lncRNA_MluLR601	TGTTTTTCCAGCAAAAAAAATGACCTTTACAATAAAAACACGAAAAATTCGGAATCGCCATTTATCCACGGTCTTACGGACCATCTTCAATAGAGATTACATCAAGCGCGTGGGGGAAAAACCTGAGAAAGTGTACCCCACTGCTCTTAATCCTTCAACCATCCAACCACCTCCTTTGTCAAGAAACAAGAAACAGAATAACTTAA
lncRNA_MluLR602	ATCTGCTATTCCAAGAGGAGGCTGAAGCTCTCTCAATTCAAAGTCTTTACAAGAAAAAAAACGATTAAAAAGAAGACAGGGGAAACCCACCATATATATGTTCCTGCTGCCTCCTGCTGCTGATCCTGCTCTGCGGGGGAGGGAGGGATCCATGTACATTGGCTGCTCCGTTACTTGTGCTTGAAGGGCCTCAAGTCCTCAATACC
lncRNA_MluLR603	AGCTTGGCCACGTCGATGGGCGTCTTCCCGTCCAGGTTCTGCAGCGTCCTGCATGAGCAATTCAATAAACCAGCAGGTCTCAGAGTCAGGCTGCTTAGCTTTCAGGTGAGCCGGCATGGCAGATCGGCGGGGCGGGCGGGCGGCTTACACGGCGGCCCCGCTCTCGAGCAGGAGCGCGACGCAGTCCTTGCGGCCGTATCCGGCGG
lncRNA_MluLR604	TTGGAGAGAACATCATCATTAACTTCGTTGCCTAGATCTCCACAGAACAGCCGGTAGTCGTCTGCAAGTTGTTAAGAGTTGAGACACAAGGAAACGAAATAAGGGTGAGGCATACAACAAAGGAAACTGGATTAATAAGTTATACTTTCGGGCCAGTCAGTGAGGGTAGGATCCTCCCAGGATTGTCCGGCAGCGCGGCGGGGGAT
lncRNA_MluLR605	GGAAGAGCTCGACGTAGCCATGGCGAAGGTGATGCGGTCCGGGTCGGCGGAGTCGTAGTCACGGTGTTGAGGTCGGTCGCAGTGTAGTGGTGGCGCAGAGGCGGCGGTGAAGACGTCAGTGGAGCTTCCCGTCGTTCAGCGCCTCCCTCTTAGATCGGATTAGGGTTAGGACTGTAGGTGGGAGAAATGTGGCTCAGGTGAACCTC
lncRNA_MluLR606	CCCAACCCCAGTACAAACGCATTGCAGCGTGCTGCCTGCTCCGCTGTGCGCCGTGCCGCGCCGCGCTGTGGTGTCCTCTCAGCTGCTCCAAGCACCACCGCCCCTCACCTCACCGCACGTCCCTCCGCCCGACCCCGCCGCCGCGAGGTCCCGCAGTCTTCCCGGCTCCCCCGCTCCCTCCAGCATGAAGTGCCTACTCCGGCGTC
lncRNA_MluLR607	GGATTGTACAGCAGGAGCTATCTTGAGAACCAAATGGCTGTAGCCCTTGGTGGCAGGTGCTTTTTCATGAAATTTTTGTTCATTTCTGCACCATTAACTGTTGCTGTTGCGCACAGTGATGGACTGTTTGAGCTAATCTCATGGTTTGCAGGGTTGCTGAAGAGGTGATCTTTGGCCAAGAAAATGTCACAACAGGAGCTTCCAAC
lncRNA_MluLR608	GTCCCCATGGGATTTCCTAAGTTCTACCACATATAATGATGGCCCAAGCTCAAACACCTGAAAGATCAGAATTGTACTGTAAGATCAACTGATATATATTCTTTTCTGCATTGAATTGAATGAAAGGAAGGTGTCCTGTGTCATTTTACCTCAGTGCACACCAAAAATGATGACGGATTCCTTGAGTTCTTGGAACATTTGCTATT
lncRNA_MluLR609	GTGAGCGCGCGCGCGGAGGCGCCGCGGATGTGAAGATCTGGTGCTCGGGATGACTTCCTCGTCGGCGGCCGCCGCCCAGGCGGCGGGAGGTGGAGGAGGAGGCGGCGAGGGGGATACCGGTGCCGCTGCCGCTGCTGCGGCGCGAGGCGGAGGCGGAACGGAGGACGGCATGTACACGGAGCTCTGGAACCTCTGCGCCGGCCCGC
lncRNA_MluLR610	AAGCATGAACTCTTCAACTGGATAGACAGTCACTTGTCAACACGAAAATTCCAACCCGACTCAGACGGGTTAAATGATCAATATCTCTAAATAACTGGGAAGCAATCAGACAATCTGCATGGGCACAAAGTTGAACACCAGAAGCTGCCTTCAGTTCATATATCCTCATCCCATTTATCCATGGGTGTTCAAAGCCTCCCAGACCA
lncRNA_MluLR611	CCTCGTCGCCTCCGCTGCGGGGTTCTCCTCCTTCACCTGGCTCCTCCGGATCTAAAGGCCCGTCGTCGGGGAAATCGTCGTCATCCAGGCCTGCCTCCTTGTCTCCCTGCACGTCGGCCATCCTCCTCCACCGCCCCCGACGCCGCCGACGGATCGCCTCACCGCCCTTGCCCTACGGGAGAGGAAGATATCGGTGCGGTTGGAGGA
lncRNA_MluLR612	ATTCCAGCTCCAATAGCGTATATTAAAGTTGTTGCAGTTAAAAAGCTCGTAGTTGAACCTTTGGCCTGGCTGGCAGGTCCGCCTCACCGCGTGCACTTGTCCGGCCGGGCCTTTTCTTCTGGAGAACCGCATGCCCTTCACTGGGTGTGTTGGGGACCAGGACTTTTACTTTGAAAAAATTAGAGTGTTCAAAGCAGGCCTTTGCTC
lncRNA_MluLR613	TGGGCCGGATACTCCTCAAAGGTGACAACATAACTTTGATGATGAACACTGGCAAGTGAAGATTCTTATGGCAGGAATGATGTTTGGTGCACGCGTTGAGTATCTGTGGCACATTGTACTCCATCCATCCAGACTTAAATGTATCCTGTCATTGTGGTTTAGCGAGAGTTGTATTGGCTGTTAACTACCTGAGTAAACTCATGTGTT
lncRNA_MluLR614	TCCCGTCCCACCGGAACCAACCGGATGATGCCGGGATGGTGTAGAGCTCGCGCGGCGACGGAGGCGGCCCGTCGCCGGAGGTGGCGGCCGCGCCGGCCGCCGGCGGCGACATGGCGAGAGGGCGGGAAGATGGGGAACGGACGGGGAGAGGGAGACGAGAGATCTGGGCCGTCGGATCTCGGATTGACGGGGTTTAAGGCGTGGTTT
lncRNA_MluLR615	TGGGAATGGTCGCCAGGTGAACCACGAACACCGCGAACCCAATCGGCAGCGGCACGAGCACCTGCACGCACGCACGACCGCGGATTAGTACATTGCACTTGTAGCAGGAGCAGGCGCGGAGGTCCAGGAGCCGAGGCGCTCGCCGTACGGGGATGAAGGAGTCGCGCGCCGTGCGCTTGGGGTCGGTCGCGGAGAAGACGGTGTACA
lncRNA_MluLR616	TTTTGTCAGGTTTTTGGAGCACCCGTGGGGCTGATCACAGGAGGTGTATGCTGATGTGCATAAACAGACTGTAGTTTTTTCAGTTGGGGTTTTCTCCTCCCTCTGGGGGGAATGTAATGTCCAACGCATGATGTCGCTCGACACATATATATTTATTGTATGTATCTTACTTGCATATAAACATGTGAGGCTGTTGCTTCGACCAGA
lncRNA_MluLR617	GAAGTCTTAGACTTCGCCATAGCTTTTGATCTGATGATAGCTAACACTTTCTTTCGTAAGATACAGTCCCATTTAGTGACCTTTAGTAGCGGCCAGTACTCTAGTCAAATTGACTTTGTCCTTACAAGAAGGAGGGATAAACGAATATGCGTGGACTGTAAGGTGATACCTGGAGAATGTGTGGTCGCTCAACACAAGCTAGTGGTG
lncRNA_MluLR618	AAGAGGAAAGAGGAGGCTGGTGCTACGGCCTAGTACTAGTTTAGGTATGCTGAACCTGCCTTCACTGTTTTGCACTCGACAGAGCAAACATGCCATCTCTAGCACAAATACTTGCGCCTCTTGGTGTTGATTCACACAAACAGGTTCCAAATCCACCTGATTTGACTCCTTGGTAATCTTGGTCACTTGGAGTCTCTAGAAAGAGAA
lncRNA_MluLR619	CATTTATAGTGCTCAGTGATATACTAGCCGAAGCCGCTCCGTACGGAATCACATCTCTAGCCAAAGGGAGCATGCCATTTGTTGCGTAGCTAAATCAGCCGGGGTCCGGGGACTCTGAAGCTGAAATTCCGTCTACGCTGGAAACAGTACCAGGACGGCTAGGCGAGGAGCGGATCGGGTGAGAGTGAGAGAGGAGATCGTGGAGGG
lncRNA_MluLR620	CCCTCTAGGAACGCCGTGATCCCGTGTGCGGCAGCCAAGTAGAGGGTATACCTCACGTTCTGATCATAGAGACCCGGTGGATGCGTCAGTGTAACATTGCCTGCTAGGATTTGTACGGAGATCAGAGATGGAACTAACTCGACCGCACCTCATTCATCTTGGGGACGAACTGCTGGAGATGATCAGGGCCGCTGCCGGCGTCGTCGA
lncRNA_MluLR621	GCTGGACCGGATCTCTTAGAACGGCCGGACCTGAGCCCGTGGTCCTGGAACCTGCCGATCTGCACAGAAACATCATGCATAAATGTGAAACTTGAAGCAACTGAAAAGTGGAAACAGTCGGAACATGGGATTTGAAAGAGAACGATACGTGTACTGTCGCAGGGCAGCGGCCATGGCGGTCAGCTCTCCTCGCGGAGTGCAGGGCAG
lncRNA_MluLR622	GGTAGCTGATGAGGTTGGCCGACACACCGTGGTACGCGAACCTCTCCGCTATCTCCACCCCTGCACCGATCCAACCCAGCTCTCTCGATTAGTCAACCCCGGCCCGCCGCATCAGTGTTGCGTGCCCGGCGAGGACAGAGGCCGTACCAAGGACGAACATCGCGGCGGACCATCGGCCAGTGCCGGACCGGGACGCGGGCCGCCCGC
lncRNA_MluLR623	TTCTGTAACAGGGAATCTATCTCCTGAAAAACAACTTCGGCTAGGCAGTTTCCATCAATCTATATTCTTGCACAATATAGCAACAAAGGATTACTTTCAATCTATACTTTCGGTTGCTCTGGTAATGACTAGGAATACACAAGAACCTGATTAAGCAAATCAGAGTATGTAGGAAGAATAGCTTCAGAATTTTGCTTGTACGTATCA
lncRNA_MluLR624	CCCCCGACCACCCCATCCTCCCCATGGAGGTTGAGATCAAGCTCCGCCTCCCCGACGCCGCGGCGCACCGCCGCCTGTCCGCGCACCTCGCGCCGCGCCTCCGCCGCACCCACGCACAGCGGAACCTCTTCTTCGACGCCGCCGCGTGCACGCTCGCTGCCGCCTCCGCCGCGCTCCGCGTCCGCCTCTACGAGACTCAAGCTTGCC
lncRNA_MluLR625	GACATGACCTACGCGCATCAGCTCAGGGACTACGAGAAGCAAGTCATGGAGGTGCGCGTCGTGGCTTCTGAGTTTATCGCATCCGCTAGCGGCTAGCGCCGTAGAGAGAGACTGATCGCCAATGGCCTGTTGCTTTTTGTGTCCTTGCAGAAACGGCTGGAGAGCTTGTCGGAGGCTGAGCTGCAAGCTCTGCTCGAGCAGGTGGAG
lncRNA_MluLR626	CCTAATCAACTGGTGGGCTAAGCTTAGTTTGCGGCTTATTCAACTCCGGTAGCATGTACACAATATATATCCATCTGGACATGCATGTACGTAGTACGTATGTATGCGTTCAATAGATTGGAACTAGCTAGCTAGGCAGTAGCTACTAGCTAGTAGGGTCTCTCTCCAACGTAGTTGCCCGGCGGGTTGTAGTTGCAGGTGATGAAG
lncRNA_MluLR627	ATCATCCTGCACTTGTGCCCGAGTGTAAGACGCATCAACACCGATATGCTTGGTGAGGTCATGCTTCACCGGATCACGAGCTATGCTGATAGCACCGGTACTGTCAGACAAGAGAGGAGTTGGCAAAGAAACTGAAACACCAAAATCCTCAAGTAACCAAGTAACCTCTGCTGTCGCAAGAGCTATAGTGGAGGTGAGTAGGAGCGG
lncRNA_MluLR628	AGGCCAAGGGTGTATGTATTATGTATATATGTATGTCTTGGCCTCTTGGGTTGTGTCAGCTTCGATTGTATGTAGTAGAAACCAAGATGAATGGCTACATCCGACAACCGATCTGTTCCCTGCAGAGCCAATGGACCGAATGGAGTGCATGCTACTATACTAGCTGCCATCCAAGCTGCACAATCGATATATTGACTTGGCCAAATTT
lncRNA_MluLR629	GGGATGCACACTACTTGCGTGGACTGCTTCCTCCGGCAGTTGTATCTCAGGAACTCCAAGTATGGGGCACAATAAACAGTACCTGTTCTTGTGCTGACCTTTCTTTCTTTCTTTTTTATTTACTGAAGATCACTTTAATCTATATGTAGATTAAGAAGTTCATGAACAACCTGCGGCAGTACCAGCTCCCTATTCAGTGCTATATGGC
lncRNA_MluLR630	AGCTGCAGCCGGCCGCGCGCCGCCATCTCATTTCGGGAGTCCGGGGCCTGACTACCCCAATCCGTTTCCTCATCAAATACACCACGCCCACGCCACGCCACGGGCGCGGCGCGGCGCGCTACCCACAATGGCGCTCACCTCCGCCACCACCGCCGCCACGGTCTCCTCTCCCTCCCGAATCATCCGCCGCTTCTCTTCTTCTCCAGAC
lncRNA_MluLR631	AAACTATGAACAGGCTCAGCGGCAGACGCCCAGACCACCACCGGCCACACGCCACCCCACGCGGATCGAATTTAGGCTCTCCGGTTTCCTCCCTCTCGGCGGCGGCGCAGGTCCTCTCCCTCCATCTCCGGCGTGGCACTTGACGTCTGACCTCAACAAGCAAGCAAATGGCAGGTGGCAGGGTTGCACATGCCACCCTCAAGGGCCC
lncRNA_MluLR632	GGGTAGCACTCCCGGCGCCGGCGCCGCTGGACCCACAGTCCCCACCGATCTCGGCGGCGTCACGCCCGCTCTTCCTGCCCTCCCCGAACCTGCACCTGTTCCTCAAGCCCAAGACGCTGACCCTCTCCCTCTCGTCCTCCTCCCTCGCCTCCATGGCCTCCTCCTCGCCGCACGCCCCCGCCACCGATGCCTGGGAGGTCGTCACCCC
lncRNA_MluLR633	TTCCTTGAGCTCATAAATAGAGGCATGATCCAACCAGTGGAGTACTATGGTTTTTTAAATGGTTGTCGTGTCCATGACATGGTACTTCATATGATTCGTGATCTGTCCAGGGATGAAAACTTTTTTGCTGTGCAGGATAGTAAGCAGTGGTCACAAGGAAGTGATGTCCGTCGACTAGCCTTGCACCGGGCAGAACATATTGAAGTTA
lncRNA_MluLR634	GTAGGATCAGCGAACCCAGTAGGCTGAGAGCAGTATACTGTTTCTGAAAGAGTCCCGTAGATGAAAGCGTTCTTCACATCAAGTTGATGAATCGGCCAAACCCTGGAGTGTGCCACCGTGATGACTGTCCGAACAGTGGCTGGCTTAACAACCGGGCTGAAAGTTTCATCATAATCAACACCGGGGCGTTGAGTGAATCCTCGAAGTA
lncRNA_MluLR635	TCTTCAGGGAGGAGCACTGCTGCTATTATTGTTCTGGGCCAGGTCGACGTCGAGGATTGCCATGTTTGTATGCATGTGTGTGAATCCGATGAGAGTGGCGAGTGCCTGCACTCGATGAACTGAATCTTAGGATTGGGTAGATTGGTTATGGCGCAAACACTTGCCAGCTGGTAGCTAGCTAGCTGCCGTGTACAGAGCGAACGAAGTA
lncRNA_MluLR636	ATGAGATATGCAGTGGCTGTGCCACTTGGATAGGTCAGCTTGTAGTCAACAATCATAATCTGAAACAAAATTAAGCTGATAAGAACAAGTTTGCTTCCATACAGTAAATCAGTAAGAACATAATGGAGAAAAGAATTGAAGACATACCTTTCTTAGGGGCACAAGCGCAAAGAGACCAATAAAACTGACAAGGAATAGGAACCCTATC
lncRNA_MluLR637	CCAGAGAGCAGCACACCAAGCAAGCGCGAGGGGGAGAAGAGAAGAAGGAAAAAAAAAAAATCGGAGCTGCTGAGCTTTGTCCCCGGAGGCGGCGAGGCGTATAGCCATGGAGCGGGAGGGGGAGGCGCCGGCCGCCACCGCCGTCGCGCGGAGGGCGCCCTCGACGGCGCCGTCGGCGCGGGTGTCGATCTGGGAGTCGGTGCGCGCG
lncRNA_MluLR638	AGGCCACCTCCCTCGAAAACCTAGGCGACTTCCGGAGCGGGCTAGAGGCGGCCCCCGGCGCCGCGCCCGGCGTGCGTTCCAGGACCACCATGCCCAGATACGGAGAGCCTCTGGGACGAACCCTGCGGCGATCGCCGGCCGCGAGACGGCGACGAGCAGCTCTACAATTAGCTCTCGGGTGTGTGACAGTGTGAGCCGGGGACGGCAC
lncRNA_MluLR639	GCGGGCGCGGGCGCGGGAGGGCCCGAGCCGCTCGACGGCGGATCGGAGGCGGGTTAACGCGGCGGCCATGGATGTCGGGGGCTAGCGGCTTCGATTCGCCGAGGACGGACGGAAGGAAGGGAGGAAGCGGCGACGCGGGGGCGCACGGACGAACGTTGGGCGGAGCCTGCCGGAATGCGAGGGAGGGAAGGAATAGGCGATTAGCTGG
lncRNA_MluLR640	CAATGCTAACTCGTCATCAGCTTGCTTGAGCTGATCAATGAAGGATGCATCTCCGTCAGTACGTAGTGGCTATATAGGCCATCGGCAGAGCAGAAGGCAGGTCGTTGAACAGATCGAGCGGAGCTTGCACAACAAAACCAAAAGCAAAAAACGTATTGGTCGTCGTCATGGATCAATACATGGATCAGTAGACTTCGACGTTCCATTG
lncRNA_MluLR641	CTTGACACCATGCCCAGATCGCGACACGGCGCGTCACCAAGGGGGTGCCGACCCGGCCCTTTGCCCATTTAACACCATACCCGAGTTCCGATATGGCGCGTCGCTAAGAGGGTTACGCCCCAACGGTTTTCTTTCGAGTTTCATCTTCATTAGAATGGCTAGATTTAACGTTGGCTCGCCACACCTATCACAACCCTCCTCCTTTACC
lncRNA_MluLR642	ATCATATATGGAAACAGAACCCAAGACAAGCTGAAGGCTTCCTTGCCATGCCACTGCTGATCACCTGGTGTGCTCGTTCGCTGGCGAAGGGGGAAGAAATCCTGGGCACCTGGCGAAGGGCGGCGGCGGCCGCAGTGCCGTCGCCTCGAGAGAGAGCACGCGGCGAGAAGGCAGAAGGCAGGGGTGAAGACAGTCCGGGGGCTCTGGC
lncRNA_MluLR643	CGGACGGGGTTACGACGATGATGTCTCTGGTCTCTGGCGTGGTCGCCGCCACTCGGTCTCCATGACGACGTTCCCGCGGGACCAATGGGTACGCGCGGTCGCTCTCGGCGATGGCCGCCGCCAGGTCTCCGTGCTCCGGGACAACCGGCTGGTCCTTGATGGCCTCCGCTTCCGCCTCGTCGGAGCCACCCAACGTCGACGGCGCGTG
lncRNA_MluLR644	ACGATCAGATACCGTCGTAGTCTTAACCATAAACTATGCCGACTAGGGATCGGACGGTGGTTTTTTTATGCCCCGTTCGGCACCTTACGAGAAATCAAAGTTTTTGGGCTCGGGGGGGAGTATGGTCGCAAGGCTGAAACTTAAAGAAATTGACGGAAGGGCACCACAAGGCGTGGAGCCTGCGGCTTAATTTGACTCAACACGGGGA
lncRNA_MluLR645	TCAAAAGCCAACCATAGTGTTTTTCATTTATTACGTGTGCTGCATTCTCATATCACAAAGCGAAGCCACAAAATCAAAGCATGGCCTAGGTTCCTAAGTAGTAGCAACTACTAGCATTTTACGCAAGCTTACAAATTAAATAAAAAGCACTTCCTGCAAGCAAAAGGCTGCAGCTCTTTACATGTTTACTTGAAATGAAAACCCTTTA
lncRNA_MluLR646	TCAAGCCCGACCCTGTTCTCAAGCACATTCTCAAGAACCTGCGCATCCGCAAACTCGTAAGCGTCCTCCTCAGACGACACAAATCTCTCCTCCTCCAGACAAGATGGATGGAGTTGCTGAATTATTATACCTGTGGTGTGGTGTTTCAGATATTCACCAACGGCGATATGGTCCACGCCGTGAGAGCCCTCAAGAGGCTGGGGCTGGA
lncRNA_MluLR647	CTGAGGTGCGAAAGCATGGGGAGCAAACAGGATTAGATACCCTGGTAGTCCATGCCGTAAACGATGTCTACTAGCCGTTGGGGCCTTTGAGGCTTTAGTGGCGCAGCTAACGCGATAAGTAGACCGCCTGGGGAGTACGGTCGCAAGACTAAAACTCAAATGAATTGACGGGGGCCCGCACAAGCGGTGGAGCATGTGGTTTAATTCG
lncRNA_MluLR648	TGACTTCAAGGCTGAGAATGTTGGAGTCAAGGTTTTGGACTCGGTTAACATCACCCTGGTGAGGAGAGCCTCATACTAAATTTTGACTGTGTTATCTACATCTAACTACTCTGAGTTAATAGTTTATACTATTTCTGTTGTGGTGGTTAGGGTGCTGAGGATGAACTGAAGGATGCTGTTGCTCTGGTTCGCCCAGTTAGTGTTGCCT
lncRNA_MluLR649	TGGCCCAGGGCATGATGAACATGGGCTCCCTCGCCCAGCCGGGCTACGCGGGCCTCACGCCTCCCATGATGCACCCGCCCCCATTCGTCCCGATGTCCTGGGACGCTGCCGCCGCCGCCGCCGCCACCTCCCTCGCCCAGCAGCAGCCCGGCGGCGGCGCCGTGCCGGACGCCTTCTCCGCCTTCCTGGCTTGCCAAGCCCAGCAGAA
lncRNA_MluLR650	CGGCCGCCGGAAGCTCCTCATCAGCGGCGGGATCCAGATGATCGTCTGCCAGGTGATCGACGGAATGGACTGATCGACTGAGTTTCTGACCGAGCTCTTCTTGGGACTAACGTACACTACTTGCAATGCATTGCATGGACGCGTGCGCGCAGGTGATCGTGGCGGTGATCCTGGGCGCCAAGTTCGGGGCGGACAAGCAGCTGTCGCG
lncRNA_MluLR651	ACACATTGTCGAGGGAGCATCTGCGGCTGCGCTTTGTTGAGGATTTAGCCTCTTCCCAGTGGTATTCCACCATTGCTGAACTGATTGGAGACGTCCTAAGTTTTATTTTATTTTCAAAAGAGTTGTTAATTACACTTTCCCTTTATCCCCTGTTGTAGCATTGAGGGCATGACTCAATGTCGGATTGCCAATGAGATATATACTATAA
lncRNA_MluLR652	ACCGATGAAGATGAATCGCCCTTTTCAACTCGGACCACAAAGTTTGACTCTTTCCTTATTCGAGAGGAACTGGGGTTCGCTTCAAATCCGCACGAGATGCAACCAAAATCCAACCTTTCCACCACAACCGCCGAACTGAGCTTTCTCGATGGAGGGAGATCCCGGCCACCTCTTCTCTTCTCGAAATTGGATCGGGTTGGTCAGGCGA
lncRNA_MluLR653	TTCTCCTCCTCGTAGGCGCCGCCGGACCCCGCGCGCCCGGGCGACCGGCTGCCGTTCTTCCTCTTCCACGCCATGGCCGGGATGTTGCAGTGCGTCTGTTTGCTCGCCCCCGACGAGAGAGAGATCGTCTCTAGCTCTCGCCGGAGGTCTGGGAGCTAGCTAGCTAGGGCGAGTGACGATGGTAGATGATTGGATCGCGTCTCTTCTTC
lncRNA_MluLR654	TAATCGAAATGGGCAAGCTTCTCTGCGACCCTTCCGCCGCCGCCGTCGCCGAGGCCCTGCCTCCTCCGTCCCCAGCCCCCGCTCCGCCGCCGCCGCTCCTCGCCTGGTCCACCCCGCCCCCGGCCGCCTCCCCCGAGCCCTCCACCTCGCCCACGGGCTGGGACGCGGTCTGGGCGCTCGAGGACCAGCAGCGCCGCCGCCTCCACCGG
lncRNA_MluLR655	CAGCTATTGAGCTATGTACTGTGGGCCGAAGCCCAAACTTGCAAACTAGTACTAGTACTACCAGAGAACTGGTCACAAGCGATATGCTGAGGCGACCTTTCTCTTCTCTATTGCTTAGTACATACTCCGTACATTTTAGTCACATACAATACAACTGGATGATTTATCAGAGTATCAGTACATCCTCCAGTGTGGGTGTGGTGCTGCAC
lncRNA_MluLR656	CTAACATGTTAATGTACAACACGGAGCCTAAGACATTGCCTCAGTAACAGCTAGAAAAGAAAAAGTGTAAATTAAATCCTCTATGGAAAATCGAAACCCTCGACATGTGCCAAAATGTCCACGAATTTGAACCGGTGCATGACCTCAGGTCTGTGTCTTCTTGTATCTAACCTTTGTACTCATGAACACGCATCCACTTTGTCGATGAC
lncRNA_MluLR657	CCAGCACATCGGCATCGACATCAACAACATGGACTCCCGCGGCGACTACACGGTGTTGCCATACGGCAGCCTCGTCGACGCCGGCGTGGTGTTCGCAACAGTCGTCTACGACAACCGCACGCGCGGTCTTGAAGTCAGCCTGATGGTAGGAAGCGCCACTTACACGTCCGTAGCCACCGTGGACTTGAGAAGCTTGCTGCCGGAGAAAG
lncRNA_MluLR658	CATACTCATTGCAGCCATTCCAGAATTCGTGGGCGAGAATGTTCAGATAATTGTTCTTGTATGTTTCAATTTAAAAGTGATTTTTATTCTTTTGCACGACACAGTTCACAACCTGATAGTTGCTGAGAAAAAAAATCTTTTGTTCTTCAGGGTACGGGAAAGAAGAAAATGGAGGAGGAATTGACGCAGCTGGAAGTGAAATATCCAAG
lncRNA_MluLR659	CACCTTCCTCGGCGTCACGGTCCTCGTCGTCCCCGCCTTCCGCGTCGTCAAGGCCAGCCCAGTGAAGTATCTCTCCCCCGTCCTCCTCACCGGCCGCCGCCGCTTGCTCGCCCCGTGCTTACACGCCGCGCCCCCAAAATGCTGCCGCAGATTCTCGGCTTCTTCTGCGCCGGCGTCGTGCTCAACCAGTTCGGTCTCATCAGGAACCT
lncRNA_MluLR660	TAGTACCAGACGACAGACACAAGGCACACCGCCAGTAGAGCCCGACGTTGACGCTATAACAGTTCACACAATAAGAGCAACGACAGCGTACAAAACTTATATGATAGTGGTAAGTCATCTAGGTATTGCAAAAGCAAATGCAGGATTAATGACAGGTCGCATCATTTCTTCTTGGCGGCAGCCTTGGTCACCTTGGCGCCGGTCGGGTC
lncRNA_MluLR661	GAGGAAGGACGGCGCTGGTGAGGCGGAGGCTCTCGGCGGGCGGGGATGATACGGTACCAGATACGGAACGAGTATGGGCTGGCGGATCCGGAGATGTACGCGGCCCCCGGGGACGGGGAGGAGGATGATCCGGAGGCGCTCCTCGAGGGCGTCGCCATGGCCGGCCTCGTCGGCGTGCTCCGCCAGCTCGGAGATCTCGCGGAGTGAGT
lncRNA_MluLR662	TGCATGCCGGCAGGAGCTGAGCGTGAGAATGGAATGGAGGTTCCAGGGTGTGTTGATATATTTGCCTTGTTAGATCAACAGGCTCTATTCAGCCCAGATGTTTGTAGCATTTTGACATAATGTGTCCCGACGTAAAGAGAGAATAATTCCCTATGTTAGGAATTATACAAATTCTCCATTCACCAGTAGAAAAGTTACAATCCCATGAA
lncRNA_MluLR663	CCACGGTGAATGAAGCAAGCAATTACATGATGATTATGGAGATTATAAGCTATTACACAGAAGATCGATGTTGTGACGCTAGCTAGCACAGCATGCAGCTTCGGCCTCATTTCACATTGACAACTACAAATCACACGGGAGCTAGCGCTTAGCCCTTGATGAGGCGGCCGGCCTCGATCACTCATTTCACCTCCTGGATCTCGTCCAAG
lncRNA_MluLR664	GGATTTTTCCATGCTGACCCGGCTTGTTGTCGACAAAAGATGCTCGGCAGTCCACCGAGGGGTATCCCACGATGGTAGATTTGTCGTAGAGGTGAGCGAGATCAGGAGCGAGATGGTAATACAAGCACCAAGACACAAGATTTAGACAGCATCCAGGAAACATTGCTGTTGATGATGTCAATGGAGGGAGACTTATCTTCTATGACTTT
lncRNA_MluLR665	ATGTGTATTAACTCAGGCAAAAATCTTCTCTGCAAATATATCAAGGAGGGAGAGTGCCTGCATGCAACCACATGAGAAATTTTTCTGGATTAGCCTTTGCACTTGCACAGTAGCTTAGCTAGCAGTAGCAGTAGTAAGTATTCAAGCTCACCTCAGGGACACTGAGCTCCAGCCTGAACTTGGGGCCGTCGTAGTGGTGGAGGATGGGG
lncRNA_MluLR666	CAAGGTCATCTCCTGGTACGACAACGAGTGGGGGTACTCGCAGAGGGTCGTCGACCTCGCTGACATTTGCGCCATCAAGTGGAAGTGAGGCGTAGCATTGTACTCCAAAATTTGTAGCTCACCCTCGACATCAAAATTTTCCCCAGGCTCTCCCCTGATGAATGATGATGGTGATAATTTGTAATAATGAGAAATCGAGGCCTCAAACT
lncRNA_MluLR667	CGTCCCCGATCTCCTCGCGGCCAAGCACCCTCCTCGGCTCCTCCAATACAAATCCCCGCCGGCACCGACCTCTGGGCTCGACGAGCCAAGCAGGGGAACGAGCAGCGGGCGGGCGGCGGCAGTACGAGGAGGGAGGCGAGGCGTGGTGTGTGTGTCCGTGTGTGTGAGGGACGCGGGCACAGGGGGCGAGGGGGAGATGGAGGGGAACA
lncRNA_MluLR668	GCCTTCAGGAACGATTGTGGATGTCGAGGCCGAAGTCAAGGATGTCGAGTGATGTGTCCACTTCCACATGATCCTTCATCAGTGCTCATCAGTACCAGCCCTTATCTTCTGTTGAAGAAGGCATTATTTGTGAAGGCTAAGTTTGGGCCCCGGATGTGGGAACAAGCTGAAACTGAGACTAGAACGTGTTTTTGGCAAATGTATATAGA
lncRNA_MluLR669	GTTTTTGGATCTCCTTTTTCTGATTCGTCATTTGAGTTGCAGTTCTGTCCACCGCCACAGCCTACAAAGACAAACAGAAAAATTAGCACTGGCTCAAGCCAACAGTTTGGATTCGACCATTATTTGGTATTAGGCCATCAGCTGATTACATTCAGAACATAGAGTTCCCCGTTCACTAGGTTCACTTCCACATGAAACTGACTGAGAAG
lncRNA_MluLR670	CCCCGAGACATCTCCACACCTTGATTGGGATACCATCAGGGCCCATCGCTTTGCCCCCTTTAATCATTTTCAAGGCTTCTCTGACCTCCGATTCTTGAATCCTCCGCACAAAGCGCCTATTAGTGTCATCAAACGAGTCGTCCAGTTAAACGGTGGTGTTCTCGTTCTCACCATTGAACAATTTATCAAAATACTCTTGCCATCTATGT
lncRNA_MluLR671	TCTGCGATGATGCTGATTCACTGAGAAAGCTGCCGAAAAACATTTCCATCCTCGCCGAGTTCTTGGAGCGCGAGAAGTACGACCGGCTGGGGGAGACGAATGCGGAAGGGAGGAGAGGGGAATCAAGGAGTGGTTGTGTACTTGTGTCGCGTGGTTAGCACACCACGAACGGTTCGGCGTCGCGCGGCCGGCACACCGCTCTGCGTCTC
lncRNA_MluLR672	TGCCGCTGTCCGAAGTTAACCCCACTCCTGAGAATAACAGCCAAACAGTAAGGAAGCAGCAGCTAGGGCCCTGCAAATAGCAATAGCAGCTGCCTGGAGTCGGCTAGTCGCTGTCCTGCAGGCTGCAGGGTGAAGAAGCACCTGTACCGGGGCGGATGGCTGGCTGGCTGCTGTAGGTTGGAATTTGATGAGGGTTTGGTGTAAATATG
lncRNA_MluLR673	AGACGCTTGTACCATGACAGGAGTGTGGACAACATAGAGAAGTACAAGGTGGCAAAGAAAACTGCAAAGCGAGCTGTAAGTGTGGCAAAGGATAGAGCGTACAAGGATCTTTACCAACATTTAAGTACAAAGGAAGGAGACAAGGATGTTTATAGGATGGCTAGGGTTCGTGAGAGAAAGACAAGGGACTTCAACCAAGTTAAGTGCAT
lncRNA_MluLR674	CCAGCAACCCTCATAAACATCACCAATCTACAAATACTCAGTTTTACACAAAATCGACTCACTGGAAGCATTCCTCTTGCGGTTATGCAAATGCCAAATATATTGGAGTTGTACCTAAACCAAAACTGGCTATTAGGTGGAATTCCTGAGGTTTGGCACATGCCAAACATAGAGTTGTTAGACCTAAGCCAAAATAAACTATCAGGGACA
lncRNA_MluLR675	AGACATCAATACATCATCGTGACATCGTCAGTACAATACAATCCCATATATAGCTCGCTCGATATGGATGAATCAAATATATCCTGAATGAGCTGCAGCACGTACGCATGCATGGACTTTGTTCCATCATATTGGGTAAGTTGGATCAACGATCGAATCCAGTTCACTTTTTTGCTTGGCACTTATTTTGATACGATGTTCATTTTGGGG
lncRNA_MluLR676	ACGGACGGCTATAAAGAGGAGCCCTACCTCGTAGTCGACGGCGATGAAGAAGACCAGTTCCCAGCTCCGGCAGCTTAGCAACCCTCTCCTGATCCTCCTGTTCCTCACAGCAGCAGCAGCAGCAACCATGGCGGCCGAGCCGGAGAAGGAGGCGGCCCCCGCGGCGCAGGAGACGGCCGTGCACATCGTGTACGTCGACCGCCCCGAGGA
lncRNA_MluLR677	GCAACCTGTACAACGCCGACGAGATCAAGAAGCGGGTGGCGCTGCCTTCTCCTGTCTGGCTACAGTTTCTTCAGCCGTACATGAGGACTCCCCAGGCAGCCTGAAATGCCAGATTCATCACTAGAAGAACCCAGCTCCGCTGCAGTCTACCGTGTCCATGTGTGAAAATAACATTTGGATCTGTGTTGAAAATCCTCTATTTGTATTGAA
lncRNA_MluLR678	CCTGCCGGTCCCGGGCAGCATCCCGTCCGTCCGATCCGGCCGCGCGGCGTATCTCCGCCGTCGGCCGCCGCCGGCGCCCCCTGGCCACACCCGCCGCCCCGGCCCGGCAGGCGGCAGTTTAATACAGGACAAACCAGGCTGCCTCTGGCGGCAAAAGCCAACGTGCTCGATCGATCTCCCTCCGCCACTCCCATCTCCTCAGTCCCCGCC
lncRNA_MluLR679	GCTTTGGATCATGTCCGATCCATTAGGCCTAGAGTGCTTTTGGCACCATCGCAGTGGCATGTATGGAGTCTTTTGTGATTGCATTCTAAGTTATTAGTACAATACTACTGGTGTTAAGACACTTTATGACAATTCACACAATTTTGCAGGCTGTTAGCTCATTTGGAACTCTCACCACTGGACAACTTCCGGTACGGAGTACAAACCTGG
lncRNA_MluLR680	AGAACAAGGTGGTTCTTCGCATGATAACAATGGTACTTCTCATCAGCAAAAGGATGAGCAACAACAGGGAATCCAACTGCAGGAGGCCTTGTGTGAATTGTACTTGGCGGTATACAACTACTGGATATGGAATCGAGACCAAGATTTGGCTTGTCAGTTCGACGAGATCGCAGCCAAGATATGTGCGGGACAGGGGATGCCTCACAAGAC
lncRNA_MluLR681	GACGGGCACACCACATGGCGCGCCATGTCGGCACTGTTCCCACGCATCACTAATAGGGACCTGCAGGTTTTTGGAGCGCAATTCCATGGCCATGAGCCTTATGTTTCATCTTAGATAGTATGATTAAATAGATAATGCAACTGTTAAGCTTACCCTTGCTTTAGTGAGAGTGTGAGGGGTCCCTTGTAGTTGCCGTTGCTGTCAGTGACA
lncRNA_MluLR682	TGTCCGCGTGCGCATGAAGGCAGTGGGGATTTGCGGCAGCGATGTGCACTACCTCAGGGTACAGTGCGCGATCCGATCGATCTCCTTGTTCATGATCAATTCGTTTTTCATATCCCAGCCACAGGATTCAATAATTCGCAACTACTACGCAGGAGATGCGCATCGCGCACTTCGTGGTGAAGGAGCCGATGGTGATCGGGCACGAGTGCG
lncRNA_MluLR683	ATGTTCGGCGGCAAGTTCAAGAAGTGGAAGTGATGTTTCTCCCCATGGTTGAATCATAATTGAACTTGTATGCAGGCTTCCGGAACATCTGTTGCCTGGAATGCCCTTGCAGTGTATTTAGCAGGGTGATCGCTTACTCATCCTTCATCTATTGTGGCGAGTGACATGATTGCTAATAAGTGACATAATAACCATTTGCTGTCTTGCTGG
lncRNA_MluLR684	CCGTCATGTCGCTTAGTTACTCCACAATCGCTTGGGGCGCATCAGTGGACAAGGGTAAGATGCCGGATGTGGACTACCACCTGCGTGCGACAACAACGTCGGGGAAGGTTTTAGGTTTCTTTGGTGCATTGGGCGATGTGGCCTTCGCATATGCAGGGCACAATGTGGTTCTTGAGATCCAGGCCACTATCCCATCGACTCCAGAGAAGC
lncRNA_MluLR685	AAGGTCCTGTGCGGCAGGTGAGAGCCACTTTGGGATCTGACAGTCTCCCTTGAAAATCTATATACCAACAGAGCAATTTGGTACTGTCAAGATGGTCTCTCAACTTCTGTAGATTGCAAAATTTCAGAGCTTATTTTGTACTAATACCAACCTTCTGATAAAGAACAACAAGATTCCTGTCATCGAAGGGAAGGTAACCAACAAGCATCA
lncRNA_MluLR686	TCCAACGGCACCCTCAGCCCGGAGCTCGCCATCCAGGTCCTCATCCAGTTCGACAAGGTGGAAATGCTCCTCGTCTAATTTTATCTCGGTGTGTGGTTTCCCAACGGCAAATCTAGTCATTGATATTTGCCCTTCTGTGCTGTTCGTCTAGTCCATGACGGATGCTCTGGAGAACCAAGTCAAGAGCAAGGTTAACATCAAGGGCCATCT
lncRNA_MluLR687	GGCACAAAGGATCACTAGCTGATACGGTCGACAGCAAATTACATGGTGATTATAATGTCGAAGAAGCATGCCTGGTACTGAAGCTAGGGCTATTATGCTCACACCCATTTACCAATGTAACGCCTAATATGCAAGAAGTGGTGCGGTACCTTGACGGAGACCTGCCACTCCCAGAGTTGACGCTTACAGACATGAGCTTCAGCCTGCTCT
lncRNA_MluLR688	AGCATCCTAGCAGATGCGCGGACCTCAGTCCAGGCTGGTTGCATGTCGTCTCCCCTATAAGTTCTCCCCGAAAGGAGGTACATGACAGAGACCTTTATCCAACCGCCCAAACTGATGCTGGCCTGCCTATAGAAGAGTGCACCGGGTAGAAACCCGGATGAGCAACTACAGGCAAGTCTGGCTGCAAGCGCTTCCCTTTCAACAATTTCA
lncRNA_MluLR689	AAGAAACCCATGCTGGTTTAAAGCCCGGAATACTAGAACTTCTGTCCTTTGACAATTGTTCCTGCAGAATGACCAGAAAAGATATCATTCACAGCACATTCCATCGAAAATGTGATAATGCAACAAGTTCACATCGAAATGAATGCGTTTGGGAAACAAAACTTGTTCATATGCTCCCGGTCTATGATGTGAGCAATCTCCAGAGTTTCC
lncRNA_MluLR690	AGACGCAACGCACGCACGCAAAGGCAGAGGCGGAGGGCTGGCAGGGGCAGCACCGTCCACCCCACCTCCTCCATTTTTCCCTCTTCCTCCTCGCCTCCACCCCTTCCCTTCCATCTCCTCCCACCCGGCCACTCCTCTCCCTCTCTCTACCGCGCCGATCGATTGGCCCACCCATCGATCGAGCACGGGGAAGAAGATTCCAGTCCGGAG
lncRNA_MluLR691	TGTTTCTGACAAAGTCCCGTGGAGGAAGGCGTTCTTCACATCAAGTTGATGGATGGGCCAATCCCGAGAGTGAGCCAGAGTGAGGACGGTGCGAACGGTAGCGGGCTTGACGACGGGACTGAAAGTCTCATCGTAATCAACTCCGGGGCGCTGTGTGAACCCACGGAGCACCCAACGAGCCTTGTATCTGTCCAAGGAGCCATTAGCATG
lncRNA_MluLR692	CCCGCTGGCCACCGTCGACGACGGCTCCTGTCCCCTCGAGTCTGATTCCGAGGAATGAAGGAGGAGCTTCACTTCAATCCTAGGGAGGCAGCAAACGTGATTCATACATATTATCATCAGTATACAAATGTCTGTCAAGTTTGTCATCGTGTGATACATGAAGCATAAACGTGTATGTATTTAACCAGACTACCAGAGTAAAAAACCTCA
lncRNA_MluLR693	CAGGTTGACAAGGAAAGCATCGCCAGTCCACCATACAGATGGGTTCCAAAGCGCCTTTCTATCTCACGCTCCTCTTGCTGCTGCTCGTCGCCGCCTGGGGACCTGCTGCAGAGGCCAGGCGTCTTGTACCTGCTGCTGTTGAACTCCCTGATCATGGCTTGACCTTGAAGGAACAAATTTCTTCAACCAAGATTCCTGTCCATCTCAAGG
lncRNA_MluLR694	TAAATTTTGGTCATGTAGGAACTCTAACCAGTGCCATGCTGTTTGTCGTTTTGTGCACAAATTGGATGCCCGAGATAGCACATGCACCGATTCACCTGTACAACTATCTGCAGTTGTGTACTTACTGTAGAGTGCCGTGTTTACCTAGTCGTCGAGCTGGAAGTTACCTCAACATTGGGATTGGATAGGAGGAAACCTGAAAACTGGGGC
lncRNA_MluLR695	AAGCATCCAGTGCCAATATATAATGGGCCACCCCAAGTGTCCAGACCGCTCATCTCCACCTTAAGATTTAACACCAGTGTTAGAGTCAATGCATGCATAATGACTGCATATTCTGCCATGTGAGGACTGTATTGAAATATATATATTTTTCTGACCTCATTGATGACATTGAGGGAGTTACCATATATGTTGTTCTTGGTCATATTGTTGT
lncRNA_MluLR696	GCGGCTCTTGTTCTTCTCGCACTTGATTTTACGGATGCACAGGCTTGTCTTGAGAAGGTATGCTCCTCAAATTTTGATTAACACGTAATAACAGGTGGATATTTACTTAGTGCGAACGATGATCATCATCATCTTGTACTTTGATGACTTGCAGGTGTCATATTCACTGCTGATCTTTTTCTGTGGGATGTTTATCACTGTTGATGGCTTC
lncRNA_MluLR697	GCAGAGCGACACCGGGTCGTCGTCATCCGTGGTGGACGCCTCCCCGGAAGCGGTCGGCGTGCGGTTCGACCTCAACATGCCGCCGCCGGCCGAGGTGGCGTAAGTGGTGGACCAGCCGCAGCGCCCGATGACACGACGGCTCCTCCAACAGGGTCGCGTACGCGTAGATGATTAGCACTTGTATTAGTATGAGGTTGGATGCTCGATCGTT
lncRNA_MluLR698	GGAGGTGGAGGTTGGGTGGGCTTCGGGTTCTGAACCACCGATGTAGTGGTTGAATCTATTGATGGCTTCCCTGCCCCCTCCTTCTTTTTAGGGAGGCAAAGGCAGCTGCTCATCTCGTCCTCTTTTCTTCCTCTCCTCCCTTATCACCGGAAGGATGGGTGTGATGTGGCCCTCCCTCCCTTTCTCTCTCGATCGACTTTTGAGCTGCCCG
lncRNA_MluLR699	CTTTTCATGAAAGGAACAGCATGGTGTGGTGCTGGTGCCGACCATTATGAGCCTTTGATCGTCACTGTCCTCCAGCATGTTACTCCAGACAAGGCAGCTGTTGTCCTTTGAGAATGACTCCAGTTTTTTTCACCCCCCTTAGTTTTTAGTCAGCGGCGGAGTTGAGACAATTTTGTTATTGGAGCTAGAGTGCTGAATTGAGGAGCAACAT
lncRNA_MluLR700	CGGACGCCGCCCGGAACAGCCCCATTTTCAGATCGAGGTCGCTTCACCAAAAATCAACCGCTAAGGTAGGTGTCTGACTGGTGGATTGCCGGAATCAAGCATCCCATCAGCCACCGCGCACGCGATCGATCGCACGTCCCCCCCTGGGCCAGTGGTCGGCTGGGGCGGGGAAGGGTCTCGCGCCGCGCCGCCGCGCTCCGGTGGTTCGGGA
lncRNA_MluLR701	TTAAACCAGCAATTACCCATAGTGCACGACTCCTAAAGAAGAAACTCTGTCTGGCACTCTGTCTCACCAAGAACACCAAGAACAGAAAAGGAGGCAAAAGAGTGCTTGTAGTTAAGCTGATGGGTTGATGGCAAAAGAGTGCTTGTAGTTAAGCTGATGGGTTGATGGTTTGCTTATTTAGCAACGGATGAGCACCAAAAAAACAAGAACG
lncRNA_MluLR702	GCCAGTGCCGCCGCCACCGTTGCCAGCTGCTGTTGCCGCCGCCGGCGCTCCGCCGCCCTCGGCGTGTAGTAGCTCCGCCGACGATGTCGTCTCGGCGTCATCGTTGTTGGACGATGACGACGTGGAGCATCATCAGGAGCCACAACATCCGCCACCGCCGCCGCCGCCGCCCAGGAACGTCATGACCATCACCGGGAAGCTGAACGCGGAG
lncRNA_MluLR703	GACGGCATACGAGATTGGTCAGTGACTGGAGTTCAGACGTGTGCTCTTCCGATCTCCCCAAGTCCCCAACTACCCCCCAGTCTCGGGAGAGAGCCTTCCAGAAGCGCAAGACTCCAAGGCCGTCGCCTTCCTCGCCGCGGGGGTCGCCTGAGATCACATAAACAATGGTGAAGGCTGTTGCTGTGCTTGGTAGCAGTGAGGGTGTCAAGGG
lncRNA_MluLR704	TCTCGAGCATGACTATGGAGGTAGCGAGGATTGGAACCAATCGATGAAGCATCAGATTCGGGGTGGGGGGAGACCGCGACGCTTGCCTGGGTTGGCTGCGCGTGGTGGCGTGCTTAGCGGCGAAGGAAGGAAGAATACCCTCGGGACTCGCCTCCCAGCTCCGCTGCGTGGGTGCGGGGGATCGGGAACGAGAAGAACTGAAGGCAAGCAA
lncRNA_MluLR705	ATTATTGAACAAAACTATGGCCCGTATAGTTCATTCAAGCTCCAGATAGTTCTAACATCAGAATCAGAATTCTATATTCTTCATGATGACGCTGTCAAGCTCTGCCCAAAGCAGCCAGCCGTATTACATGCGAGAACCAAAGAATAATCCATCTTTCACAATGAACAGATCCAATATGCACGAAATTTGGTGGAGATATGCATCTATGCGT
lncRNA_MluLR706	TTGACCTCGAACCTCTTGGGCTCGGGCACCTTGAACCCCGGCGGCGGCTTGAACTCCGGCGCCGGCGGCTCGGGGGCGGAGGTGGAGGCGGAGGCGGAGGCAGCGGTGGTGTCCTGCTGGGCCGCCCTGACGGCGAGCGAAGCAGCCCTGGCGGCGCGCGCGGTGGCGGTGGCGGTGGCGCGGCGGGGGAGGAGGAGGGGCGTGCGGTGGT
lncRNA_MluLR707	GCGGAACGCCACGCGCGCCCGGCGGGGAGACGGCGCCAGGCGGAGCCCGGCCACGGACGGCGGGGACAGCACGGCGGCGGTCGTCGATGAGGCCATGGCGTTGCTGGTGTTCCTCTTCCTCGAGTACTGGAAGGCGCGGCGGCTGTGGTGTTTCCTCTTCACGACGGACGTTAGCACCCGCCGTGTGTCTCCCGTGATAACATTCTCCGGT
lncRNA_MluLR708	TCATCTCAGGGAAGCAAGAGAAGCGGCGAAAGGAGAGACGGCGACGACGCCACCGGCGGGGAGGAAAGAGGAGAGGACGATCCGCTAGCGTGTGCCCGGCGACGAGATGTGGCGGAGGCGAGTGGGCGCCCTCCTTCTCCGATCCCAACTTGCTTCCTCCTCCACGGCCGCCTCTTCCTGCCAGCGTCTCCGACACCACCTTCTCCCCAGC
lncRNA_MluLR709	ACACCCTCCTCGTCGCATCTGTAAGCTTACTATCTCTTAAGCAATGGATGGATGTGCAGTATCGCATTATATATGGTGATTCAGTCTATTTATTTACCTCGGATTCGTATCGGTGTGATGGGATTTGCTCTCTCAGGATCCTGAGGGCAAGGTGCCGCTCTTCTGGGGGATCACTGCCGACGGCTGCGTCGCCTTGTCTGATGACATTGAC
lncRNA_MluLR710	GGGCTCGTCGTCTCCGTCGCCGCGGACGCAGCAGTGTCCACGGCCGCCATGCACCGCACGTGAGCGGCCGGCGTCTGCTGGGCTGTGACCCTGCCGGCGGGCCTTCTGGACTGGCCGAGGAAGGAGAGGCGGCATCGGAGGGAGGCCGCGTGCTGGCGGGAGAGAAGGAGCAGGTGGGAGGAGGTGGCGGCGGCGGCGGCCATTGCTGCTG
lncRNA_MluLR711	TGGTAAGCCAATACCTTACCATCGAAAGTTGATAGGGCAGAAATTTGAATGAACCGTCGCCGGCGTAAAGCCATGCGATCTGAGAAGTTATCATGAATCACCAAGGAGCCCCGAAGGGCATTGGTTTTTTATCTAATAAATACACCCCTCCCGAAGTTGGGGTTTTTAGCATGTATTAGCTCTAGAATTACCACGGTTATCCAAGTAGTAA
lncRNA_MluLR712	ATGCAGCAGCAGCACGAAGCTGAGCTTGCTGCTGCCGCTGCGCAACCCCTCCCTGATGATGATGATGACCTGATCGAATAGATGTTATCAATGGCCCTTGTTGATGCGATGGGGGAACTTTTTATAAGAATTCGTGGTGCTTAGAGTTAGGATGTACCTGGATGTTCTCTTGATGTATCCCATGAGTTGAGAATGAAGTTAATGACATCTG
lncRNA_MluLR713	GCTCTCCGCGCCGACCACGACGTCCTCCTCCAGGACAACCACCGCCTCCGCTCACAGGTATATCCTCTCGATCGCCCTTAATTAGCAACCGAGCAGAGCTTTCTTCCATGGCGGTCTCCAAGTACGTTACTGATGAATATTGTGGTTTCATTCAGGTGGTGTCGTTGACCGAGAAGCTGCAGGAGAAGGAGGCGACGGAGGGCGGCGCCAG
lncRNA_MluLR714	GGGGAAGGACGATTTCTCCGTGGGATGCTTGATACAATAGTTTGTACAACACAAGACCTCTAGAAATCAATAGCATAGAACTTTTCTACAGTTATGTTGATAGCTTTCATACGGTTGCAGCCTCACCTTGTTGTACCTCAGTTCCCACCTCTTGTTAACTATATGGTACAAAGCCTCATCTAAGCTGGCGGTAGGGAGCGCCTGCAAGTTG
lncRNA_MluLR715	ACGACGCCGCCGTTGGGAGCCCTGCCCCGGGAGAGCCCCCAACCCTTATCAAACCCTAAATAAAAAACTACCCCAAAAAAATCCGCAAAAATCCAGAAAAATCCCAAAAATCACCGCTTGATCGGAGATGTCGGCGCAAGGGCAGGCGGTGGCTGGATCCGCGTCCGAGTCCGGCGGCTCACCGGCTGCCTCAGCTGCGGCGGCCGCGGCG
lncRNA_MluLR716	TTTGGGGCGGATGTCTGGGAGCATGGCAAGGAACTGCAGCTCAGCCTTGGACAGAACCTGCATATATATCAGAGGCCAGAAGAAGAGGTTCAAGAACAGAGCACTCAGTAAAAAAATCCCGATCGATGGAGGTGCGTGTAAGCAGACACCGCACCTTGGCTTCCATGATCCAGACGACGAGGCCTTTGGCGTCCGGGTGCAGCAGGCTGAG
lncRNA_MluLR717	GCTGACTCCTTCCTCGGACGATACCTCACCATCGCCATCTTCGCGCTCGTACAAGCCATCGTAAGTACTCCTGTATGCATGCAATGCAAACTCGATTGCTGCTCTGGCATGGCACGATAGATGATCCATGCACGTGCGCACACATGACAGGGCACGGGGCTGCTGGCAATGTCCACGGAGGTGAGACAGCTGCGGCCGCCGCCGTGTGGAC
lncRNA_MluLR718	CGCTCCCCCGTCCGTCCACCCTTCCCACGCACGGCCGCCTCAAGCGACCGCCACGGCGGGCATCACCGACCGCGCCGGCGCCGCCGCAGCAGTGGCATCCGCGCGGCCCTCCCGCTCCCCGGTTCCCTCTCCGCCGCCGCCACAACCACCACCACCACCACTCCTCCTCCACAAGCTTATCGGTCGATCGGCTGGCTGCCCGGGGATCTAG
lncRNA_MluLR719	GAAGTTTCTACGGGGTGTGTGGCCTGTACAGAACACAACAAGGGACTGAACACTGATCCTACGGTGTATAACGTACATGGAGGACCTGATCAGCCAAGCCTCTTCCAGTGCACACTTTGGTGAACAAATTCAGACAAATGAGGCATATGCGTCAACGACAACAATCATTGGGATGATGTCCTTGGAGATAGGCTGACGGCCTCGGAGCTCT
lncRNA_MluLR720	TTCATCGACATGGACCAGACCGGAGGACGCTCCAACGAGTGGATCTACAAGTAGTACTAGTCAAAGAGACGAACAGAGCAATCCATCAAGTGTAGAATGAATATAATGTTGGTACCATACCAATCCAATCCAATCCAATTTGATCTCCAGCAAGTCAGTCATACATGCATGTATAAGCAGATTGATGACAATTCATTAATTCCATACACAA
lncRNA_MluLR721	AGCTGCTTCCCGCGGCTCCACCAAACCCTAATCATTCCGGCGCCGCCCGCGCGGCCGGCAGTCCTCGATCCGCTCCAGCGGTCGGCCGCCGAGGCCGTCTGCGGTGGTTGCGCTTGCGCTTTCGCGCGGGTCCCGTGGGGCTCGGCGCGCGCGGCGGGACCCGTCCGCGGCGGCGCGGCGCGGCGCGGGCTTCAAGGCGGCGGGCCCAGGC
lncRNA_MluLR722	ATTCCTCTCGCGCTGAAGCCACGACCGGAGCTGAGTTCGCCCCCTCCCGCACGCTCGCCCCATCCCCCAGCGAGACCTCCTCTCCGACTTCCTCTCCAACCTCCGGCACTGGCGTCTAGCTCTAGCCGGCGGCTGGTGGTGGTGCGCCACGTCACTGGCTCGGGGGGCTCGGCGCACCTTGTGATGAAGGGAAGGCGGCAGTCAGTGGCCC
lncRNA_MluLR723	CAGCAACTGGAGAACAGTGGCTTGCCTTCCGCGATGATGGGAGATATAGTGCTGCAGACTATGCGAAATTAGCAAGCGCAAGGCAATTGAAGGAGCAATCTGGTGGGATGCCATTTTGGAACCCTTTCGATCGAGCATACAAATTGGAGCTAAGGAGATATTTTGTTCTTAAGTTGCTTAATGGTGCCATGAGTGGCCTTGTCCACATGCA
lncRNA_MluLR724	GCGCTTTCTCGCTGCCGGGCCAAAGCAGGAAACCAAGCAACGGCCAGGAAGGAGTCACGAGCGAGGCGAAAAGCGGCGGGGGTAGGAGAAGCGTGGGCGCCTGGGTTAATGCTCCCGTAGTCGCGTAGCGAGCGAGCGATCTGAGAGAGGTAGAGGCCGTGCCGAAGAGGAGAAGTCGGGGGATCCGATGGCGGGGAACGAGTGGATCAAT
lncRNA_MluLR725	CGCATGGCTGCAGCTTGACGCGACGACACCCCCGCGATCCGATGCCTCAACGCGACCACGAGCCGATGGCCCGGCGGCTGGACACGGCGACGGCCGGCGGCCGCGAGCCTCTCCCCGCGCTGCGCAGCCATGGCGCCCCTGCGCACGTGCCCTGCGCTCCAACGAGCGCGCCGCCTCCACCACTCTCCGCTCGGCCGCGCCGTCGTCCCTC
lncRNA_MluLR726	CTTTTCCAGTTCCAATTGTGATGTAGTTCGAAATTTGCTAAACTGCGGTGTAACAGTTAAATGGGCAGATGGAATAATGCAAGCATACTGTTCCCTCGTTAGGTTGCCATTTCAAATGCTGATCTGGCCTGTTTTTTTGCTAATCCTCTCTCTTGCTGCTTGTTATTTCTGTTTCTGATCAATCTAACTGAGAGAAAGGTTATCAATATTT
lncRNA_MluLR727	GCTGCTAGGAGTATAGTACCACACGGAACTACAGAAAACCAGCACGCCATCGACGAACAGCACAAAATTAGCATGACAAAGACAACAACAACACCAGCAAGACCGAATGAAACTGGCTGCGGCAGCCTGACGAGGTGATACTGAACGCAGGCGCGCTCGCAGGAGTCGAGCCAATGCAAGTAGCTCGGCGTCCCAAAGTCACAGGACTTTGA
lncRNA_MluLR728	CTGGCGTCCTCTGTTGTCGGCCGCCTCAAGAAATAGCGCAAGCTATTAGAAAGAACCTGAACATATGAGATAAATCAGAATGTGGCAACAAAATGTGAGTTCTATGAGAATCAGGTGTATAGGAAAAACCCCAAGAATGGGCATTGAACGCCTACCTGTTTTAAAGCCTCCATCAGTGGTTTGCCCCTGTAGCTGACATGGAATTTTGCTTT
lncRNA_MluLR729	CTGTTAATGCCAACAAGCGGTCATTTGCAACCCATTCATCCCAGTTCTTATTCCAACCGAGGTAATGGACAAAGTAGCGCCATTCATCTTCATGATTTTCGATCCTTTGGACCTTGGCCTCGTAGAGGAGCGGGCCGTGGTAGGCGAGGATCCTTTCGTTCTCCTTGAAGGATGGCTCCGACGAGTCCTTGCCTTTGACCTTGTCCTCCTTC
lncRNA_MluLR730	GTTTTCCGAATTTACAGGAACTACAACAACTATATAGCTCAGCAGTGCCCCCTGTATTAGGACATCCTTTTGACAGGGGACGCAGTGTAACGGCCGCCTCTGCGGCTCTGCCATTTGGTCCATTTCTTGGCCAGGTCTTTCCATTCTTCCAGGTGAGGAATATCAGTAAACGTGGTACCCTCAAACAACATGATCATCACCACCAGAGAAAG
lncRNA_MluLR731	GCACGAACTCCAACTCGAGTAGGAACCGCTGACTCCCATTGTCAGGGTCCTTGTACGGCGGCGGCTTCCCCCCGGCGCCAGGGTTGGACTCAACGTCGGCCATGTGGGTTCGATCAGTTGAACCAGGGGCAGACCCAGGAAAGCCAATAATTCTGTTGGCGGTTTGCCGCCGGCGAAGAAAGTGACGAAGACCTGGGCACCTGGCGTTGGGG
lncRNA_MluLR732	GGACTCCGGAGATACAGGTTCTCACCAAAGTCGTTATTAAACTTCTCCATATCGACAAGTTTCCCCATCCAAACCAAGCACCTCAACCGATCCAGCGTTGTGTTAATATTTTGCAGGTAAGCATAAGCATATGCTATGCATGAGCAGTTGCGACTACACTCTGCAGTGCATTGGTCGAAGCTTCTGTTCTCGATATATAAGAACTTATCAGG
lncRNA_MluLR733	GGCGGCGGCTGCAGCGGGAAGGGAAATCCGACCTGCTTGAGGTTGCGCAGCTGACAGTGGCGCAACCGACGGTGGCGCAGTGGGCGGCAGCTGTGGAGCCCGCGCCGCTCGTGGTGGCCGGCAGAGGCAGCCTCGCCCGCGCCGGAGGCGGACTCGCCCGCGTGCGCTCGTGGTGGCCGGCAGAGGCTGCCTCGCCCACGCCGCTCGTGGTG
lncRNA_MluLR734	GCTCCGCCGGAACTCCCGCCACCCCCGCAGCAGCGTCGACGTGCCGGCGGCGGCGGCGGCATCAGCAGCCGCGGGGCGCATGATCGCCGCCTTCACGTCGCCGGATGATGAGAAGTCCATCGCGCTTGCCGCCGAGCCCGGGCGATCTGCTGCGGCTCAAGCAAGCAAGGCTATATCTGCTCCGCGCCTGCCGTATATCGGACAGGGCTCGG
lncRNA_MluLR735	GTCGGATCCACAGGGTGCTGCTGCCGTGGGGGAACGGGCCAGGGGCCGCTGTTGCCGTGCCCCTCGACTACGCGAGGCCAGCAACCGCGGGAGAATGGGCTGGGGGTGCCGCCGCCGCCGCCGCTTGTGGAGGTTCTGGGGCCGCGATGCTTGTGGGCTGGGGATGCGGCGAAGGGGCGTGGTCGCGTGGATGGATGGGGAGGGAAGAGGTT
lncRNA_MluLR736	GCCGTCGGCGTTCGCGTCCCATCGAGCGTCTTCTCCCCCGAGGAGCCGGCGGCGTTCAGGGTGAGTCCTCGTGTCACTCGCCATCAACCTTCGTTTCGAGTCTTGGAGACGGCGGAGCCACGAGTATGAACAGTCTGCGTGCTGGTGTTCGTAGGAACGAGAGCGGCGACACGGTGGTGATGACATGGCCGCGTCCCCGGGGTACTCGCCGT
lncRNA_MluLR737	CGGTCGAATCGTGCAGCGCTTTGACACAGATGTCTGCTACATCGGCACAGCTGATACCCTGCATCGACCACAAATTGGATGGTAGCGGTTATTAGCATGTACATTGATCAGCATGCCATGATCTGGAGACTCTTACAATATAATTGATAGACAGTAGCCTAACAGGCTTAGATTCCTTGAATTGAGTTTACAGAAGAGATTACATATAAAAA
lncRNA_MluLR738	ATGAGCATCCATATCAAGTCGGGTATTTGAACCCAGGTGAACAGGTTCCACCACGAGAACCCAGTCAGCTGACTACGCTCACTTCGCATTTCAACAACCTTTCTTTGCTGTCAGCCTGTGCGCTGCCCAAACCTGCAACAGGGACGCCCAGAAACAGCACTTGTTACATAAACTTCAATTCTATGGGTAGACCTCGATGATCGATCGAACAC
lncRNA_MluLR739	CCACTGGCAACGGCTGGCTCAGGTGAGGTCGCCGCGTCCACGCGCCGCTGGCACCACCACCGCCGTATCGAGACGCCGCGCCCGCGCGGATAGGATGAGGCCGCCGGTGAGCCGGGCCGCCTTCGCGTCCGTGCTGATGGGGCCGCGCGCTCTCGGGGCCTCTCTAGTCGCCGCCCGCTGCGCCTCCTCCTCTCCTGCCGCCGCAGCCACCG
lncRNA_MluLR740	CCACCGACGCCAAGAGGAACGCCAGGGACTCCCATGTGCCGGTGAGTGTTCGGAGCTCCAGGATCAACCTTGAATGCTTACTTGTCGATCCGTGCCTCCGTGGAAGCTTGACTGACATGGTGATCGATGATTTCTTTGTGGGATGAATGGACAGATCCTTGCCCCGCTCCCAATCGGGTTCGCAGTGTTCCTGGTCCACCTGGCCACCATCC
lncRNA_MluLR741	TCGCAAGATGGGCTATGGTGATGGTTTCAAGTGGGTCTCCCAGTACATCAAGTAGGGCCTTCACCGAGGCACTTGCTCAGCCCAGCGATTTTTTTGCCTTTGTTATTTGTTCTGGTTGGTGGTTCGTCATGAGAACGATGATCATCTTGACAGTACCATGGAGGGTATGAAGAGGAAAAAACGGTGCTTAACATTGGGGAACATGTTGAATG
lncRNA_MluLR742	CTCAGCAGCAGGCAAGACTTGCCAACACCCGAGTCCCCGATGAGGAGCAGCTTGAAGAGATAGTCGTACTCGGGATTCATGGCGACGGACGGGATGGGGGGCGGCGCCGGTAAGGACGTGGCGGCTCCTACTCTCTTGGGAGGCGACGACCGAGGAGGTGGAGGAAGGAATTGGGGAGACGAGAACTAGCGGAGAGGGCACGGGACGGCGCA
lncRNA_MluLR743	GCTTATCCTTTCCTCCATTCGTCCTTGGGTGGTGCTCGCGACGCGGGTTCTCCCGTTCGAGAGCAGGTGGCGCCGGCGGCCCCTTCCCTCCTACCGGTCCATCGCCACCCACCACAAACCTCGCAGTCCAAGAGGGCGACCACAGCGGAGAGGGCGTGGATCTGGGCGGAGCTCCAGCGTGACGGCCAGGCGCGGAGGCAGGGCCATCGACG
lncRNA_MluLR744	GGGCCTGGTGTTGCATTCTGCGGCCCGCCCGTTCCAAGTTGCGTAGTGGGCCGTGGGCGGTTTGGCGAAGGCTTTGCCGTCCCGGCACCTAGAGTGGTGGGCAGTGCGTGAGGCTGGTCTTACAGAGCAGCGAATACCACCCGTTTCCAACGGTGGGAGGATAACAGGCCGCTGCACTCCTGGTCCGCTTAGGCCCATGCGCCCTCTCTGGC
lncRNA_MluLR745	GCCCGGTTCTCAGGGTCCACCGTCCACTACTGATCCGCTCCACGCGAGCTCCCTTGTCCCCTGCTCCCCGCCTCCGCCCTCCGCGTCGCGCTCGCCCAAGCAAGTGCTAGCAGGCTAGCAGCAAAGCAAGCCTCCCCTGATGGCTCTGGTCACCTCAGGCTCGGGTGCCGGCCAGGTGATCGCCGAGGTGGCGATGAACGGCGGCGCCGACC
lncRNA_MluLR746	GCTCAACAATTATTCCATCCCACCCTTTGCAAAGCTGCAACGACATGGACCGGTGAACAGACAACCACCCATCTGGAAGATTACACAAGGAATCCTATGCTATGTATCTCACGTTCTCAACCATATAACAACACTAGCTGTTCTGTACTCTAACACTTGGTGGCCTCGTCGTCGTCGTTGCGGACGCTGCAAATGGCAGCATCCTCCGGTTC
lncRNA_MluLR747	TAAGGTGCTTGATCTTGATATGAGAGGTGCAGAGAAAAGTTTTTTCTCAGAATGTGAAGCGTTGAGAAGAATTCAACATCGTAATCTTGTGCCGATCATAACTGCATGCTCTACTGTAGATCGCGACGGCAATGTTTTCAAAGCTCTAGTCTATGAATTCATGCGTAACGGCAATCTGGACACATGGTTACATAACAACCTGGAAGTGAAAT
lncRNA_MluLR748	AAAGAAAATTCCCCTCGCACTGAAGAACCGAGTCAAGTTACAGCTCCGAAAGCTAATGTTAAGGTTTACATGGCAGATTAGTGCACAGTACATGGAAAAAAACTAGTTACAGCAGATTGGTTCTACATATTTGCATGGAGGGCGATGATCGTTCTACTCTCCTTAACCTTCTTCTGCAGTTAAATGTCGAATACAGAATGCGCTAGCTAGTA
lncRNA_MluLR749	AGTTTTTGATTTCGTCAACATTTAGTATTCCATGCATGTATCGCAAGTTTGATGTGACGGGGAATCTTCTTTTTACATAGTGTCAAAGTTTGGAATTTGTGGCAACTAAACAAGCCCCAGGCATCAGCAAGTTTCAGTCACAAAATTTTCATCCTGACAAAATACATCTTGTCTTGCCGCGTCGTATCAACATGGCATGGCGTACTGCGCAT
lncRNA_MluLR750	CGGCGGCTGCGGCGGCGTGGGGGCGAGGTGGTGCGGGAGCGCGTCGAGGCGGGCCTGGTGGTGGTGGGGCGCGAGCGGCATGGCCACGAGGGTCTCTTCTCCCATGCCGCCTCTTTCTCTCTCTGGCGCCCGCGCGCGGGGTTTACGAAGAGGGGAGGAGAGGGACCCGAACGCGACGGAACGGAACGGGAGGGCAGCGGGTAACTGGATTT
lncRNA_MluLR751	GCCTTTTGACTTGTCTTCCTCATCGCTGTCTTCATCCTGGTCTGAAGCTTCATCCTCTGAATCATTTATGCTTTCTTTCAGTTCATCATCATCATCATCATCTTCGTCTTCATCAGATATATCAGTATCAGCGTCCATGTCAGAGTCATCATCTAGTTCATCACTATCATTGTTGGAGTCATCTTGACCTGTACCATCTTCATCATCAGATG
lncRNA_MluLR752	AGACCAGAGGCGTCTGACAAGTTTTGATCTAGTTAATTAACCAACAAGATAGGTAAATGATTGGGAAAAAAAATATAATGCATGTACTCATGCAATGTAATGTAATGTAGATACAATCTGTACATATGTGGATAAATATATGCAGGCTGTAATCAATATAGGAAGTATAGTATACGATAGCAACTTCCAAGTATGTAATAATCCTAGTATATC
lncRNA_MluLR753	AGAATAATAGTACATTGAAGAAATATAGAGGAGCTAACCAGAGGATGGATAGCCCGAAATGTGATGCTGACCCAATAAGTCGCCGAATCACCTCCAAGTTCTAACCCAAATGACTTGCATCTGTAATGAATGGCAATACCTTGAAAACCTGCGATGGAGATGTTTTGAGGCGACATGACCTGTTAAATTAGATTCCATCTTTGGTAACAGCCT
lncRNA_MluLR754	CCATCTCGGCAACCTCAACGAGCTGCAACTGCTGGGATGCCTGAGCGGCGTGGAGATGGGCTCAAGGACGTGGGGTACCCTGTGAAGCTCGGCAGCGGCGTACCTGTCGAATTCCACGCCTCTCATCCCGTCCAGGATCTGAGAACAATGCAACGGACGACAGCGCAAAGGCCGGCCGGCCGGCGATGACGAGCGGGCAGACAGACGAACAAA
lncRNA_MluLR755	GTCCCAATTTTTGGCGTTCCCTTCATTGACTGAATAAATCCTCCCCTTCTTAGGTATCTGCACAAAGAGAGAGATGAGTGGTAGACTGATAGTAATCAGTATTCTGTTTGCCTGAACAATTGAACAAGAAAAAGGACTGAAGCTAAAAAATAACCTTGATGTCTGGATGAGTTAGTATGAACTCTCCAAGTGAAGGATCAAGTGTGAAGCCAT
lncRNA_MluLR756	GCGCGCCGCATCCGCGCAGGCCGCTCGGCGCCCGTGTCCCCGCGCTGCTCGCGCGGCGGCCGGTCCAGACCCACGGGAGCGCTGCTGCCAGGGCAGGCGCGGGCCACTCCTCCGCCGACGGCGGGAGCTCGCGTGTGGGAGGCAGGGGCGGAGCAGGAGCGCGGCGAGCAGGTCCGAGGCCGGGGACGCGGCCGCCGGCGCTGGCGCTGGCTT
lncRNA_MluLR757	GCCACCATCGTTAGAGTATATGTCTTTAGGAAGAAGCAATGGGCAGCTGCTATCCAGCATGCATCACCTCAAGAGGCTAGAGCTACTGGAAGTTACAGGATCATCATCTGGCTGGGAACTGCTGCAGCACCTCACTAAGCTGGAAGAGTTGGAAATTTACCGTTGCAATGACCTGACACAGTTACCAGAGAGCATGCGGAACCTCACCTCTCT
lncRNA_MluLR758	CCACGCCGTCGGGCTGGCCCCACGGGTCGGAGCCGGAGCCGGAGCGGAGGGGATCGAACTGTACGGCGGCGGCGAGCCTAGCGGTGGAGCCGACGGAGCAGCGCGTGGCAGTGGTGGATGAGGAGAAGGGCCAGGGGAAGTAACTATAGGACGCCGCCGGCAACGTGGAGAAGGAGGCCGGTACGGCGGCGAGCGGGTTGGCGCGCAGGAGGA
lncRNA_MluLR759	TTAGAGTTGAGAATGTAACTACTGATGCTGCTATGGAAGATGCTTTAGAGATACTAGGCAACAGCCAACAGGCTGATGGAGCTGTCCTTGTTGAACGTGACTCTAGTCAAGATCCAGGTTCAGAGCAGGCATTGATTGACCAGAATGAGCTTCCCCCTCTACCTGATGGCCCTCCACCGCTTCCATCAGATTCACCACCTCCTCCACCTCCTT
lncRNA_MluLR760	CCTTAAGTGCGTAACATTCCTTGATTGGGAGATAACAAATGAATAGATGGCATGCGATCAACTAATATACAATATCATCTTGGAACTCTAAAGTTCGCTAACATTGTCGCCATCTCTCGAGTCCTGAAAACCATAGACGACTACTTCGCATCTTCTGCCTTCCTGTTGCTGGTTTTTTGTCATCGTCATCACTTTCCAGACCCATTGAATGAC
lncRNA_MluLR761	CGTGAATGGGCCCACTGACCAGGCAACTCCCGTTACATACTCCGAGGGCTCCAGCGTGATCTGCATGCATGCATTTGCGGATATATATAGGTGCGAAAGAATTATGGAAACAACAATTGAGTTGATGCGAGCTAAGGATCGTCGGAACTCACCGTCTCCGTGCCCTCTCCTTTGCCGTTGCCGCCCCAGGGCCCGGCGGTGTGAAGCTTCCCG
lncRNA_MluLR762	GATACGGCGACCACCGAGATCTACACTCTTTCCCTACACGACGCTCTTCCGATCTCCCCTGCCGAAACAGTGCTCTACCCCCGGAGATGAATTCACGAGGCGCTACCTAAATAGCTTTTGGGGAGAACCAGCTATCTCCCGGTTTGATTGGCCTTTCACCCCCAGCCACAAGTCATCCAGATCGGAAGAGCACACGTCTGAACTCCAGTCACT
lncRNA_MluLR763	ATCTTCAAAATAAACAATCTTATGGTAATAATCTCTTCAGTAATATCGTCGATGCTAGATATAAAAATTGGGCATATGCAATTACCAAACTTGATCAAGTTCGTCACTGAAAGGGAACAACATCACTGGACAGAAATTCAGAATGCTAAAGGAGCACACAGAGTGAAACTATGGATCCAAACTACCTTTTTCGGGGATCAGGCCTTTGACCAC
lncRNA_MluLR764	TATTGCTTCTCATCTGGGTACAGCTATAGCATCTGTTCGTACACACGCACGTCCACTCAACACACGCACACTACTCACACCACCCGTGTACAAACAAACTTATAACTACACCCATATCTGAAGACCGCGTCGGACACATCACGATCACATTATGGCATCACGCGCGAGAAGCAGAAATCCACCATGGTTCACTAGTAAAAGATGAACACTTTT
lncRNA_MluLR765	AACCCAGCCCTTTCAGCTCTCCTCACAAGCTGCTCCACCACTTTCCTGTCCTTGTAGACCTACAAAAGGTTCATGGCAATGTGCATTCATGGCCATTGGTAAGGTAAGCTGGTATACTTATGTTGTACAGTAGTAGTGAAGTGTCAATGTATTTACATAGAGCTGGAAGAAGCGGATCCCTGGCCCAGTTGAGGCAACCTCCTCAACGCTTGA
lncRNA_MluLR766	CGCAATGGCGCCCTGGCGGCCGGCGCGCAGGCGCAGCGGCGCTAGGCCGCAGCACTCGGAGAGCACGAGCCGCGCCATTGCCGGCGTCAGCGGGGCCGGGCGGGGTTACGAGTGGACGGGGATGCCTGGATTGATGGCTATTCGTAGTCTAATCCACACACCGTCGCCGCCGCCGCTGCCGCTGGCTGCCACGGGATCTTCTGCGTTCGGGAT
lncRNA_MluLR767	AGTGAATGGGGAGGAAAATTTAGTCACTCAGCAAATAGAAGATGATCGATCCCCTCAGGTAAAGAAACATTCATCCTATTCGATTGTGTTTTCAAATGGGCTAACCTGACAAATGAGCATGTTTGCTTATGTGGTCTGGTATGTTTCGATTACAGGAATTAAAGCAGGACAACAGTGACGGTGAGTTGTCTGAAGAAGGTTCATCACGAGTCC
lncRNA_MluLR768	AGACAAAAGGCACACCGACAGTAGAGCCCGACGCTGACGCTACCCTAACAGAAACAGGCCACGACGCAGCAGAGCTTAACAGTTCACAGAATAACAGGAACGACCGCATACAAAACTTATATGATAGTGATAACTCATCTAGGTATTGCAAAAACAGATGCAGGATTAACGACAGGTCGCATCATTTCTTCTTGGCAGCAGCCTTGGTCACCT
lncRNA_MluLR769	AAGTACACACTATTCCAAGTTCACAAGTTCAATACATAAAAACGACTCCGAAGGCGGCTCATGGCAACTGTGAGGGGTGGGACGCCCCAGCGTGCGATCCCGGCGACGGTCCAGGTGGGGATGGTCCGACGTGCGATGCCGGCGACCCTTCGACATGGTTCGACGCCGCCCCCGATTGATGCGGAGTAGACTCTCGACGATGTGGTGGTGGTG
lncRNA_MluLR770	GAGGCGGCTGAACAGCTTACCAAAGGAGAGCCCCATCTCTTCCCCAAGGAAATCCACTCGATCGGACGATCGAGACGATCAGATCCGCGCGGGCGCGGGGCGGAATTCTTGACACCAGGAAGGAAGGAAGAGGCGCTTGACGGGGAGCACTCACCGCGACGGTGGCGAACGCCTTCCTCCGCCGCCGCGAGCTCCCTCCCCTTTGGACTCTGCG
lncRNA_MluLR771	CACAAAGCAGAGCAGGCAACGGCACAGCACAGTAGACAGAAAGCCAAGCGCAGAGCCAAGATACAGAGCAACAACAGCAGGTCGAGGAAGAAGAGGAGAGAAGGCCAGGAGGCAGCAACCAAGGAGGGGAAGGGGAAGAACAAAGAGCAAGAGGGGCAAGATGCTGCGCGGGGGAACGAGCGTGCTGGGGATCATCAACTTCATCACCTTCCTG
lncRNA_MluLR772	TCGTCGACAACGACTACGTCCAGGGGGATCTGTTTGCTGCCTTCAAGATCTGATGATGCTCGTTACGGTCTGTGTTGTTGTTGTATGGCTGAATCACAATATTCTTGCTTCCCCGACTACAGGTCTGATCGCCGTGAAAGCTTCTGTTCATTTGAGTTCGGGGGAGTCCGCTAGTCTCATTTTTCCTGATTTCTTTTGGCTTACTGGAACTATA
lncRNA_MluLR773	CCATTGTAATCATGTGTAGCTCACCCTCGACTTCAAAATTTTCCCCAGGCTCTTCCCCCCTGTTCGCTTGTTGATTTCAGCTAGGGCTTATCAGCCATGGTATAGTATTTTTCTCTCATAACAAACTAGCACCAGCCGGGCTTATCAGTCCAGAAACCAACCAACGAACAGGCTGGGTGATAATTTGTAATAATGAAAAATCGAGGCCTCAAAC
lncRNA_MluLR774	TGACTTGAAGAAATCCTGGTAGGTGCCACCAATCTTCCGCCTCAGTGCTCCATACTTCATTGCAAATCAAACAAGCGTATGAAAAAAAAATCAGACTACTGATTTTAACATTATCGATCCACGGTTGCTTTGCATCAGTGGTTGTGGTTCCATACCTGTTCCCTCGTCATCATCCCTCCAGCTTTGGTGGACTCCCTGGCCTCATACAGCAGCT
lncRNA_MluLR775	AGCTAACTGGCGCATCGATCTTTGGTCGGAAGGAGGATTTTTGGGGTTGTCGTAAGTGGACAACACTGTAATTGTAGGGAAGTTTTACCAGCTAAGAAATGTACGAGAAATGAAATGATTAGTTAGCAAAAGGTCTCATACTAATGTATAGGGAGGGCTACAGGCTGATAAAGAATAAATTGGTTCCGTTCATATCTTGATAATTTACTGTAAA
lncRNA_MluLR776	CCGCTTGTCGGTCGTGAGGCCTCGCACCGCCCCACCCCAGGCCGCTCACCGTCCATCGCCAAGCTGCTCGGATCCGCGCTCGACGCACTGCCCCAGGCCGCGCGGTCGCCTGGCTGCCCGGTGTCACGCTCGCCGCCCCAGCCCCGGCCACGTGGCGGCGGCGCTCGTGACGCCACGCGGAGCCGCGCTCGCTGCCCCACCCCAGGCCGTGCGG
lncRNA_MluLR777	GACTTCCGCCGCGGTCGATTCACCGTCTGCAATGTCGCCGCCCCCACCGCCGCCGAGCAGGTACGCCCCCGTTCCCCAATCCCCGCCGGCCGGCAGGAACCGGTAATCCTTCCTTCCTCCGCAACCCCGCATTCGATGTCTGCTTCTGCTTGCGCGCAGGAGGCGACGGCGTCGGCCGCGAAGGAGAGCCAGCGCCCCGTGTACCCGTTCGCGG
lncRNA_MluLR778	TGCTAGACTTGAATAGAAAGGACATTACAGTACCTTGAACGAGGCAGCTCCACTAGATAACCGCCAAACACGGCGCCCAAACCCCCGACCCGACAACAACCGGGAATTCGCAGTGGCCGGACCCAGATCGCCGAGAACTGCGAGGCGAGGCGGCACGAAGGAAGGAACGAAGGAAGGGAGAGGGGCACGCACGCACGCACCTGGTTCGTCTCCG
lncRNA_MluLR779	TCGCCGTCGCCGTCCTCGTCCTCGCCGCCGCCGGCGCCTCAGCGGACGCCTCCTGCGCCGCCGCAGCCAACGCCGTTCGGCCGCACCATGGCCACCTTCATCACGGTGGCCATCAGCGTGTTCTTCTTCTTGCTCTTCATCTGCGCGTACGTCAACCAGTGCCGCCTCGCCGACCCCGGGGCGGCGGCGGCGGCAGCCGGGGCAGCCGGGGGCG
lncRNA_MluLR780	CCAGAGGCCAGCCAAAGCACGTAATAGTGAGGTTTTCCCACTTCCACTAGGTCCCATCACCTAAAGTGAAAATAAGCATAGCACCTCAGTGATCAGTCAAGTGTCAGAGCTAACATTTATTTTGCCAAATGTGCAAGTAGTTAAAGAAATGAAATACCAGTAGGTGGTCCTTGTCTTTTAGTTCCAAAGTGAGGCCAGTAATAAGAACATTTCC
lncRNA_MluLR781	TCCCATCAAAGTACGTGACCCTCATCAAGGACATGTACAACAATGTTGTGACTAGTGTTCGTACAAACGATGGTAACACAGATTACTTCCCGACTAAAATTAGACTTCATCAAGGGTCAGCCTTAAGCCCGTATCTCTTTGCCTTAGTAATGAATGAGGTTACCAGGAACATACAAGGGGATATCCCTTGGTGTATGTTGTTCGCTGATGATGT
lncRNA_MluLR782	GAGCGAGGACTCGAACTCGAACTCCGTGTCCAGCTCCGGAGCCGGGTCCGCCGCGGGTGGAGGCGGCAGAGGCAGAGGCGGGGCGAGCGCGGGCGCGGAGTGGTTCCTGAGCGCCCGGATTGCGTGCGCGCGCGCGTGGCCGGCGGGGGAGGAGGAGGAGGAGGAGGAGGCGGAGGCGCGGTGCGCGACGACGGTGAGCTTGGGCGCGGCGGGC
lncRNA_MluLR783	GCGCCTGCGGGCTCTGCAACCGCCGCCTCGGACCCGGACGCGACACCTTCATGTACAGGTACGCGGCTGCCTTTCCCTGCACGCACACACACCACCACAGTCATGGCCCACACAGATCGAGATATGAGACAAATCAGTGGATGGATCTGCTTGCAGGGGCGACACGGCGTTCTGCAGCCTCGATTGCCGGCAGCAGCACATCACGATCGAGGAG
lncRNA_MluLR784	CAGCTCGCCCCCACCCCGCGGCCGTCGCCGGCGGCCGCTGCCCGGCGTAGGCGCCGACCCTCCACCTCCGCATGCATCTGCTGCTCGAGCGTGCACAAGCTGGAGAGGTCCCCGAGCCCGCGCCCGCGCCCGGGCGCGTCGCTGCGGGAGGCCAAGCGGGTGGTGCTGGTGCGGCACGGGCAGAGCACGTGGAACGCGGAGGGCCGCATCCAGG
lncRNA_MluLR785	GAGAGAGAAGAGAGAGAGAGAGAGCGCGACGGGAAGGGAGGAGAGGGCATGGCGCCGGCGGCTCGTGGCCACGGCTCCGGCGTGGTTGAGGGCGCTGGGCGACTCTGTGGCGAGCTCGGGCTGCGGCGCCGCGGCCAGGGAGAGGGAAGCAGGAAGAGTGGAGGAGGAGGAAAGGGAGAGAAGGAGAGGGAGGGCTCGACCGGTGGGCGGCGGC
lncRNA_MluLR786	AACTACCCCCCATTCATCAGTCATTTTCCCGCACCCGCACAGCGCTACGCAACAACAAAGCAGGTCCGCTCGTCTCGCTCGTCTCGTCTCCCTCCCTCCCTCCCGCGTCTCGGCTCGGCTCACCTCACCTCACTCCCCCTCGTGCGTCGCCTCGCTGCCGCGTCGGGCCAGCGCGTGAGGCGTGACTGGGCTCTCTTCGGCGCGCGACCGAGGG
lncRNA_MluLR787	CATCTCAAAACCCTAGCAACCGCGCCTCCGTCCCTACCCGAATCCCAATCCAAGTCCGATCCCCCGGCGGCGAGGACCCTCCCGCGACGATTCGTCCCCGCAGATCGGCGGGCGGGGCAGATTCAGATTCGGGTCCGCGGTTCGCTCGGGTCGCCTCGCTGTGGTTCACCGCGGCGGTCGGGGAGCATGGTGGGCGGGGGGAGGCGGGGCGGAG
lncRNA_MluLR788	AGTACAGTTGAATCCTATCACCACTAGCCATCTATATTTGATTCTAAGGGAAAATTCAGCACACAATATTAACCAACCAATTTTCTTAGCATCAAGATTTCAAACAAGCCTCTTTACATGTCTTATTGCCTATTGCAAACGCAAAGCCCTATAGGCTATAGCTTGAATAGAGAGACAAGTCTTCTCCCCATGCCTCCTACTCAAGAACTGGTGC
lncRNA_MluLR789	TGAGGTGAATCTGTATGAGCTAGTTGAACTATCACTGTTGGAGCTGCCATGATAATACTGTTTGGCTTTCTTCAGTTTTGCCAGTTTAAGATTATTTATCAGCACATACTTGCATATATTATCGATATAAATCTAAGGCCTTGATTTCATCTTTCCTGGTGTTTTTTGGACCAGAACATCTCTACCTCTTCTGCTGTCCTTCCTGGGATTCTTC
lncRNA_MluLR790	CAGCAATTGTCTACACCAGGTCACTCGGTTCGACGGCTGGGTGCCTGGCCCTGAGCACCTGCAGAAACCAGTGTTAGCAGATACCACTGCAGTCTATGCTCTACATCATCCATCCCCAACACTAGCTGATAGTTACATGGAATTGTCCAATTATTACCTGTACTCATAAAAGCAAGCAGTTCGCTCATTCTCAGATTTGTCCCAGTTATGCCAC
lncRNA_MluLR791	GTCGCTGCCGGCGCCGTCGTCATCCGACTGGATCCCTCCCACGCCGTGGTTTACTGGACCCATCCCGCAGTCGTGGTAGTGGTGGTCCTCGCCACCGGGGAAGTAGGACTCCACGCTGCTATCAACGGCCGCAGCGAACCGGCCGCCGGCGCCGTACAACTGCGCGTCCGTGTCCACCACCGCGCTCCCGCCGCTGCCAGTGCTCAGCCTGTCC
lncRNA_MluLR792	AATCGATCTGCAATTCTGCATCCCGTCCCGCCGTGCGCCATGTTCCTGCGGCGGCTAAGAGCCTCCGCCGCCCTCCGCCGCGGCGCGACCGACGGCGGTGTCCTGGCCGCCGCCCTCCGCGCCGAGCTCGCCCACGAGCTCACCTTCTCCTCCCCCTCCACTCCCCTTCGTTTCCGTTTCGAGGTAACGCGCATCCTCATCCTCTCACAACCCC
lncRNA_MluLR793	GGCTGAAGAGCGCAGAGTACAGGCTGAACCATTGGCAGGTGACACAAACACAGAGACAATATCAAATTCCGCTTTCTCGCCGAGCACATCTCTTCAAGTTTCTCAGACTGAACTTGGTACAAAGGAGCATCAGGCTGCTGTAGCTATTCAGTCAGCCTTTCGAGCATTCCTGGCTAGGCGGGCGTTGCGGGCGTTAAAAGGACTAGTTAGACTCC
lncRNA_MluLR794	ATGGCCGGCTGGCAAACACGGCGTAGTGGCTGCTGGTGGAGAAGAAGCGATGGCCGGCTGACGGACGGCGCGGTGGTCGGCTGGCGGGTCTTGTGGGGCCACTGGGTGCGCTCGCCAGGGCCGCCGGGTGCCCGACCGCAAGCTCGCTAGGGCCGCCGAGCGCTCGCACACACGGCCGCTGGGGGCAGGGTCACCGGAGAGGATGAGGTCGAGAG
lncRNA_MluLR795	TGAATGCCGCCACCTCCGCATCCTTGGTGCCGGTGATCACCAAGTCGTCGACGTAGACATCCACCAGCAGAGCATTTCCTCCACTGCCCCGTCGGTAGATGGCCGCCTCGTGCAGGCTTTGCTCGAAGCCCATCCCCTTTAGCGTGGAATCCAGCTTGGCATTCCACGTCCTCGGTGTCTGTCGCAAGCCATAGAGGGCCTTGCGCAGGCGGAGC
lncRNA_MluLR796	GGCCTCGTTACTTTGTCAATGTTCGAATTGCGCTGCAAGCAATTGATGCATGACGAGTAACAGCAGCGCCCAGACCAACATAATTGCTGAAGTAGTACTAGAAGCCTAGAACTGAGCACCTGGAGGAAATAGAACAACGGACGTCTGCTTGGCCGATGGCCGAAGCGTCTTTTCTTGTGTGGCTTTGCCGGGTGGTGTAACGTATGAGCTGTTAT
lncRNA_MluLR797	ACGCCAGCCCACACACTGGAGGCATAAACATACAGATACCTTCCTTTCAGCAAGGGATCTGTGGACCCTCTATACATGAGACCACCAACGATCGATGGCATCCTGCCATCAGCGGGACGGCCGTGGTCGATGATGCTGGAGACAGTCACCTTCGTTGAGGAGCCACTGTAGTTTCTACCCCTCGTGATAAGATGCACTAGCTCGTACCGTTTCTC
lncRNA_MluLR798	GAGATGCCAATGAATGTTGCTGATCTTATTTGAGCAGCAAGAGGATTGGGAGGCAGCTTGTGTTTTATCATCTCCTCTCGCAAGGTTTGGCTTGAGCTTCTTGGCTTTGGCGTGGCTGTGGACTGGACGAGAGGGGCCTTTGTAACTGGAGTGGAGCAGAGATTGTTTCGGTTTTGGTTATGGCATGAACTGTATATATTTTTAGCTTGCTCCAG
lncRNA_MluLR799	GGAGAGGCCTCAGAATCTGCAGGAACGTCTAACTGAAGGACTCTGGAGCCCATGGCGGCGGGGCGGAGCCGGCGTGGGAGGCGCCCCCCGTGGCGCGTGCGATGGCTCAGGACGGCGGCGCCGGGGAGGTGGTCGACGAAATGTCGCGGCGGGTCGGAGGCGTGGAGGCGCCCGGAACGGGCAGCGGGGGCCAGGCGACGACTCGGAACTAACGG
lncRNA_MluLR800	GATGCTTCACTGTGTCAAGTAGGCTCACATGGGTGGAAGATGAGCTTATGGAGATAAGAAAACCTAGATCGATCAAGAGGGTCTGGCAAACTATGACTTCACAGAAAGATGTGGAAGATGATACCAACCTCACAGATGCCATGCTCGACCACATGTCACAAGAGCAAAGTTCAATAAAATCAAAGAAAAGGCCACCTTTGAGGCGTGGAAAGGTC
lncRNA_MluLR801	CTCCCCGCCTCCGTTACCGTCTTCCCCCTTCCCACCTCCCCCACCCGCTGTGCCCATCCATCCACTGCGACGAGCCCCCGCCCGCCGATTCGACTACGTTTGATTTTTTTTCTTCATTTGATTTGATTGCAACGCACCGCAGCAGGAGGAAGAGAGGGAGGGAGGGATCCTTGGGCCGTCGTTCGGCTGGATGGTGGAGGCGGTTCGTCGATTTG
lncRNA_MluLR802	AGAGATGGAGTCGATGGCGCGAGGGCGCCTGATCCGGGTGGCGGCAGCGCACCCGGCCGGCGCGGAGGGGATTGGAACTAGAATCCCAGCACAGGAAGGCAATTACCTGTGGTTCTTTCCCTCTTCTTGTGTCGGCCTCGGAATTTGTCTCGGGAGGTAGGAGTTGGTGAGGGTGGAGAGCGAAAGAGAGGAGATGGAGAAGAGGAGAGTAGGAG
lncRNA_MluLR803	CCCCCCCCCCCCCCCCCCCCCTTCTGCAGTTCTGTCAGCTGTGGATTATTTCATATATACCTCGTTAATTACCTATGTGTGGATTTCCATCCGCTTCTCGAGCTCATGTACGATATACTATCCATATAGATGGATATACCATATATATTCTAGATTATATATTAAAGTCTACTCGCTATAAATATTGAATCTATGTGTACTCTTATGCTTCCCTT
lncRNA_MluLR804	ACGAAGGCGGGAACACGATCACCGTCCACTGGTACCGGAGGAAAGCAAACCTCCATCACGTCTGTGCTTGCACCTCTGATATAACTTCGATACCAAATTTGAGATGTACTCACCAGGTAGTCAGTCTGAGAGTCAGCATCTTGTGTTTTGCTAGGTGTGGGATGTCAGCATTATAGATACGGCAATCAAGGACTTCTACAACAAGAGCATGGATA
lncRNA_MluLR805	AACTACAATCTGTGACTCCAATGGCACCATATGAACCGCGAAAGGAGAGCTCAATCCAAGTCCAGACGGATACCCACTCCAGAGGCGGAAGCAAGAGGACGATGAGGACGCCTACGAAAGCAGGCAGGAAGCGAGGACTGGAGCGCTGCAGCGGCGTAGGCGTGCTCGGCGAGCGGCGGGCGGTGCTGGCGTGCTGCGGTGTCGAGAGCGGACGC
lncRNA_MluLR806	TCTCTGCAGTGGGTCCCTCCTCCAGCGCTGTGGGTCCCACGGCTGCAATGTGGAGCGCATGCAAGCAACCTCCTGGGGACACGTGTCTGGAGACCCGGCTATGTTCGTGGACTCCTCCCAGCCTCTCCTATGTGGGGACCACCAATGCCATATGCAAGACTAAGCCCTTCTCCGTTCTAGTAGGGAAAGTTTTGAGGCGTCACATCGGATGATAT
lncRNA_MluLR807	AGGACGAAGGGGCAGATAGTTGCACCATTTGATATAGTTATCAAGAGCTTTAGAAAACACAACATGCACGGCACCCTCATCAATTTTCGGTTCGTTCCCTGGTAGTTTTCCCACACGAGATTGTTCATTTGCCAATAGGTGAATGATATGCTCCCTTTGGTTTTTCACATTATCCTCCTGAAAACCAAATACACATTGTAAAAGATCCAGGATAT
lncRNA_MluLR808	GATTCCCCTTGTCCGTACCAGTTCTAAGTTGGTTATTAAACGCACGCCGGACGGCCGAAGCCTGCCAAGGGTGCCAGCACCCCAGCGCTGAAAGGCGCCCACCTTGCGGCTAGTGCCCTTCTGCGCCAGAGGCGTCTCCCCAAGGCCCAACGTGCCTAACCCTTAGAGCCAATCCTTTTCCCGAAGTTACGGATCTATTTTGCCGACTTCCCTTA
lncRNA_MluLR809	ACTTCTCGAACGTTATCTTGCCTCGGCAGTCGGCACTGCCGCCGTGACATCTGCGTCCTGTGAGCTCCTCCTCCTTGCCACTCGTCGACTGCTCTGGCCGGCCGGCCATGGAGGCCTACGTTGGTGCCGCGCCCGCGGCCGGCGTGTTCGCGGGCTACGGCACCGCAGCCACGCGCCCCTTCATCCTCCGCCTTCGCCGCCGCCGCCGCGTCGGC
lncRNA_MluLR810	TTTTGGCAAAGTCCCCGGTGTCAAAATAGTCTACCACCCTATTAGCAGCTTCAAGTCCAGTCACATATGCTTTTTCCTAGCATAGGAAAATATGAACCCATAAATACAACTTTTTATCATCACTCTGAATCGTTTTTTGAAATGTTATGTCTCACTTTAGAAAAGGACCCATGTCGGTTGACAATCCAATCACCAGCAATAAACAAATTTGGAAA
lncRNA_MluLR811	TCCCTGGTGATCTGTTTAGCCTCTATCATCGCGACGTTCTGCACGTACAACTCACTCTACTAATGACCGATGAACCAACCGCTCTCCTCTTATACACGTTCTGCTTGGGCTGTGGAGCTGCTGGATTGCGTCTTTGCAGTGGGATACTTCTACGTGACATTCAGTTGTTTTGGTTGCTCCTGTCAACTGAATTTTGTCTCTACACTTACATAGTC
lncRNA_MluLR812	CCGACATCATGGCAAGGACGTTCCGGTGCAAGAACGGAAAGGCCTACCTCTTCAACAGGATGTAACTTTTGCATTCTTTTTCCCCCTCCCTATTAGAGATATATATGTACACAAACATAACATACTTGTATATAATATAAATATGTATATGCAGCGTGAATGTGAATGTTGGTAGCAAGGACGACCGGATGATGACGACGGGGCTGCACACCGTC
lncRNA_MluLR813	ACTTCAAGAGATAATTGTCGTCAACCAGAAAGCAACTGTGCTGGGCATGTGTTCAATAGACCGACCCTGGAATTAAATGATAGCAATTCTATGTTGGACAAACAAATTGGCATGGGTAGAGAAACTCTTAATGTGTCTACTGAGACTTTAGCTGCTGAACGCTTTCAGATGATTTCTGGTGGCTGTAGAGGAAATGTTCAGAGTCAAATTGATATT
lncRNA_MluLR814	TGAGTGATGGGGACCCTGAGTCGGCGGCGGTGGTGGCGGCTGCGTGAACGCCGCGACTGATGCCGAGACCGGCGACGTCGAGACGGGCGCGGACAGCGGCAGGTGTGATGCCGTGGCCGGCGGTGCGGTGAACAGCTCGGCGATGACCAGCCCCATGGAGGCCGGCAGGGCCGGAATGCCCCCATAGCCGGGAAGGCCATATTGCGGGAACATCGG
lncRNA_MluLR815	TGTTCACGTAGTACAGCTGCTTCCCGTCCAACACTATCGGACCAAACTCTTCTGGGGCTTCCTCGCGCTGAAGATCTGATCCAGTAAACCATCATCCAGCTTTGCACGTGAGAACATCTTGTAGGCCATGTCATCTTCGCTGTACCTCTTCTGAAAGGGTTCAATAGGCCTCTGACAAAGGTGGCGTGTGTGTGCTGCATCTTCCTCGGCGGAATG
lncRNA_MluLR816	GCCCCTCCCTCTCGCCTCTCCTGTTGCAGGTTCGCCTGGTCGGTGGTCGCCGGCCCTAGCAAACCAAGTGGGCGGCGCGGCGAATCAGCGTGGGCAAATTGGGCGCGGCCACGCGGGCAAACCCTTGCGCCGTTCTCGTGCCGTCGTGTGGCTGACGCCTGTGACCGGCGTTGCCCCGGCGGATAGACGTTGCCTAGTTGCGCGTGGGACAGGCGA
lncRNA_MluLR817	GCGCTGGCGGCGGCCGGCACGGTCAAGTACGTCACGGCGCCCTCGGCCGCGTGATCCCGTGCTCTGGCTTCCCACCGCCACCGGCGGCCGTGCTATAGCTATAGCTTGTGTGGTCATCGCAGAACATAAGAAGAATCTCACTATAAGGACTTTGGTTTGTAATTTGTTTTTGAAATTAGGGTGTCTAATTTTCGATCAGTTCCTTTTCCCTTGTAC
lncRNA_MluLR818	AACCCAGAAGATCCCGAACACTCCTGGAAATATCATCCAACAATCCTCCATTTCCAGTAACATTTACATTAGCATGTGTATTTCCTTCAAAAGCCCCAGAAGAATTCTGGCCCTCTGCTGCACGCCGAGCGACCAGATGCAATGTATATCCATCGTCCAAATGGTATTCTGATAGGAGGTGATCATCCTTCAAGACTCTTCCTCTAAATATCAAGC
lncRNA_MluLR819	GTGTTTCCTTAGCATACACATTCATAGAGATAGAGGTGGCATTGGAGGGAAATAAAAGGCAATGAGTTGATCTCTTTAGCTAGTGTCGGTAGCATTCCCCTACAGATCTTACTTATTGTAATAGAGGATAGTGTATCAATGTGACCGCCCCAGATTCCTTAAATATATACATCATTAGCCAGAACAATCAAATATCATGCAGGAGCAGGTTTTCCT
lncRNA_MluLR820	ACACCTGCTCCATTTCCCGTCTGCTGTCGGCATCGTCATCCCGTAGCGTCACCCTTCCGCTTCCACCTGCTCGCTTCAATTCGTCCAGCTTCCAAGAGCAAGCTAGATAAGCTAAGCCTCCCCGGAAGAGACACCATGAGTGATCCCAAGTACGCCTACCCCTACCCTGCACAAGGTTACTACCAGGGGCCGTACCAGGGCCCGCCGGTGATGGCG
lncRNA_MluLR821	AGGAGGAGGTACCTGCAGCATTGCCGCGGCGCGGGGGGCTTCGCTGGCGCCGTGGCCCTTGCCGTCGTGGGCGTGGTGGCCATGGACGTCGACATGGTCGGCGTCTGCATGGCGCGCTAGCTTAAGCTTCTTGGTGTTGCTATTGGAGACTGCTGGTGGAGTCGCTAGCTTTGGATATTGTTGCTGCTGTGCTAGTATCTGTGTGTGTTGGTTTGT
lncRNA_MluLR822	CCAGCTCCAGCTTCTCGGCAGTCAAGCTGGTGGAGTCCATGGTCTTGCTGAGGACCTTGAGTGCAAGAGCGACGGCCTCCTCGCGGGTCAAGCCGTCCTTGTAGTCCTGCTTCAGCATGGACTGTGCGGCCTGGCTGTTAGCCCCAACAGCGGCGGCCTTCCACCCGCCGTAGTTGCCAGATGGGTCGCTCATGTAGAGCTGGAAGCCGTGGTGCT
lncRNA_MluLR823	TCACACAAACTTTGAATTGCCTCTCACAAAAAGGAAACATTATCCATAAACAAGCAAATAATATAGATCAGTTTTCAAGGTGTCATAACACAACCAGCACTTTCAAAACCGCACCAGAAAACTGGCCGCCTTCCTTCGCATTACAGCACTTGGTGACCGCCAGTGTTCTAAGCCTTCTGTCCAAAGGCAATGAAAACTCAATCAGTAGAAATTGCC
lncRNA_MluLR824	ATTCCGGGGCTTCAAATATGACCTGAATCCATTTACTGTCCAACACATTCAGCTTACCTGCATGGCCAACATAGAAAGAACATAACAAGAATCAGATTACATAATTGCTAGATATGCCCAAAAGGCCAAAACCTGAGACATAAAACAGCTTGTGGTCTACCTTTCAATGATACTGCACCCTCTAGGCCAAAGACGGAGAAAGACACCTTGTTCCTC
lncRNA_MluLR825	CAGAGAAAATCCCTCGCTCTCCCATAAGTACTCTCCTCTCGCCGCCCCGCCGCCGCCTCCCCCTCCCCCTCCCAAACCATCATAGCCCGCGCGAGGGCACGTGCACGCGAGTCGCGACTCCGTCTCCCTCGGCGCGCATCGTTTGGCTCCCTGCCCAGATGTCGGCGGCGGAGGCGAAGGCGGCGGTGGTCCCGGAGTCTGTGCTGCGGAAGCGCA
lncRNA_MluLR826	GCACCTGGTTGTGATTGAGCAGGGAGGAAGCCGACTGACGCGGCCTTGCCGTAGCAACCAATGCACGAAATTAAGACAAGGTGCGCTCGGCGGCGTCTTCGTCTTCGTCGAGGAGGATGCGAAGCAGGACGGTGCTGGAGGGGTGAGGGGCGGCACCGGAGGGGTGAGGGGCGGCGCCGGAGGGGTGGACAGCGGTGCCGGAGGGGTCAGGGGTGA
lncRNA_MluLR827	TCTGTCACAGAACATGGAATACAAGCAAACCACAAGTTACAGTCCCAGAGTTGAGCAAAAGCTTCCTGCAATTATAGGTTGATACAATGCTTCTACATTCCTTCTGCGTACTTCTCGATCATCTGTTGCTCCCAAACTACTGTGTAACCAGCTCGCTAAACATCATCAGTGCTCTGTTCAAGGTTGTGTTGCATGGTATCCAACTTCTCAATTACA
lncRNA_MluLR828	CCAATGTTGAAGTATGCCGTGATTTTAAACGAGGAGAATGCAATCGACCTGCCTGTCGCTATTTCCATCCATATACAAGCTGAAGTTTTCTGTTAGCTAAACTTGAGTGCTCTGCCCAGCGCCGCTGCTACCGCTGTCCTGCTGCTGCTGCCGCTGCCGCCAATTCTGCTTCTGCCACCAAAGAACTGCTGCGCTGGCTGTTGCGTCGCTAAGGTG
lncRNA_MluLR829	ACACGGTCCTATCAGTTCAGTTACATGCCGGATTGCCGGTCGCGCGCCTGCTCTGAGCACCAGTCCACCACTGCTGGCTACCGCGGAGCCACCTCGCTGTACGTGAACGAGACAGAGCACTTGGGCGCTGCTGCTGCTGCCGCCGCCGCCGCCGCCGGCCACCTCGCCCTCGGCGACGCACGAACTAGCGGACCGGCGGGCAGACCTCCCGGGGCC
lncRNA_MluLR830	GGCCATAAAATTATGTCAGATGTCCTGTGTGTTGACAGGGAGATGCTTTTGAGCACTAGTGCAAGATGACATAAAAAAATTTGTGTACTAGTAATTTGTAGGGCACATTCAATCTCCCCTCCAAAAAGAAAACTTGGGATGAAGATGTATATACATGTACATAACAGCTAGTCATATATACAAGGCTAGAGAAAAGAACTGCAACTACTCTTTCAG
lncRNA_MluLR831	AGACGCTAGCGGTCAGAGACGGTCTCCTGGAGCCACGGAGTGATGGCGTGAACAATGTGGAAGGGGAGAGGAGGGTCTCCATTGCTGCCGCGGGGAGCTCGGGGAAGGAGGGGAGGAATCACGCTCGCATCGTGGGGGCACAGATCACTGGAGGTCTGGAGCTTCTGCTGCGCCCGTCTGGTCTGGATTGTGATTGGGTGGCTGGGATTCTGGAGC
lncRNA_MluLR832	GTCAGATAAGGCGGGCACACTGTTGGTTTCCTTGTGTTGATAGTTCCACACAACGCTGTCCGTAAGTTAAATTTATTCTTTCCTGCTTTTGTAAATCCTGGTATAATATTTGCCTTTGCATGTTAATAATTCTCTTTATACCATGTTATGCCCAGATTTGACCTAGAATTTACAGTTAGCACAGATTTCATCGCTGTCAGCAATGGTGACTTGCTT
lncRNA_MluLR833	GGGCAGTGCTGCAGGACTCCTCCAAGTGGCAGGCGCCGGCTTACTGCTTCACCGACACCAAAGGCAGCAGCAGTGCCAACGCCGTTGCTTCGTCTTCCTGAGATCACGTCGCCTGGTGTCCGGAGTCCGGGCTCGACGCTGCATAGTGCATATCATTTGACACTGAGCCCTCTTGAACTGAAGAGTTGAAGTCCATCTTTATGGTTGACTGAGGAGG
lncRNA_MluLR834	CCTGCCACGGATCCCAGTACAACAACCAGGGCAAGGTGGTCCGTGGACCGGCGCCTCTGGTAAAAACAAACGCACCCATTTCTTCGAACTGCAAGTCTGCAACTGATTTTGTTGCGCTTTCAACTGATCTGCTTCTTCGCACTGCTCTTCTGTAAACAGTCGCTGGCCCTGGTTCACGTCGACGTCGACGACGACAAGGTCCTCTTCGTCCCCTGGG
lncRNA_MluLR835	CGTTAACTTAGTGTTTGCTTAGATGTTGAACACATCTATAGTAACCATCTATTTTAGTGAGAAACTATGGTGCATTTTGTCCCCCCCATGGTATTGTACCACATAGATTATGTGTATATATACAATGTATTCTAGAGTGTATTGAACACATCTATTGTAACCATCTATTTTCAGTGAGGAACATGGTACATTTTGTTCCCTCACATGATATTGTGCT
lncRNA_MluLR836	TCTGATGCTTATTCTATTTTTGGCCATTGTATTGAACACCAGAACAATCTTCACACCATCTATTCTAAATGGTTCCGACCAAAACCTCTTTGTTGCCAGCAACAAGATCATCACTCCGCCCAAAGTGGCTATTCCATAAGCTCATCGATCATCAGTATCTGTGCCATGTGATATATACATGGAACCTGTTATCCATGTGTATTTGCTAGGCCATGTC
lncRNA_MluLR837	CAGAACGCCGCAGCTGCCTCCGGCGCCGCCGCCGGCGGCAGCGCGCCGCCACCGCCCTCCGCGACCCCTCCTCCCTCCCCGACGTCGCGCCGCCGCCGCTTCGACCAACGCCGCCGCGGACGCCGCGACGCTGCAGCTCCACCCTGTCCGCCTCCACTTGATGACGCGCTCCGCCTGTACCAGCGACGGCGCTCCACCCTTCTTCACGGATCTGCCG
lncRNA_MluLR838	CCTCTCAAAATCTTCGCTCCGTCCGCTCCGCATCCCACTTCCTGCTTCCTACAGCTACAGGCTCATCGGTCGACCCCAATCCTTCCTCCCCATCCCACGGCTCCCCCACCAGCAAGCATGATCTCCCCGCGCGCCGCGCTCTCCCCGAGCTTCCTCGCCTTCCGGCCCGGCTCCCCGGCCGCGTCGCCGCCGCCCTCCCCGCGCCTCCACGCGCCGC
lncRNA_MluLR839	GTACACAACATAGCTTAAGCGAGATACTTCAATTATGACATGCAACTAGACAGTTCAACAAGTGACATGAAAGCAAAAACCAAAATTACCCAACACCCTCTTTGCTACTCTTTGCTTGATCGTTTCTGTGGCTTATAAGCATGGCTCGACAGCCAAACAGATTCATGCAAGCAGATCAGTACTCCTCGTCCTCCTCACCGTCATCACTGCCGCCCTC
lncRNA_MluLR840	AACGCGGAGACCCGCCGCCGACGCGGCGGTGGCGGCGGAGGCGGAGGATGAAGGGGCGCGTGGCTGCGGTGCCGTAGCCGGCGAACACGCCGGCCGCGGGCGCGGCACCCGCGTAGGCCTCCATGGCCGGCCGGCCAGAGCAGTCGAGCCGTCGAGGAGTGGCGAGGAGGAGCTCACAGGACGCAGATGTCACGGCGGCAGTGCCGACTGCCGAGGC
lncRNA_MluLR841	GAATGCTACAGCACCACTAATCCCCATTAAAACTTTTGACAGATCCTAAAGACACTGGCGTGTTCTCCTTTTTTCCTAGTTTTCATCAATTTGAGATGAATTTCCCAACAATGCCCACAAAGCAAACCTCAATCTATGACAAAATGACTATAAACGCCCTATACATCCAGTTGCCATTCTGTAGAACAAACAGATTGCTCGTGTCAGATAATGCACG
lncRNA_MluLR842	TCCGCTGCGGCGCCGCCGCTGCTCGCCCCCGCGGTTGCGCTGGCGGACGAGGCCACCACCGGTACAGCAGCGCCTACGCTCTCGCCTTGCGACATTCAGTGCTGGTGTTCCAGCTGTGTATATATGCTTATTGCTTCAGTTTTGGTCGGCGGGTAAGAGTCGCAGGAGGGCTTCACGACGTACGAGGATGAGGCCAACAAGTTCAGCATTCAAGTTC
lncRNA_MluLR843	TCCTTGTATCGCGGTTTACAGGGAGAGGCGGAGAGCCGTGGCAGCACGTTTTCCCTGATCCTCTTCCTGTTCTACCCATTTGTTCAGCCAATACGCTCCACTTCCGTCCCTTTAACGGCACGGGAGAGAATCTCTACCCAGCCAGGCAGCCAATCTAAGTCCTCGCTTGGCTTGCTGTATCTCCTATCCTGTTCCGCGAGATTTGTGGCGATTCTGC
lncRNA_MluLR844	GCCACCGCCCGCGCCACCGGCTCCGACGCCATCGTCACCCACTCCGCGCCAACTCTATCAGCCGGCAACCGACGCAGTCACCGGTGGGAATTGGGATCAGCGAGCGAACGAGCGAGGCGCCCAATCAAGGCTGCACGAGGACACACCAGCAAGGCGCACGGAGTGGGTGACGATGGCGTCGGAGCCGGTGGCGCGGGCGGTGGCGGAGGAGGTGGGG
lncRNA_MluLR845	ACGTGCTGGCACTCAATCAAGTAGTAGCGCTGGCACGTCACTCGGCTCCTCGGCTATTTGTCCTTAGGCGCATGTCTCAGCAACACAAAACGAGGGTTTCGCTCGTTATAGGACTTGACAAAACATCTCACGACACGAGCTGACGACAGCCATGCAGCACCTGTATGAAAGTCAGTACCGTCCCGTTAAGGACAGGTTTTGTTGTTCATATGTCAAG
lncRNA_MluLR846	GGCGGGTGCGCGGGTGGCTGTGGCAACCGCGTCAGCCCTGCCGGTGTTCGTGCCTCGCCGAGTGGCACTTGCCGGTGCCCGCGCCTCGAATCGACGGGGTTGCCGTCTTGCCGGGCACCTCGCACCCTTGCCTCGCCGTCCGACAGCCTTGCGCGGACTGGGGACCTGGGGAGTGGCCGAATGAATGGGGATAGGATAGGCAGGGGTAGCGTTCCCT
lncRNA_MluLR847	GCTGCTGCTGCTGCTGGGTGTAGTGGTGGTGGTATTGGTGGTGCTTCGGCTGGTACTGCTGATGGAGGTGCTTCGGCCTCCACCCGCCGGCGCCGCCCACCTCGACTGAAGGCATGTCGGCGTCGCTTGCTTAATTACTTGGATCTGATCCGATCGATCGGGGGGTTGGATGACTGAGTCGAACTCGATTGCTGGATTTGCACGGCGGACGGACAGT
lncRNA_MluLR848	GGCAAAGGTCAGGGGAAATCCTTCCAATGCGAGCTTGTCTTCGCCAAGATGGGCATCATGTACGTGCTGTGCTGTGCTGATTCGTTCGTCTTTCGTTTCGATTCGATAATACATACTCCTACATACCTATCAATATATTTATCTGGATGCATATGCAGCCCCATCATGATGAGCGCCGGAGAGCTGGAGAGCGGCAACGCTGGAGAGCCCGCCAAGC
lncRNA_MluLR849	GTGGAGGAGAAGGTCGAGGAGAAGGTGGACGAGTTGGAGGAGAAGGTGGAGGAGGCCGCCGCCGCCGCCGCCGACAAGGCCGAGTGAAGGGGATGGCGACATGACGACCTGTCTGTTTGCTCTTCTGAATAGTATGCTGTTGGTCCTGTGAATCTGTTCTGTGATTTTGGAACCTGTCGCTGTCATGGATAGTGCAAAGTTTGGACTATAATTTCAG
lncRNA_MluLR850	ATCATCTCCTCATCCGCGTCCGCGTCCGCCTCCATCCCGACCACGCCGTAACCATCATCTGGGAACGCACAAGGACTCAATCTTCCGCACGCGCTCCGCCACGACATCACCCCCAAAACAATGGATTCCCGCAAGAAAAAATAAAACAGAAAGAAGCTGGAAGTTACCATCCGGATTGGCCATGGCAGCGAGGGAGGAGGGACTGCCGCCGCGTGGC
lncRNA_MluLR851	TTTTTTTTTGAAGTACAGTACGTAGGGATACCATCTCTCGATAGCTAAATATTAGGAGTAATTTATGTCATGTCATTAGGGCATAAAATTAACAGATTTCACAACAGCCACTCAGAACACACACGTTGAGTGGTCCAACTAATTCCAGCTAGGCAAACTAGCAGAGTAACTGATACGACTACAACAAAGGGCAGCAGGTTAAGCTAGATAGTTAGGA
lncRNA_MluLR852	TCTAATTCAAGCATGACAAGACAAGCAGCTATCTCTGTTTGGCCCAGGCGAAATGGACTATGGTGATTAATCGCAGAAACGTACATCTACAACATGTGGCTTGTGGCAAACAAAAGAGGCCACGATGGAACATTCATGATGATGTACACAGGGTAACGCCTTTGTGTCAGTAAGGTATTTTCAACTTTTGGGTCTTCTGCGTCACAATAGGAAGTTT
lncRNA_MluLR853	TGCTGGGACCAAGTTCAGACGCCCAGTGGGTGCAGAACATCAATGTGGCTTTCTCCAAGGTTCTTCCTCTCAACCCATTCTTACTTAGCTCAGCTCAGTTGCTTCTCTTCTACACCAACATTCTTTTCATCTGTTTCGACCTGTGTGTATATAACAACAGTTCAGCTCAAGCCCAGAGGAGAGGAACGTTGTTGACAGCTTCAACAGCTCACTGGCC
lncRNA_MluLR854	GACGCCCTGGTCTTGGGCGACGGCGTCCGGCTGCCCGCCGCCACCAGCTCCGCCGGCACCTCCACCACACCGCCGCTGAACACCGCCAACATCTTCCTTGTAGCAGCAATTAATCCTACTTGTACTCCTAATCTCCCCACGCCCTAAGCAGCTAGGTCAAGCTACTGCTGCTGACGGATCAGGTAGCATACATAAGCAAGCTGCTTCCACACCCCTC
lncRNA_MluLR855	GGATATATGAGATTAAATGCGACCACTGACTAAGGAAATGGAATGACCACACACAAACATTGGTGTCATAGAGACAAGTCAAGTCAAGCCCACCGTGACCAGAAACAGCTCTAGTGCCCCATCCAGAATTTTCCAACAAGAAACCCAGATCCAATCCAAATATATACACGAATACTTTAGACAAGAATACTAGGAACCGCATATGTGGCAGTTAGAC
lncRNA_MluLR856	GCGGCTGCGGTGGCCCGGCAGGGGCCATCAAAGTCCTGTGACTTTGGGACGCCGAGCTACTACTTGCATTGGCTCTCGTCTCCTTCGAGCGAGCCTGCGTTCAGTATCACCTCGTCAGGCTGCCGCAGCCGCCAGTTTCGGTCTTGTTGGTGTTGGTGTTGTCTTTGTCATGCTAATTTTGTGTTGTTCGTCGATGGCGTGCTGGTTTTCTGTAGTT
lncRNA_MluLR857	ACAGCATACAGCGTTTATTCAACCAAGGCCATAGAGTGCCCAGATCAAGTACTGAAGCTAGCACGAGGTCAGGAAAGAAAAAGGCGCAACGGTTGCGAAAAGAGAGACGGAGTGGAGCTGGATCCTCACTACAGCTTGTACTTGTAGCGCGCGACCTCGGCGTCGTTGGGGAAGAATCCCATTAGGCGGCCGGCGGAGTTCTGGTAGGCGTACATGAA
lncRNA_MluLR858	ATAAGGGCCGCGACGGACTCCATGTCAGGCATGGCAAATGCTCCGGCTCCTTCTCCCTTCTCACGCTGGATGGACGCCGCTGCCCCTGGATCCACGCGCTGCGGCTCCTCTTCACGCGCGTAGCCGGCGACGGAGAAGAAGCCCGGTGGCCAGGAACGTCGGAGGGAGGCGGGGCGGCGATGAGAGGCGAGACGGCGCGGGAGGCAGGGCGGGAGAGG
lncRNA_MluLR859	CATCAAATTGAAGAGAAGTGGTTCAAAGCTTTGGTAAATCCGAGAGAAACATTGAGAACCTGAAATGCAGAAAACATACTTCCTTACAAATATTGGTGTTTTTTTTCAGCTGCTCTGATGCCATCATGTAATCAACTCTATCGTAGTATACATGCTTACCTAACCGTAGATGGGTGGATAGATTGATGCCAAGTCATAACGTCAAGAATTTCTTAGGT
lncRNA_MluLR860	CCTCTCTCGATGAGAGTAAGAATTCTCCTACTACCAAGAGTGAGAATTCAGCGACTAACAACTGGTATCAGAGCCGTATTATCCTGTAGCCTGAGCATCTCTTGCTCATCTTCTCTCCCAGCCCCACAACAGCCCCAGCTGTTGGCAGCAGCAGCTCCTCCGGCCGCTCCTGTTCACTCCTCTCCCAGCTCGTCTGAAGCAGCCCTCTCCCCACGCAG
lncRNA_MluLR861	GCGTCAACACCGACCCCATCTTCCCCAGCAACAAGCTCACCGGCACCGACGTCGGGTACATCTCTCTCCTTTTGCATGAATCCAATCCAGAAGACAAAGACTCATATAGTAGTTTTTGGTATACCAAAGGCTAACAATTATTCATCTGCGTGCTATATAAGGTACCCTGGTGGCCTGTGGTTTGACCCGCTCGGCTGGGGCAGCGGCTCGCCGGAGAA
lncRNA_MluLR862	TGAAGAACATGACTCTTCAGTACCTCAAGGACATCACCACTACATTTCCAAGCTTTGTCTTCCACTCTCAAGTCGATGATAACTGATATTCATGGGATTATTTTGACAAGAAACATCAGAAGATATGATCGTGGGGTTCTGATATGGTTTTCATTTCTCAATATTGGGTTGTTGGATTGACCGAGATTGTAGTGCTCCGAAGTATGTTGCATGCTGGA
lncRNA_MluLR863	AGGCAAATAAATACGCTTACAAAGGTGGACGGTGGGAGCGTAGTAATACATAATTAAGATGAAAACAAGACCCGAAATATCCTTATAGACTCAAAAAGAAAACAAGACCGTAATGATGGTACGTCGTATATATATTTTGCAGTAGGTGGCAACTGGCCCCTGGTCGTCGTCGTTCTTCCTCACGGGTTCGTTGCAATTGCAGTGGCGGGAGCTCGGCG
lncRNA_MluLR864	CGGCGCCGGCGTCCCGTACTGATCCCTGTAGCACATCCTACATGCCACCGTGGTGCCGTACGTATTGCTAGCCATGCGCGCACAAGCTTCTGTAACTGTAGAGGCCACTCACCACCCAGATCAAGAATTCAAGATACGCCTAGAGTGGTGAGCGGGGGGGGTCTGTGCTGTAGCTAATTCCTGGCTGCCCGTTTGGAGTGCTGGTACACAGCCATTGC
lncRNA_MluLR865	CAAACGCGGCATCACCGATCCAAATGGAGCCTTGAACAATTGGACAAGCAGTTCCCACTTCCGTCAGTGGAATGGTGTGAACTGCAGCTCCGAGCGACCATATCGTGTCATGTATCTCAGCCTCACTGGCCAAAACTTAGGTGGCCAGATCTCTTCTTCCATTGGAAATCTAACCTTCCTTGTTACGCTTGATCTATCCAATAATAGCTTCCATGGCC
lncRNA_MluLR866	AAGGGAATCCACCTTATCAAACATGCAATGTATCGAGCTCTTGAACGCAATGGACAGGTCTTATCTTTTTCTTGCTCAGGAATTGCAAGTTTGTTATGTTTCATTAATTCATTTACACTATGTTCAGATTTCTCAGAACCGATGTGTGTGTTTCTATATAGGTGGTTTTGCTGGGTTCTGCACCAGATCCTCGCATACAAGGTGACTTCACAAATTTG
lncRNA_MluLR867	GGAAATCAGGTTGTGAAACTCGATCTTGTTCACCTTCTGCACCGGCACCTCCCCGACACCTGCAGCACCGGCACCGGCACCGGTGCAACCGGCCGGAGCAGGGTTCTTGCCCCAACGATTCATCTCCGTCTTCTTGCTAAATAAGCTACTACTGGTTGTTAGATGCTCGTCCGGCCTGTTCCTTGGTTTGCTCGCGTTTGTCGTCTTGGATGGGTGGT
lncRNA_MluLR868	TTTGTCATCAGTTCTGACTACAGCCAAAAGACACAGGAACAAAGCACGGATAACATTGGTCCCATCACCGATCATACATCCATTTCAGATCAAAATTTCTCAATAAGGAGACAAGAATGGTTTATCACTTAACATATAGGCTCTGCCAAAATTCAGCACGGAGAATTCAGTCAGGGCTTCAGCTTCACCGATGAGTCCCGTGACCCGCCAGCCCTTTC
lncRNA_MluLR869	TTCTACCAAAACATCTTCATTTTTTGCTGATTTCAAGTTAGGCAGAAATCAACACAGCGAGCATACAGAACAAACAACATCACACAACAGTTAGCCTAAACCTGAAGTTTTAAACCCCAAGTGATTAGCGCGCTCTTGAGAGCAAAACACAATATCTCCTGGATGGCCAAGGTGTGCTACACAGCTATTTGAGAAACAATAGTCACTCATTGGCTCGC
lncRNA_MluLR870	AGAGATTCATTTGCCTGCGTAAAAAAATCAACACTTCTGACTTAACAGTCTACCAGGCAATCACCAAACTACTTTAAAATGTGTGCTAGAACATAAAGACTCGGTACCAACATGGTACCACTACAAGATCCCAGAAGAACCAAAAACATCTGGACTGAACTTCCCGATGCCACCTCATTCACAAGCTTCTTCCCAGTCGTCCACGTCCACATCTGGCT
lncRNA_MluLR871	TCTCCGCCTCGGACTTGAGCTTGGCCTCCTCAGCCTGGCGCACCCAGATCGGTTTGGGCGCCGCCATGGGAGCGCGGCGGCGGACGCTGCTCTCGCGTAGCCTGCCCTCAAGAAGCTCTGCTGGCCGGCTAGGGTTTGGTGGAGGGGAGCAGATGCAGGGGATGGAGGGGCGCTGAGGAAGAGCAGGCGGAATCGGATGGGGCAACCAAACAAGAAGG
lncRNA_MluLR872	GATGTTGGTCGGAGCGATCCGTGCCCAACTGAAGGCAAGGTAAGGTAAACACATGTAACTACTGAGTTGCGTGTGTCGAGTAAAAAGAGGGGGAAAAAGATACTAGAGAGGAATGAGATGTGACATCTTGAAGGCCTTTGCCATGATGGGTGCGCTTGCATGGCAGGCCACCATAATAAAGATGTTGGTTTCGTGTGCTGGGTGGGAGATCGCACAGG
lncRNA_MluLR873	GATGGCGTCGATGATCTTCCTGGTGTAGGGAAGCCTGATCCTCTTGCCCACGCCGTACCTGACAAGCGACCATCCACAACGAACATATGGTTGGTTTACATAACGAACGAACACAAGCTTCGCAACTGCAGGACGGAAGCAGACCATGACGTCGTCGTACGTACCTGCCACCAGACCAGCCGGTGTTGACGAGCCACCCGGTGGCGCCGTACTTCTGC
lncRNA_MluLR874	GGCGCGCAGCTCGTCCACCTCCGCCTGAAGGCTCTGCGTGCTCCGGAGGACGCCCATGCCGGGCGCCGGGGTGGGCGGGCCCGGGTCCCTGCTCCCGCGCTGCTGCTGCGGTAGTGGTGGCACGTGCCTCTGCGCGCGCGCGCGCCTGCCGATCCCCTCCGGGCTCTGGCACTCTGCCGCGCTCTCGGTGGCCTGGTGTTGGTGGAGCGGTTCGCGAG
lncRNA_MluLR875	TTTCATCCTTTTCTTGATCCCTAAGGGGTATTTTGGACTCTGGAACCTTGCTCAACCAGGAGATCTCTCCAACTGTCCTGTACCCAGTACCAACATGTTGATCCCTTGGAAAATTACTCACTAATAAAGTATTGACATCACTTCTTTGCTTGACGAATGCAGCAAATCTCACCTTGATTGCCTTGATCTTATGAGCCATCTTGTATCGGAATGCAAAT
lncRNA_MluLR876	GAAAAGACCGGCCGAAATTTCAACGGGCCCGGCCAGAAATTGGCGAGCCCTAGCTCGATTGGGGCCGGAGGATTCGGGCGCTGGTAGGGAATTCGAGGGGTCGGCGGCTAGGGTTTTGCGGAGGTGGAGAAGAGGAGGAGGCGAATGGGAATGGCGGCGATGGCGAGCCTCGTCGAGAGAGATGGGAGAAGGAAAGGCGAAGCGAGAAAATTGGCTTT
lncRNA_MluLR877	GGGTACCAGCAGCCTCGTCTCGCTCTGCACACCGAGGCCCTGTCCCCGCTGCCGCGGTCCTGTCGTGACGCTCTTACCAATCACCATTGGCGTCGGGCTATGGAAGAAGAATATGCTGCTCTCTTGGACAACCACACTTGGGATCTCGTCCCTCGCCCTGCCAAGGCGAATGTGGTCACCGGCAAATGGATTTTCAAACACAAGTTTCATGCTGATGG
lncRNA_MluLR878	GAAACCATGGTAGGCCTCTATCCTACCATCGAAAGTTGATAGGGCAGAAATTTGAATGAACCATCGCCGGCGCAAGGCCATGCGATTCGTTTAGTTATTATGAATCACCAAGGAGCCCCGAAGGGCGTTGGTTTTTTATCTAATAAATACACCCCTTCCGAAGTTGGGGTTTTTAGCATGTATTAGCTCTAGAATTACCACGGTTATCCAAGTAGTAA
lncRNA_MluLR879	TCCTAGCAGATAACGCACAATCTGAGGCCAAATGATATGAGACATCATCATTACTAGTATGGGTCGGTAAATGATTTCATGATACAGACATTGACACCTGACACCCTCTCTAAAACAACTCCCCTCCTGATCAAGCCCCACTTCGAAAGTCTTGTGGACAATAAAAACCATCTACTAACTCTGCTATTACTGAGCAAAGCAGCTTCAGATGTACGACA
lncRNA_MluLR880	CGGGGCGAGCGCAGCAGCAGCACGAGTACACGTACGCGGAACGTGACGACGACGACGACGAAAACGACGAGGAGCGGCCTCCGCCCTTCTGCTGCTACCTCTCCTCATCTCCCGCCTCCTCATATGGCTCTCACTGCCGGGTGGGGCCTTACGCCTCTGGAGGATTCTCTGGTCCACGTGGCGGTGGCTGGTCCAAAGATCATCATCACTGGTACGCTT
lncRNA_MluLR881	GGCCCGTCGCGCCGGCGCGCAGGCCCAGCACCTCGTACAGCGTGGCGGCGGCGGCGCCCCCTCTCCCCACCGCCGGCGCCGCGGCGCACCGGATCTTGGTCTTGCTGGGCTTGGACTTGGACTCGACGGAGGACGCGCCGCCGAACAGGAACAACGAGCCCCCGACGGCAGCCTTCGGCGCCGACACCCGCAGAGGCGCAGAGATCATCAGACGGAGGG
lncRNA_MluLR882	GCAGACCGCCCGCAAGTCCACAGGAGGCAAGGCCCCGCGCAAGCAGCTCGCCACCAAGGTTCGTTTGCCTGTTCCTCATCTCGTTCCGTTTCGATCTGCTGTTCTGTTCTCGAGGGTTCCGTTCTAAGACGCTGCTGCGGCGGTTGTTGGTTCGTTGCAGGCGGCGAGGAAGTCGGCGCCAACGACGGGCGGCGTGAAGAAGCCGCACAGGTACAGGCC
lncRNA_MluLR883	AGACATGAGTTGAATGTGATGATTTTGGAATACTATAATCCCTCGCAGGCGAGGTTATCCCTAGTATGAAACATCAGCGACGAAACAAAAATGTTATATTAAACACAGAAATGCATATGAAGTCATGGTATCAATAAAGACGGAGCCAAAGGATAATACCATCTCTCAATGACAGCACAAATGCTATCACAATATAGATGAGGCTGAAAAGTGTGGAGA
lncRNA_MluLR884	GGCTTATAAGCTCATGCCCATACAGTTCAGCTCCCCGCTCTGTCAGTAGTTTGCAGTTCACGCCTGTACCTTAGCTATTCTTGGTGAGGCTGACTATCTCCGAGAGATGCCTCCCTGCCCTCGTACTTAACCATTTGCCATTTGGTGCAGATACATTGTGTATATGAGTATATATCCAATTTGTAAAGGAAATATGAGTACATTATGTAAAGGAAATAT
lncRNA_MluLR885	GCCGCGGGGCGCGTCCGCGACCGCCGCGCGCAGGCGCACAGACGACGACGCCCGCCGCGTCGTCACGGGCGCGAGCGACGCAGGCGACCGCGATCGCGGCCGAGGCAGCGCCACCGACGACGACGGCGACGCTGGCCCGTAGCCCCGCACGGTAGGCACCGCCGCCATCGCGCGCTGCACCACCGACCGGACCGCCCGCGAGCTCCTGCGACAGCTGAT
lncRNA_MluLR886	CTGGCTGTGCTCGTCCGAGTGGAAAGAGAAATCCAGCGCGTCTGGGCTCTCCTTGGATGGCGAACCACATGCCGCTGAGGAATGTCCAAGTTTAGGCCGCCGCCCCCTTCTGGCGAGGGTGCTTGTACCCTGTGCCCAACCCATTCTGCCTCAGCTCGGTGCCACGACTGAACTGCTCGATGAACGCGCCATACTGCTCCCTGCCGGAGCTGGACCTGA
lncRNA_MluLR887	CCGCTGCTCCGAGGGGTAAGAAGCCCGGGGTCCTCTCGCAGAGCGCCTCCTTCCCTGCGCCGGTTGCGACGGCCGCCACCGCCACCACCAAGAAGGCCAAGGGTGCTGTTGCCAATGGATCAGAGGCCGCAGCAGGCCGGGCGGCGGAGAAGAAGGCGATTTCGGCGCGGACACCTGTTGCTCGCCGGTCTATGCCTGTCAAGTCTGGATCAGTTGATG
lncRNA_MluLR888	ACCAACGCGTTCCTTGGATACGGGCCCGAGGAATCACATTTCGTCATCGAGCTCACTTACAGTCAGTGCTGTTACACTCGGCATCAGTCACAGTTCCCCCCTGTGACCTCTGCAGTCTGCAGTTTTCAGGTTCCTGATTTTGCAGAATCGATTCGCAGATTACGGGGTCGACAGATATGATATTGGAGCAGGTTTTGGCCATTTCGGTATCAGAGTCGA
lncRNA_MluLR889	ATTCGAGAAGCTGAGAAAAGACTTGCATTTGTGGAGTCAATGATAAATGCCATGACTGCTGGTACGTGTTTGCCCTGAATTCTAGCTACATATATGAAGCCTAATTGGATGCTTGTGCTGTGGACATGGATGCTTGATTGTATGTTTTCTGGGATGCATAGAGGAAAGGGAGAAGCCAGAGTTACTGGCTGAATCACGTGAGAGGAGGATAAGAGTGGC
lncRNA_MluLR890	TACCAGTCACCGGGATGAGATTACATCTGGAGGGCAAGAAAAATAACCGGTAAGCAGAACTGTATTCCAGTCCTGTTCTTATGGTTTTCTCTGAATCCTGGCTGAAAACACTGCATAAAACTAACCTGGGACCCTTCGTTTCCGATATCTTATCATCAGCTTAGGCATCCACCTGCAACATTTGTCAAACAACCCAACGTTCATCAACGAAAGATCAGC
lncRNA_MluLR891	GGAAGGCAGTAAGAGCTCAAGTGTTCCATTGAAGACAAGCATGGTACTTGAGATGTAGAAACCCCCACCTGTAAAATAAACGACTGTGGTGCATTACTCTCTCTTTTTGCTTGCATTCGAACTCTAAACTTATGGGCATGTGTTATTACCAAACCTGAGGATGCAAATTTATTTTAGGTTTTTTGGGTCAGATGTTGGCATTTTTAAATGGCACAGAAT
lncRNA_MluLR892	TCGTCATTCAGCTTCTCTGCAGCTACAGCACACTGCCTCTTTATGCAATTGTAACCCAGGTGCGTGCGTTGGCAGTTTTCTTTGTCTCAATATTCGTTTGTCGTCGGTGCACTTGTTATATACAGTATCCTTCAAACACTGATTGATGGCCTGTGCTCAAAGATGGGGAGCTACTACAAGATGGAGATCTTCAACGAGCATGTGCAGCACGGCGTCTTG
lncRNA_MluLR893	CGGGGTCGACAGATATGATATTGGAGCAGGTTTTGGCCATTTCGGTATCAGAGTCGAGGATGTAAGATAGCAAATCTAAGACTTCTCCATCGATCGGTTAGAATTGAGATGCTGCCTCAGTTGACTTGCTTGCAATCTGTATGATTTGAGTGAAACAGATGGCCAAGACAGTAGAGATCATAAGAGCAAAGGGAGGCAAGGTCACAAGGGAGCCCGGTC
lncRNA_MluLR894	CACCCGCTTCCCCATCCACCGGATCCTTATATACGCCGGCGGCCTAACGCGGCCACCCGGAACTATCTATCTCGCCGGCGGTCAGTTGAGCTACAATTTGGCAACAAGCTAGTTGCAAGCAACAGCCAATCAATCAAGGACGACGGCGAACGGATCGATGGCCACGCTCTCCTCCTGCAGCCGCCTGAGCAGCGGCACCGGCGCCGCGGCTATCCACCA
lncRNA_MluLR895	TCCCGCGCCCCCACGGATCGGATTCGTGAGGTTGGTGGATTCGGGGCTAGGGTTTGGGGATTGGCTGCAATCGTGGGGCTGTTTGGCCTAATCTGAGGACCAATGGGCAGCATGGTCTGAAAGTGGACCTGAGGAGGACGGAGGGATGGTGATGATGGAGGGTAAGGGGGATGCGTCAGTGACGCCGGTGAGGACTAGTGACCGGCTGCGGCAGCGTCC
lncRNA_MluLR896	ACCAAAACTGTTCGTAACGCACCAAGCACCAACCGGCCGGCAGCCCGGCACCTCTCAGTCTCTTCTCACCCCTTGGCTGCGCTGCGCCACCGCCACCACCACCACTCCCCCGTGGCGGCTTCTACAAGCTTCCGGAACCAAACAACCCCTGGGCGCCTGAGTTTTCTGAAAGCGGCTTCAGAGATCTCGTCGTCGGTGGCCATGGCGGGCCCGTGCTGA
lncRNA_MluLR897	CTACTAGGAGGGGCAATTTGCTGTTGATGACTCATCATTCCTGCTTCGTCGGAACCCTAGGGTTCCGGTGCCGGCCGGATCGCCGCCGGGGACGGGCGTACGAGTCGAGGGGGCGAGGGCCTCCGGTAGCGAGCCGACGCGTAAACCGAGTGCAGGGGGGGGTGAGGGGAGGGAGACACGGCCGCCGGAACCCTGCTCTTGACGACGAAGGCGCGGGGG
lncRNA_MluLR898	CCCCCTTGTGCATTTGCATAGCCATCGAATTTCGACAGGCACACACGGAGAAATCTGGAAGAGGCAACTTTGCAATTGGTAGTTTAGGGATCGGGTAACTTTCCATCAGCATTTAAACACACTGTATAGTTTTCGCTGGATGTGTTGATTAAAAAGGGGCAGTGCATATTGGGAGAAACAAGTTTGCAATAGTACCCATCACTGTTGGAAGTTTAAACA
lncRNA_MluLR899	AGGATTAGGATTTCATCTTCTCCTTTTCTTCTAGTATAGAGTCCGTATGTTGCACAACAAATAGTACTATTTATAATATTTTTACAGTACCCTTGAAGCGACAAGAGCCATCCAATCCTTCAACTTATTTTTCCATCCAACCTTATATCGCTCAATCGTGGCCCATGCAGTACCACACTGGCCCAAGAAGCATATTATGTTGGGCTTGTTTACGCATCG
lncRNA_MluLR900	CCGACCTCCACATCATCAAGAACGACTGGGGAAACGCCATGTACCCTGTCGTCCCCGGGTAATCGTCGAATTCGCGGCCGAATGTTGCAAATGATTTGCTAGACGCAACGGCAATGGTAATGTCCTTTGACGACCCGTTGGTTGCCGCGGCGCGCGCAGGCACGAGATCGTCGGCGTGGTGACCGGCGTCGGCGGCGGCGTCACGCGGTTCAAGGCCGG
lncRNA_MluLR901	GGAGGAGTACCGCTCCGTCGTCGTCAAGGAGCCGAGATTCGTCGAGTACTTCCGATCGGTAAATATATATACTCCGTATATGCCATTATATATATATTTGTTTGATGTTTGGTGAAGATCGAATTCATCCATGTCGTCATTAATTCATTCGTGTCTGTCAGGCTACCCCTGAGACTGAGTACGGGAAGATGAACATCGGCAGCCGCCCAGCCAAGAGGA
lncRNA_MluLR902	CAATCGCGGAGAACAGCAGCAGGCAGAACACGTCCCCGCCGGCCAGAAGACCCAGCTTCCTGCGAACGAACGCGGAGCAGGAATCAGCGAACAGGGTCGAAGCAATGAGGCCACGAGAATGGGAAGGGCGCGTGGCGTGTGACAGGATAAGGTAGGTACGCGTAGGAGACGAGCTTGGACTCGGTGCCCGCATCCCCGGGCTTCTCAATCTGGATGACG
lncRNA_MluLR903	TGAGGTAACATCCGACCGATATGTATGTACACCAATCCAAATCGCAAATACAACACTGTAAGAACAAAGACATGACCACCATGTATGAGAAAAGTTAATGGTTGCCTGACTTTTTGATTATTTTGTTTTCGGGACTATGGACGCCGCCGCCTTCAAATCCTGGGGCTTGAAGAACGTTAAGCCGAACACTCCTGCAGATGCACGACATTTTAAGATTTGC
lncRNA_MluLR904	GGGTAAGCGACCTGCGCTCAGGAACCCTAGCTATGTCTTGAGCAATCGGTGCTGGATCGGGCCGGGTCGGTGCCTGCCCCTGCAGCTGCCTACTGTTTTTATCATATCAGATCCCTCGTATGGTGAACAAGTCTTGTGTATATGTAGTAGCATCCAGTGTGTACCGTGGCGTTTTCAGTTCCTTCCTTGTGTGCCATGAGTTTCAGAGTATGATTGGGAT
lncRNA_MluLR905	GGCCATGCGGCGTACTGCGCGTTCTGGAGGTGGAAGGGCACGGGGAAGTAGGACGGGGCCGAGACCGCGGCCGCCGCCGCAGCGGGGTAGGTGAACTGCGCGGCAGCGGAGGCCGGCGAAATGGACTGCGTCGACATGTGGCGGCGTCGGGGTCGCCCAGGGGGGGACGCGTCTGGACTCTGGAGAGGCCGGATCGCCGGCGGAGCACTGGGCTGGCTAC
lncRNA_MluLR906	CTGCCGTGGGATTTGGCTCTGAAACCCACGCGGCCACGCCTGGCAGGCATCCCCTCCTCCTGCCCGGCCGGCGATGTCGTCTTCGTCTTCCGCGCTGGCCAAGGGCAAGTCCGCAATCGGATCCGCATCCGGATCTGCCAAATTCGAGGCCAAAGGGAAATCCTCCTCCTCCTCTTCCCCAGCGGCGGCAGCAGCAGCTACCAAGCGTGGAACCGCCGCC
lncRNA_MluLR907	CCATCAACAGAACAACAATCAACACCACCAGAACCACCATCAGCACTACCAAAACAGTAGCCACCACAGTAACAGGAGTAGTACCCATCCAGTGGGAACCCCACCATCTGGCCACTCAGTCAAGATTGAGCAACCATCTGACCACCCAGTCAAGATTGGGCAGCAGCAGGAGGAGGCAACTCAGTCACAGCCCCTCACAGCGGCTAACAAACAGCCTCCA
lncRNA_MluLR908	ATTGCAAGGCGGAAGCTAGTACTAGACGCCGCAATTCTTCATTCTGGAGCAGAGTTGGACAATAGTACCGATGTACCAGAGAAGACAATGGGAGAGATTTTGGCATCTCTTCTCCTTGTCTGAAGTTCTAATCCTGGAGTTTCTTGAAGGTATTCAATACTACCTGTGGGATATCTTTAACAATGGGTTTTTGGCCTTCATTTAAGCTGGCCATTCACCC
lncRNA_MluLR909	CCTGCTTCCAGGGCTTTCTCGCGGAGGGGTTGCAGAAGACGTCGGCTGGGCTCGGGAGCGTAAGGCGAAATCCAAACTCCCGCTCTGTTCTTTAGCTCATCATCAGGCAAGCATTTGCCTTGTCGTCTTGGCCCGGTGAGCTGGTAGCACTTACAAAGCTCAATTCTCCATTCCAGGTCATCATTGACTCTCAGCCATTGACGGTTGCTATCCTTGCGTC
lncRNA_MluLR910	GCCAGCATTGCTCGCCGCTGAGGGCGGTCGTTGACGCCGCGCCGATTGCGACGAAAAAGGTTTATCTTGCAGCTCTTAGAAACTGAATTCGCGAGGCATTTTGTTGGCCCACATGTTGGCATGGCATGCATGGGTACGTATTACATAGGGGTGAAAACGGACAGAGAAACGCGTAAATACGGATGAAAAGCTGGAAAATTAAATTAAAATCACATAATTT
lncRNA_MluLR911	GAGCCAGCAGCTATCTCCGCCCGCAACAAATCTCCGGCGGAGATGTGCACCAAACCGAACTGCAAATGATCAGAAAAATGCTAACTGGACTGCTGCCAAGCTCTGCACTCTCTGTACAGATTACAGAAGGGATGTAGGACATGATACAATAACACACAAGGCTGTTCATGAACGAATCGCTTACTTTGGTCTTGATGAGCTCACACTGCGTGCCCTTGCC
lncRNA_MluLR912	CTGAAGGCTGCCTCGTCCGCCAGTGAGTCTGTGGACTGGCTGTTGTGTGTTCCTGGTTGCCTATAACTGTGCTGGTAATAAAGCTCTGTTGGTACTGTATAGTGCTTGCGAGCGCTGTGCTCTGCTGCTACTTTGCTCTCGTTTGTGTCCTGCTGCTCACGTGGTGAACTCGGTAATTCAGTGCTCTGCAATATTAAGCAGAGGCTATTGTATTATTTGG
lncRNA_MluLR913	TGCGGGCGTCGGCGGGGAGGTCGTCTAGTGGCACGGCGGGGAGCGCGGCCGTGGTGACGCATGCCGGTAGGGAGGCGAACACCGAGGCGTGCCTGGGCGAGGACATGCCGGAGTATGTGATGATCGTGGTGGTGAAGCCGTGGTCCTCGGCGAGGCGCTTCGCGAGCTCGGCCATAGGGAGGACGTGCCCAATCCCGGGGCTTGTCAGCATGACGACGTG
lncRNA_MluLR914	ATCTCAGGTTTCTGATCATGGCCACCGTGACTGAGGAGGTTGCTCCGGCCGTCGCCGTCGCAGAGGAACCGGCGCCGGAGAAGGCGAAGGAGGTGGTGGAGACGCCGGAGAAGGTGGAGGAGGTGAAGAAGCCCGAGGAGGGCGAGGGAACGAAGGCCGCCGAGAAGGAGAAGAAGGCGAGGAAGCCGCGGAGCAGGAAGCCCAAGTCCGCCGGGCCGCA
lncRNA_MluLR915	GTCCTGCTGATATTGTGGGACTCCATGGGGAGGACAGTGAGTCAAAACCTGCACCAGGGGGTAAGCATGAATTTGTAGGCTGGTACGTATGAGGCCGTTGACCGGTCTCAGTGCACTAAGCTGATCGGATCGTCTGATCCTTTCCCAATGAAACATTTAGGGGAAAACTCAAAACCCGATACACAAGTCTCACCGGACAGGCTATTGCGAGCAGCCCTTT
lncRNA_MluLR916	CTCACACCATACATTCACGCACGCCAGAGTTTTACGAGATACCCATCCTGGAGCCCGGAGACATGGGTACCTCTACATTGTCTTATGGATAGTATGTATAGAAAATTAAAGGGACAGTGTTTCCAAAGCGCATGCAGTTGTTTCCCTCAGGATTGCGTAGGGCTAGCTGTCACACAACAAAACCATTTCTTCGTGCTTGGTTTTGCAGCATAGGATTCCA
lncRNA_MluLR917	GGATGCACCAGAGGAGCACCAGCACGATGGCGGCCACGGCCAGGACGTGCGCCACCAGCGTTCGCGCGTCCACCGCCGCCTTGTTGGACGCCGGAGCACCCTTCATGTCCATGGATGGATTATGGATTATTACAGCTCGTTGCGGTGGCGGTAATGGCACGTACGGCGAGTCTTATGGTGAGCGGATCAGCTAGGAAGGAATAGAAAGGATCGGATCGGA
lncRNA_MluLR918	ATCCCAAAACTGTAAACATCTCCAGAGGTAGATGCCTGACGGCCACCTCCCGCGTACTCTGAAGAGATTTACATATATAGTTACTATTTGTTTATCGTAGAAAATGAAGGAAAAATGTTTCCTTAACTAAAGATTGTAAACGGAAGCCATAGAAAACATACCTGGAGCGATGTATCCTATAGTCCCTCTCACACCGACTGAATTAGTTGGGTCTACCGGT
lncRNA_MluLR919	CCATGGAGCTCAGCGCGCGCCTCCAGTCCCTCACCGATCTCATCCAGTGCATGGAAGACGCTAGCAGCATGTACCAGCAGCAGCAGCTGCTGCCGCTGGTCGACGCCACCATCTACAACGACTACTACTGCTAGTGTTGCCAATGGATGAAGTAATTAACTAGCTGTGTGTGTCTGTGTGTGCATGTGTTGCTTTGTCTACTCCCTGTGTCGTGTTGTTA
lncRNA_MluLR920	GACTAATTAGGCTCAAAACGTTCGTCTCGCAATTTCCCACCAAACTGTGCAATTAGTTTTTCTTTTCGTCTACATTTAATGCTCCATGCACGGGCCGCAAACATTCGATGTGACAGGTACTGTAGCAACTTTTTGGATTTTGGGGTGGAACTAAACAAGGCCTTAGTTGTGACCGACAACTATATGAGGATGTGGTCGCATCCTTGGGACACAATCATGAA
lncRNA_MluLR921	TGGGCAGCCTCGGCGGCGACGCGGAGCCACAGGGCGCGAGGCGGCGGCCATGGGTCCTGTGCCCTCTCCCACGACAGCGGCGGCGCCCCCACCCTGCAGCGCGCACGGACCAGATCCATCCCGCACCAAACGTGGCGGCGCCCTCACCCCTACCGTCGGTGCCACCATCTCCACCCGGTCGACGACGACAGCAGAGGCCGGGGTCGCCTTCTTCTCCCACG
lncRNA_MluLR922	ATTATTCTAATTCTTTAGAGATATAATTGAGGAACAACCTGTATCATGAAAAGCAATCCAAAACCAAAGTAGCAGAAGTAAAACCATGAGTAGTTAGTGTGGAAATAGAACAGTAACTTCTGATTTTTTGTACAATTGGGACTATCATAATATCTCTGAGACATGTATTGGCATCTCGGCAATGAGCAGACCACTGTTCTCTTCTAAAGCCTTGAGTGTAG
lncRNA_MluLR923	GATGATGACGAGGAGGAGGAGGAGGAGGCGCGGACGACGGCGCGGGAGCGGCGGAAGGCCGCGGGGAGCGGAGGCGGCGAGCGGAGTGACGCAGCCATTGGGCGCCTGCGTGGGTAACTGTGCCGTGCGCGGCCGCGTCGGCGCCGGTGAGTGGCTGCGGGCGGTTGCGTGCCGTCCCCCACGATAGGAGACGAGGAGGGAGGGAACTGGGCTGAGCCAGG
lncRNA_MluLR924	AGAGCGGGTAATAATTATTTGAGTTGTATATACTGATTAGTTCAACCTAAAGGTTTTTGATGGGAAGAGACGAGCAATTCACTTATACTCCAACATCTACAAGCCCGTCCATCTTTATACGCATCACCCGATTGGACTCTAGTAATTCAGAGCCACTCCGCAGCAAAAACCTTAGGCGGCAACGCCGACGGTTGCACCGGCGGCGAGCCTGGACGAGCCGT
lncRNA_MluLR925	TTAGAAAGATCTCTGCGTACATTGCTGCAGCCGTGGCTGCAAAAGCTTATGAACTCGGTACGCACGTCCTCTGTTTTTCTTTTGCAGACACCATTCCACATCTTGGCATTCACCACCAAGTCGCATACCTATCTGATATGACATCATCAACTTCCCTCTGCAGGTTTGGCGACCCGTCTGCCTCCCCCCAAAGACCTGGTGGCATATGCAGAGAGCTGCAT
lncRNA_MluLR926	GTTGTTCAATCACCCCAACCTTCTGCCACTTCTTGATCATGCCATAATAGCCATCAAGGGACTTCTGTTTTTACGCAACGCTTGCGGGATCCGGTACCTGAAGAAGAGACGGGAGGCGATGTGCCTGGACTCCAGCAAGGCCGATGGCAACGGGCAGTCAAGCACTACCACGACCAGGAGGAGCATCGGAAGAAGGCCACGAGGCCTGGACTCCAGCAAGG
lncRNA_MluLR927	AAATCTAAATTTCTCCAGAAACAAAAGGACAAGAAAAAAGGGCCCAGAGGTGCACAGAAAGGCCAAACTGAGGCATACGATGCACACCAAGATGACCCTGCCAACCTAGCACAACAGCATCAGAGTTCTTGCCACTGTTCATTGAATCTTCTTCAGTTTTTCAACAGCCGTGGTCTTTTCTTGCTCAACCGGGAAGTATTTGATACCCACAAGGTCACCAA
lncRNA_MluLR928	CGTTAAGGAGATAGCCATCGTCGAAAAGTGGCCACCGCCTCCTCCTCCACCGGAATGCAAGGTGGTGCCATATACGTACTCTGTACCGTATCCGTTTCCGTGCTGCAAGCCGCCACCGCCGCCACTGAAGTAGGCATGCATAATTGATGAAGGGATCCAAATTTGCACATTTTCTGACGCCGTCTCAAATTGTTTCCCGATACATGTTCTTTAAATTTGCA
lncRNA_MluLR929	ACAGAAGCGAGCCGTGCCCGTCTCTCCCAAATCCCAATCCACTCCGCACTCGGCACTCCGCCGCCGCCGCCACCGGAAGAGCAAGTGGTAGCGAACACACGCACCACCCCTCTGGGCCCCTTCGCCCGCAGCCGCCCTGGCATAAAATCGACGAACTCTGCTTCCTCTTCTCGGTCTCGCTCTCGCAGCTCTCTTGGGTGCGCTCATCGCCGGCGGCAGTG
lncRNA_MluLR930	CTTGTTACGACTTTTACTTCCTCTAAATGACCAAGTTTGGACAACTTTCCGGCCCTGGGTGAGTGTTGCCACCCTCCCTAGGCCAGTCCGAAAGCCTCACTTAGCCATTCAATCGGTAGTAGCGACGGGCGGTGTGTACAAAGGGCAGGGACGTAATCAGCGCAAGCTGATGACTTGCGCTTACTAGGAATTCCTCGTTGAAGAGCAATAATTGCAATGCT
lncRNA_MluLR931	TGTGGCCGACGTCCCGAAGAGCGGCGGCCTTGATCTTGAGGCGCTGGCAGTACTCGTCAATCGTCGAGTCACCCTGTTTCAAGGAGTGAAACTCCTCAAGCAGGAAGACGGCCCGGGGCGCGCGGTTGGAGCGGAAGAGGCCCTCAATCGCCACCCACAACTCGCGGGCGGACTGGTTCTCGTCGGTGATGGCAAGATCAAGAACCGAGTCGTCGACGGTG
lncRNA_MluLR932	TATTCTGTGTAAAATGTATACATGTACAAAAGATAGAATCAAGACAACGTATCTTTTTTTTACAACAACAATATGGCAACACGAGCACACACGTACGTACGTTGATCCTTAATTTGATGAATGAATCCACTGTGACAATTCTTTTTCCATGAAAAACCAGTGGCAACAATGTGGGTTCATGGCAGGCTTAATGATAACTGATACAGATACAATAATCCTTG
lncRNA_MluLR933	GGTATTGAGGACTTGAGGCCCTTCAAGCACAAGTAACGGAGCAGCCAATGTACATGGATCCATCCCTCCCCCTTCCTGAGCTAGAAGTAAAGCAGAGCAGGATCAGCAGCAGGAGGCAGCAGGAACAGAAATATGGTGGGTTTCCCCTGTCTTCTTTTTTATCGTTTTTTTCTTGTAAAGACTTTGAATTGAGAGAGCTTCAGCCTCCTCTTGGAATAGCA
lncRNA_MluLR934	TCGCTGCCAAAGCCGCCGCCGGCGATGGAGGAGGAGGAGGAGGCGGAGGCGGAGGGTGGTGCTGGGAGCGCGCGGTGGAGGGGCGTGCCCGGGGCCGCCGGGAGGTTGGTGCGCGGAATGCGGGCGCGCAGCGGCGGCGGGAGCGCGGCGCGCGAGAAGGGGAGCAGCGGGAGGCGGCCGGGTGCCCGGCTTGTGAGGTGGAGGTGGAGCGGCGTCGGCTG
lncRNA_MluLR935	GAGGACTTTATAATTTCGATGAATGTCAAGATCAAAGCATCCATATCTCATTGCCAAGCCAATCTTTCCAACCATGTGGTGGAGATTCTACAGCTAGAAATCCAGCAACGGCGGTACTATAATCCAGAACTGCGGCCACCAGTACGCCTAAGAACATCTGAAGTGGAATTTCAGTATTGCCGCCTAGGTGGCTTCGACTCTGCTACCGTGACACGGATCTG
lncRNA_MluLR936	GCCACCTTAGCCATGCTCACCGTCGCCGCGACGTGCCCGATCGTGTGCGCGATCGCAACCTGCTCGGCCGGCCGGCCACGAGACGATTCGCATCAGCACCACAGAGCGCACATCTAGAAGAAGAGATATTTAGGAAGGAACTAAGAAGCGGTGCCGATACTTACGGGAGTGAGCGACTTCCAGAAATCGAGGTCCGTCTCGGGCGCCTCGGCGATCCTGGT
lncRNA_MluLR937	TATTTCATAGATATAGATAATGATCATTGGGATCGAGCATTGCGCATATAAAACCACCACATGACATCTAAACAATGAATTCGCCCCAGACATCTACAGTGACTATAGTACGTTTAAGCAGACAAACTGTGGCAAAACAAACCGACAGCTAACCACAGAGAGAAATCACTTCATTTTCGCCATCTCGGTTCATTGAGTCGGCCTAATGCTGTAGTGTAGCC
lncRNA_MluLR938	TCTATCAAGCTAAACATAAAAGAAATGCTTGACTATGGTTTGGACTCATCTGACTAGATGTAACCACAGGCACCAGTTAAGTCAGATTAACTATCTGCCCCTTGCGACAAATGAGCAGAGACATGGTTGTGGGGTATGGCAAGGAGGTGCTTAGGTACAGTTTTTTTTTTCAGTTTTACGGGCACCCATCATCAGAGCAGCTAAAGTATGCCCAGATCGAC
lncRNA_MluLR939	TTAGAAAGATCTCTGCGTACATTGCTGCAGCCGTGGCTGCAAAAGCTTACGAACTCGGTACGCACGTCCTCTGTTTTGCTTTTGCAGACACCATTCCACATCTTGGCATTCACCACCAAGTCTCATACCTGTCTGATCTGACATCATCAACTTCCCTCTGCAGGTTTGGCGACCCGTGTGCCTCCCCCCAAAGACCTGGTGGCATATGCAGAGAGCTGCAT
lncRNA_MluLR940	AAAGAAATACAGTTTATGTTAAGCAGTTCTTTACAGTAATGTTTTCCTTTTTTCACCACCGTTCACTTCGGATCGAACTATCTGATTAGTAAAGGGATTCCATCTTATTCACATGTTCTTTTGTTGCCACTTGTAGATCGTACTAGACAAAATGGGAGAATACATTTTGCATCATTGGTTCAATTTGTGTTACCAGAGCAACTTCAGCTCTGTTAGCAGGG
lncRNA_MluLR941	TCCTAATGTTATAGCTTACAAGTGTATTCTAATGATGCAAGATGCTTGGAACCACTGCAGAAGTCTCAACATGATGATGTAGGAGTAGGATCAGTAGAATTACAATAACTGTAATGTATCCTCATCCAACCGGAATCTAGATCTTACCCTAATGACTAGAGGCATATTCTCAAGTAATTCGGTGTTGTCAGTTGTATCCTTTAGCTAGAATGCTGTAAATA
lncRNA_MluLR942	GAGATACACAGGTGATTAGTCCACAGGTACATGTGTGTGAGCAACATATGCCATGAAGGTGGAAATGGCTCGGAGATGTTGCAAAGCTCACACATGTGATGATGAAAGAGCTCATTGCACATGAGACATGACATTGAGTCATGTGATCAAGGTAGAGAAGATCAAGACAAGACTTGGCTTGATGGACCGGTTGCAAGCATGAAGGGCAAGTCGAAGGCTTT
lncRNA_MluLR943	CATGGCGGAATCAAAGAGTTAGGCCGAAGTGGTTCTACATTTCTGTGTCACGAATGCAACACTAGTTTTTGTGCCCATGAATGATGTTAATTATTTTTCCAGTTCGCAAAGTGGCTACTGTCGAATTCGCTTCGATGCGGTTGGCCATTATTCACCGGGATATGTATTTTTAGGATTTCAAATCTAGTACATTTTGTATTGTCAAAATATAGAACAAGGAT
lncRNA_MluLR944	CTTGTGGGTCAGTACAAGGAAGTCTACCTTACAGCTAAGGGAGAGCCATTCCCCTCAGGTATTACCCGCAAAAACGCATGCAGTTCCATCCATCCTGATGCTGAAGCTGTTTTCCTTGTGCACTAAAATCATGACCCACAACCTTACCGTGTGTTTGCCTTGCAGACCCCAAGAAGCAGCTTGAGTTGGCAGTGCGGGCTGTGTTCAACTCGTGGGAAAGC
lncRNA_MluLR945	AAGGGAAGGTTAGGTTTCTTCAGCACCATGGTGCAGTATCCACTCGCTGGGGAGAATGCTCATGAGATTTAGAGGCATGTGCTTTAAATGCAATTCTGGACATATTAACTGAATCTCACCATCACATTATTATGCTGCTGAACCCTATCTTGATTGTGTCTTCTGCAACATCCTGGAAGAGGAACTTATGCTCAACTGAGACCATACTTTCATCTGTCTCC
lncRNA_MluLR946	TATAGCTTCCCTTTTTGGTAAGTAGGAACTAGAGTGTTGTTGAGTAAATAGTGTTGTTAAGATGGTGTCGGTGGAAGTGGAATGTACAACATCTAGAGTAGAGCAACTGTATGTATGCTCGTGTGCTGGTAATCGAGATGAAAATGAGTTGCAAAATGCCGATCCTTGTCTGTTTGTTGGATAACCTAAACTGCTATGTACAACTTTCTATGTACTTGTAC
lncRNA_MluLR947	CTATATGGAGGTGTATTTTTGTACCCTGCTGACCAGAAGAGCCCAAATGGAAAGCTCCGGTAAGCTGACGCCTACTCTCATTTGGCATCCGTTACATCCAGTCTCCAGTTGCATATACACTCGTAACACTCCTGAACCTGACTCGATTGGTTTGGTTTGGCAGTGTCCTGTATGAAGTTTTCCCCATGTCATTCCTAATGGAGCAGGCTGGAGGTCAGTCC
lncRNA_MluLR948	CCCGGCAGAAGAGCGCCCGGTCCTCCACGCAGAAGATGAACGCCGCTTTCTCCTGCGACCGACCGCGAGCAAGGTTAACTCGTGCCGTCGTGCGTGTAGAGCATCTGCGCATGCCGCTTGTGCATGCGCTGGTTAGTGCGTGCGTGGCGACGTGCGTACGTACCTGGCAGACGTCGCAGCGGGGGAGCCTGGCAGAGAGCGCCTCGAGCGGGAGGCGCTGG
lncRNA_MluLR949	CTCTCTCCCCTCCGCGGCCAAGCCAAAGCCATGCCTCGTTCTACTACTTCCCCCACCACGTCACAACAGGGCCTCCACACCACCCCCACCGCCTCTCTCCACCTCCGCCTCCTTCCCCATCCCCTTCCGCTTCCGCCCACGAACCCTAACCCTAATCCCGTCGCCGCCGACGCCGCGGCACCGACCCGGCCGACGCCCGCACCGCGCCTTCGGCGCCATATT
lncRNA_MluLR950	GACGCGGTCCCCCGATTCCAAACTCCCCAAATCCCAATTCACCCCTCTCGCGGCCGGCCGAACGAGCGAGCGAGAGACCCCGATTCGAATCCCATCTCCTGCTCGGAGGAGGGAGCCTCGATTCGAGCGGCGGGGGCGGCGACGATTCGACCGGGCCGGTCGTAACCAGCCAGGCAGAGAGGCAGGGGAAGGAGAAGGAGAGGATGAGCTTCCAGGACCTGG
lncRNA_MluLR951	AGATATGTCACAGACGACACAGCCAACAAGTCAAGAAGAGGACGTACAAGAGAAAGACGTTTTCCAAGCCAAGTAGCGTAATATATGTAGCTGTGTTTTCTAATTCTTGTAGCTGTCTTGTGGGACTCAATGGCCAGTGACTGTAATAGCACATAAGTGCCCAAGACTCGTAAGAGAAGGGATATTCAGGCAGTCCTCTCCGTCGTTCACCCAAATCTGAGA
lncRNA_MluLR952	CGTGCCGAGCTCCACGCTCTCATCGTCGGTATCAACTTCGATGAGGTTGAATTTGACAGGACAGATGCGGTCGACAAGGTCATGGCCGACTTTGATACGTCCCGCAATGATATCGTTGAGGAGGAGGAGTTTGTGCAGGGGATGAAGAAATGGCTCAACGAGGCCAAGCACAACATGCCCGTGGGCGGCGCCTTCTCCAGCAAGTTCAATGAATACCATGAG
lncRNA_MluLR953	TCTTCCAACAGAAGCAGCGCCCATGGCCATGGCCACGCAAGCCTCCGCCGCCACGCGCCACTTGCTGGCCGCCGCCTGGGCGAAGCCACGGCAGCTGAGCTCGCAGCTCGCTATGCCGTCGTCCTCCCGCGGGCCGGCCCCGCTCCGCGCGTCCGCCGAAAAGGCGGTGACCGAGGAGGCGCCCAAGGGGTTCGTGCCCCCGCAGCTGGACCCCAACACGCC
lncRNA_MluLR954	ACAGAGTGACAGAACACATCCCCAGATAACAGTTTTATTGATTGTCTGGTTTCCCAGTGTTTCTGGCGATATAATCGGCATTCAACCAGGACCTGTTTATCACAAACTGGCATCGAGCCAATGCTATAAAGTTCGATAGACAGGTCCCGGTGCAAACCAAATGCATGTTTTTTTATGGGAAACCAATCACACATGTTGCACCAAGGTTTTTGGCGGCTATAT
lncRNA_MluLR955	AAATGAACGCCCGGCGATGGAGATAAACCACCGGATTCAGACGACCGACGCGGGATCGGCGTGGCGGGGATCGGATCGAGGCTCAGCGAGACGCACGATTCGACGGGTAGGATTTGTGGTGCCCGAGGCTCGTTGTGGCCGGCCGCCGGAGGAAGGGTTCCGGTAGCCGTCGTCGGACGGATTGGGGGAAGAGGATGAAACGGTGGACTTCGTGTTTGTTTT
lncRNA_MluLR956	GCCGGCGAGAGCAAGATGGAGGAGGTCGACTAAGCCTTACCCTGAGTCCTGGCGGAAGAGCGAGTTTTAGCTTAGCTATTCTGGTTATCGTGTCTGAACATCTCGAGTTATCGATTTATTTTGTGTGGTTTACTTTTGCTAGCCTGCAATGTATGGGGCTGGATGCGCGTGTGTTATTGAACTAAGTACGTTAATGTTGGTATAATAGTGCTGCTATTATCC
lncRNA_MluLR957	GCCCTGCCTGGTCCCGGACCCGGCGCCGCCGCCCCTCCTCCCGGCGTGGTGGTGGTGCACCCGCGGCTTGGAGATGCCGTTGTTGTGGCTGTGGTGGTGCCCGTGCTGCACGCCCAGCCTGCTGTCCATGTTCTCAGCTTGCTATCCGTTGAACGTACGGCCGTCCGCAACCGATGATGGCTGAATCAAATTAAGCTGCTGCTGAGGGTTAGTTGGAATCAA
lncRNA_MluLR958	TGGTGACCTGGTGCCTCGAAGACGCCGATGAGGAGGCCATCTCCAGCGCCGCCGACGCACAAAGGACGGCTTCCGCCGGAAGCTTAGAGAGGCGCGACCGGGAAGGGCCAAGGAGCGGCTAGGGTTTCGGGGGAATGAAGATCGGGGGCGTGCGCTGAGACAGAGAGTTTACCGGCGCGGCGCTCGGGATTCGGGACGGTGGAAGGGAGGGGGCCGAGGGAC
lncRNA_MluLR959	TGCAGTCATGAGGTGCCACTGAAGCTGATAATTGGTCCTGAGCCGAGAATGATGAGTGCTGCACAACAAAATGGAATGCGAAGTCTCAGTCTGAGCGTCAACCTTCATTACATTATTATGTTATGGAGTATGCAATCTGAAGAAAGAATGAAAGGAAGTGTACCGCCCATAGGTCACGAGCAGTGACAGCTGTGGATGAAGCAAGCCCGATGCTCGACCATT
lncRNA_MluLR960	GCGGCCGCCGCGTACGGCCGCCTCATCTCCGACGGCGCCCCGTCCGCGCCGCTCCTCTCGGCGATCCGCCTCTCGGGCTCCGCGCCGGCCGCGGGGGTCGGCGGCCGAGGAGAAGTGCGAGCAGTCCTACGGCTTCCTCGGTTCCTCCCCTGCACCACGATCGTGCTCGGGAACCTCTCCCTGGTGCTGTGGCGTACGGGTTCCTCATGTACAAGGCGGCCA
lncRNA_MluLR961	CTCCAGCACGACAAGGTCGCGATCGTGGGCGCCGAGTTCACCAAGAGCGGCTGGGGCTTCGTGAGTCGCTATTCACCTTCAACTCATGCATACGTACAGCTCGATGAGCTGTTGTTCTGCTGCAGATGTTTTCTGATAATCGTTTGGTCTGGCACTGGCAGGCGTTCCCGCGGGACTCGCAGCTGGCCGTGGACCTGTCGACGGCGATCCTGGCGCTATCGG
lncRNA_MluLR962	AGGTGTTCGACGTCCCGCGCGCCCTGCGCGACACCAAGCCCGACGCGTACGCGCCGCAGCATTTCGCCCTCGGCCCCTACCACCAGTCCCGCCCCGACCTCAAGGACATGGAACGCTACAAGCTCGCCGCCGCCAAGCGCGCTGAGCGGCTCTTCGCCGGTGACCACAAGATCCCCGACCTCGTTTACCGCTTCCTCACACTCCAGGGCGAGATTCGAGGGC
lncRNA_MluLR963	AGATAAATATACCTTTTATACATAAGTGGTCAAAGGGAAGGCATACATGAAAAGAGGATCACAGGAATATCTGAAAGCACACAATCAGGTCAATTCGATACAACATGCTTACAGAGATTGTTTGCACTTTCACATACAGAGGGAAAATTTATGGAAGGGGGCAGAGGAAAATGTGCTAAGAAGAAATGGATGGAAAACTAGACAAATGGATCACTATTTTAG
lncRNA_MluLR964	CAGGTGAGCACGCTAGCTAGCTTGCAAGTACAATTGTACAAACAGGCCACGCCGCCGCCGCGGCCGTCTGCAGCTCCGGCCGGCCGGCAAACAAACACACAAGCACACGCCGGCCGGCCGGCCAATGAGGCAATGAGCTACGGCTACGACGACGAGGCGATGGGCACGGCTTCGAAGAGCTTGGCGAAGTAGAACTGCGTGGAGATGAAGCCGCGGTTGGCG
lncRNA_MluLR965	GGATCTTGTTGTGACCGTCCAGTCTGCTATGGGGGAGGAGCAGATCTGCGCGTTGAAGGATATTGGCCCCAAGTAACTTCCGTGCCTTGGAAGATGGAACCACTGTACGTCGAAACTTAAATCGAAAAAGAAGTGTATCACCAAAGGATTGCTACCAAGACGTTCACCTGGCTTGAGCTGGCTTTTGCTATAGCAAACACAAGTGCAGGGATTGCTGGGTGT
lncRNA_MluLR966	ATGGTGAGCATGGACGACTCGCCGCCCTCCGTGACCTCGCAGCCGGCGGACGTCCTCGCCGCGGCACCGTCCGGGCCGCCGCAGCCGCCGGCGTCATCACCCGGGCACGCCTTCTCGTCCCGCGGCCTCGGCAGCGGCGGCGGCATCATCCTGCTGCTCTGGCGCGCGGCCTCGCCCCCGCGCTCCGCCTCCTCCTTGCAGCACGCCCCCCTGGCGCCGTCG
lncRNA_MluLR967	CTGTGACCTAACATGGGGGTTCTAAATTCGTCTTCAGCAGATAATCGGGTATATTGATGGGCCAAGAGGCGAATTCATATTTCATAGCACCCAACTAAAACAACCATCGACACAGCTATTCTGGATCAAGAAGAATCCTCCCTTACATACTACCCATGTTTAGAGTAGCATACAGACTAGACATCAACATAGCAAAGTCGTCGACTCATTTCGGGTTCCTGA
lncRNA_MluLR968	GACCATGAGGAGGCCCGTAGGAAGAATGTTGGAGGCAAGGTTCTAGGTTTCTTCTATTGAAGGGGAGTATGGCAAAAGCACTGATGTTTCCTACAAGAACTCATCTGAGCTTTTGTTTTTCGGTCTGAATAGAGTGCTTTGTTAAGATTGTGGAACGTGTCATGTGCTTCAGAAATTGAGAACCTTGTTATGAGCTGCCCCTGCATTTAATTATTATGACCT
lncRNA_MluLR969	GCGCCAACACGGCAGCGCTAAAAAGCTACTCGACCGATGACCCAGGACGTACGAGTTCCTGTTCCAGCATCCAGCTCAAGAGCCGGAAACCCAACAGACAGAGTACGTACAAGCGACTGTGGCCGGATCGGGAGGCGAGGGGCAGGCTCCAACGAGCTCCGGCGCCAGCCTGATGAGCGACTACCTCGACCGCCCGAACGCCATCCACCGGCGCGCCGCGTC
lncRNA_MluLR970	CCCATTCTCTCTTCTCCCTGCCGGCGGCAGCCTAAGGAGGGAGGAATCATCAACCCTAATCCGCACGGCGACCCTAACCTCATCGCCTCATCTTCCTGCTCCAGTTCCTCGAAGGTCCAGCAGGCACTAGCCCCTCTTCTTCTCAGCCATGGCGTCGGAGAACGAAGCGAACGCCGCGGCGGCGGTGGCGGAGGATGCCGAGGCGGCAGAGGGAAGGAACTG
lncRNA_MluLR971	GCGGTACCTTATGTTTGCGACCGGATCCCGACTTCCTTGCTGGCTTGCTTTCTTCCTCATCATCGTCCTCTTCCTCATCCTCGTCCTCATCCTCTTCTTCATCCTCATCGTCGTCGTCGTCTTCATCATCATCATCGTCGCCCAAGTCAGCAAAATCCTCGCCTTGCACAGCCTCCCCAGTAAACCAGGAAACTGCATGAGGGATAATTTTATCCCTTATGG
lncRNA_MluLR972	TCAGTAATTTCACCAGGATATCAGCAGCATTGTAAACTTTTTGGATTAGGATCAGTCTGTATCGTACCAGCTCAGAACAAGAGGCTTGGTAGTATAAATGACACTTGTCCACAGAAACTTCAAGTACCGCAGTATGAGCTTTGATAGAAGCAATTATGACAAGTGGGTTTCGAGTTCAGAGTCCATCGCCATCATATGTTGCCCATCTTTCAATTACAACCT
lncRNA_MluLR973	ATCGTCCTCTCCCCTCCCCTTCCCGCGAATCCTTCCCGTCCCGCAGCTAGGGTTCCCCGCCACCTCCTCGCCGGGTCTTCGCCGCCGGTGTCGCCCTGCCGCCTGGCCGCCGGTCATAGGCCCCAGTCTGCCCGCCGCCTGGCCGCGCGTGAGAAACAGGACCGCCACGAGCACGACGGCCGCCGCGAGCGCGACCTCCCCTCCCCTCCTCCATGGACGGCG
lncRNA_MluLR974	TCCACCGCTTCTCTTCAAGCCCATCGTTTGGGTCACCATCCCCAAACACAAACGAAAATACCTATGGCATTTATTTAATAAACATTACACACAGTTTCAAACTACCTACACATTCCATCAAAACATAGTGAGAATGAACAATCAAATCAAACCCTTTTAGATTACAGATTCAATAAAGTTCATCCCATTTTCATTTTCTACTCGACGCCTTCTGTAATAATCG
lncRNA_MluLR975	TACGGCGACCACCGAGATCTACACTCTTTCCCTACACGACGCTCTTCCGATCTCGGGGTATGATCAGAGGAGCTTGGCGAACTGCCAGTCCCATGCCCCCGGTTTCCGCCCAGGCGGTCGACTTAACGCGTTAGCTCCGGAAGCCACGCCTCAAGGGCACAACCTCCCCGAGATCGGAAGAGCGTCGTGTAGGGAAAGAGTGTAGATCTCGGTGGTCGCCGTA
lncRNA_MluLR976	TTTTTTCTTTATTTTCTTCGCCCTCTTCGTCTCGACTCCGCCCACTGCGTCACCTCGAATCCATTCGATCCAATCCCCAAACCCTAGGCGGTCCGCCATCAGAGTGTTGGGTGCTCCCCCTTCGTTAACCCGCGACGGCGCGGCCATGGCCCACGGCGGCGGCGGCGGCGGGAGGGCGAAGGTGACGCCGAACCTGGCGGTGGACGGCGAGGGCACGCGGACG
lncRNA_MluLR977	TACTGATAGTTAATATCATCGAATCTTGTACTGTTGCTAAGACAAAGATGGAACTAGAACAGTATGGAGGATAAGTGTCCAGAAAAGATCTCTGGACTCCATCTGCAATCCTCGACAGCATATTAATTTTATTCAGGTTTCACATCAGGAGAACGTGAGCCGGATGGGCTCCTGCTTGGACTCTGCTTCTTGGGGCTTGCTGCTTCACCATTTGCGGGAGAAG
lncRNA_MluLR978	CACACCGGCGTCGGCATCCGCATCGTCGTCGTCGAGGCCGTCCGCGTCGACCTCCTCGTCAGGCGAGGCCGGAGACAACGACGCGGCCGCCGCAGGAGCAGCAGCAGCAGCGACGGCACCATTCGGCTGAGCAGGCGGCGGGGGAGCGTCTGCGTCGGCGTTGCAGTTGCGGCAGCGGGCTGCCCCTGCGTAGAGGCGCTGGACGATGCCGTCGCGGCGCGCG
lncRNA_MluLR979	GAACCTCCCATCTGCAGCCACAAACTTGGAATGCTGCTTGAGAGATTAACCTTCTGTGACTGGCGTGCCTCAGCAGCACTTTGTAATGGAACGCAAAGCTCCTGTTCTACTCTCCTCAACGAACCTGTGCACAAGTGAAGACCAACACTATACTATACCTGCACAGGCATGAGGGTACCACAGACTAAATTCAAAATTGAAGTATGTTTTGATAACTCTGGAG
lncRNA_MluLR980	TCCGACGACGGCGCCGTCGCGGCCGTCCAGCTCACCGTCGACTTCAAGCCCAACCTGCCACGTAAGTCGCTGCTGTCCGCGCGCCCTGAGCCCCTGACCGGCCATGCATTCTTGGAACGGCTGCCGTTGCTGACGTTGTGTCCTGGAACACGATGTGTGCAGAGGAGAAGGAGCGCATCCGGCGGTGCAACGGCCAAGTGTACTGCCTCGCCGACGAGCCCGG
lncRNA_MluLR981	CCGCGGGGCTTACCCGGAGGCATACACACAAAGTATCTACTACACCACTACAAGACTCACCTTTCTCATTCTTCCGGTCACTCTGATACTTGTCTGCTTCACCACTCCAAAAGGCCTCACTGACAGGACAAATTAGCAGTTCTCGGAATTGGGAGTCGAAGTAGACGGGCCACCCCGGTGCTCTTTGGAAGTCAACCCTCTTCCCTGCGAGTCAGACAGACTA
lncRNA_MluLR982	CCACGTGGGGCGTCGCCGGCCTTCGGGGAGGTCAGGTTCAGCGCCTTGAGCACCTCATCTGGCGGAGGAGGGAAAAAACACACCAACGTTCACAGATGAGCTCACTGCGATTCGTCTTTAACGCAGATCCAGAATCGGAGCGAGAAAGAGGTAGATCCGTACCTGTCTTGACGGCGGCGGCGGCGGGCGCTGGGTCGACGACGGCGGGGGGCTGCTCGGGCTG
lncRNA_MluLR983	TGGTGCAGCAGCGCGAGCAGCAGCAGTGCCCCTGTTCCTGTGTCCGTCCTGGTTAAACAAGTCAGTCGCCAGCAAGTTGTCAGTCGCCGGCCGTCGTTGGTAATCTAACCCCACCGCCCGGTGTTGTATCGTGTCATGGTCGTAGTCGTCGGGTGTCTCGTCGTCGCCGGAGTTCATGGCGCCACCTTTTTATTCCGAATGCGTCAGTGTCCACTGTTCGCCT
lncRNA_MluLR984	TCTCTAGTTTTCAGCCCGATGCTGCACAGCTCATGCGTAAATTGCAAGGCACATACCCTGTAAGTGAGCTGAACACAGGGCAAGCATGCATGGAACGAACACCATAGCATTTGTTTTTTCATGTTTTTTGAACAGCACTTCCCTTTCATGCTCTTGTATCAGGTCTACTTCTTGACAAAAGGAGGGACAGAGCTATACACCGACGTGAGAAGGAACTCGCTGG
lncRNA_MluLR985	AGCGCCCCGAGCTGGTCGTACACCAGCCTGTCCAGGCTTGCCGCCCGCACCGCCACGTACGGCGCGCGGGGCTGCAGCAGTAGCACCACCACCAGAATGGACACGGCGCCCACCAGCACCACCACCGCCAGCACCGTGAACAGCACCGCCGCCGCCCACTCCAGCATGCCCGACCGGTGCCTCCTCCTGAAGTTGTACGGCCGCCGAGTCTGCTCCTGGCGAG
lncRNA_MluLR986	GGCTGCTCTAGAAAGTGTCCAGTTAGACCGGAAATCTCGGAATCTGCCAACATCTTGGAGGTAGCTGGGGATCGATTGATTAATCGCCCCTCCATCATAATGTGTGTCCAATGCAATTTCTTTTGTCCGGGAACACCGTGTGAACGTATGGTGTGCCATTGCAGGCATTCAGGGGATGGCGCCGAGTGACAAGCAACAAGGCTTTGGAGCTGGTTGCTTTGAC
lncRNA_MluLR987	AGTGACCTTCAGTAGCGGACAACACTCTAGCCAGATTGACTTTGTCCTCACAAGAAGAAAGAGCAAACGAGCATGCTTGGGTTGCAAGGTGATACCAGGGGAGTGTGTTATTTCTCAACATAAGCTTTTGGTGGCAGACTTTTGTTTTCAGGTGTGTGCCCGTAGGGATAAACAAGCTAAGATTGAAAGAACAAAGTGGTGAAAACTGAAAAGGGAGACATCA
lncRNA_MluLR988	CCGTCTCCGTGGTCGCCCGCGCCTCCGCCTACGCCGATGAGCTCGTCAAGACCGCGGTACGTATACGTCTCCATCGTTAATCTCTTCTTCCTCCTCCTGCTGCTGCTGAAGTGCATGCTGAGTACATACGTGCCTCTGTACGACTGTGCATGGATATATCCTCAGAAAACGATCGCGTCGCCTGGGCGTGGCATCCTGGCGATGGACGAGTCGAACGCGACGT
lncRNA_MluLR989	CGTCACTCTGCACCGACGCGTCAGAGAAGCGCCGCCCGATGAGCCGCTTCGCGTCTGCAAACGGATCAACAAACCACGCAGCGTATTAGATCCACACCCCGCGTATGAACGGATCAAGCAAACAGATAAACAGCGTTCACATAACAAAAGAAAGATTGGTGATGCTGGACTTACCGAAGACGGTGTTGATGGGGTTCATGGCGACCTGGTTCTTGGCCGCGTC
lncRNA_MluLR990	CGCTTTGCGCCCAGCTTCTTCTCGCTGCGATTCTCCTCCGTCCGCTCGCGCCTCCCTCCTCGCCGGCCCTTGTGCCTCGCTCTTCCTCACTGCCCCCCGCCCCTCCCTCCTCTTCTCGGGCTCCGTCCTCCGGCTCGCCGGCTCCGGCGCCTCCGTCAGCTTCTCGATCTGTCCTCCGGCTCGCTGGCCCCCGCGCCTCCCTCTCCCTCCTCTTGTGCTCGAG
lncRNA_MluLR991	CACAACTACTATTGCACAAACATCGTTCATCTTAGTGTACAACGCCAACGCATCATCTCGACTTTCCCTTGAAATGCAACGTGAAACAAGAGACACACATGCAGCTCACGTGCAGCATCAATCAATCCACGTACGCGCCCTCTCCGAAAGACAATGGAGTTGCATAGCCGACTGATGAGCTTAGTTGCCGGGGACGAAGTTGGTGGCGTAGGCCCAGGCGTTG
lncRNA_MluLR992	CCTTGACGAGGTAGAGGCCGAGGGCTACTGGTACTGGTGGGCGTGAGGACGACGGGGGAGCGGAGGTTGGCGGCGTTGAGGATGACACCGGCGCCTCGTCCGGATCCGGTAGGAAGTTGAGGATGGCGGCGATGGAGGCGGCGGCGCTACTAAACCCTAGTAGCCATGGTAGAGGCGAGCGCAGAGCGAGAGGAGAGGAGACGCTCGGGGATGGGGATGGGGCC
lncRNA_MluLR993	GTCACCAACCAGCTCTCAAGTCTTCACTGTCCTAATTAGTTCCAGACCTGTCCACAACTACAATAGGTACAGCAGATTCTATCAGGAAAAAAAATCGGCAAAGGCAGATGATTACAGACACAAATTGTCCCAACCGCTATCATGAAGCGAAGATCGGAGATCAGTGCCGTGGAGAGGGGGTAACTCAGCAGCGGAAACGGATGACAATGCAAGAGATATCGTCC
lncRNA_MluLR994	AGGGGTGTTGGCCTGTTGGCTGTTGGGTAGAGAATAGAGAACTAGAGACCAGAGAGGCAGAGACCGAAGAAGCAAGGAAGGCAGCTGTGCTGTGCCGAGAGGTGCGTCCGTGCAGGCAGGCCGCGCCTAGTCGCTTGGCATCCACACCACACCACGCCACGCGGCCACAGCAAAGCCAAGAACCAACTCATCGGGCGCGGAGACCACAGCGGGGGGAAAAGCGA
lncRNA_MluLR995	GGTGCCGACTGCCGAGCTGGGTGGGGGCGCCAGGAGCCCAGGAGTCGACGGGAAGAGAAGAGGGTGATTTCCCTCTGGCGACTGGCGCGTCGGATTTCTGTGTCGGTTTGTCAGAGGAGGGCCTGGATTGATCGGATTGTGTGCCTATTGTTGCGTTTCCTAGAATCATGACTGAAACAGGGCACACTGTACAAGTCACTAACCTCTCGAGCAGAGTATCTGAA
lncRNA_MluLR996	CTCAAGGCCGGCCAGGCCCCCAAGGTATGTGCTACTACCATACTGACTTCTCTTCTCGGCTCCCTTGTCTCTAGCGTGTAGCGACTCCGGCCAACTAACCGGCCCAATGATTTTGGTAGTACTACTTGCTGGTTGCCCAGCTGTTTAGGTTGAGGCAAGCTCAGAGAACCAAGTCGTTACTCGTGCCTAGTACTAAGACTGTCTTCAACAAAGAACCTATATGG
lncRNA_MluLR997	CCAGCCCGAACCGCCCCGCCAACAGCATCAGCGTCGTCGTCGTCACCATGATCTGCATACCATATATGCACACGCCATCACTGATCGACTGATCGGTCATCATCAAACTTCACTACTCGCTCCGACCTCCGACCATATGCACGCACGAGCACGACATATATACGTACCAGGTTGGTGGCGGAGCCGATGTAGTCGCAGCGGATGCCCTGGGACCTCTTCCTGCC
lncRNA_MluLR998	AAGGCTTGCCACTAACATCCTTCCCCAGACCCCGCACAGAGCGGGAGCTCTCTGCACTAGCTACTGGTTAAGGCGTGCTGGGCAGCTGCAAGAAAGGTGCAAGGAAATGATATGCTGAGGCATTGATACATTGTAAGTTCAAAGAGTAGCAGATGGATCCTGAAAAAGGGGGCGTACCCAGTGCACTGTGCGGGGTCTAGGGAAGGGTGTCCGTGGCAAGCCGT
lncRNA_MluLR999	AAAAAACAACCCAATATAACAAAAATTACTAGTAACATAGGAAAATCTGACGCTATGCTCAGAAGTATAAGCAAGTACAAAGCAAAAATTAGCTCAACCGGTCACTTGGATGATATCAAATTCATAAGTGTGCATCAACACATGGTAATGGAGCCACTGAGGGCCATAGAAAGGAATAGCTACAAAAACTCTCGTCTCACATAGAACTAGTAGGACACAGATGC
lncRNA_MluLR1000	CTCGGCAACTCCCACACACAGACTCGACCGGAGCGTGGCGGCGGCGCGGTGCTATCTCCTCCGCGGCTCTGCGCGCAGTCGTGGCGGCGGCTGCGGCGTGCGTCCCTGCTGTGAGCTTCATCGCCCCGTGTCAGGCTAGCTTAGGCTGACAGTGGGCCACAACGTCGGCCGCACGACCCGGAATTTGGACAATCCTCGCGGGCCGCGGCTCGCGCAGCCCTCTC
lncRNA_MluLR1001	ATTGAGTATGAGGATATTTCTTATGCTATTTCTCCCTGATGCTTGTTACTCTAGTTGGTAAGTAGCATGATTTGTCCTCTAGATAAAGTAAATAAAAAGTTCTGTGAAGCAGAAGTTTCTCTTTTTTGTGGATAAATTGCAATGTGCACTATTTATCATGGCAATCTATCCTCTACAAGCTCATGGTTTCAAGTGCTCCTCCCGTCCTCAAAATTTAGTACCGC
lncRNA_MluLR1002	CAGAGGTCATCCTTTGCTCTGATGCCGCCCTGGGGTGCGGTTCGGTGGTTGGTGAGTTGAGCTGGTGCGCTTCTCGACTTCTGGTGTTTGTTGCTTCGGGAGTGCGGTGCCCCGAGCACGGAGTGTGCGATGGTTATAAGGGCGTGCGGTGGCACGAGCACGGAGGAAGGAGGCGTGCGGCGGGACGGCGGCGGGGCAGATGACACCTGCGCGCGGGCAGAGGT
lncRNA_MluLR1003	TCGGTGCGCAGCCCCACCATAGGATGCTCCCATGTGTCAAGGCCTCGCCGAGATGGAAGTATCGAGGGCGGCTGGATAATAAGAGGTTTGGGAGCGCAGTCCAGGCGACGGCTCTTAGAAACTGTGTCAATGGCTATGCTTAGCCTCTGTTGTACAGGTTGTCATTTCTTTGATTGCGCGTAACGGAAGGGTGCCGTGTCCCGTGAATGATGGTTTATTTTGAG
lncRNA_MluLR1004	CCTTCGGGGGCAACATACCTAAGAAACTTCCTTGAACAGGCTCCTCTTCGTCCATGCTCTCTGTTCAGAGATGAATGGCAAGGTAAGTGGGTCGTTCCCACCTTCACAGAGATAAAGATAGTGGAGGCGCCAAATGAACATAGGATACTGGCTGGCTCATTACCAAACAATGTCTTGATGGTTGGCCGCTTTGGTTTGGAACTCTTTTTCTTCAACTCCGCAAT
lncRNA_MluLR1005	GAGGCATGGCTGTGAGCTCTGGTGACAGACCGTGCCCAACTTCATCCACACAAACTGCACAGCTCTGGAGATTTGCTGAACTTAAACTTTTGTTCTCAATCCACGAGAACCATTTTCCACTGTAGTTACACACTTGACTAGTAGTAGTAGCCCATCATGTTATTCTGCCGCATAGAATTGGTTATTGTCAGCACGAAAACTCATGTATCCTAGTCACTATACTC
lncRNA_MluLR1006	GATACGGCGACCACCGAGATCTACACTCTTTCCCTACACGACGCTCTTCCGATCTTGGCTTTTCAACCAAGCGCGATGACCAATTGTGTGAATCAACGGTTCCTCTCGTACTAGTTTTACCCTACTGATGACCGTGCCGCGATAGTAATTCAACCTAGTACGAGAGGAACAGATCGGAAGAGCGTCGTGTAGGGAAAGAGTGTAGATCTCGGTGGTCGCCGTAT
lncRNA_MluLR1007	CGTCTAGCGGGGAAAGGGGAGCCGCCGCTGCTTGGTGAGGACGCAGGTGTCGCAGAACTGCTCCACGTGCTCGACTCGCGGCATGCCCTGCACCATCTCCTTGTTGCCGAGCTGCTTCAGGGCCTCGAAGTTGAGGTGCCCAAAGCGCTCGTGCCACCGCCAGGAGTCGTCGTCGCGGCGGGCTGCAAGACACACGGGCTGCGCCACCTGCACGTGGAGGACGT
lncRNA_MluLR1008	GCACGCCCGCGCGCGATGGCATCGCCGCCGCAGCCATCTACCGCGCCATGTGCATCTTCGGTGAGCCCAATTCTCCGTTGCCAATCCTCGCACTGGCCGTAGCCTTGAAACCTAGTATGTCGATTGAGTGATTGGTGGGGCGATGCGTGCGTGCGTGCTTTCAGGACTGAAGACGATCCTGATCCCGTACCGGACGAACCTCGTGCGGCTGCAGACGGGGCCGA
lncRNA_MluLR1009	AGATCTCGGCATTCAACGAAGGTGTCAGAGTAGGCTCATTCGGACTGCTACTCAACTCGGTAAGTTTCAGTCTCACTTCATTCATTTCCAGACGGCAGACGTTGCAAATTCTGTCCTGCAGTAGTAATAGATAGCTGACCACGAGGCTGGTGAACCGTACGTGCAGATTATTCTAGGATTCAGCTCGTTCCTGATCGAGCCCATGTGCCGGAAGGTCGGGCCGA
lncRNA_MluLR1010	AAGCACACACGTCTCGATCGGTCGGTTCAACGAGCACGTACATCAATACATGTTTTTTTTTTTTTGACAACTACATCAATACATGTTGCACAGCGCGCGCGCGCACACACACACGGTAATTGGATATACATGTTGATCCCGTATGATATCGTGTATATACTAGCAAGCATGTCCGTGCGTTGCAACGGGAAGAAAAAAAAGACTATTAAACGTTAATGAAAAACG
lncRNA_MluLR1011	TTGTACAGCGACCGAAAAAATGATCTGCCGTTGCTATGATTCAGAGAACATTATCTGCGACAAGACTCAAACTAAACGAATGTGTAGTTCAGATTTCTGTAACTCGCGAACCATCTCGATCCTCAGATGTTTTCTGCTGTGTGACATGTCATATACATAGTACTGAATCATGCATCAGAAAAAAAGCAATTAACCACATTGTTTCCTTTTCTGGGCCTCTTGAAG
lncRNA_MluLR1012	CTCCTCCGCTCCCAGCTTCGGCCGACGCTCCCTTCAGCTGCTCCTTCTCCTTCATCAGGTGTTATTTGCATTGTCCCTGGATCTCACTGATTAATCGCATGTGAGGTGAACTTGCTTTTCTGTGGACAATTTGGAACTTCAGTAGAAGTTTCAGATAGGATTCAGGGAGAAATGATCTCTTTTAACAATTTATTTGGGAGCTCTCTGCAGCCTTCTCTCAAGTTT
lncRNA_MluLR1013	GTCATCCATGGGAGGCTTGCGGTGGTGAATATCGCAAAATGCCTCCTCGTCGACATAGCGTATATATCTCAGGGAGGTCAACGGATCACTACTCGCGTGCCACCCAAATTCGTTCTCCTAGCACATTTCCGTCAATAAACCCAAATCTACGGTGTAGGAGGAAGCGGGGCGGTAAGAGGCCGGACCAGGGGGAGATCGAGGCCAAGTTCTAGAAGGGTCGCGCCT
lncRNA_MluLR1014	AGCCCAAACAGGCTCATATGCAATTACAACATCGGCCCAGTTTGAAATACTATCTGCAAGCAGATACATGTTGCATATGCATCAACACCTCAAGCAAAATCAATGCCACCCAACTTCTTCTCTAGAACGCCCATAAAAAAAGATTTCTTAGATGATGAAACTTCACCTGCAAAAGCCTTCATCTGCTTAAAACATACATCAAAAGTTTTCCCTGCTTCCCTCTCT
lncRNA_MluLR1015	TTGAAAGGCATGGAGAAGGGTATTGATGACATTATGGTGTCACTAGCTGAAAAAGACGGTATATATACTCTATAGATAATCTTGTGAACCTGTTCTCCTTAATTTGAGCCGTTCTTGCTGTGAAACTAATGGTGCTGACTTGTGTTGCATTGCTTGCACAATGTCAGGAATTGACTGGTTCGACTACAAGAAGCAGCTGAAGAAGGGAGAGCAATGGAATGTGGA
lncRNA_MluLR1016	TCCAGCAGCAAGACAGACTCATGTTTGGTGACATATTTGTAACAATATACTTATGTATCTAGCTCTCAAAAAGAGCCTAATAGTGCCCGTTGCCGTTGCCACCTCCATAACCAGAGCCAGAGCCGGATCCAGATCCATAGCCAGAGCCACCACCTTGACCACCGCCACCGCCACCACCGCTTCCATAGCCTCCTCCATGAGCACCACCTGCTCCATATCCTTCAC
lncRNA_MluLR1017	ACATAAAGACTGAGGACCAAACCTGATTTAAAAGTGGCAAGAGTTAAACTTCTAAATTAAGCCAGTGCTTTCCAAAAATACATGGCCGGAAAGCAGATACTGTGGCTTGATTTCGGAAAGGCTGAGCCAAAAATCTTACGAGTACAGGGATTCCCGAGGGTCCTCTCATTTTTTGGCATAGGATATAGCCATGGGGTTCTCTGGGGTGATCTTGAAGCCTTGGAG
lncRNA_MluLR1018	CGCTCGAGACCGCGTGGCAGGACGATCAGCTATTCAGGTGGATAGGTTAGCTTATCGATGAACTCTCGCTTTCGGAGTGACTGGTGAAGGAAATGGACCGCGCACACCATGTGGTTTTGTATATATGGCATCAGTAGGCATCGTATCATTGATCTCTCTGAATCAATCATTTACGTTATACTGCTTAGCTGTGTTAATAAGCCAGTGAAAATCTGGTCTTTTGCT
lncRNA_MluLR1019	AACAAATGGAAAACGAGCAGATTCTGTGGATAGAGTTTCAAAAAATGTATGCACAAGATAATACTTTAGTTTCATCTTGTTGACTTGTGCAAGATTTTTTAATGTGAACTACAAAGATTTGGATCTGTATGGTTCATCATATGCACCCTACGGCCGTGAACCAGGAGTGGCGTGGAATTCCAACAAGGTTGAATAACATTCCACATTCTAGGGAAATTAGGGAAT
lncRNA_MluLR1020	GATTAGGAGCGTGAGAGGTTGGAGTGAACAGTTTTTTTTGGTCTGTTTTCAGATGTCAGATCTCTTTTGAGCTATGTACATGCCTACTATGTCACCCTGTGATCTACTCGTACGTTGGTAGAATTCTTTTAGCGCGGTCGGAGTCAGTGAGCCGAAAGTCGATGTAAAAACTGCATGTACCATATATAGTAGTGAAATATGAGATAAATAAATATATGCCCTGTT
lncRNA_MluLR1021	ACAAAAGTAGTAGCTAGATGCATGTGAGAGCGCTCTTGAATGATTCCCTGGATCTCGTCCCTTGGTGGCGTTGTCCGCTTGCTGGTGTCGCTGCTGCTCCTCCGTGGCGGTGGTTGTCGTAGATCTGGAGGAGGGAGTCAACGCCGGCTAGAGGAGGGAGGCGCGCCGGCTGGATCTAGGTGGAGGGAGGCGACGCCGGCTGCATCTGGGAGGAGGGAGACGCCG
lncRNA_MluLR1022	TTCCCCTTCCCTTCAATTGGCGCATGTGAGAGATGGCCGATGGCCTTGCAGGACCCTGCAGGCTCGCGATTTCCTGCAGGCGCGCAGCCTCTTCGCGCGCAGCGCCATTTTCCTGCACGGGCCCAATCTTCCGCAGTTCCGCTCCCGTGAAACTCCCGCGCTCGCAGCCATGCCCACGCCACTTTTCCCGCGCGGACCCAATCTTCCCGCTCCCACGCCTAGTCC
lncRNA_MluLR1023	GGCAGCTTCCTTCACGGCAAGTTCAGATGGACCGTTGGGGATGCTGACAACAGTGCGCCTGTGACAGAACTTCACGTCACACTCACACATGGGATCTATATATATATGTCACCACGTACATAACGACAGAAAGTAACTGCCAATGCAGCAGGGGCCACGTTTCTCACCACTTGGCGAAGCGGGCACCAGCCTGGTAGTAGGCTGCTTCACGTGAAGCAAGGCCAT
lncRNA_MluLR1024	CGCCCCGACGGTCCCCAACCCCAGCCCCCGCCGCCGCAGCACCGTCGCCCGCCCAAGGGTCAGCAATCCGACAAGGCGCGGCGGGGCGGGGAGCGGGGTGGCCCCGGGGAGGCGCGGATCCGAGGACGGCTGCCGGTCGGGAGCCAGCCCGGCGCCAACCTCGGCGCCCTTCCTCATCGCCGCTGGCTCCCAAGGGCTGTGGGTTTCAGTGGTGTGGTCACCGGG
lncRNA_MluLR1025	GAACCTCTTTCAAAAGCACAGAAGTACTGCTCTTTAGTTTCCTGTACAATGGGAACCAAGGTTTAATTGTTTTGCTTTGAAATATCAACAGTTCGGAATAATCTGTATGGCATCTGTTTAACTGAACAAAGCCAAATCCTTTGTCAATTGTGTACAACATTTCTTTCCGCCTCTGGAGCAGATCCATGAACAAGAAAAATACATTTTGCAGTTGTTTTGACTTTT
lncRNA_MluLR1026	CGCGAAGCCGCCCTAGCCGCCGGATGGCGACAAGGCTCGCTCCACTCCCACCCCCACGCACGCCCTGCGGTGCCGCCGCCCGCTTTTTGGCTCAGCTCCACTTCACCACTTGGCGTCGCCTCCCTGGCCCTGCTTCCCCTTTGCGCCGGCCCGCTCGCTCCCCGTCCCTGCCCTCTGTTTGTATTCGTTGCGTGGGTGGAGGGAGACTGGGAGAGGAGAGGAGGC
lncRNA_MluLR1027	CCGCGTGTGCTCCTCCCTCCGCCGCTCCACCGCCGAAGCCATTGCTGACCGGAGATGGAGGCGGCGGAACGGGTCTAGATGCTACCTCCCCACCGCGGAGGCGGCGGCTGATCCCGATTTTTTCTGCTTCAATGGCTTCAATCGTGGAGATAATGCTTGGATGGATCGAGATGTTCGATACTTCGATGGGGAGAAAGACTGAGACGAGGACACAAAACCCAAACA
lncRNA_MluLR1028	GATATATATAGAAACAAGAAATATATAAGTATTCTAACATACAAAATTGCACGCCAACTTTTGTGACAGCTGTTGCATGAATTATTATTCCACTCTCTTTCTACATGCAACAAGATTATCTACTGAACAGCGCAATCAATCTAGTACTATCAAGGGATCCCATTTTATCTAATCGGCATCAAATTGCTAGTGCACCATCCACTGTTTCGCTTTCATCATCGGAAG
lncRNA_MluLR1029	GTTTGGTGTGCGTTTGATCTGTGAGAGTTTTGTGTTAGGTGAGTCATGAACTAACAGCCTGCTCATTTCGGCTGAAACGATCGTGGATTATTACCGCCGGCTGGATTGGTGCTAGAGAAAAATACTGTTCTGGCTTATAATCCACGATCGTTTACGACCAAGCGAACAGGTTATGTGATGTTTAGTAGGTCAGGTGAAGTTCTTCTCATGTAATGTCAAGTTTGT
lncRNA_MluLR1030	GCAGCGACTGGCACAGCACGCCGAGGATGAGGAGTCCCGTGCTGACGTCCGCTTGTGTCTGCACAAGCATAAACATATCATCGTCCTCCTCCTCCTCCGAGTCTTGGGTGGCAACTTGCATACACATATCATGCACGACGTTGGCATGGGCGTAGTTGGTACGCACCCTGTCGTATAGCTGGTCGGAGCCGAGGTTGACGACGCCGCCGCAGAAGAGGGAACTGC
lncRNA_MluLR1031	ATCTGTTGGAAACCTAACATTCCTTCATACACTAGACCTGTCTACCAATCAGTTCTCTGCCCAAATACCACATCTCAACAATCTCCAGAAGATGCAAATCCTTAATCTGAGCTATAACTCATTGGATGGGGTTATTCCAAACACGCTCACAAATTGTTCCAACATTAAGGAGTTGCATCTCTACCATAACTTACTCAATGGTGCAATTCCTCGGGAAATAGGTCT
lncRNA_MluLR1032	ACGGGTGCGCCACCCTCCCGTGCGGCGCCTTCTCCTCGTACCGGTTCACGTCCTCGTACCTGATGGCCAAGGCCGCAAGGCGACCGGGGATGGATCAGCACTTCAGCAGCAGCAACAGGGCGTCTTGGCTCTGAGAGAGCACCGAGCAGTTTCATTTCAGGTTCACCTTCCGCTGAGGAGCGAGTCCTTGAGCCAGGTGTCGAACTCGGCGACCCACTGCGGCAC
lncRNA_MluLR1033	GTACTGGGCACCTCAACTCTCATCTTCCTTACACGGAACATCGCCAAGTGGATGTCACCTGCAAGATATCGATGCAGAATGCAAATTTCAGAGTTCACAACCCAGAGCTACTTCTCTGGCACACATGCATAATTGATGAATTGGACGGGAATCGTTGGATCCAAACCGAAGATGAGTAGGCTGCCAGGGTCGATGGGCACTGGGAAGCCAGGGTTGAGTCGGCGC
lncRNA_MluLR1034	TGATACGGCGACCACCGAGATCTACACTCTTTCCCTACACGACGCTCTTCCGATCTGGGGCCCGCACAAGCGGTGGAGCATGTGGTTTAATTCGATGCAACGCGAAGAACCTTACGTGGTCTTGACATCCACGGAAGTTTTCAGAGATGAGAATGTGCCTTCGGGAACCGTGAGATCGGAAGAGCGTCGTGTAGGGAAAGAGTGTAGATCTCGGTGGTCGCCGTA
lncRNA_MluLR1035	TGAGGAAGAAGCCGGCGATGGTGGCGGAGAGGAAGATGAGGATCACCCGCAGCGGGCACATCTCTTGCTGTCTTCTCCGGGCTCGTGTTCCTCTTTCTCCCCCGACCAAGGAATCGAGCAATCAATAAATCTTCTCCCGAGGCGGAGCACGCAGGCGCCCACCTAACGCCTTCTCCCCCAACTTCCCTCCAATAAACTAACAATTGAATGGAACCCGAAATGGCA
lncRNA_MluLR1036	GTTCAGGCCGTGTAATTCAGTTCTCCGAGAAACCAAAGGGTGCTGCCTTGGAAGAAATGGTTAGCAATCATCTTACCACAGGGACTCAGATATATATTGGAACCTTCCAAGAATAACTTATCTTACAAAACTAGCACTATCTGAAATGTACACTGTTGCTCGTTGCAGAAAGTGGATACCAGCTTTCTCAATTTCGCCATTGACGACCCAACTAAATATCCCTATA
lncRNA_MluLR1037	AGCTCTGGTCTGGTTACCCTGCCGCTAATCCCCTCGCGCCGCCGGAGAGGAAGCGAAGGGAGAGATCTGCGAGCGGCCATGGCGGCGGCGGAGCAAGGGGTGGACGCCGCGAGGAAAGAGGAGGAGGAGGAGGAGGAACAGGTGGTGAATCCGTGGGAGGTGTCAGCGGGGAAGGGCGGCATCGACTACGACAAGCTCGTGGACCAGTTCGGCTGCCAGCGCATCG
lncRNA_MluLR1038	GAGCACCACCGGGGCCCATGGGCGGGGCCGCGCCGCAGCCTGGGGACGCCGTCGTGCGCCGCCAGCGCCTGGCGCCGTGAGGGCACGCCGCGACGCGAGGGGGAGATCGAGGAGGAGGAGGACGGCCGCAGCGGGGCTCGCCGGCGGCGGCGATTCGCCGGCGAGGGCGCGGCAGCAGCGGGGGTGGGCGCGGCGGCGGCTAGGGTGGGCGTGGGGGAGCGGGCGT
lncRNA_MluLR1039	GTTGTACTCGCCGTCGCCGGCGCCGCAGCAGGCCTTGCGCGTGCTCGCCGGGTCGAAACCTGATGAAGAGACAGAGACAGAGATGCGTACGTACGCGTCAAAATGCACTGCACGAATCGCGTTACGCATGCCGGCATGTGTGTGAGAGTGACCGTGCGTGCGTGCGTACCTAGCGTGGAGGCGTTGTGGAGGAGGGTGAGGAAGGAGTCGAAGTAGTCGGCGTAGG
lncRNA_MluLR1040	AAGAGATCTTCACGCTTGACTATGCCCTCGTCCAGCACTTTCTTGAGACCAAATCCGACCTGCAGTGCAGTGCAGAGCAGCAGCGGGTACCGTACCGGTTAGTTTGGTTTCAAGATTGACCTACCATTCGCTTGCTTGATGAAGAGTCATTGATGCGAGGAGGACACCTCTTTTTCGTTGTTGTATGCTTGAGCACAGTCAATGTGCCTGTAACCTGCCTTCACGG
lncRNA_MluLR1041	TTTTTTAATGGAGAGAGTACATCTTTTTATTACAAGGAAAAGATTGATATCAGATATGCACACAGAGCTCTCGCACTCTCTACAACAGTACACAGAACACAGGTCTCCCGATAGCCAAATCTCTCTCGCCACCCACAGGCCACAACAACATACCTTTCTGTCCCGAGGGAATTCCGCAGGCTGTGCAAACTCATGCCGGTAATTACACTCTGCCGATGTACAAAGA
lncRNA_MluLR1042	TGACTCATCCATTTTCCCAATGAGATGATTGTGCAGCAAATCTCTACTAAAATGTTCTAGGTATGTTTTTCTTTGCTGCAGTTCTCAGCTATGGTTTCTGTCCCAGGCATCCTGATCTTGCACATTGCTTGCTGCAATACTCATTTCATAGTTTTGAGATCTGTTGCAGGCCCATACATAGCAAAGGTTTTCCCCATGTAGCAACTGGCAGGGGATAGGTGAGGGC
lncRNA_MluLR1043	TTAGAAAGATCTCTGCGCACATTGCTGCAGCCGTGGCTGCAAAAGCTTATGAACTTGGTACACACGTCCTCTGTTTTGCTTTGCAGACACCATTCCACATCTTGATCTTGGCATTCACCACCAAGTCTCATACATGCCTGATCTGATATCATCAACTTCCCTCTGCAGGTTTGGCGACACGTCTGCCTCCCCCCAGAGACCTGGTGAAATATGCAGAGAGCTGCAT
lncRNA_MluLR1044	TTGCAGTAAACACAGGAAAGAAACCCCAAAACACAGCAATGAAAAACAGTAGGCCAGCCTGTACACACAAATGGCATTGTTTTACATTAAGATGTATCTATTAGTCATATGGTAATTAGTGTAACCAATTGAACTCTGGAATAAAAAAGCTGGTTCTGTGTGCAACCTGATCCTCTAGACCTTTTAGTGTGCTGGGATCAGAGCGCCACCACAATAAACCTAAGAT
lncRNA_MluLR1045	AGGGCAACGCTGTGCAGCGCCGCCCGCGCCGCGCGGCACCGCTCGACATCTCCCCGTTCGGTAAGTCGTCCTCAGTTGCATGACTGGTTTGTTCCCCTTCCAAAACAGAGGATTGCACTGCCAAGCAGAGCAAGGCTAAACATCACGTGGTGACGCGTGCGTGCAGGGTTAGTTGATCCGATGTCGCCGATGCGGACGATGCGGCAGATGCTGGACACGATGGACC
lncRNA_MluLR1046	TTCGTCTCGACCTCAATGATGCCGCGTTTGATCTATCCAATGGGCCAGTCCTTGATGAGGTAGGCACCAAACAACTCAGCATTCAGCAATTGGATATATGCTAGAGGTTTCAGTGCAACGGTGCTACCACGCGCGCTTACAATGCTCATTTCTTTGCGGAGACATAGTGTGGCCAAGAAGTGGGAGATCTGCTCCTGAACCTGGCAAAAGCATGGGAGTTGGCTGA
lncRNA_MluLR1047	CCCGCCGTGGCTCCGGAACCCGAGCGTTCCTCCTTCAGCCTCTTCCCCACGACCAGGGCATGGTGCCCCTCACCCACGGTGACGGCGGCGGCCAGGTAGAGGAGCGGGTGAACCGGATCCGCCGCACGCGACCCCTCCAGCATGATGCGGTCCAGCTCACAAGAATCATGATGAGGCCTTCCTTCCAACAAAGCGATTGGGAATTGTAGAATCGTGAGATCGGAAG
lncRNA_MluLR1048	CCGGCAAGTGCGGCGTCTCCGTGGGCTTCCCCATTAGCATGTCCACTGACTGCAACAAGTACGTAGTAATCTTGCCATCATCGTTCCTCCATCTCTGCTTTCATCAATAATCTTGCTTGCACAGATTCATATATGTTTTTTTTTCTCAATTCTTTTGGCGCATGCAGGGTCAGCTAAATGATGAAATCTACGACGTAAGTACCAGTGCACGTGATGAAGCTAGCAA
lncRNA_MluLR1049	CGAGGGGGAAATCAGCTGGGGAAAGCTTAAAATTAGAAGTCCAGCGCAATAATTGAGCAGGCAGGCCCCTCCTAATCACTGCCCCAAACATGTGTGCCGGGGCGAGGTCATAATCGATGCACGGAGGAGGATGCCGCCGCGGCCGCGGAGATTGATAATAGTATATAAAGCAGGCGGAGACCGCCGGCCCCCTCTGGCCTCGCTGCTCCCCCTTCCTCCCCCCACA
lncRNA_MluLR1050	CTCCAGCACGACAAGGTCGCGATCGTGGGCGCGGAGTTCACCAAAAGCGGCTGGGGCTTCGTGAGTCACCTTCACTCATGCCATGCATACGTACAGCTCGATGAGCTGTTGTTCTGCTGCAGATGTGCTTTCTGATAATTGTTTGGTCTGGTCTGGCTCTGGCAGGCGTTCCCGCGTGACTCGCCGCTGGCCGTGGACCTGTCGACGGCGATCCTGGCGCTGTCGG
lncRNA_MluLR1051	CAACCCAGTGGGCGACGGCAGTTCTGTTCATATGGTCGCTTGTTGCACCCATCCTCTTTCCCGACAGGGAATTCTAGATCAACCATGGCAAGCCTGGAGCATCGGTCGTTTGTACTGTGGTAGATAATCTATCCTATCAAGTATATTGCTTTTGACACGTGCTCTGGGCATGGATGGCAAGAAGTCGGTGTTCGTCCACTGTTATCAAGTTTGTCTACTTAATAAC
lncRNA_MluLR1052	GGTTACAATTGCATACAGAGGTAGGGTGCTGTAGCTACATAGAAGCTGAATAACAACCCTGCAAGTACAAAGCGTGGATGCAAGTGTCAAGAGAACATATTGAGGTTTGCCTTTTCCTCATGGCATAAATGGACAATAAACTGGAGGCATTTGAAATGATTAAAATACCCGATGACAAGCCTCGGCACAATAAAACGAACTTGTCCCATGATGCATGAGTCGAATC
lncRNA_MluLR1053	AACTTAGGGTAAAAAAAATCAAAATAATTTGGGACGGAGGTAACAGTATCTACGTGTAGTAGACACTAGTATACGTATTTAGAGCGGATTTATTTCGATGGACAGATTGTCAGTTATTAGTTCATCTACACGGGCTGTGATCAGTAGTAGTATATCATGTAATTACTGTAATGATAGAATACTGAATAATAATAAAGAAAAAATGGCAGAAAATTCTTGCATATGT
lncRNA_MluLR1054	GTGGAGTTGCTGTATGTTGCTACGACCAAGACCGCATCAAGAGCTCGCTCGCCTTTTATGCACTTTCTTTCTCCGGCCGATCGGAAGAGCCGTGCGGGTGACGCGATGGAACCCACTTTGCGACAGGGAGGAGAAAGGAAAAGCGCAGCGAGAGAAGGTTAAAAAAAACACACACACACAATAAAATTAGGTCGGATTCGATCGAATCGAAGCCCGGGGATCGGGG
lncRNA_MluLR1055	CTTGGAGTTCACGCCCATCTTCTTCGGCATCGCGGGGCCCCCTCTCGTGCGGCGACTGGCGGCGCGGCGTGGGGCTGGGTGTGACGGCCGGATGGGCCGAAGCAAGTGCAATCTGGACTTCCGCTATGCGATTCGAGGGAATGGAGGGTCGGCGAGGTGTCTTGGCTGGAGAAATTGGCCGGCGGTGGGGACTGCGGTCCTGCGGAGTCTGAGGAGGACGGAATGG
lncRNA_MluLR1056	CCGCCGCCCGCCCCGGTTCCGCGCCCCGCGTGCCCCCGCCCCACACCACCAGCCGTGCGTCGCGCCGCGCCGGGCGCACGCAGACGAGCCACCGGCGCATCAGGCTGTTGCCCGGCATGCCGCGCCGCGCGCCAGCAGCTAGCAGCACGTACCAACTACGCTAGGGCTCTGTTCCTAGGTGGGCGGTGGCGACTTGGTATAGGCAGGTGCAACCGTGCTGCTAGCT
lncRNA_MluLR1057	ATAAGCGCTACGCTGCAATACACGGCAGCCTGGTACCAAATTCATGTCTCTGCTGCCAAGGTACTTGGACCTTCTCTGAACCGCTCTGCAAGAGAAAATCGATGAAGTATGTAGACTCCTCCTGATTGACCGGCTTGTATAGGCAGGTGTTGATAGTATCACAATATCATTGGCTCTGGAATGGGGAACAGATTATGACATTAGAGTAAATGGAATTGCACCTGGA
lncRNA_MluLR1058	CCCCGGTCTTCCATGCTTCTGCTTCGGCCATTCTACTGGTGGAGGTATCATTTTGAAGGTAACGTCAGTGATACCATATGAATTGCATTATTGTGGTCCTTACTTTCTCCAAGAGTGTTGTTATACATTTCTTTTCTGCTGTAGATTCTAATTGTTTTGATTCTTGACAGGCTGCACTTGATCCAGAGGTTGAAACTCTCATTAGCGGTGTTGTCCTGACATCACCA
lncRNA_MluLR1059	TGAGAGAGAATTGATCCAACATGGAAACTGGTCACTAGATGGTGTACATACATTGGAGATTGAGTAAGAGCAGAATAGTGCAGAGAAACCAGTCGTTTTTCTTCTCTTGCAATTGTTGTGACTGCGCAACGGAATCAGGTAAAATTCAGGATGTACATGAGATATGGGCACTGAGTACTGAATGCCATATGTAGCATAGTATGCATATGAAATAGATCATATCATGT
lncRNA_MluLR1060	GAGGATAACCTATTTACAGGCACCTTACCTATAGATATTGGCAAGCTTTCTAGTCTCGAGATTCTTGATCTGAGTCATAATGAATTTGAAGGGCAGATTCCACAATCAATAGGCAATCTCACAGTACTGGTTAAGCTTTCTCTATCTAATAACTTTCTGAACAACAGCATTCCGCCAAGCCTTTGAAAATTATCGAATATTGAATCCATGGATCTTTCTTGTAACCT
lncRNA_MluLR1061	GCTCTCCGCGCAGACCACGACGTCCTCCTCCAGGACAACCATCGCCTCCGCTCACAGGTATATCCTCTCGATCGCCCTTAGCAACCGAGCAGAGCTTTCTTCCATGGCGGTCTCCAAGTACGTTACTGATGAAGATTCGGCGATCTGTACGTGTTGTGGTTTCATTCAGGTGGTGTCGTTGACCGAGAAGCTGCAAGAGAAGGAGGCAACGGAGGGCGGCGCCAGCG
lncRNA_MluLR1062	TCAAAACCAGCTAAACTCGACTGAGCTGAGGATACCAAGACTGATTAGTACATGCATGCATCAGCCTGTTCGCTTGGTCGTATTTGGCTTATAAGCCATGGCTTATCAGCCAACGAACAGTATTTTTTTCTCACACTAAACCAGCCAACAGTACTTTCAGCCATGACTTATAAGTCAAACCAGCTCAAACGAACAGGGCGATAGTTTCTGATTCTTGTTTTGACTTG
lncRNA_MluLR1063	GTCCTCCCTATCTCGCCATTTTATCCGCCTCCCCTCTCTCGTCTCCCCTATCCTCCGTGCTCGCCAATTCCTCCAGGATTATTACCAGCGACGACAGGAGCCTGAGATTCGGATTTAGGATTGGGATTCTGGCGCCGGAATCGAAGCGGCAACGCGCTGGAGTCGTGGCCGAATTGTTTGGGTGAGCACGCCAACGCCATGATGGCGAACGGGAGGCTCCAGAAGCA
lncRNA_MluLR1064	AACAGGGAATCCTCTTCCACGGATGATGATCTTGTCTTTAGGAACTCCATTGATGTGCAAGTCGAGGTGGACAAGGGAGGGCAACTGTGAGAGAATCCCAACGTCATCCCCATACACATCCTGAACAACAAGCTGCAGGTCATAGAGGCTATGGTGCTGGCCAATCCACCCAGGAATCCTCGAGAAGTACTTTGCATGAAAGCTCTGGAGATGAATGAAAGAAGTTG
lncRNA_MluLR1065	ACGGCGACCACCGAGATCTACACTCTTTCCCTACACGACGCTCTTCCGATCTCTTTGGTATTCTCTACCTGACCACCTGTGTCGGTTTGGGGTACGATTTGATGTTACCTGATACTTAGAGGCTTTTCCTGGAAGCAGGGCATTTGTTGCTTCAGCACCGTAGTGCCTCGTCAAGATCGGAAGAGCGTCGTGTAGGGAAAGAGTGTAGATCTCGGTGGTCGCCGTAT
lncRNA_MluLR1066	TAAAAAAAGGAAAACAAAGGAAGAAAAGAGAGAAAAACAGAAGAGAGGAAGGAATTCTAGAGGGAGATGGACCGATCCACCGAATCTCCGCCGACCACCGTACGTGTGCCCTCTGTCCGGCTCCGATCGAGACGCCGCCCACTGGTTGTCGCTCCCGGACGGGACCAAATCAGAACCTGACGATCTTGGCGGCGCGCACGACGGGGTTCTCCCTGGCGATGGCGTCC
lncRNA_MluLR1067	TCCAGGTGTAGCGGTGAAATGCGTAGAGATCTGGAGGAATACCGGTGGCGAAGGCGGACGCGCCCTGTAGCGGCGCATTAAGCGCGGCGGGTGTGGTGGTTACGCGCAGCGTGAACGCTACACTTGCCAGCGCCCTAGCGCCCGCTCCTTTCGCTTTCTTCCCTTCCTTTCTCGAGATCGGAAGAGCGTCGTGTAGGGAAAGAGTGTAGATCTCGGTGGTCGCCGTA
lncRNA_MluLR1068	CTTGGAAAGGAGTTGGCTAAATTTTAGGACAGGGGATTTAGACACATCCTTGTTTAGTTGCTAGGACATAGTATGGGCATCCACTGCTGTTGTAAAGCTGTTAGTGGGATAGCTGAAACTGTCTTGTGCTGGCTGACTGCTGAATAATTTCCCGACCCGTCGAAGGCTGGCTCACCTGCCCTGCTGTATCTCATGAAAGTTGGGGGCAGATATGCTTGGTCTTCAAC
lncRNA_MluLR1069	TACTTCTCTGTTGTCTGCTTCCTACATCACAACCAAGATAATGCATCACAGTTCCCTCTACCACCAACACTGTTCGTTATTTTCTCAACTACAAAGATCCGAAACAAAAAGGGCCATTCCATCTGAGCTTGTTACATCACACTAAGAAGCTTTACGGCTGGCCACATTTGGTGACCGGTACCCTGCTTTAGTGGGCTTTCCCCAAGGAGAAACTGAAGGCCTGCCTC
lncRNA_MluLR1070	GAATGGTTCAAAAAGCACGGCAGCTGCATGCATAGTTTAATTTGAAATGAAAAAACACCAGATACAATTTCCTCGCCAACATAGACTCCTACGACACAGAAAGAACAAACAGCAGCCGCCATACAAAGACTGACGCAAAAGGCTTCATAGTTGATGCTTCCCACAGGGCTTTATGTCAACAAGTCGGCTGGTTCCTCCCTTCTGCATTCCTCTCCTCGCCACCATCT
lncRNA_MluLR1071	CCGCAGCGCTCGTACCGGACCTGCTTCATCCCCTTCCCGCGCCACAGGATCCGGTCGCACCTGCAAACAATTAAAAAACAGCAGCAACGAACACCGTGAGAACAAAACCATCTCGATCGCCTGCATGGATATCTGTGTTGGGAGAGCTGGGCGTCAGAGTCGTCAGACCATGCCGGCGCGCGGTGGCGGTGCTGCTTCTCCGGCCGGCCGGTGGCGACGCCGTCGAC
lncRNA_MluLR1072	CTTCGCTCTTCACTTTACCTGAAACCAAATACACTTTATAATTGCCTTTTTCGACTCCCTCCTAAGTAACGGAGCAGGCGTGACCGCAGTTAGCTGCAGCTGCACAACTCAGGAATGGTCTCGTACACCTCGGACGTGATGTTAGCATTAGGCTAAGGAGCACTCCGAACTGTTGGTACTTGTACAGACCTGAACTCGTTGCTGGAATCAGAGCATACAACTCAGGT
lncRNA_MluLR1073	CGACTGGTAACTCTTCTTTAACTGGAAACTTTTTACATGCCACACAGAGTACAAACGGCGTTCCTGCCAGCCATTCGCTTCCTCCGACACCATACCATTACCATGCATGGTCAGCCGATCACCGATCAACAGTCAAAACTGAGAAATTACCCGCCTTTTTCTCTCCTCATCTCCTTGTCGCAAAAACATTAGACCTTAATTAACACTATGTTACAGCACTTAATTAC
lncRNA_MluLR1074	CGCTACCTACCTCCCCGGGCGGTCAGCCATGGCAGCCTCATGGTTCTCGGCGAGGTGTCGTGTCGTCTGGTCTCGTTCGTTCCCACGGCCAGCCACGCACGCCCCGACCCCCGGGCCGCCGCCGTAGCCCGTACGGTGCCGAGACGTCTACGGTCTACTAGTGGCAGCCGGTATGCGGGCGTCCTCTTGCTCTCACGTCGCGACTCGCGTCGTCTCGTCTGTGTTAG
lncRNA_MluLR1075	CCGCCGCGACGCCAGCGCCCGCTCGACGGCCCAGCGCCACCTCCGGCTCACTCCCCCAGCCCTGACGACGGCACGGCAAAACAACAGAGCAGAGGGAATCTGATCCACATGACATGTACTAGTACAGAACAGCAGAAAGATGAGGAGGCGGGCGCGGCCGTCGTGCGTACATGGACAGGTCGCAGAAGGGCGACAGGAGGGAGAGGATGTGCGCGAGGAGGTCGACGG
lncRNA_MluLR1076	ATACGGCGACCACCGAGATCTACACTCTTTCCCTACACGACGCTCTTCCGATCTCCTGGGAACTGCATCTGATACTGGCAAGCTTGAGTCTCGTAGAGGGGGGTAGAATTCCACGTGTAGCGGTGAAATGCGTAGAGATCTGGAGGAATACCGGTGGCGAAGGCGGCCCCCTGAGATCGGAAGAGCGTCGTGTAGGGAAAGAGTGTAGATCTCGGTGGTCGCCGTATC
lncRNA_MluLR1077	CAAGGACAACGGTGGAGTATATGCCGTGGGTGATCATAGGTGCGAGGATATTGTCGGTCTGCGTTGTATCCATATCACACAAAGATATTGTCAGTCGTTGCATGAATTATATTTCTGATGATGAACTTAAATCTGATATCATGGCCCTTCATGCATGACCTACTATGCTATGCGTACCTGGATCCATTCGAAGCCAAGGTAGAAAGCCAAGATTCCTTCTAGAAGCGG
lncRNA_MluLR1078	CTGCCCGCGCACTTCAAGCACTCCAACTTCTCCAGCTTCGTGCGCCAGCTCAACACCTACGTGTGTCCTGTATACTGGTCACTCGAGTCGAATACTCGATCAGGTGATTGTTCTGTTCTTGACCGGTGAACCTGATCGACGGCCTGCTGTTGAATTGTACCCTGCAGGGCTTCCGGAAGGTGGATCCGGACCGGTGGGAGTTCGCGCACGTGTCGTTCCTGCGCGGGC
lncRNA_MluLR1079	TGAGAACGCAAAAGGAGGTGACAATGTAAAGCACACAATACCAGTACATCAACATTGCCCAACGGACGGCGACAGCAAGAGTTTCCATTGCCTGAAGAGCATTTGTTCTTGTCTTGGTTATACTCTGAAGCAGACTGCCTATGTCAGTAGAGGGGAGGGGGCGAGGCGTTATCAATCACCAATCATTTCCTGTCCCTCCACTTCACTGTTGCTAGCCGACTGACTTGA
lncRNA_MluLR1080	AGCTTATTGGCGTCATGGCGGGAATAGAACATGCGGATGAGGCCTGCCATGCAGCCTATGCCGCTGTTGTCCTGGCGTCGTATAAGCGGCTTCTGTCTTCTCTTCCCCATTTTGGTCTTCCTTGCCTATATAATTATTTTCCCAGTACTCTGCACTTGTAATTTGATCCCTTATGCTGTCCTCATTGCTTAGTTCATCGAGCCAATTGATCTTTTCTGTAGGAAGTGG
lncRNA_MluLR1081	TTCTTTCAGCATGTTCGCTTGGTCTTATTTGGCTTATAAGCTATGACTTATCAGCCAACGAACATTATTTTTCTCTCACACCAAACTAATCAACAGTACTTACAGCCATGGCTTATAAGCCAAACCAGCCCAAACGAACCGGGCCTTTGACATTGGTTTGGTTGTCTGTAGGAGAATATATGAATCAGGTCACAAATGGTTTGCTCGATCACTCTATAGTTCGTGTAT
lncRNA_MluLR1082	GCCTGGCGGCCTCGGCGGCCGCGGCCGCCACGGCCTCGCGCTTGTCCTTCTTCTTGGCGTCCTTCTGCGACGGCGCAACGCCGGCGCTGAGGTCGACGGCGGCGCGGGCCGCCTTGGGCTTGGCTGCGGCGGCGGCGCGCTGGGCCTCCTCCTCGTCCTCGTCGTCGGAGGGGGGCAGGTCGATGTCGCCCATGTAGGAGGACGCCGGCGCCTTGGAGGGCTTCGCCT
lncRNA_MluLR1083	GCAGTGCCACCCTGCGCTTTCTCAAAGAGATGTCGAGGCTCTGTTCATCTTTCTTCCTTTTTTCCCCCCGCTGTCCTGTCTCTGTTCTTTTTAAGAATTTCAAGTGGCTTTATGTGTGCGCTGAATCAAGTGTGGGAGAAGGAAGGCAGCTGATGATGGAGCCGAGCGGAGCCGAGCCGGCCGGGCGCACATACCTTGAGTGTCACCTGGGATTCGTAGGGGGTGACA
lncRNA_MluLR1084	GCGGCCGATAAAGTCGCCGTGTGTGAGAGTGTAGGGCTTCCCGGGCTTCACTTCTACACCCCAGAACGACGACATGGTTCCGACGGCTGAGCGAATGAATGCTTCGCGCGGCGGCGTCTCAGTGAGGAGGAGACAGGGTAGGGGCTAGGGTTGATATGGGTGGGGGGTGTGGAACAGTGGAAGCTTCGAGAGGGTAGTGGAAGAGCCGATCAGGCGGGGAGCGCAGCG
lncRNA_MluLR1085	ATAGGCTACGACGTCACCTCACCCTCTCGTCCTCTTCCTCTCAATCCGTTCATCCATCCATGAGCGTCCATCGCCCAGCCACCAGCAGCTAGCTACTAGCGGCTCACCAAGCTCTCCCTCTCGCCGGCCGTCCAGGCCGCCATGGATCCTCATCCGCCGCCTCAGCGGCAGGAGAGTGGGAAGAAGACGGCGGAGCTTGACCCGGTGCTGCACTCCATCGGGTTCGAG
lncRNA_MluLR1086	GAGGATGTGTGTGGTGCCAGCAGCTCACTCCCCTCACCACCTCTCACCTCGCCTCAGCAGTCACCACACACATCCTCCATCTCCCCTCCTCCTCCTCGCACGGCTGCCCGCTGAGCAGCGAGCGAGCGACAAGCTAGCCATGGACCAGCTCCCCAAGCGCCCGGCCAACTACGTGCCGCTGAGCCCTGTAGGGTTCCTGCCGCGCGCCAATGCCGTCTACGGCGACCG
lncRNA_MluLR1087	TACGGCGACCACCGAGATCTACACTCTTTCCCTACACGACGCTCTTCCGATCTCTCTTTTAGAAGATACCCCAGATACTTGACCTGTTTCTGGCAAATTTGGGCTTTCTTGGTCGAGGCCCGATACCCGAGGTTCCCTAGGGTTTGTAACAGGGCCCGAGTACCTTGTTGGCCGTCTAGCTCAGAAGTGGCGGCCAGCAGTAAGTCATCCACGTACTGTAGCAGGATC
lncRNA_MluLR1088	GATACGGCGACCACCGAGATCTACACTCTTTCCCTACACGACGCTCTTCCGATCTGGAAATCGCCGGTTATAACGGTTCATATCACCTTACCGACGCTTATCGCAGATTAGCACTTCCTTCATCGCCTCTGACTGCCAGGGCATCCACCGTGTACGCTTAGTCGCTTAACCCCCATTCGGAAATCGCCGGTTATAACGGTTCATATCACCTTACCGACGCTTATCGCA
lncRNA_MluLR1089	GTTTTAATTAGACAGTCAGATTCCCCTTGTCCGTACCAGTTCTAAGTTGGTTGTTAAACGTGCGCCGGACGGCCGAAGCCTGCCAAGGGTGTCAGCACCCCAGCGCTGAAAGGCGCCCACCTTGCGGTTAGTGCCCTTCTGCGCCAGAGGCGTCTCCCCAAGGCCCAACGCACCCAACCCTTAGAGCCAATCCTTTTCCCGAAGTTACGGATCTATTTTGCCGACTTC
lncRNA_MluLR1090	AAATTTTAGAAATAGGCATGTCAGAGTAAATTCCTTGTCTCAGATGGAATACTTCATGAAAGTTGTGTCCAGTGTGCCTTGAAATAGAAGATAGTCCAGGCCTTGATAATGGAGATGATGATGGTTCTGACGTAGCTGGACTTCTGGAGACCTTTGGTATGCTCCCTATCACCTTTTCTCCAAACTCAGAATTTTGAGTACAATGGCCGTTCTCCCTTATGGGAAGCTC
lncRNA_MluLR1091	TCTTCACCGCGCACCCCACGCAGTCCGCCAGGAGGTCGCTCCTACAGAAAAACGCCAGGTACCTACTGTATATATATGACTCTCTCATTCTGCAATCATATCTGCGTCCAAATAATTAAATCCCTTTCGATTTCCGGAACAAAAAAAAATGTTGATCGATCTTGTCATTGCAGGATCCGGAATCGCCTGACGCAGCTGAGTGCCAAGGACATCACGGCCGAGGACAAGA
lncRNA_MluLR1092	CGCGAAGCTACCATCTGCTGGATTATGGCTGAACGCCTCTAAGTCAGAATCCATGCCAGAAAGGGACGATTTCCCCCTACACATCGTAGTCGGATACGAATAGGCCTTTGGCCCTGAACCTTAGCAGGTTGGCGACCGGCTCCGGGTAGAAGTCCCGGGGTCGAGCTGACGAATTGCAATTTCACAATGCGTAGGGATAAATCCTTTGCAGACGACTTAGTTGTGCAAC
lncRNA_MluLR1093	CCAACCATTAACTTCGTTCTTTGATTTCTTCTTCTCCTCTCTTCGACCCGTCGATCAAGGACACACACACAAGCCGTCGTGGGCACGCGTGCAGGCGGCGGCCACCGTGCAAGCCGACGACGGCATGGAGAAGAGCACTGGCCAAGGCGCTAGTGGCGGAGAGGCGGCGGAAGAGGCGAAGGTGCCTCTGCTGCAGCCAAGGGCGGCAGTAGGAGGAGGAGGAGACGGC
lncRNA_MluLR1094	CGGCGTCCTCCGGCTTGAGCGGCGGTGCCGGCGACGGCGCAGGGGGGGAGGTGGGGACGGCGCCGTAGCGCGACCACGACGCGGTGGAGGAGGACATGGTGGGGCGCTGGCGAACCGCAGCCGCCGGAGGGGGGTCGCGCTGGATCGGGCCTCGGGTTGTGGGATTGGTGCGGTGGCTTGCGCTGTTGCGCAGCTGTGTTGGGTTGGCCGCTTGTTGGCCTGGCCTGGC
lncRNA_MluLR1095	ATAACAAAGCAACTAGGGGAACAGATGTCCCGATATTCCAACAATTCAAAGGTGAAAGGGATTCCAGTGTCCAGACTCTAAACTCAACACTTCAACAGGTATGTCTCACATGCAAAATGCTCAACACAAGGCAACTAGATTTTCCATCCACCAAAATTACTTTTCGCCGTGTACAAAACAATGCTAGGCTTCCATTCCTGGAGCTCTACTTTGCGGCTGTCTTGTCCTT
lncRNA_MluLR1096	ATGAAATGAGTTGATCTACAACCATCACATCGCTATTAAATGCTATATAAGCATGAGCACAAGGGATGTAGTCATTCCAACAAAATTCATGGAACGAGCTCGTGATGACAGATCGATCTAGGATGGGCTGGTTGCTCAACCCATACAAAATGTTACAGCCCAAACAGATCTGAACTCTGAACAAAGCACTCAACCCTTGGTGAGATGCTCAAGAGAATACTCCAAGTCA
lncRNA_MluLR1097	GCGACGATTTCCATCTCTCCCTCCATTTTGCCCCCTCCCTCTTCTCTTCCTTCCTTCCTCCCTCCGCTTGCTGTCTCCTTGCCTTAGGGTTTCTCCAGCTCTGCGATCCGCCTCGCTCCCTCCCTCCCCGATTCCGCGGCCCCGATTCGCGCGATCTCCGCGCGGCCATGGTCTCCGGCGCGGCGCACAACCCGGACGGGGGCGGCGGCGCCCAGGCCACCCAGCGCCC
lncRNA_MluLR1098	TCCCGACCACCTTCAGCAAACTAACTACCTTGAGCGTGCTCAACGTTTCCCATAACAGTTTATCAGGACCCATACCAGCTTATCTTAATGATCTTATTCTTAGCAAATTAGATCTATCATACAACAATTTCCTAGGAGAAATACCACAAAATGGTATATTCAACAATCCCACAGTTGTTTTACTCGATGGCAATCCCGGGTTGTGTGGTGGAGTCACGGGTTTCCACAA
lncRNA_MluLR1099	ATATTATTTGTCAAACACTCACAACTCATGCTCCGCTATCTCATCGAGGTCTTGTTCAGTTTGGTGAGAATTAGAGAGAAACTGAAGAGGATTTGACCCTGCAGGTTAAAATCTCCTGAACAAACCCGGAAAGGGCACACATAGATCATAGTCCAAGCAAATATCAGATAACAGGATCAACCATGATGCTCACTTCTGTGCATGATCATTTGGCGAGCTTCAAATCCTT
lncRNA_MluLR1100	AGAATCCAATGTGTCATAGCATCATTCGACCGCTGCTCAGCGAAAACTCCCATGGCACGACAGCCGAAAAAATGATCAACAGAACCAGATATATAAATTAACCACCATGGGGCGTTAGTTCAGGAGGATACACTAATCAAGCAGTATGTGTGATATGAGAAGGGCGCTTTCATTTTTATGGGGGGATATAAGGAGCTGCCTGCTGCTGCCTCAGGCAAAAATCATATCT
lncRNA_MluLR1101	ACACTAGCTAGCCTGCTAAGGGCCTGTTCGGCAGGACTGAAAAATACTGTTCCGGCTGATTATTGTGAGAGAAAAATACTGTTCTGGCAGGACGTGAACAGTGATTCTGTGAGAGAAAAAATAAGCCAGCTGGCTGGAAACAAGCCAGCCGAACACAGCCTAAGCTATTAGTACTACTTGTAGATCCACTCGTTGGAGCGTCCTCCGGTCTGGTCCATGTCGATGAAGA
lncRNA_MluLR1102	TGCTGGCACTGCAGCCTCCTGAAGTCTTTCCTTGCTGCATTCTGTGCTCACACTTTTGAAAAGCTGCTCTCTTCTGCTCTGCTTTGTTGATTTGTGCACTTGGATTCTCTCGTCTGTACACTCAAGCTTCTCTCTTCCTGGGCAATTAGTTATCTCCTTGAAGCATTTCAGCTTTTGTCTAGAGTTCTTTCTATTGGTGTTGAAGGCAAGAGAAGCTTTAGGGTGATGG
lncRNA_MluLR1103	ACCATGACTTTGGGACCTTAGCTGGCGGTCTGGGTTGTTTCCCTCTTCACGACAGACGTTAGCACCCGCCGTGTGTCTCCCGTGATAACATTCTCCGGTATTCGCAGTTTGCACCGGGTTGGTAAGTCGGGATGACCCCCTTGCCGAAACAGTGCTCTACCCCCGGAGATGAAAGATCGGAAGAGCGTCGTGTAGGGAAAGAGTGTAGATCTCGGTGGTCGCCGTATCA
lncRNA_MluLR1104	GATACGGCGACCACCGAGATCTACACTCTTTCCCTACACGACGCTCTTCCGATCTCAGCCAACTCAGCTTCCTTTCGGGCTTTGTTAGCAGCCGGATCTCAGTGGTGGTGGTGGCGGTGCTCGAGTTAAGTCTCTGTGATGGCTGCCTTTCGGGCCGCTTGGTCAGCCATCCGGAGATCGGAAGAGCGTCGTGTAGGGAAAGAGTGTAGATCTCGGTGGTCGCCGTATC
lncRNA_MluLR1105	GTTCAGGATGGGGTCCGTCTCCAGCAGCTGCTCCTCCTTGTACAGCGCGCCGAAGATGGCGTCGAACAGGCCCTTCTCCTCTTGCTGCTTCGCCGCCGACGCCGCTGTGACGACCTTAGTCGCGGCAGGGACGTGCGCCGTGGAGTGCCGTGCGCGGCGGCCGGCCGAACTCGTCGTCCGGGCCGCCGGCGATGCCACGGTCGGCGCGACCGTGCCGAAGCCTACTGAT
lncRNA_MluLR1106	GTCATCAGCACGCGATGAGGAGGGCAAGAGGAAATGGGGGACGCTTCCTAAACACAAAGAATGACAATGGTACTCCCAATGGTAAAGCTGAACATAAGAAAGGAGATAACTCCGAGCATCTCCATGTCCCTCCTGACTTACTACAGCTACGACAGAACGAGGCTTGAAGCAGCGGTCTGGCTCTGGCATCCTAGAACAGCAGTTTCTGCCCACAGGCATAGGCATTTGA
lncRNA_MluLR1107	CAGCCAAAACAGCATTTTGACAAGTAAATTCACCAAACAGTGGCCACCTGCATTGAAAGATTCCATAAATTTACATATATAAATAGAATGTTGAATGTATAAATGAAAGACAAACATCAACTGAACATATATGTGAGAAATGATGACCAGAATCAGGGTCACGATGCTCCATCCATCTGTACTCAAGTCAAAACTATACATGCAAAGACTTAACACATAAAACCATGACC
lncRNA_MluLR1108	AAAATTTTGGCGTAACCAGACTCGCAACTGTCACACAACTACACAAGAGAAACTTCTAACATGAGAAACAACAAGAGAAACAGAACATTCATCAGCAAAAGGCCACTCCCACTGACAGCTCTGAACCAAGTTCTTGGTCCTGCGCTACCGAGAGAAGCAGACCACGGCGGGCACAGCAGAGCAAGACGAGTAGAGCAGACCACGGCAGGCACACGACCACTTTTCGGAGA
lncRNA_MluLR1109	ACCTCTCCTTCGTCCTGCAGAGTTATTCCTACGCAGAGCGTCCTAAGGTTTCTTAGCTTGCCCAACTCCTTGATTAAGCACCTGTCTCCATCAGCACCCAGCATCAACAGCTCTGCTAAGGACGTCAGCTCGCAGATCCAATCCGGCACTCTCGTCTTGTGATCAGCACGTAGGCACATTAATTTTGTAAGCTGCTTCATACTCGTCGGTAGTTCTTCTACCCCAGTTCT
lncRNA_MluLR1110	TTGAGAAGCGCGAGAAAAAACTTATGCGCCCTGGGTTTGAGGGGCGGAAGGATGGTTATGTCAATGAGTAACATCTGTGTCCAAGATTGTCTGGGTGATGAGTTACTATATCCTCTTTCAGAGTTCCATTTGCTGATATGGTTAGTTGGTACTTGTAATAGGTTACCATTTCATGGCTTCTAAAGTGCCTTAATTATTGAATATTTGAATGAACCAAACTTTCAATATTT
lncRNA_MluLR1111	TGCTGAGGTAAACCCCCATCCTTATAAGCAAAACTGATAAGGTCAGGTCAAGAACTTGACAACTTAGACCAGTGTATCCACGAAATCCTGCGTGGCCGGGCCGGATTGGCACTGCCGCTGGCGGCAAGATCCCGCCGCCGCTGCCGCTGGACCCGTCAACTCGTGCGTGCCTGGCCTGGGGAATCAGTCGGGGCTGAGGACGAGGATAGCGGCGACCAGAACGAACGAAC
lncRNA_MluLR1112	AAGTAGTTGTGAATATTGTAACCGTAACCGGTTCGAATTATGCACAGATTATTTTAACAATCTCAATCAACTCACTAACATGCCTAGCATACTCAGATAAGAAAGACCCGATAACTAAGCAGGTATTGAACAAGGGACCTATCATACGGTAGTTTCAGAAAGGCAGACAATACAGTAATAAGAACAGAAATATGTCTTGGACATGAGAGCCCAGCATATGACATCTTCAG
lncRNA_MluLR1113	CAATGCCGAGCTCGAGCAGCGGGTGTCCACGCTCCAGAACGAGAACAACACGCTCCGCCAGGTGCCGCCTCGCCTCCGTCCGTCCCCCCATTCGTTTCCGCGGTTCGATCTGAGCTCCGAGGCGTTCCTCTCGTTCTGATCGACTGACCCGCCTGGTGCTCCCGCCGCGCAGATTCTGAAGAACACGACGGCGCACGCGAGCAAGAGGAGCGGCGGCGGCGGTGGCGGCA
lncRNA_MluLR1114	TACTCCTTTGGGTGCTCTTTCCCGCACAGAACCAGATGCCATACCCTATTTCAAAGCTTGCATCTCACGTCTGTGACCAGGATGCTTACCAGACCGGCCAGACAGGACCTCCTGATGTCGTCGCTTGCCCACAGAGTAGCGAATAATCTACATAAATATCAAGCATATTATTTGAGTTACTGCCACACTATGTAGTAACGATAATTCATAATTTTTGTGGCATGTATTCA
lncRNA_MluLR1115	GTCTAGCTCGGCAGAACAGGTGCCGACCCTATTCCATCAAACACGCTAGGCATCTGAAGCTATCACCTCCCTCCCTTGCCTTGCTGTTCCTTCATTTTGTTTCTCATCAAACCTGGCTTTTAACCTTCTATATGGCTTCGTCATCCAGTGGCTACTTCTGGTATTGGGAGTGTAAAACAGTGAGATCTGGGTGTCCCCATCTTATATTCATCTAAAGCATATAGTACAGT
lncRNA_MluLR1116	CCACTCCTCCCGCGACTTCAAAGTTCATTCAAACCCGCGACCCCCGGGCACCACCAACTCCGCTGCTGGGTGGAGGAGCGACGAGCCGCCCGACTCCGAGGAACAAGAGCAGCAAGCTAAGTAATAGGTAATAGCCTCCAGGCTCGAGCAGAGCGCGTGTCCGGTGAGAAGCCAAGCCGGCCATGGGGTGCGTGTGCTCGAGGCGGTTCCCGGAGGACGCGCCGCCGGCG
lncRNA_MluLR1117	TTAAATGAATCCACCACATCCCCTCTCTGCCAAAATGAGTCAAAGCCATAGCCCAACTCAGCCAGTTCTTGCATGGAACCATCAAACATAAACATCCAACTAGCTACCATGAGCAGGTAGTGGAGACAATACTGCATTCTGATCACCCCAGTTCCTTACCTAGGTTTCCCTTGGCTCTGATCTTGGCAAAGAGTCTTGCCTCGTTAACTCATAGTTTGACTCTGGACTGA
lncRNA_MluLR1118	ACCATATCGTTGTAGGACAACGGCAATTTGTTCAACTGATGAAGCGCAAACAGTTGTGCATAACCATGTCCACTTTTATATACCAAAATGTCCGTAAAATATATAAAGGGCGTACCTAGGGCAGAGAGCTCCCGCTCTGTGCGGGGTCTAGGGAAGGGTGTCAGTGGCGAGCCTTACCCTCGCCTGTGCAATGCGAGGAGACCGCGACTCAAACCCGGGACCTTCCGGTC
lncRNA_MluLR1119	GACGTGGCGCTGCGCGTGCCGCCGGCGTCGCTGCTCGAGGTGGGCATGGTGTACGTGCTGTAACAGAACGTGGCGGGGATGGGTGACTGCGATCTGTGCGTCCGGTTTTCGCTACGTAAACTACGGATCCCTCTGCTTTTGTGCAGTATGCAGATCTCGACTTGCTTATGTAAATTGTAACGAGATGCGATGATATAGAGGATGCCCTGACATTTCCCAGTGATAAGCAT
lncRNA_MluLR1120	CTGATCCCGAGGAGATGAAGTGAAGACAGTACAGAGATACTAGCGAGTTTCAGAGTGTTGATTGATGAGGCCTACCCAGGGTCCTCTAGGTGTTCAGATGCGTGTAGTTGTCCTGTTCCTTGTTTTTGTGTGGAGTTACTGTTTGTAAAGCTCTTTGCGGGCTGTAGCCCCATTGCCCATGTTTGCAATGGCAGCCCCTGGAACTAGTGTTCATGTAAGTTAAGGGTACT
lncRNA_MluLR1121	TGATACGGCGACCACCGAGATCTACACTCTTTCCCTACACGACGCTCTTCCGATCTCGCCTAGGTGAGCCGTTACCCCACCTACTAGCTAATCCCATCTGGGCACATCCGATGGTAAGAGGCCCTAAGGTCCCCCTCTTTGGTCTTGCGACGTTATGCGGTATTAGCTACCGTTAGATCGGAAGAGCGTCGTGTAGGGAAAGAGTGTAGATCTCGGTGGTCGCCGTATCA
lncRNA_MluLR1122	AGCCGATGAGCCCATAGCCGATGATGCTCAGGTCCCTCCGCAGCCAGTCCCGGGGAAACCTGCAGGCGAGCATGTACAGGCCGGATCGATCGGAGGAACCAATGAAACCGCCGCGATCAGCAACTACTGTATTTCACAGAGAGAGACAGCTCGTAATAAGTTTGAGTTACTCACGTCATGCAGGTGATCCTGCCGTTCCTCTCCAGGCTCCTCGTCATCAGCGGGTTCCTC
lncRNA_MluLR1123	CCATCCACGCCAAGCGCGTCACCATCATGCCCAAGGACATCCAGCTCGCCCGCCGCATCCGCGGCGAGCGCGCGTGAGCGTGTCGTCACCACCAGCGTCCCGGCGGAGGGTGGGGAAGAGGGAGGAGGTCAGATTAGGGCCGTCGACTTGTTGATCTCCGCCCGTGTTAGGTGGATCTCATGAAGAACTTAGTTGGCTAAAATCTGTATTAGCGTCGTTGGTTGAGTTTGT
lncRNA_MluLR1124	TGGCGTGCGTCGTAGGCATCGGGGTCGCCGGCTACGTCTTCTACAAGTACAGGCTCAGGGTAAGTCCATCTGAAAAGGATACATGGTTCAGCGGTGAACGCCGTAGAATGCAGAAGCGTTTGTGCAGATGGCAACTCGATCAACTGAAAACTCTTTGCCGTCGTGTTGCAGTCGTACATGGACTCGGAGATCATGTCCATCATGTCCCAGTACATGCCGCTGGACAGCCAG
lncRNA_MluLR1125	GGACGCGGTAGCTCCCGAGGCCTGGGTGGGAGGTCAGAAGCTCGTCGGCCCTGTTCGCGGCTGCAAGTGCATTTGCATGCGGCGCAACAGTATTAGCGTGTCACTGTGCAAAGTGCAGCGCGTGCAACTCGAGGTCTCGAGCCGAATAATTTCAACAGAATCGGTCGTACCCTGGTCACCGATGTCCTCGCGGATCGCGTCGCCGATGAGGTGTGCCAGGAGCGCGCACGG
lncRNA_MluLR1126	GGCGAGGGCGCTTGGCCGTTTGGGGGCTGGGCGGCTGCTGGCGAGTGGCCGCTGGCGGGCTGGGGACCGGCCGGCCGGCCGGGCAAGCAGTAGGCGCAGTCAGCCAGGGGCAGATCTGGTTGGCCTGCTGCAAGTGGCTGGATCTGCGCTGGGGCGCCGGGAACCGACCGGACGGGCGCTAGGAGGTTAGCCAAGGAGGCCGCCGCTACGGAAGACGGAGGCGCAGGCGCG
lncRNA_MluLR1127	GTATTCCATTGTGTACTCGCGCTGCCAGTTCCCCAGAACACTGAACTTCTTCGGGTCAACCTACATGACCTCAACCAAATAGATATAGCAAAATCAGAGAAGGTATCCCAAATATCAAACCTGAAACTCGTATTCTGCACCAACCACAACCACACAAAGACAGAAAGAGGTTACCACTCCAGTTTCATGATTAACGCATGTCAAGTTTATTCTTGAATGAAATCGAACAGA
lncRNA_MluLR1128	CTGATTTGTCCATTTTAGGAGTTTTCCCTGGCTCCAAAATGGCACCCAATTCCAGGAATCTAACAAAAAGAATATCATAAGTACAGTTATAGTTAAAGAATATAATGTCATGAGAAAGGAAGATTAAACTATGAACTGAAATGCAATCATTGTCTCGCCAGGGAACATGCCTCTCGTTCAGCTTGTCCCTTCTAATCTTCTCCCTGGATGCTTTTGTGCTTGGTTCTGCAG
lncRNA_MluLR1129	ACATGGCCGCGTCCACCGTCTCCGGCCTCGCCGGCGCCTCCCTGGCCACCCGGCCGGCTTTCTCCACCAGTACGTAACGTTCCTTGTTCCCATCCCATCGTCTGCAGAATGCACCTTCTTGCAGCTGCACCACTGACGAAATGCTCACTTGGTCGTCGTCCTTGCGTTGCAGGCTTCACGAGGGGCAGCCGGGTGTCGGCGAGGAACCCGCTGATGACGAGGAGCCTGGAG
lncRNA_MluLR1130	TGAAACTTTGCTGAATCTGTCCGTCCCTCGGGATCGCGCGGTGGCTGATGGTGACCGTCGTGCTCGTGCCGCGCCGCCTCGCGCCGGCTGCGGCGGTGCTGGAGACGAGGCCTGGGGCTCCGCGCCTCCCTTCCCCGGGCGGCGTGGCGTGTCGTGGAGTGCCGGGCGCTTCCTCGCCGGATTCGGGAGCAAATCCAATTCCAAGGGAACGGGGGAGGTGAAACTAGGCCG
lncRNA_MluLR1131	GGAAAGAAATGTTTATTTAACAACGTTTGATCCATTAGTCCCTATTACATACTCGTGGACATTATCAAGGGCCAAAAATGAGTAGACAAAGGGGGGAAATCAAAACAAGATCACATCCTAATTAATACCCAACTTGCAGCAAAGGGGAGACTTGGGGAAATACGCAAATGAATCTGTAAAAAAATAGGTAATAGTACATCTTCACTTTTTTTTTACATGCTTGTGTAAATA
lncRNA_MluLR1132	TGCTCCTCGTCTTTCCAGAGCTACTGGATCAGCATCTATGACGGATACATAAGCATCGGCCTACTGCTTCGGGCCCGATAGACTGACATCTTATGATGGGTTGTCGGTGTTTTGCCATGGGAAGTCGGAGCTGCTAGCTGCTTTGCAACTATGTTCGGCAACGATGACTCATGGTAGTGTGTACTCTGTCGCGTTGCATGGGTGGGTAACCTTTCGTGGTGTTTGGCGCCA
lncRNA_MluLR1133	GGTTCTTGCTTGCCCAATTCCACAGATCTCTGCACATCTCCTCGATCCCGTACTTTGCCCTGCAAGTTTTCATATTGTTTTCGTTATAAATAAGGATTGGATCGGGAGAATGCCACGTGGAATCCGTCAAACTGCACCAGCAGCATACAAGCCATAGCTAACAGCATACTTACTTCCATTTGAGCTCTTTCTCTGCCTTGGCGGTTGCAGCATAGACGATCTCTGCGTCTC
lncRNA_MluLR1134	AAAATACAAGAGAATTTTCCAGTAACAGAGATATGCTCAAGTCGAGACGGCATATCATGCCCGTGGAAAATAAAGTAAAGGGTTCTAGACAAACACAGGACATCAATCGCAAGCAACTCGGATGCACATACAGCCGCTCTCTTCATAACATTGTAATCGTCATGACAAACCTGGGGGGCGGTTTCAAAAGTTTTGCAGTTCTTTCCTGTTCCACAGACAAAGAAGACGCAG
lncRNA_MluLR1135	CGAGAAGGTGACGAAGCCGAAGCCGCGGGACCTCTGCGTCTCCCGATCCATGATGATCTGCACGCCAAGAGAAAGAGATCCGATCCGGGTGGGTCAGTCAGGAAAAACAAAGGTCAGATCTGAGTGGGGCATGGACGGATCTGGGACGGAACGGACCTTGGACTCGAGGACCTCGCCGTAGGTGCTGAAGGCGGTGTGGAGGGAGTTGTCGTCGGAGGCCCAGGAGAGGCC
lncRNA_MluLR1136	AGAAACCGAGAAATCTCCCCCTGCGTGTGTGGCGAGGCGAGGTCGAAGGGCGAGGATCATGTCGGCGTCGGCGGCGGCGGCGGGGGAACGGGGGAAGGAGAAAGGCGCCGCCGGCCCCGGCCCCGGGGGCGCGTGCGAGCTGTGCGGCGCCACCGCGAGGGTGTACTGCAGCGCCGACGAGGCCACGCTCTGCTGGGGCTGCGACGCGCAGGTGCACGGCGCCAACTTCCT
lncRNA_MluLR1137	GCACGGGGATGGTCTTCCCGAAGAGCTTGATGAGGAAGTCCCCTCCTCCTCCTTGGCACTCTGCAATCATCTTCTTCTCACTCGATCCAAACAAACACACGCTCCCGGCTTGCTGCTTTCTTCTCTCCTCTTGCTGCTGCAAGCGAAAGCCGAACGAAGCAGCTAGCTAGGCGACAGACGGACGAGGTCGAGGTCCCGCAGGTAGGTTCACTTTGCAGCCGGAACCGGAAG
lncRNA_MluLR1138	AGTGGGGGTGTCCCCTGTGCTGCCGTCGCAGAGGACTGTGGTGGATGTAAATGCGCCGCTGCTGGTGGAGACTGCTCTCAAGCAGCAGCATGTTCTCCAGCAGCAGCCTGCTCTCCAGCGCCATCATCTCCTCCTTGGATCACCAGGTGCTCAACAGCAAATGTGCTGCTGACACCAGCAGCTTCCCCGGCGCCTTGATCCTCCCAATCCCTAGCAGCCATCTACATCCCT
lncRNA_MluLR1139	GACAGGAAGCAGAAGAAGACGCTCGGAGAGATGGAGCAGGAGTTCCTGCAAGCCTGTCAGGTTTTGTTTACCCTACCTACAACAAGGACATACATACATACAGGATTTTCAGCTTAATTCTTTGATATAATTTCGCTTGATGCCTCATCATTGAGCGTTCCCTCCAACGAACCAGGCCTTTTACTTTGACCAGAAGGCCATCATGTCCAACGAGGAGTTTGACAACCTCAA
lncRNA_MluLR1140	ACCGGCGGCGACGGCGAGGCGGCATCGGCGGGGACAGCACCGGGAGCCGCGGCAGGGAACAGGCGTTGTCGATCGATCGGCCTGGCCCGGCACGGCCAGAGGTCAAAAGCGAAAAAGAGGAGGAGCCGCCAGGAATTTCTTCGCACCGAGGCGCACGCAAGGAATCCAGCGAGTGAGGGAAGCCATGGGACGGAAGGGTTCGGATTCTTCTAGCTGAGTCCTGGGAACTCA
lncRNA_MluLR1141	AGGGCGGGATCGGGGACGGCTTGGCGGCTTCCTCGGTGGCCATGGCGACGACGACGCAGGGTGCGGCGACGGAGGCGAGCAAGACGAGCCCTCCTTGCCCAGATGCGGTTCGGAATGAATTATTTTCCTCGGAGGAGGATATATGAAGCGAGTACTCGTAGGGAGGATTGGGATCAGGATAGATAAGAAACGGGGAGGAGGAGGGGAGCCTCGCCTCGCTCCGTTTCTTTA
lncRNA_MluLR1142	CATATGAGCAGAGGAAGGCCAGCCTCGTTGAAAGGCTCAACCAACTCAACTCGGGTGCTGCTGATGACGACGATGAGGATGACGAGTAAAGTTTAGTCCCATCAAAGTAGTGTTATCTCATGAGGCGATCAGTACTTGTGCTATGGCATTTATCCTTACCTGTAGTCCTGCAACTGGCATTTTTGTTTAAGTTGGTGATGTGAACAAAGCTGTTTCTGTTAGTTTCGAGCT
lncRNA_MluLR1143	ACCTGTGCTTGCAACGTGTTCAGACTAAGCCCGTATGTGATAGCAAGACCAGCAATACCTGAAAGTCGCTCGTAATGTTGCTTAAGAACCCACATCAAATCCTATCCAGTTTACTGCCATCCATCCAGTACCAGTAGAACTAGAAACATTGTTCAAAATTAACATGATATATACCTGGATCGATGAGACCGGTCGGTAGATTGATCAAAAAGATCAAAGAGAAGGCAAATA
lncRNA_MluLR1144	ATGATACGGCGACCACCGAGATCTACACTCTTTCCCTACACGACGCTCTTCCGATCTTAGTACGAGAGGACCGGAGTGGACGCATCACTGGTGTTCGGGTTGTCATGCCAATGGCAGTGCCCGGTAGCTAAATGCGGAAGAGATAAGTGCTGAAAGCATCTAAGCACGAAACTTGCAGATCGGAAGAGCGTCGTGTAGGGAAAGAGTGTAGATCTCGGTGGTCGCCGTATC
lncRNA_MluLR1145	TGTGGACCCTAGAGAAACATCTGGCTCTTTTGAGGTCTCATGTAGCCGATGCTCATCATCATCACAGCAGCGGCCTGGTGCCGCGCGGCAGCCATATGACCCTAAATATAGCAGATGAGCATCGGCTACATGAGACCTCAAAAGAGCCAGATGTTTCTCTAGGGTCCACATAGCTGTCTGATTTTCCTCAGGCCTGGGCGGAAACCGGGGGCATGGGACTGGCAGTTCGCC
lncRNA_MluLR1146	TGATACGGCGACCACCGAGATCTACACTCTTTCCCTACACGACGCTCTTCCGATCTTGTTAAGTCAGATGTGAAATCCCCGGGCTCAACCTGGGAACTGCATCTGATACTGGCACCTGAGCGTCAGTCTTCGTCCAGGGGGCCGCCTTCGCCACCGGTATTCCTCCAGATGTCTACGCATTTCACCGCTACACCTGGAATTCTACCCCCCTCTACGAGACTCAAGCTTGCG
lncRNA_MluLR1147	AGTTCTGGGTTGGTGCTGAAACGAAAAGAGCCAGAGTCAGGTTGGGATATGTACTCGCGTCATGGAGCCTGAAGGTTTGTTGCAGCCATAATCGATTTTGTCCCGCTTTCTTAAAAATGGCATGTTCAATGTTCCGTTTATGGCGGCACCTTGGACATTGTATTCTAGGGGTATTTCTTTGGCACCTGAAAATGGGTCCAGTTCTATTAGGTCTGAAGACATACACGGAGAA
lncRNA_MluLR1148	AGCGGGGTAAGATTTATTTGCATTCCACGATAAAAGAAGACCATCACCAGATAAAGCAAAACATTAAGTCTTGTGTTTGGACTGCTTCCCTCGACTAATATTAGCTAATTTTTGCTTCTGGCACACACCATAACAAAATAATGCCGCAATGAGAATAGTAATAACGACAAAAGTTCAAAACTTCTTTCTCTTCTGGTTTTGAGACTCGCCCAGATTCTTACAATATCCATCA
lncRNA_MluLR1149	GCGCCGCCACCGCCGCGCACGAGATCCTGGCGGCGCGGGCCGAGAGGCGGAGGGAGGAAGCGGCGATGGCCGCCCTCGGCGGCGCGGCCGGGGTCGCCGCGCGCTGGAGGAGGAGGGAGTGCGGCGTCGTGGCGGCGGCGGCGGCCATCGTGGGGAGGGGAGAGGAGGAGGGGAGGAGGGGAAAGGGTTTTGGGCTTGGGCCGGCTGCTTGGTGCGGAAATGGGAAAGGGGT
lncRNA_MluLR1150	GATCCGCAGCACGCCCTCGGCGCCCAGGCAGTAGCGCGCGCCCTGGCAGACCTTGAGCCCTGCACGCGCACGCCATGGTCAGGTCGAGACGGCTATAGGCATGTCGATCGGTGGCATGCAGTGCGCGTGATGCGCGCGTGCGTGCACAGGCATGATCGAAGAATGGGTACGCACGCTGGAGCTCGGCGAGCGCGGAGTTGCCGTAGTCGCGGAGGGTCCAGGCGAGGAGGTT
lncRNA_MluLR1151	TCTATGAGCTCCGCCCTCGTCCTCTCGATGCCGATAATCTGTGCTGCCTCTTTGTGCATGTTCACAAGGCGAGGATCCAGTTTGGTGGCCGGCGAAGGCACCGCAACGGGTATGGAGTACCTGTCGCGGCGGCCCGACACCTCCAGGAGTCGTTTCTTCATGTCCTCGATCGCGCCGGCGATGTCGTGGCGCGCCTTGCTCTTCTTCAACAGCCTGGCCATCTTCTTCTTGA
lncRNA_MluLR1152	GCCGACGTCGACGACGGCAAGGTCCTCTTCGTCCCGTGGGTGGAGACCGACTTCAGGACGGGCGAGGACCCGTGGTGGAGTGCATGAGGAGGATCCCACACCAGCGGGCCTCAGTGCTCACATATGAGCTATGTATGCTTCGAGCTCATTGGCTTGTGTTCTCCGAGGGCGTCGTTGCTACAAATTCACTTGCTTCTTGCCTCCAAATTATATATATGTACACACACTGTAC
lncRNA_MluLR1153	AACTGAGAATACAGGGGTACCACATAATATTACCAGCCGTTCATTAAGCTTACAACATCATCAACATCAAGCATCCACAATCTTGACAATGCAAGCAAAATCGAATGGACAATCTTAAAACAGAGGTCACTCATGACTTAAAGCAAGGATCATCATAATATAGTTACCATAATAGGGAGAGCAGAACAGCCGGCAAACAACCAGACAATTGAAGCATGAACTCTTCAACTGG
lncRNA_MluLR1154	AGGATTCAGATGCATCGAGATGCAAGAACATAGAAACTGGACTTATCAGGTCGACACATACAGCCTCTGTGTCGTTGTGCACATGATGCTACACGGGGCATGCATGAGCGTCGAGAAGGTGCCCAGGATTGGTGGAGGCTACGAATATCGACCTAAACTGCCGTTTAAAAGGTACTGGAACGTTGATCTGTGGCAGAAGCTCTTCTCGACGCTGCTGAACCCGCCCTCGAAC
lncRNA_MluLR1155	CGAGAATCAGCATAAAACCTTGCGATGCCGAAGTCTCCCAAAAGCGCATTCATGTCTTCGTCCAAAAGAACGTTGCTGGGCTTCAAATCGCAATGAACAGTGGGCCTTCCGCAGTCGTGGTGTAAATAATCCAGTGCATCAGCAATGTTAGCAGCTATGCTTATTGTTTGAGTTAGACCTAGACGCTTTGCAGCTTTTCCATCCCCTTTCTGGTGTATCCACGAGTCTAGGT
lncRNA_MluLR1156	AGACTGCGTCCCGTCTTCGTTCCTTCCCCCACCTCCTCATAAGGGCGAGGCCGCGGCCGCGGAGGCGGCTTTACGAACAAACGAGACATTAGTCCCGAAAAGCCAACACACACAAACCCAGGCGATAGCGAGCGCGCCCGCGCCTCGCCAAGGCCACGACGCGAGAGCGCGCGAGGTGTGGAGCCCCCAATCCCGGAAGCTTCCGGGGCCGCGCGCAGGGGGCGGGAGAGGG
lncRNA_MluLR1157	TTTGTAACAGGGCCCGAGTACCTTGTTGGCAGTCTAGCTCAGAAGTGGCGGCCAGCAGTCAGTCATCCACGTACTGTAGCAGGATCAAGTCTGGGTGCTGGATCCGGAAGTCTGCTAGGCCTCTGTGCAGTGCCTCATCAAACAGGGTGGGACTGTTTTTGAAACCCTGTGGGAGTCTGAGATCGGAAGAGCACACGTCTGAACTCCAGTCACCAGATCATCTCGTATGCCG
lncRNA_MluLR1158	ATGCCAGACATCTCCCTTAAGAAGTTAGAACAAAGGTACGAGCCAATAAAAACATAAGATTCGAGTATTACTAACAAATAGCGACACAATATGCATGGAGTATGTGACTGGAAAAGTGCCATAGCCTAAAAGACTAGCTCCAAAATTTTAGGTGCAGTCAGCAAAATAAAAAAAAACAAATTCAAGTAACCATTCTTCCCGAGATCACTAGCAGACATTGTGCACGGAGGTC
lncRNA_MluLR1159	CCACAAAGCCATCACCTGCGGACAGCGAAGCGACTTGAAGCGGGCGGACAGGTGCACTGCGGATGGCCGGCGGTAGCGGGAAGCAGATGCGGACGGCCAGCAGTGGTAGGGACTCGAGGAGGTGGACTTCAATAGAGGAGCACCCAAGCGGAGATGCAGGCCCGCCGCCTCTGCTACCGCCAAGAGCTCCAGTTCCTCCCGCCGCCTTCTCTTTCCCTCTCCGCGTGGCCAC
lncRNA_MluLR1160	AGTATACCCGCATGGATGAGTACATGAAAAGATATATGTAACTGCTAAAGTAACTATTGGCTTGTCCTGAATAAACCATACTCTGTTGTGTGCAAAGGGTTCAGTATATGCGCATGGACGAGTGCATGAAAAGATATCTGTAACCGCTAAAGTAAACTTATTGTTGGCTTGTCCTGAATGAACCACACTTTGTTGTACCCAGAGGTTCAGTATACCTGCATGGACGAGTACA
lncRNA_MluLR1161	AGGATTTCATCCGTGGCCTCTTATACCCTCACCTGGTCTCGGGTCTCCTTCGTAAACCCTAGCCGCCGCCAGTATCTCGCTGAAGCTGAACTGCTGATCCGTCTTCCAAGCTCTGGTATCATCCCTGCGCACTGATTCAAGATGTATCTCCAGTACTACATCAACGAGAAGGGGGACAAGGTCTACACCACCAAGAAGGAGTCGCCTCTTGGGGTGCCAACGCAGTCTGCTC
lncRNA_MluLR1162	ATGATACGGCGACCACCGAGATCTACACTCTTTCCCTACACGACGCTCTTCCGATCTACGCTCCCCTACCCAACAACGCATAAGCGTCGCTGCCGCAGCTTCGGTGCATGGTTTAGACCCGTTACATCTTCCGCGCAGGCCGACTCGACCAGTGAGCTATTACGCTTTCTTTAAATAGATCGGAAGAGCGTCGTGTAGGGAAAGAGTGTAGATCTCGGTGGTCGCCGTATCA
lncRNA_MluLR1163	GCACATGCATGGCTTAATCTTTGAGACAAGCATATGACTACTGGCAGGATCAACCAGGTAACTGCATCTGATACTGGCAAGCTTGAGTCTCGTAGAGGGGGGTAGAATTCCAGGTGTATCGGTGAAATGCGTAGAGATCTGGAGGAATACCGGTGGCGAAGGCGGCCCCCTGGACGAAAGATCGGAAGAGCGTCGTGTAGGGAAAGAGTGTAGATCTCGGTGGTCGCCGTAT
lncRNA_MluLR1164	CAAGGTGCAGCTCCGGTGGTTGAAGGACTTCCTCAAGTACACCTTCGGCACCGATCAAGGCAAGCAAAACACTTCGTTAATTCCTCCTCGATCAACCGTCCTCAGCTCCCTCCATGGATCGATGCATCACTGCAAGGCTCAAATTCTTGCATTGTGTGACTGCATGCATGCAGAGATACGCAGACGGCTTAAAACTTCTCTGGTTTTGGTCGGGGAGATCGGCGGAAACGAC
lncRNA_MluLR1165	CGTGCCGAGCTCCACGCTCTCATCGTCGGTATCAACTTCGATGAGGTTGAATTTGACAGGATGGATGCGGTCGACAAGGTCATGGCCGACTTTGATACGTCCCGCAACGATATCGTTGAGGAGGAGGAGTTTGTGCAGGGGATGAAGAAATGGCTCAATGAGGCTAAGCGCCACATGCCCGTGGGCGGCGCCTTCTCCAGCAAGTTCAATGAATACCATGAGAGGACACGGCA
lncRNA_MluLR1166	GCCGCCCCCGCCTCCGCCAAATTCCCCACTCCTCCGCCACCGCCACCACCCACCCCTCGCTGCGCTCCGCCTCCCGAATCCGGCGTCGCCAAGCAACCCCACTCCTCGTGCCGTTCCCAGGACCCTACCCGACCAATCCGCCCGATTCCCAGCTGCCGGCTCTGTGTCGGGAGCGCCGGAGCAGGGGAGGGGCGGAGGATCGGATCGGCAGCCGCAGGAGCATTGAGCGATGG
lncRNA_MluLR1167	TCCCTCATTATCCCGACGCCCACAGGGGCGACGACGACGGCGCCGGCCACGAGCGCCGCGCCGCGCCGCGGCCGCCCTCCTCCTCCCATCTCCCCTTCCCTCCCGAGACGACAACAGGCGACGGCGGCGGGCGCGAGGCGACGGCGCCGCCTGCAGCCGGCGTGCCGACGCAAGTGGAGCCCGGCTGCCCCTTCCTCTCCCTCATCCTCCTCGTCGCCTCCTGGATGCCTCCT
lncRNA_MluLR1168	ACACTTTACATATACAATGCAAACATGTACACCAAAACAGGTCACTGTGCCTCCCCAAATGAAACTCTTTTGGTTGGCCACGACAAACTGACTACCGGACCAATCATTCAGCATGCTATAACTAAAGATTTACTTATACATTCATACAATCATACAAGATGTATTGATTAATTTGTTCAAAATGACAATTGTTACTGTCTAGCCATAGCAGCCATAATCACAATGATCACGTT
lncRNA_MluLR1169	CCGACCCCGGGCGCCCCCGCCATGCCAGGCGCCACCGCTGCCCGCCCTTACTCTCTCTCTCTCCGCAATCAATTCCCAGCCGCAACCCTACCGCCGCTAACTCCGCCGGCTCGGCGCCGGTCCGCGGGGACTAGGGGAACGCGGGTTCCTGGAGGCGGAGATGGATCTAGGCGGCGGCGGCGGCGGTGAAGTGGAGGGGGGCGAAGAGCGGTGGCTTGCTGGCCCGATTTGGG
lncRNA_MluLR1170	CTCTGCGGGTAACGTCAATGAGCAAAGGTATTAACTTTACTCCCTTCCTCCCCGCTGAAAATACTTTACAACCCGAAGGCCTTCTTCATACACGCGGCATGGCTGCATCAGGCTTGCGCCTATTGTGCAATATTCCCCACTGCTGCCTCCCGTAGGAGTCTGGACCGTGTCTCAGTTCCAAGATCGGAAGAGCGTCGTGTAGGGAAAGAGTGTAGATCTCGGTGGTCGCCGTA
lncRNA_MluLR1171	ATGATACGGCGACCACCGAGATCTACACTCTTTCCCTACACGACGCTCTTCCGATCTAGTTCGGACCGGTGGTAGCCCTGAACCCGGCTACGCTACTCCCACTGCCTGAGGAAGGGGTGCAACACAACTGCCTTGATATCCTGGCCGAAGCCCACGGAACCCGACCCGACCTAACGAACAGATCGGAAGAGCGTCGTGTAGGGAAAGAGTGTAGATCTCGGTGGTCGCCGTAT
lncRNA_MluLR1172	GAGCAAAGAACAGACAGGATCGCCCACATCAAAATTGACAGGCATCGTCGTTCCTGGAACCATCGGTTTGTAAATCCTTTGACCTGTATTAAAGGATTTTCAATGTTCCTGGAACCATCGGTTTGTAAATCCTTTGACATTGAAAATTGACAGAGCAAAGCTGACACCATCGGTTTGTAAATCCCTTTGGACCTGTATTAACATTTTTGCCTGCTTGTAATTCTCTGTTTTGG
lncRNA_MluLR1173	ATGAGGAAGCACAGGGCCAACTTTCCATCTAAAACTCTGAATAACTTCTGCTCGGTTGTACCTGTTTGGATAGAATTCATTCAGCTAAAGTACACGCAAAATCAAATTTAAGCATGTGCTATCAGCATAAAACAGAGAAACAAAGGTTAGCTCATCTGAGAACTTTTAGTTATGTACATGTAAGCCATAAGGCATCTTTTGTTACGGAGCAGGGAAAGATGGTGGATAGCTGC
lncRNA_MluLR1174	CCTGTCCTCAAACAACTTCGTTGGTCAGTTACCCTTTCTTAATCGCCTCCGTAGGCTTAAGCGCATTGTTCTGAACAATAACCAGTTGCAGGGGTTTGCTCCTGCTGCACTTGTAAACTGCTCCAACTTGCAATATTTAGACCTTGCTTCAAACATGTTAAATGGACCAATACCACCCAGTATCAGTCTCCTGGTTAACCTTAAGTATCTGTACCTTGATACTAATAATTTCA
lncRNA_MluLR1175	GTTCTTCAAGCTGACTTCTGCACCTCATCAGATATAGGTTTGCGCTGCGCATGTGCAGGAAAAGGCGTCTGTACTGTACTATATATAGTTAATCATCCATACGAGTATACGATCGACCAAGCAAGTAAGCACGGCGGCGACGGACGGGAGCTCACATCACCGGGTAGTTTGCCGATGTGGCTATACCGCACGTGCCTCTGTTGTCCTTGATGCGCCTCTCGAGGCGAAAGTAT
lncRNA_MluLR1176	GATGACTTTGGGACCTTAGCTGGCGGTCTGGGTTGTTTCCCTCTTCACGACGGACGTTAGAACCCGCCGTGTGTCTCCCGTGATAACATTCTCCGGTATTCGCAGTTTGCATCGGGTTGGCAAGACGGAAAGACCCCGTGAACCTTTACTATAGCTTGACACTGAACATTGAGCCTTAGATCGGAAGAGCGTCGTGTAGGGAAAGAGTGTAGATCTCGGTGGTCGCCGTATCA
lncRNA_MluLR1177	CCTAATCCCATCTTCACCGCTACCCCGCTGTATATAAGCCGCCGCCAGCTTCCGCCCCTTCGCAAACCCTTCGCGCCGCCGCCGCAGCCGCTCCCCAGCACACCGCTCCCAGCGCGCCACACCGGCGGCAACCCCGACCCCCCCTACTCACCCAGCGATGGCGGACCGCGGAGGCCAGCGCGGCGGCGACCGAGGCGGTTTCGGCCGCGGGTTCGGGCGCGGCGGGCGCGGCG
lncRNA_MluLR1178	TTCTCAAACTTTAAATATGTAAGAAGTCCTTGTTACTTAATTGAACGTGGACAGTTGAATGAAACGTTATTAGTGGGCCATTTTTGGTAAGCAGAACTGGCGATGCGGGATGAACCGAACGAGGGGTTAAAGTGCCGGAATATACGCTCATCAGACACCACAAAAGGTGTTGGTTCATCTAGACAGCAGGACGGTGGCCATGGAAGTCGGAATCCGCTAAGGAGTGTGTAACA
lncRNA_MluLR1179	GCACCACAATTCTGGTGCTACGGTTACAACATCTCTGAGAAGACATTTTGCTGTGGTGCATAAAGTACAGCAAGCACTGCAGCTGCTGAGAGTTATATGACAGAAGTATTGCTAGTATAGTACAGCACAGATGAATATTATAGTATCTTCTTCTAAGGGTTTTGTCGATTCGAGGAACAAATTAGTCCAATTTTGTGGTGTTTACGGTTTATTTCTGACCTCCGTTTGTGCAT
lncRNA_MluLR1180	GGCGACGGCGGGGGCCGCCGGCGAGGAGACGGCGAAGGCAGCGGAGGCCATTTCCGGGCGGCGAGGGAGCAGCGGATCGGAGGCGGGCGGCCTGTTGCTGCTGCTGCTGCACTGAAGAATGGAGAAAATTGCAATTACAGGATACCAAACAATACGCTTCGCAATTATATGACTCCAATCGTCGACGAGAGAGATCAGGAGTGGAGTGGATATAATTGCGAAGCGTATTGTTT
lncRNA_MluLR1181	TCCGCAATCAACGCAAATAATGTGGCTCTGTTTCTGCATAATTGTCGTGTGTAGTAGCTATTGCCTTTTACTATTTTCCATGTACTGTCAGTCGCACGATGTAAGCATGCTGGCTGTAAGCCCTTGTAGTAGAACCTTATTAATTTATGGGCGAGCTAGCTCACGGATAAGGCCGTTATTATTAATTGTCACTAGCTACTTTATTAGCTTGGAATGGCGAGGCATTGTGTACC
lncRNA_MluLR1182	TATTTCTCACTAACCGATAGACTGCTACACGCGCTGGATGCTTACAGAACTTTGGCAACACGCTCATGTATCGAAGCCCTCAACATTCAACCACTGAATCAGTACCCGTTGCGCACGGCAGGGACATTCATATGGAAACCTCATACAAGATGCTGATAAACCGGCTGGTATTAAAGCTGGCTGAAGCTATTTTGTTGTGAGAGAAAAATACTGTTGATTCTAGCTGATAAGCC
lncRNA_MluLR1183	CGCCCAAGCTCACCGTCGTCGCGCACCGCGCCTCCTCCTCCTCCCCCGCCGGCCACGCGCGAGCGCACGCCATCCGGGCGCTCAGGAACCACTCCGCGCCCGCGCTCGCCCCGCCGCTGCCACTGCCGCCTCCACCCGCGGACCCGGCGCCGGAGCTGGACACGGAGTTCGGGTTCGAGTCCTCGCTTGAGGCCATCGTGCTGCTGCAGCGCTCCATGCTCGAGAAGCAGTGG
lncRNA_MluLR1184	TCATCAGTGGGAAGCCTGGTGTCATCCTTAGTGCTGCCAGTCTCAGTCAAAAGGCTGACCTGTAAAATGCCATCATCAATGTTACAAACCGGAATGTACTTGCCAAAAAGACAAAGTTGGATGGAAAGACAGAGGCCAGGTTGGAATAAGCAAACGCACAAATCCATCTTCAGAAATGTCAATCAGCTGATACTCAACACGATTAACATGTGGAACCTGTACAATGCAGGCATA
lncRNA_MluLR1185	TGATACGGCGACCACCGAGATCTACACTCTTTCCCTACACGACGCTCTTCCGATCTAAAGGATAAGGGTTGCGCTCGTTGCGGGACTTAACCCAACATTTCACAACACGAGCTGATGACAGCCATGCAGCACCTGTCTCACGGTTCCCGAAGGCACATTCTCATCTCTGAAAACTCCCGTGGATGTCAAGACCAGGTAAGGTTCTTCGCGTTGCATCGAATTAAACCACATGCT
lncRNA_MluLR1186	TACACCCCCGCCTCGTCGCCCCGCTGCTCGCCGCAGCCCCGCACCTTGTCCCCGCCTCCGTGACGGCCTCCCTCCCCTTCGCCCTTCGCCTCCTCCTCCTCGGCGCCCGCGCCTCCGTCAAGGGTCTCCCGAGCCATGCCAGCTTCGGGAAACCCGCTTCCACCGCGAAGAGTCCCGGCAGTGGTGAGTCTACCAATGGCCATGACGATGACCCTGTTGTGGCTGTGAGCCGCG
lncRNA_MluLR1187	GCATTCTTCACGTCCAGCTGGTGGATGGGCCACTGACGAGAAGCGGCGATGCTGAGGACGACCCGAATGGTGGCAGGCTTGACGACGGGGCTGAACGTCTCGTCGTAGTCGATGCCGTGGCACTGGGTGAAGCCGCGAACAACCCAGCGAGCCTTGTGACGAGCCAGGGTGCCATCGGAGTGGAACTTGTGCCGAAAGATCCACTTGCCTGTCACCACGTTGGCACCTGGGGGC
lncRNA_MluLR1188	TAGAACCTCCTCGTACAAAAACAGGGCAGCGAAATCAATCGCGCAATCACACAGCGTCTCCCCAAGATGGACGTAATCCGATGGGATTGGTCGGGCATGGCACAGGCAGGAGCTATAGCCTCCCCATTAGAGCGCGGTCACGGTGGGCTCGGCCTCGCCCGCCGGCGAGCGGTGTGTCTCCTGCCGCCGCCGCTTCGTCTCGCACTCGTCGACGACGGCGTACAGGCGGTAGGG
lncRNA_MluLR1189	ACTATACAGATACAGTTTCATGGTTTTCACTGCCATCCACCAAAATAAGCATAAGATAGGGGCATCATGCTTGGCAATATTTGTATTTTGCCAACAAAAAAGTGGCTACACCTATCACCTAGACTTCACCCTACGTTCGTGGATGGAGGATGCAGACTGCAGTTACATACAGATGCCATGTTCTAGGACTAAATATAGTTTTGATTGAGTCAATCCCACTTAATGCCATGGACT
lncRNA_MluLR1190	TCCGGCATTGCTGGCTTCTCATCTCCATCAACCACCTTAATCTGCTTGCTGCGAGCAAGCTGTGGGGTTGCGCCTGCCGCCGGCCGGACTGCCCAAGCACCGAAACGACGACGCCCCCTGAGCCCCGCCCGGACGGACGCCAGAGCGCTCGCTGGATTGCTGTGCAGCGCTCGCTCGGGAGGAGTCGTGGATGAGAGTTAGGGTTCGTGCGTGCAGGACTGCAGATGCAGGCCG
lncRNA_MluLR1191	TCAGTCAGATAGAAAGCCTTATTCTTGCATGTGATAGTAGCATGCCTTTCTGATATCTGCAATGAAGTTCAGAAAACTGAAGACTGGTACAAGCAGTTTATGGATAGAAGGCCTTGTACAATGCAACACATGAGAAGTTAGTTAAAACACTGTCATCATTTCGATTAACTAACCTGTGGAAAGGACAATGATAGGGAAGAATCTGGGTCACTAGGATCTGACCGGCTTCTGCAA
lncRNA_MluLR1192	ACTGGCACCTTTTGTCACAAATGGACGACGGAGTAGACCTTCCAAGCCACCTTCTGTTACCACACCCTGACATCTCTCATGGATTCGACGATTTCCTGAAGAGTACAGATGCATGTACTCACACACACACTTGCAATCCGCCGGGTCCATCGGTCGCTATACATAGCCACACGTGCCTCCACACGCACAGGCAGGTCATAGCCTCTAGCGAAGAGCTGAGGACGCCTCGAAAAC
lncRNA_MluLR1193	CAGGCCGCGCAGAGACGCACGCCTAGGTAACTAATTCTGGCCGTTGTCTCGCGAAGAAATGTGACGAGGAAGAAAGAGACTACGGGTGAAGAGGCCCACCGGCCACCGGCTATGATCCACTCCCAGCTTGGTTACTGAATGGCAACCGCTCAGAGCCCCTCTCAGCTTGGTTACCGAATGGCAACCGGTCAGAGCCCCTCTCAACGGCGTCCCTCCACAACCGATACCGGATCC
lncRNA_MluLR1194	CCGCACCACCTCCAAACCACCATCAACAGGTCACCACATTGTATCACCATCCCCCAGACGACGAAGACGCCAAGACGAAATGCCATTGTCACAGCTCACGCCGTCATTGCCGACGAAGTCCCACACCGAGGTAGCCCGCTACGAAGCAGAGCTAGTCGCCGCAGGCCGCTGCAAGCCGTGTAGCCGTCCCGCAATCGAATCCGCTTGCGCCGCCTCTAAAGACGTTGTCCCACG
lncRNA_MluLR1195	CTTTTAGCAGTGTGCCAATTTTTTGTATGCTGGTGCGTTCGTTCCACTGTAATTTTCCCCCCAATACTGGTATAGGTATTTGTTGTCCATGGTATTCAGATTTCGTAGACGCCAGGCAGTATGTGAGTAGCCTTGTACATCTGCTGTCTGCGTCTCACGAGGACGTGCTACCATTGTGTCATTGTGTGGGCATAGCTTATGTTGTTTGTGACCAATCGATAGGACCACAGTTCA
lncRNA_MluLR1196	ATGCAACGGTCCATGCTGCAAGTGCATGTGATGTGAAAGCAAGAATCAGATTAGATGCACGCATATGCATGTGTTAATAAATAAAATAATAGTAATAGTTTTAGTATGGGGTGAGTACTGGACAGTCACGCGAGATCGACCGGCCCATCGATCTCCCATGCATGCATGCAAGTTTGTGTTCTCTCTCCCTACTTGTCAACTTGTGTGTCTGTATATATTATATTATGTACTATT
lncRNA_MluLR1197	GAGCCAGCGAGGAAACGGTTTGCCACTGCACGCCCCGTGAAGCGTGCCCACCTCCGCCTCCCCTCCGCGGAAGGACGACGACGCAGTCACGCAACTGACAGTCACCGACGCGACGCGGGTCGTCTCCTCCGCCCTCCAGTTCAGCCTCCTCGCCCGCGATGGCTTCGGGCGCCGACGCCGCGGCGGCGGGGGTCGCGGCGCTGGGGATCTCCGGCGCCGGCACCGGCGACGGAG
lncRNA_MluLR1198	CGCACGTGCCGCGCCCGGACTGCCACTACCTGGTGTACGAGTACATGAAGAACGGCAGCCTACACCACGCGCTGAAAGCCGGCACACACACAGAGATCCACGGCGCCGAGGACGGCAACAGCAGCACCGGAGGCACCGGCACCGCTGCCGGCGGGCTGTCGTGGCCCGCGCGCCTCCGCGTGGCGGTGGGCGTGGCGGCGGGGCTAGAGTACCTGCACGTCTCCCACCAGCCGC
lncRNA_MluLR1199	CGCATAGCGCGGCGAACGAATTGAGGAACTCCACCGTGTTTGCTATGAACATGTTCACCTGCGGCGCAGACATGACACGCAGAGCAGTCAGACACCGCCAAAAGGACAAGCGGCTTCGCTTAGGGCTAGCAACCGTCACATGTGGAGCGAGGCTGGAGGGGATGGAGAGACGGACAAGGTAGATGGTCCTCTGGTCGGACACCGCGATGGCCCTCACGCCCTCCACATCGTCTT
lncRNA_MluLR1200	CGCGAGAAGATTGTGCACCGCCGCTTTACAGGCTTCGACGCCGCTTCGTTCTACCATCGCCACCACCACGCTGGCACCCAGTTGATCGGCGCGAGATTTAATCGCCGCGACAATTTGCGGCGGCGCGTGCAGGGCCAGACTGGAGGTGGCAACGCCAATCAGCAACGACTGTTTGCCCGAGATCGGAAGAGCGTCGTGTAGGGAAAGAGTGTAGATCTCGGTGGTCGCCGTATC
lncRNA_MluLR1201	CCCTGGGGTATGCTCTTCAGAACAAGATTTGCTACAGGGGAGAGAACTGAAATCAGCGCACCTGTCAAGCATACATTTATATTAGTTAACTGAATACCAACAATATGATTTTGTTCTTGAATGAATCTTCTTGTTGGGCCTGATCTTGCAATGTTTTTGAAAGATCAATATTTTTTTTGAAAGATCTGAGCTTGCGATGTCATTACTGTTATTTCCTGCAACATAGCGAATGAT
lncRNA_MluLR1202	AATTGCCATTCAATATCAACTAAACTGACACTTAACAGCAGAGAAGTTGTACTTCTAGGGATTTAGACCATGTTCAATCTACATCGACAGTCATACATATATAAGCAGTTGATCATAGTAACCACATTGTACCATCCCTCTTCTCTAGCTGATACCACCAGTACTACGAAAATTCTCCAGCATCTTAGTACTACCACAGGACAACCACTCAACATCTCAGAATAGGCCAGCAGA
lncRNA_MluLR1203	CAGCTAATTGATGGTGTCAGCTACTGCCATGATAAAGGTGTCTACCACAGAGACCTTAAGGTATTCACATAATTGTTAATCTGTCGTTACATCCGCTTGTCGATGCCACAACTGTTTATCATTTGCTTCTCTTGCATTTCATATACTACTTGTCAGCGTGGAACTCAAGTAGGGCTTTGATTCTTCTGTGACAGCAATTTTCTTCTTTATTCTACTATTACAGCCAGAGAATGT
lncRNA_MluLR1204	ATTTCATCTTAGCCTTCTTCAGTGTTTCCACTAAACCTGCCAAGCAGTCATCTGCTTCTCTGCTCTTGACCCGCAGCATAAGGTTACTGGCCACGTCTGCCGGTGCCCGATTCATCTCATCGAGCAATCGATCGATTTCACCGTTCCTCTTGCCCCGCGGCATGAGGTTATCAGCCACGTCTGCCGGAGTTGTGTCGATCTCATCGAGCAGTTGCCCGATTTCACCGAATAGTG
lncRNA_MluLR1205	TGAATCTGCTTCCTCCTCTATACCTCATCTATGCACAGAACCCCAGTGATTCTGGCAAGGTTCTTGCTAAGTTAAATCTATAAACTGCAAGTCATCCTTTAATGTTGTCACATGCCACAGAGTAATATTGAGATGTTTGAGTCCTGCTAGTTAACAGCCATCTATGTTAACGTAGGTCCACAGCAGTGTTAGACAAAGATGGCTTGATGGTGATGCGTTTATAATATCACGTAT
lncRNA_MluLR1206	TGATACGGCGACCACCGAGATCTACACTCTTTCCCTACACGACGCTCTTCCGATCTCTGTACTTGGTGTTACTGCGAAGGGGGGACGGAGAAGGCTATGTTGGCCGGGCGACGGTCGTCCCGGTTTAAGCGTGTAGGCTGGTTTTCCAGGCAAATCCGGAAAATCAAGGCTGAGGAGTGATGACGAGGCACTACGGTGCTGAAGCAACAAATGCCCTGCTTCCAGGAAAAGCCTC
lncRNA_MluLR1207	GATGGATAAACCTGTAAAACCTAAAATCTCTTCTACAGCTGCCCCATGAGAGCAAAAGAAGGCCCTATTTGCGTAGGCCCTTCAGCATTCTTTACAGTAAAATGCAACACTTTCTTGTACAGTACATTCCCACAATCCTATATATGTAGCTCTTTTGTAGTATAGCAGCAAAACTCAGATACATACGAATAACACTATGGACGGTGCAAGTTTGTGAAATGAAAGTATGTTTACC
lncRNA_MluLR1208	AGCAAAAATTTCGCGATGAGTCCACCAGGACTCCAAGCAGCTGCGGCCGCGCCGCTCTAATCGGAGCTCCGATAAGACGCCGCCGCCCCCCAACTCAACGCCTGAGTCCGTCGTGCTCTCCCCGTGCTCGCCGCCACTGGTTTCCCCGGCGGGACTAGGGTTCGGGGAGCCGGCGTGGAGCTTAGGGTTTCGGCGGGATGAGCTACCGGAAGGGGTTGAAGGTTTGGGTGGAGGA
lncRNA_MluLR1209	CCCGGGACCTTCCGGTCACAGGCGGTAAGACTCTACCGCTTGCACCAGGCCCGCCCTTCAACCTACTCATAAACATACAACAACAAAATCGCCATACACAGCAAATTACGGTACACAGCTTCATAAGCAGGCAAGACCCTGCAACAAAGTCAGATATTCAGATTGGCCGTCTCTCTAATCTCTTGGGCATTGATGTTGCTCCTCAATTCAGCACTCTAGCTCCAATAACAAAATT
lncRNA_MluLR1210	GCGAAGAGCGGCGGCGTTAAGAAGGCTGAGCAGAAGCCCCGGGAAACCAAAAAGAAGGTATTATAACACTGCACCCATGCGTCATACTCATATCGATATATCCTTGTGATTGCCGTTACCTTGTGAATTGTGATCTGTTTCGTGATGATTTAAGTGCTTCGCATGATGAAACCTGCAGGTGAAGAGCAGCAAACCGGCGGCAGCCAAAAAGTGACAGTGTGAGATGTAGTGGTGG
lncRNA_MluLR1211	GATACGGCGACCACCGAGATCTACACTCTTTCCCTACACGACGCTCTTCCGATCTTTTCCGATTAACGCTTGCACCCTCCGTATTACCGCGGCTGCTGGCACGGAGTTAGCCGGTCCTTCTTCTGCGGGTAACGTCAATGAGCAAAGGTATTAACTTTACTCCCTTCCTCCCCGCCCCCCCTCTACGAGACTCAAGCTTGCCAGTATCAGATGCAGTTCCCAGGTTGAGTCTCGT
lncRNA_MluLR1212	CGGGAGGCTCACCGCCGTGAGCGACCCCAGGAAGGGCGGCAGCCCTGCGGGGTTGTGATGGAGGCTGGTGCGCGTAGGCTAGCTGCACCTTCCATGCATGTGTATATATAGTGTCATAGACATCATGCATTGTTGTTGTCCGTTCACACGGACTCACGGAGAATAGAGGAAGATGACATATTTTTTGTCTCTTTGGTTTATTTATATAGCACAGATGGGAATCCATCAAACTGCT
lncRNA_MluLR1213	GCCAGATGCCGGATCGGCAGCAGAAACACAGGCAGAGATCGAAGCGAACGCCGCCGCCATGAGACCTCGGTGAGGACTGGAGGACATGCCCGGCCTCACTTCACTTGGGTCCCCAGATCAGCAGGTGCATCACCTTGGCCGTCTTGCCGTGGCCGTGGACGTGGTCCTCTCGGTCTCACCCGCGCCACCCCGCCGGCTGCCGCTTCGTCGGCTCCCTCCCGCCTGCCGCACCCGC
lncRNA_MluLR1214	CCGGAGAGAATCAGAGAGGAGAAAACTGAAAGAACAGCTGGACAACAAACTTCAAAGGGTATGTATTCTCAACTCTCATGTTAAGTTCATGTTAAGTTCTCGTGGTTGAGTTCATTTTAAACCTTTTTTATCGTTGTGTTCTGTTTCTAACATTCAGAGATTATCTTACTGAAACAGGCGAAGAGGCAGAGGGCTGAGTATTTGAAGCAAAGAGGAAGTCCTAGTGGTTCAACAC
lncRNA_MluLR1215	GATACGGCGACCACCGAGATCTACACTCTTTCCCTACACGACGCTCTTCCGATCTTGGGTGGCCCCCTTGCCTACGGATGGTAGCAGCCATTGCCGTACTGACAAAGGATGCAGCCAAGCTAACCATGGGACAGCCACTAGTCATTGGAGCCCCCCATGCAGTAGAGGCACTAGCCAAACAGATCGGAAGAGCGTCGTGTAGGGAAAGAGTGTAGATCTCGGTGGTCGCCGTATC
lncRNA_MluLR1216	AGGAGAGGAAGAAGCGCGTCTACAGCACCGCGCCGTCCAAGTTCACCACCATCGATCAGGTTCGATCGAGCGCACGTTCTTTCTCTGGTCCTCATCATCATCAACAACAATTCAACATGCAGATTATCCATCCTCTCTCGCGATACTGAATCACAACGTTTGCTGCCGTGAATCTGCAGTATAGCGGGCTCGGGTTCAGGCTGGTGAGGATGGGGTTCGACGACATGTACCTGTG
lncRNA_MluLR1217	GAAATGCACGATTTATCAGAAAAGGGGCACAATGCACAATTCTTACATCAGCAACAGCAATTTCATGGAGTTGGCCGCCTGGAAAGGCAGCTCTGTAGATCAGGTTTTATTAGATTATATAAATATCCAAACATATGCAGCTTTGAGCTCACATGATATGATCCCAAGGGGGAAAAGGCTGCTTGAAAGGTGAAGACAAATTTGTACGAGATAAACTAGGCATGCTCGTTCAAGA
lncRNA_MluLR1218	TTCTCGTGTGTGAACTCCTTGTGAACGTCCACTGCTATCGAAGTTTCGATGCCTTAGCTGCTGTTAATCATAAGCAAGGCGATGGCCTCGGCATCAACCAGCCTGTTCGTTTCGGCTGAAACGATCGTGGACATTTACTGCTGGCTGGTTTGGTGTGAGAGAAAAATATTGTTGTAGCTTATAATTCACGATCGTTTACGACCAAGCGAACAGGCCAAACATTCACTGTGATGAT
lncRNA_MluLR1219	GGGGAGCGGCCGGGCATGGACACCATCGTCTTCCTCTCGCCTCCTCTGCTGCTCATGAGCCACCGCCCCCACGCATCATCATCAGCTTACACTACTGCTAGTCGTCACCTGCCTCCTCTGGCTGCTGCTGCTGCATCATCCAGTTCCAGCCCGCGGCTGCTCATCAAGCAGCAGATGAGCAGCAGCATTATTGGTAATAATCATTCAACCCGGCAAAGATCACTATTACTGTCGTC
lncRNA_MluLR1220	AATCTATTCAAGCAACAAAGTGGCAGCATCACAACAGTACCTTCCGTGTGACTAAATCAGAATCGTTTTGCATAACTGTAACTGAAACAATACAGTACAAATCTTGAGCATCATCAATATGGAAACAACATGTCTGAGAACATCCCGAATAAGCTATGTGTGAAATAATAGAGCGCAGGAATAAGGTCCAGCCTTCTCCAGAATCTTAACCGATTATCGTCCATGTTCTGCAACCA
lncRNA_MluLR1221	GCTGCTCATATGCTTGTATATCATTGGTGGGAGTATTTGTTCGTGACCCTTCGCTGCGGACACGGTGAGTTGGTGTTGTCAAAACCAGATGGTTTGGTTCGTGTGGTACCATCTCTTTGTAGTTGTGTCTGGGCAATTTGGTCGTTGGGAACGGGTATCTACAGCCCCGGCCGTGTCAAATTATAGACCTGGAGCGAAGTCACAGGCGATGGGCCCCTTAATATAAGCCTAATAAT
lncRNA_MluLR1222	AGGAAAATCTTATTTGTATTATTTGGGTGAACTGTGCATTTGTACATGACTACATGTCACCCAGATAAATAGCTGGATTATTTAGGATTTGTACTAGTTTTGATGCCTTGGTCTCTTCTGGAGGGCCTTCTTTTTCTTGAAGGATGTAGAAACAACACACAACACCCCCTTTCATGTATGCTATTTACCTTTATTTCTTGCACAGACGATCAATAAAGATGTTTATTCCATTTTGA
lncRNA_MluLR1223	CGGATCTAGGTCGTGCTCACCGGATCCCGCCTCCACCATCGACGAATCCCACGAGGAGGGCTGGCGCACCAGCCACCGGATCTCGCCCCGGGAAGGGAAGGGAGCGGTGCGGCAAAGGAAAGGCACGGTCACACGGGGAGGGGCAACGGGAGCAGCCGGCGACCATCCGACGGGGAGATGGGGGCGACCATCCGCCCCCCATCCGCCGCGCAGGCTCCCCACTCCCAGCCTCGAGA
lncRNA_MluLR1224	GATTCGAGTCCTGCTTCATGGACAACATCGGTTTCCTTGTGCCCAGGCTCGTCCTCGGGTAATTCGCATGGCCTCCCTCCAGTACATCTCACAGGAATTCAAATGGCAGCTGTGCATGTACATGAGCATGTTCTTCATTCTGACTCTTGCATCCATCTCCTTGTATGTACCTGCAGGGTCGTCATTCAGCTTCTCTGCAGCTACAGCACACTGCCTCTTTATGCAATTGTAACCCA
lncRNA_MluLR1225	AAAGATCACCTATAACGAAGTGATAGTCTTCCGAAAAGATGACCTTGATACTAGAGAGCGCTTCATCTAGCAGTGCAATCGTACTATTGCGGCGGCCAAGCTTGAGAGTAAATGCTTGCCGGCCCACTAATGACCACCAGATGTAGCAGCAGCCAAACCCTTGACAGGCACCGTTGCCCATGTTTGCCCTCTCCATGATCTCTCTGTTATCTGTGCAAATACTCATGCAAGAACCA
lncRNA_MluLR1226	ACCCCTCCCCCCCGCCGCCTCCGCACCCGATCATGCCGCCGAAGCCAGGCCTCCAAAACCCTCCGGGACCCGCGTGGCCGCGAATGTCTGCTGCGTTGCGGCCGTCGGCGCCCGCGCCGGCGGTCTCCGTTGACCTCCGGTCTCCGGTTACGGGCGGGGGGACGCGGGAGTCGGAGGAGGAGGAGGCGCCGGGCTAGGATAGACGTGCGGGAGGCGGCGGTCGTCGCCGCGTTGAG
lncRNA_MluLR1227	CTCCGGCGCCGCCCGGGACGCCGGCGGCCCCAACCACGCTCGCGTTCCCCGCGCCCGGCAGGGCGACGCCGGCCTCGGCCTCGCCGCCGTCACCGTCCTCCTCCGGGTCGGGGCTCACCACGTCCGTCGTGGTGGGGATCGCGGTCGGCGGCTTCGCCGTGCTGCTCCTCGGCAGCCTGTTCTGCCTCTGCCTCTTCAGGAGCAACAAGAGGAGGCGGCGACGGCACCACCACCAC
lncRNA_MluLR1228	TCTACAGGCTCACACCGGCGTCCCGTCTCCTGGTGGGCGGCTCGTCGGGGCAGCAGAACGTGAGCCCGTTCCTGACGCTGATGCTGGGACCCCTCTTCGTGTCGTCATTCCTCGACCTCCGCGGGTGGTTCCAGCACGAGAGGCTCTTCGACGCCGGCAAGGTCGCGGACAGCGGCTTCATCATGGACGTCGTGGTGAGGGAGTGCGGCGCCGTGTTCCGGGGGATCCGCGGCTCC
lncRNA_MluLR1229	ACATGCTCACCGTCACCCCCATCCGCGACGACCACGGCAAGGTCATCAAGTTCATCGGGTACCCATCCTCTTGGTGGATTGACACTCTGCTCTGCTCAGCTCGTGCCCATGCCTGATGCCCTGACCTCAAGTGCTCTGCTCTGCCTTGTGATTGATGGAATTGCCGTGACTGACAGGATGCAAGTCGAGGTGAGCAAGTACACGGAGGGGCTCAGCGAAAAGCGCATGCGGCCAAA
lncRNA_MluLR1230	ACCAGTTAACAAGCAAATACATACGATGATCATGCGATCAGTAAAAAGAATGACTAACAATATAATATAATATAATTGGCATATCTTATGGATCATACAACAGCCATAAGGCGTCCGATGGGAACTGAGACCATAAGCGGCAAGGCCAATAAATCCAGTGAGCAGAGAACCAGGACAAAATTTTAGACTGACAAGAGGATTATTTCCTGATCTCCTTGCATGTATGTAAAACGTTC
lncRNA_MluLR1231	GATGAGGCACTGCACAGAGACCTAGCAGACTTCCGGATCCAGCACCCAGACTTGATCCTCCTACAGTACGTGGATGACTTACTGCTGGCCGCCACTTCTGAGCTAGACTGCCAACAAGGGACTCGGGCCCTGTTACAAACCCTAGGGAACCTCGGGTATCGGGCCTCGGCCAAGAAAGCAGATCGGAAGAGCGTCGTGTAGGGAAAGAGTGTAGATCTCGGTGGTCGCCGTATCAT
lncRNA_MluLR1232	TTGGGAAGCTTCTGCTTCGCGATGGCCTGGTACTCCATCACGTTCGTGATCTCCCCCATGGTGTCTTCGCCACCGGAGCCCCCTCAACGCTATGCTCTGCAGTCTCTAGCTAGGGAAGGATGAGACGAGGAGGATCAGGAAGCAGTGGAGGAAGGAGGGGAGCTAAGAGCGACATGGAGTGGCAGGTAATATAGGTGGGCGTGGTGGTGAGAGAGGTGTTTCCGCATGGAGACAAG
lncRNA_MluLR1233	AGCCACTGCGCCAGCAACACAGCCCGAGCCCGGCGCCGTCGTCCCAGTCCCAGCACCCACCTAGTAGCCCGTGCGGTGACAACCAGTGCGCGTCGCAACTCCGTCAGCTTGATGGCCGCGCTGCCGCGACCCATGGAGCTCTGCTTCGCCGCGCGCGCCGGGACGTGCCAGAGGGCGCCGACGATCAGCCCGAACAAGCGGCGCGCCGGCGGCAGCACCGTGCGGTGCGTGGCGACG
lncRNA_MluLR1234	CTGACCTCCGTTTGGCCGAGCTCAACATGGGGACGCCCTCTGCCTCTCCTTCGGCTCTCGTTGCCGCGCCCTCCATCAGGCCTCCCACTTCGTCCTCGCCTGCACCTCCACGCCATCATCAGGCCATTGCGGGCCCTCATGCTGCTGCTGGACAGCAATCCAGTGGCAACCGCGGCCGACGCCGACGCCGCCGCGGCGGGCGCGGCTCTGGCGGCTCCCACAACAGTGCACAGGGCA
lncRNA_MluLR1235	GAAGTCGGCAAAATAGATCCGTAACTTCGGGAAAAGGATTGGCTCTAAGGGTTGGGTACGTCGGGCTATTAGAGGAATCGAGCGGGACTGGGTCGGACTGGGAGGGGCAACCTTCTTGGACTGGTTCGGACCTGCGAGAGGACTCTTTTAGCAGCCTTCGGGCGTCTGGCGTACGCTTAACAACCGACTTAGAACTGGTACGGACAAGGGGAATCTGACTGTCTAATTAAAACATAG
lncRNA_MluLR1236	ATTGAGTGTTGGATTTGTCAATCAGCGTCACCCTTTATAATTATATAGAACGGTTAGTGTGTCCTTTACATATAGAAATTCCGAGCCGAATAGAAACATTTCGGTATTTTGCATACGTAAATACACAACTATGTCGGTCTTTGTTCCACGGCGGATGTATCCTAAAAGAACAGGTCAATGGTCGTCGTCTTCTAGCAAACAAAGTTGCATCCAAGATCAATGCATGTTGCATGCACT
lncRNA_MluLR1237	GCAGGCTTGAGCGTGCGCTCGCATGTGCTGCTCGCCTACTTGCCCCATTCGTCCGTTGAAATGGCAACGGCAGCCATGTCGCACGGACACTGCACGTGGTCTGGACTCTGGTGGCGTATCAATGCGCGACGAGAGAATTGGGACGAGACGAGACGCTGCATGTCTGGAGCGATCTGCAGACGCATCCACAATCCATCGCCATGTGAATGTGATCCGCGAGACGAAGCGGGTCGCACG
lncRNA_MluLR1238	GATGATATATAGCGTGCGTGCATACAAAGATGTTGCTGTATGTGGCCATCTTATGATACCAATCTGGCGAATATGAGCATCAGTGTGCAGGACTGGCAGCCTCCTCTTAGTCGCAGGTCAGTGTCCTGGCCCGGTATCGGTACCTCGTAGCTTATCTGAAACAGGAGTAGCTACAGTGCGGCTTTATACCATACGCCGCAGTCTACTTCCTCCCGGCAGGCCTCCTCGTGGACGCCG
lncRNA_MluLR1239	CCATGAGTTGTCGTCGCTACCTTATTCTATTGGACATCACATGATGCACTGCATAACATCCTAAAAGACAATCTTAGGACATTATCAGTTAATTAACCTATACTGTTGTCTATGGTACACTCCTGCAACCTTGCCGCCGCTGTAGTTGGTACGCTCCAATCAGTACTGCTCCTTGAAGAACACAGCATAGATGATGCTGCAGATGGAGATGATGATGATGACGATATCAAAGGTGAG
lncRNA_MluLR1240	AACTCATCATTAAGCAATTTCTCATTGTTTGTGCCAACATCAATTGTGATAGGTAAACACTGCAACGTAATTTAGAATTCGCCAATTGTGATAACTTAGTTGTTTGTTGATACCAAACATACATGACCATTACAAGAAATGCAACCAAAAAGGGGACAGAAAAGATATGAACGCTTACAGCTGTTGGATCGACTCCTCCAAGAGCAGTGTATAGAGCAAGTTTGCCTACAGGAATTC
lncRNA_MluLR1241	AAACCATTTAGAACACATGGTGTGAAGTCTGTTCTGTTGTTTATCACAGCCATAAACTGAATAAGCATCGAACACCCAACACAAGTCTTGCGTTGGCATCTGGGTCAGCTTTGTCTTCACAGTCTCGGCTGTTGAGCTCAAGTACGGTATGAACAGCTGCAGGCATCTGACTACAACCCCAACTATGTCAGTACTCTCAGAGAGCCGTAAGCTGAGGGAAAGAAGGAAATTATTCTG
lncRNA_MluLR1242	CCGCTCAACTTCGCGCCCACGCTCGAGGCCAAGGAGAAGGAGCTCGCCAACGGTGAGTAGTGGCAGTACCGTCTCAACAGTGACCGCTCGCACGGCTGCCGGCCGACCGGCCGGCCACTTCCGACGATCCTTCTCTGACGACGACTAATCATGCATCCGGTTATTGATTCTGCGTGCAGGGAGGCTGGCCATGCTGGCGTTCCTGGCCTTCCTGATCCAGCACAACGTCACCGGCAA
lncRNA_MluLR1243	CTCGTAAAAGGCCGCAAAAAATAGTCGCAAACGACGAAAACTACGCTTTAGCAGCTTAATAGCCTGCTTAGAGCCCTCTCTCCCTAGCCTCCGCTCTTAGGACGGGGATCAAGAGAGGTCAGACCCAAAAGAGATCGCGTGGAAGCCCTGCCTGGGGTTGAAGCGTTAAAACTTAATCAGGAGATCGGAAGAGCGTCGTGTAGGGAAAGAGTGTAGATCTCGGTGGTCGCCGTATCA
lncRNA_MluLR1244	AAGGGACAGGATCAACCAGAAGATGAAAACGCTGCAAAAGCTCGTCCCGAACTCGAATAAGGTGAGACGAACGATCGCGACTAATCTGACAACGGAGCCAGTATATGATGATCATGATCTGTATAAGCGGAAAATCCGACACGTTGCTGCCTTTGTTGCCGTGCCCTGAATGAAGCAGACAGACAAGGCGTCGATGCTGGACGAGGCGATCGACTACCTGAAGCAGCTGCAGGCGCA
lncRNA_MluLR1245	AATTGCCAGCAGAAGAATCAGGCACTTCAGACACCCAGTTGGATGTACCACAGCCTCACCGGTTTATTTCTTTCCACTTTCAAACACTCTTATGTGGTCAGATCAGTGTAGAGGAACGCAACAACAAGCAATCACGCTCTTTTATTATTCTAACACTTGACCATTGTGCTGCCACCAGTGTGGATCCAAACCATTCATACGAGGGACTGCTCAACAATGATCAAGTGTTTATTAGATC
lncRNA_MluLR1246	CCTGGCGCGGGCACTGACACTACCCACCGCCTACCGGAATCGGGAGAGTGGGAAGGGATGGGGAGGAGACGGAGGGGGAACGGGAAGGGGAACGGGAAGCGGCGGCGGTGTGCGGCGTAAGACTCACGCTCGCGGGCGCGCGGAGGTTTTGGGGGGAAAAGGGGGGCCGCGGCGCGCGGTTCTCTCGAGGCTGGCCGCTGGCGGGAGGACCCGCGGTGGAGTGGGAAGTAGTGGAGGC
lncRNA_MluLR1247	TGATGAACTGGAGTCAATTATCACAGTCATTGTGAGTTCGGATGCACGGTAACTCATTTGTTCTCACTAAGTTGCATTGGCATCGCAACTTGCAGCTTATCATGATAGCAGGCATGATTAATATATTACTTAACCTCAACAAAGTGTCTAAAAGATGATGCTTTCTACTCGGTGCAAAAGGCTATAACAATTTAAATAAACCAGGGACATGATCAGTGCGGGGTCTCCTATTTTGGTG
lncRNA_MluLR1248	GCTCCGGAGCCAGTTGAGGAGCGAGTCCCAGAGCCCCATGCCGCTCTCTCCGGCGACCGCGGGGAATCCGCTGCTGCTGCTGGGGCGCGGCGCGGGGAAGGGGACGAACTACGAAGCGACACGGGACCGGGCCGAGGTCGATGCTGTTGCTGTGGGCGGGGTGCGGCGCAGGGGTCCGGGAGACGACAGACGAGGCGGCTGCGCGGCTGGCTGGCTCAGGCTGGCCGTGGCGTGTGGC
lncRNA_MluLR1249	GCTAAACCATGCACCGAAGCTGCGGCAGCGACGCTTATGCGTTGTTGGGTAGGGGGGAAACGATGTGGGAAGGCCCAGACAGCCAGGATGTTGGCTTAGAAGCAGCCATCATTGAAAGAAAGCGTAATAGCTCACTGGTCGAGTCGGCCTGCGCGGAAGATGTAACGGGGCTAGACCATGCACCGAAGCTGCGGCAGCGACGCTTATGCGTTGTTGGGTAGGGGAGCGTTCTGGGAGC
lncRNA_MluLR1250	GGAATTGCTGCGCGTCTGGGAGGGAGGGCGACCGGAGGAGGATTTGCTAGAGATGGCAAGGCAATCGAGGCGGGACCGCGGGGAAGTTGCGCCGCTCCAGTCTCCAGTACCGCACGGCGTTCCCGTGGGCTGCCGCCTGCCGGATGTCCTGCTCTAGTGCTCGGTGCCTTCGGAGGGTCGTCCGGGTAAGGGAACTACCGTTGTGGGAGGGTTCTCTTGGTCATATTTTTTTTTTTTT
lncRNA_MluLR1251	TCTTTTGCGGGAGTCTTTAGAATGTACTCTCCTACATTCTTGCTGATGCTGGGCGTGAGGTGTAGTTTGGAACTGGAAGTGTAATTGTAATCAGAGCAGTGGTGGAGAAGGAAGCGGGTATTGTTTTGCAGTAACTGTCTAGTAAGCATGATGATGCTAGGAGATGGTTTTGTGGTAGGCAGCCTAGGAGGACCATTGTAACCTCTTGTGATTGTTATTTGCAGAAAATTCAACTACA
lncRNA_MluLR1252	AAAAATATTATTTCGTCCAAGTGTCTTGGAAAAAATTTATTTCGTCCAAGTGTCTTCTTCCAAGGTTACAACTATCATGATCTTGATACCTAATCTAGTCTAATTCCAGCACCAGCCCCCAACCCAACCGCCCTAAAACCTCCTAGGCATATATATAAACTGATAAACAAGAAAAGTGGGAGAGCCCCAACTCTTGCAGCTCTGGAGCTCACACCTCATTAACCAATCTTCTTTCTTC
lncRNA_MluLR1253	AGATTTATTTGAGTTTAGTAACAGCCCTTACTCCTTTACTCTCTCTCTACAATCCTTACCGTGTGGTTTTCAACAATACATATATATTCTGTATATAATTTATTGGCATGCAGTCATGCACGCACGGCGATGGATAGACTATATATAGTACTATTTCAATGTCATTCGACTATATAACGGAGTCGATATGGGACAGAGGCACGGCCGCCGTCGGCGTTAGCCGTAGCAGCGCATGGGT
lncRNA_MluLR1254	GGGGGCTTTCTTCTCCGTCCAGCCACATGATATGGATCATAGTGGGCGGTGCTTCTTTCTGTCATAGCCAAACTAATCATCGGAGGCCAGCGAGGAAGAAGGATTTCTTTGCGGGCAATTGAGAGTGATTTTCACCGTCGTCAGTCGTCATTGAGTCTGATTAGCAGCAGTCCAGTATGCTTTGGTTGGTGATTAGTCCGTGGTCAAACTAACTTTTAGGGGGAGGCAAATTATGTAA
lncRNA_MluLR1255	CACCACCCAACAGCGAAGCTGACGCACGTGATGACGCGCGCACCCAGCGGCCCCACGCTACCACTCCTCTCTCCTTGGCCCGGTGCAGGCAGGTGATGAACTGATGATGCGGCGTGCGCTACGGCGGGACGCGCGCCGAGGGTGCCTCTGGCTCCGGCTCCGCGTTCAGGTCGAGGTCGGCACGCGGCGACGGGGCAGCAGCAGCGGGGGCGGGGACGGGCTCGTCGGGCCGCGGCTG
lncRNA_MluLR1256	AGCTAGATTCGTCAAATTAAACCAGAGCGCGCGGGAGCAGCATAGATTTACATTGAGCTCAAAAGTAGCATATCACACATTGAACCAAATCAGAAGCCTATTTATACAGCAAAGCAGGTTCGATTGCGGCACGCACGCACGCACGCGACGCAGCATCAGAGAGATGGATCGGAGCTTGACCGCTTCACTTCTCGAAGTAGTCCTCGGTCCTGCCCTTGAATCCGATATGATCCATCTCT
lncRNA_MluLR1257	TCTCCTCTTGTCCTCACATACACCTGTGCAGCTGTGCTCACGACTCTCGCGTTACACCGGCCGGCCTCGTCTCCTCCCCCTAGGAGGCGTTAACGTTATATTCTCTTGAGCAAGAGCCTCGTCGTCTTCGTCTCCATTCCTGCTGCTGAGTGTCTTTGGCCAACGGAGAGGGAGCGGCGATCATGATGCAGGGGAGCTACGGCTGCGGCGGGGCGGCGTCACGGGACCCCAAGCCACGG
lncRNA_MluLR1258	TCCTATTTGACCCGAAACCGATCGATCTAGCCATGAGCAGGTTGAAGAGAGCTCTAACACGCCTTGGAGGACCGAACCCACGTATGTGGCAAAATACGGGGATGACTTGTGGCTAGGGGGGAAAGGCCAACCAAGATCGGATATAGCTGGTTTTCCGCGAAATCTATTTCAGTAGAGCGGATGATGTCGATGGCCCGAGGTAGAGCACTCAATGGGCTAGGGTGGCCCCCATTTCGCTT
lncRNA_MluLR1259	CTTCCCCCTTTACCTTCCTTCCCCGGCGACCGAAGCCGCCACCCCAGCCTCGCCATGGACTCTCTCCTCGCCAGCTACGCCTCTTCCGACGAAGACGCCGACGAGGCCCCACCTGCTCCTGCTCCTGCCCCTTCCCCCGCCCCCGCCGCCGCCTCCGGTGGCGGCGCAGGCGGACTCTTCTCCTCGCTCCCGCAACCCAAGTCCGCCCCCGCCCCGCTCTTCTCCTCCCTCCCGGCGCC
lncRNA_MluLR1260	GAACAGGAGCTGATGAAAATTTAGATCTCAAGCTGAGTATGACCGTTGGCAGCTTGGCGCTGTGCCAGGGATGCACGTTTTGGGTCAGGTGCTTTGCTGGAACTTTTGGATGCACACAAGTTGAGACAATGCTGCTGTGTGTGCTTCTCGTTTTTGTAATGTTCGTAAATAGGTTCTCTCCGTGTTGTCTGACTGCTACATTGTCGATATTTCTCACCGTCTGAATCGAATGTCTGAAT
lncRNA_MluLR1261	TTCTTGAAGAGCCCGGCAAGACTCAGGAGCGTCTCCTTGTACGCGGCCTTGTCCGTCCACTGCACACAGACACAGCATTTGTCAAGTTCGAATAAATCGGTTACAGTTCTGTTCTCAACAGGCTGTATAGTTCAAAGATGACTGATGAAGCGAGCTGGCTAGTGTCAGAAGAGCATACGGTGTTGATCGGGTCGAGTATTTCCGACGGCACGCCCTTGATCTCAGTGGGGATCTCCATG
lncRNA_MluLR1262	CCGACCCCGGGCGCCCCCGCCATGCCAGGCGCCACCGCTGCCCGCCCTTACTCTCTCTCTCCCCGCAATCAATTCCCAGCCGCAACCCTACCGCCGCTAACTCCGCCGGCTCGGCCCTGGTCCACGGGGACTAGGTGAGCGCGGGTAAGGCTTCCTGATGGCGGAGACGGATCTAGGCGGCGGCGGCGGTGAAGTGGAGGGGGCGAAGAGCGGTGGCTGCTGGCTGGCCCGATTTGGGA
lncRNA_MluLR1263	GGACGTCCTTGGCGCGAGCCTTCTGGAAAGCCTCGTCCCCCCAAGGGTACCAATCAACCTGCGCCAAGCAAAATTAACAGACGCGAGAGGCCGAGAGAGCTCGGTACTCGCTATCCTATCCACGGAATCGAATCCAGAGAGAGGATACACAGGAGAGCGCTCGGGAAGGAGACACTCCTCACCGGGTTGTGCGCGTGCTGCAGCAGGTAGGGGCTGTGCTCGGCGGCGAGGCGGTTCGG
lncRNA_MluLR1264	TCGTTAGGATGCCTCAGCTGCATACATCACTGCACTTCCACTTGACACCTATTTAAACGACTCGTCTCGCCGCTACCTTATCCTATTTCCATACTTCTGTCGCTCCATCCCCGTATGGGGGGAGAACCCGTCGCTGTCTCGGCTGTGCTACCGGAGGCTCTAGGGAAGTCGGAGGAGAGTGCACTCATCTTGGGGTGGGCTTACTACTTATATGCTTTCAGCAGTTATCCTCTCCACAC
lncRNA_MluLR1265	CGAGGGAAGCCGTGGCCTTGGAGCAGACGGCTTCAGCCTTCTCGTCGAGCTCGAGGAAGCCGTGGGCGAGGAACAGAGCACCATCATCGTCCTCCGCCTCTGCGACGTGCGCAGCACCGCCACGCCCACCACCGCGCCGTGCACCTCGATCACCTCCAACGCGGTTGCCTCCTCCGCGTTGGTTGCCACCGCCGCCGCCGCGGTCACCACCACCACGGCGCGGCTGGCGGCAGTCGCGC
lncRNA_MluLR1266	TGTCTCCAAGAACCACACGGCAGGCCTCCCTCTAGTCTAGGAGATCGATCTCTCGGTCGTAGTAAGCACAGCTCCACCAGTCCGATCCAGCAGCTGTAGCTGGAGCCTGAGGTGGAGAGATCGGATGCGTTGCTCTCGAGCTCCGATCGAGTACAGCGCGGAGGCAGGCACGTACAGGCAACGCCACGGGAGACAGAGAGGGAGAGAGGTGGGCGTCGTCAGGTAGGTCGTCGACGATC
lncRNA_MluLR1267	AACTGGTGGAAAAAATCGTGACCAGGTTCTTAAGGAGTTCTCAAGGGTGCTTGATGACCAGGTACCATTGAGCATATTTGCCCCCTACCCCACAGTTTAAACCATCAACACCGAAATGTCCATCTTCAGTTGCATGTTACTACCTTATTAACAGCGTTCACATAAGCTTCTTTCTTGTAGATTGAAAAGATTGTGCTATTTCTTCTGCAACAACAAGGTCATCTGGCTAGGAGGATCGA
lncRNA_MluLR1268	ATCTCCATCCAACGCCGCCGCTGCCCCGCTCGGACTCACCAGCAGACCCCCTCCGAGATCCCCTGCCCCCTGGAGATGGAAACGGCCCACGGCGCGGCGGAGCGGTTCCGGGATGGGGGCGGGGAGTAGAGAGCGACGGCGCAGTGGACGATTTCCTTCCGGAAATGGCGGAACTGGCAGAGAGGGTTGGGTGCCTGGGACAGCGCCTTCCCCACTCGAGCGATGCAAGGCTCGCTCTC
lncRNA_MluLR1269	GCCCCATTGGCTCACGCACGCACGAGCACGGCCGGTCGCCCGCACGCGCCACGCGCCCCGCGCCCCGCTTCGCACGTTTCCTTGGCAAAGCCTCGCTCCCGGTTTTTCCTCCACGCGCGGCTTCAAGCTCTCCTCGGTTGGTGCAGTTCGCAGCGGGCGGCCGGGACACGGCACTCCGCACACACACGCTTCATAGATTGCAGCTCGGCGCGTTGGAGGCAGGCAGGCAGGGATGGAGC
lncRNA_MluLR1270	TGTCATTTAGTTGTTCTTGCTAGGCAGTTACTTACATTGAGCACCTGTCCACGTACATCTATCTCCTGCGTGCTCTGAAGACCAGACTTCAGCTTGTTCAATTTTGCCTTGTTCTAGCTAGTACTAGTAGTTGAGAAGAAGGTTTCACAAGTGCAAGCAGACAGGAAAGAGCCAAAGAGTTGAGATAAGGTTCGAACAGATGGAGGATGTGGTGAAGTTCATCTTTGGAATTTCTGGAAA
lncRNA_MluLR1271	GTTCTTCCCCTCCTCCGTGCCGTCGCTGCGCGCCTACCCGCGGCTCCTCCTCGCGTTCCGCCGCCCCGCCGCGGCCGCCCAGGGCGCCGTGCTCGAAGAAGAGGAGGCAGAGGCCGACCAGCGGGGCCAGTACGACGACGACGACGACGACGACGGGTACGAGGGCGGGCGCGGCCCCCCGTTCACGGCCCCCACGCGGCCGCGCACCGGCAAGGCCGCACTACCGCTCAAGCGCGACCG
lncRNA_MluLR1272	TTAGCTTGGCTTAGGACTCCACAATGCACTGGTGCCTCTGGAGGTCTCCTTTGGACATGGCTAAACCACCTCAACTGATGTTGGACAAGTTTTTTTTCAATTGGTGCTACCTCTAGGCGATCACGTATATCATCGTTCCGAACTCGATCCATTCTTGTGTGACCGCAAATCCATCGCAGCATACGCATTTCTGCAACACTCAGTTGTTGAACATGTCAAATCTTTGTAGGCCAACATTCT
lncRNA_MluLR1273	AAAACCCCAGCACGGTCCGCCTGCGCGCCGCGGTGCAGTGCCGACGCGCGGGCACGCAGCCAAATCGTACCGAGCCTTGGGGTGGTGGCGATGGCGAAGACAAGCAGAGGCGGCGGGAGACGAGATGCGCCTGCGTGCCGTCGCACTCGCACGCTCCTCTCTTCCCCCGGGTCGGCGCGGCCGAGGCGGAGATCCCCTGTTTCCCCCTTTTGCGAAATCGCGTGTGCTTTTTTGTTCGGG
lncRNA_MluLR1274	GGCCGCATGCTCACCGGAAAGTGAATGAGATAAAGGTCCACGTACTCCATCTGCAGATTCCTGACGAATTGAACCATGCATGTGCAAAGAAATCGTCCTTTTTTTGTTCTTATGATGAAGAAGAACCAACCAAATAGCTAGAGTGACGATGATGAGTTGTGTTGCAATGCAAGAACCAACCGGAGTGACTTGTGGAGCGCCGGCAGAACACGGCCGGGGTGCGCGTCGGTGACCGCGAGC
lncRNA_MluLR1275	ACATATGCCAGAAGCGCAATGATCAGAATGGGCGCGCTGAAGGTCAGGAAAATACCCCCTGCAAGAATTTAGGAACACAAGAAGAAAAGGGGAAAGAACCCCAGTTACTTACTCTAACCTGCTTTAATTTCAGAGTGAGGTGAAAAGGAGGAGAAGAGCAGAATTTCTCGTCGAGACCGTACCGGCCATGCCGAACATGGACTCCCTGGTGAGCCCGACCCACTTCTTGAACACTGCCTG
lncRNA_MluLR1276	ACCTTCCGGGCATGAAACCAAATTGGTTTGTTGATATCTGCGTCGTTCCTCGCAGGTGCTGATCGATGACTCTCTCCCATAACTTCATAGTGTGGCTCATCAACTTAATTTCCAGATAATTAGTACAACTTTGGATATCTCCCTTGTTCTTGTAGATTGGTACCACTATGCTTCTTTTCCACTCCTCAAGCATCTTGTTCGATCGAAAGATATTGTTGAACATCTTGGTTAGCCATACTA
lncRNA_MluLR1277	GAGTTCTCAAGGAAGAAGCTGGATGCCACTGCCCAAGAGCTGTCGGAGGAGAAGTCGCTTGCTTACTCATGCCTCGAGTAAATTCTACCATACCCCTGAGAGCAATTGCTACCCCTATGTTTTGAATAAAAGAAACTCAATCTCCATTCATAGATTCTCACTCAGGGCTGCTGCACGTCGCAGTGCAGGCGTGTGTTGCTGGCGTCGCCCAGCGTGTATGAAGCTTGTAGCTCCTTTTTT
lncRNA_MluLR1278	TGCTGAACTGCTACAAAGTGCCAAGCGCTCCTCTTTCCGCGTACACACAAAAACAAATGACCGTGTTCGTTTGAACTTATGAGTCTAGCTTATCAATCACGGTATAGTAACTTACATGTACACTTGTACAGCGGACATGGCGTCTCTGACGACACAGAAAACCGCACGGTATAGTAACTTACATGTACACTTGTACAGCGGACATGGCGTCTCCGACGACACAGAAAACCGGACGCGTTT
lncRNA_MluLR1279	CACACATTGCAACAAGCAGTTGGTCTTTCGTTCTTGTGGCCATTTGCTTGCTAGCTAGCTACCTCCTGCATTGCAGATACACACATACTCGCATAGAGAGAGAGGCAGAGCAGAGAAATGGAGATGTGCTTGGATGAGAAGTGGAAGCTATCGAGCAGCTCAAAGAAGGGGAGCCGGACGTCGGCGGCGGTGGCGCCGGCGACCAGCGAGGCGAGCCCGAGGGGCCTCAAGGGCCGCACA
lncRNA_MluLR1280	ACCTTCCTGCCGTGGGCCTCGGCGGCGTAGGTGTACTTGCGGCGCGGTGCGGCGGGGGTGAGGGCGAGCGCGCGCTCGAGGGCGGAGACGCGGTGGCCGAGCGCGTCGAGGAGGAAGGGGTCGAAGTCGAAGGCCGGGCACCGGGGCGCGGCGGCGTGAGGCGGCAGGAGGAGGTCGATGTCGAAGGTGTCGATCAGGGAGGGGGAGGTGAAGCCGAGCGGGCAGGAGGTCGGGTAGAAG
lncRNA_MluLR1281	ATGTAGCCGCACTTGGGCACCATCACCGCCTTGTGGAGAGGAAAGACGGAGTCGGCGATTCTGACGGTGAGGTCGGCAGCGACCTCCTGGGACGACACCCACTGGCCGGTAATCCTGTCCATGGAGGAAGCTGCCATGCTAGCTAGCTATGCAGGGTTGCACTGCACGCAAGGATCAGAGCCAGAGCTGTGTAGTGCAAGCTCCAATCGAGCCGCTGACTGCTGAGCAGGCAGGGCACAG
lncRNA_MluLR1282	CAGCAGGACGCAGATGCCGCTGGTGGGCACAAGCAGCTTGGGACGGTGTTCGAGCCCAAGCTCGAGGCCACCAAGAAGCAGGCCATGATGACAAGGTCGCCGCTCCTGCACGCGAATCCCGTCGCGCTCACGCGCTCGGTGGCATTCCAGGAGGGCTCTTGATTCTTCAAGTTGAAGGGCATCGATCCATCAGCTAGCAGCAGCAGGAATTTTCTCATGCAGCCTTCCCATCTGAACATG
lncRNA_MluLR1283	GTGTAGTTGCCGGTGTTCCCGCAGACCTGCCACGGTTGCGCGGCGGCCCGCGGCGAGAAGAGGAGGAGGAGGAGGAGGAGGGAAGCGACGGCGAGGAAAAGGTGGTGGCCCGTGGCGAGGCGCGGGGAGGCGCCGCGAACCAACGTGGCCGTGGCCGCGGCCATGGCGCTGCGGCTGCCCGTGCGTGGCGAGAAGTGATCGAGGAGGGTAGTGCTGTGCCTGTGCGTCGCAGTCGTTACTC
lncRNA_MluLR1284	AATTCCGCTTTTCTTTTTGAAACAGAATTTAATCATTCTATTCCCGCTGTGATACAATAGAACATTTAGATTCTTTAATTCATCACCTGAGGTGCCTACAAACAGTCCAGGTGTGCATCAAATGATCAAATGCCATGCGGCCTGAGCCCCCATATCTACTCGTTGGGATCAAGGAATCCAACAAGGCACTTCTCCAAGAGGAACTCTGCATTTACCCAAGCATGGTATTTATTGAACAAAG
lncRNA_MluLR1285	AGTCAAAACATTTTATATAATTTGGAATGAACGGAGTATTAATTATGTACATGGCATTATATTTACACCATGCATGTGAAGGCTTACAAACTAGGTCGTCATATATATGCATGGTGATGCATGCCACACATGTGTGCACGACTCTATCTCATCCAAATCATCACATATATATAGACACGTCACACACACACACACACACGCATGCAGTAGTAGTACACACGCGCGCTCTATCTCTCACGAA
lncRNA_MluLR1286	CATCGAGATCCAGTCGCTGCCTGTGGCGTTGACCCATCCTCTCGTTTTCTCTTCCTCCCGTTCGGCTGCTGTGCCCACTATCTCGCTCGTGGCCTTCTTTTCCTCGCGGCGACGACTGGGTGGGGCGAGTGGCGCCGCCCTCTGCTAGGTCTTCATCAGTCCTTCGCCGGCGATTAGCACCCACCAGGCTATGCACTCATGAAGACAGAGATAGAAGAGGTAAGCATTGGACAGTTCTGGA
lncRNA_MluLR1287	CTCGAACCACCTCCGCCTCACCACCTCTTCCTCTTCCCCAGTAGCCGCCGCCGCCGCCGCCGCCACCACCATCCACTGCGGCAGCCAAACCGCGTGAGGCCTTCCACGCCGCTCAACCCCGCAGCATCCGCTGCCACCGCCGCTCACCTTCCGGGCGCTCCCGGCTCCAACTACTGCAATCATGAGGCAGCCCACCAGCGCGGGCGGCGACGCTGGGTTCGTGCGCGCGGACCAGATCGAC
lncRNA_MluLR1288	ATTTCTTGGAGAATCACTCGCCGCACCATACGGCACGCAGCGAGAAATCCGCGACGAACGAGAAGGGGAATCGATCCCCTAGTCTCCACTGCACGGCGATCAGGGTGCAGATTGGTGAACGAGGAGGTCGGCGGCGATGACGCCCAGAAGCAAGCCGATCCTACGCGGCAGCGTGCAGGCCTCCGAGGCTGGGGGCCGGCTTCGACGGCGCGGACGTGTGCACGGGCGCGGCGCTGAAGAA
lncRNA_MluLR1289	GGGACGGAGATGGCGACGGAGAGCGCGCGGGGCCCGCAGCGCGGGCGCGGGAGGAAGGAGGAGGAGGGCGCGGGGGAGGCGGCGGAGAGTGCGGCGCCGGGGAGCGGCCTGGAGAGGAGCGGGGACGGGACGCACAGGAAGGCCGCCGGGAGCGCCGGCTCGGTGGTCGGTGCGGGCATCGCGGCGAGGAGAGGTCAGTCTCGTGGTCGTGGCATTCGAGTGCGGAGGGGCGCGGTGGTGG
lncRNA_MluLR1290	GACAGAGGACACCTTCATTGCTGACCTCTCAGTTGGCCTGGCTACGGTACGCTGTCAACTGCGCTGTCAACTGGCGAACATACACTTAAAGATACTGTCGAATTGAACATCTTCGGTGCTGACCTGGTTTCCATGACTTCGTTTCAGGGCCAAATCAAGACAGGAGCTCCCTGCCGGTCCGAGCGCCTGGCCAAATACAACCAGGTAAGCGTGCGCACCTGCGCAAGGCTTCTTCGTTTTC
lncRNA_MluLR1291	GGAACTTGGTCCGCCCCGCCGGCCGCTTCGGCGGCGACGTCCACACGGTCTGGTGCTCCGACGAGGTCGAGGGCGAGGCTGAAGCCCAGCTGCTCGCCGAGCCCGACGACTCGGCGCTCATCTCCTTCTTGATCGGGCACATCTTGCTCTGGATCGCCTGTGGAACGATTGCTTAGCTAGCTCTCGAGTGGATGTTGTTGTGGTGACTGGTAATCTCTGCAGCTGCTTGAATTGTGTTCGA
lncRNA_MluLR1292	ATGCCGCGTGTATGAAGAAGGCCTTCGGGTTGTAAAGTACTTTCAGCGGGGAGGAAGGAAGTAAAGTTAATACCTTTGCTCATTGACGTTACCCGCAGAAGAAGCACCGGCTAACTCCTTGCCAGCAGCCGCGGTAATACGGAGGGTGCAAGCGTTAATCGGAATTACTGGGCGTAAAACGCACAGATCGGAAGAGCGTCGTGTAGGGAAAGAGTGTAGATCTCGGTGGTCGCCGTATCAT
lncRNA_MluLR1293	CGCAAGGAAATCAAGCTTTGGAATACTTTCTCCGGCCAGTACACAAGCTCATCGCAGCTACCAATTGTCAGATGCTGCAGCTGCCCATAGCAAACCCACAGTGCTAGTGCACATGGTTGGAAGAATAAACTGCAGCTGTATAGTTTCATATCTACCACAGATGACGGATGGTCCCATTCCTCATCATCATCCAGCTTGACGCCCTTCAAAGACAAGCTGGACAGTGACGTCGTATTTCTGA
lncRNA_MluLR1294	GTGGAGCCAAAAGAGTAGAATACCCATTGAAAAAGAAACCTGGCAGATTCTTCGCGAGGCAGGAGCCTACGTCCGGCGGCGGGTGGTGGTGGTGCAGCGCCGCCATAGTGGGCGCGGATCCCGCGGCGCGGCGGAGCAGCGACGCGGTGCGCGCGAGGGCCCGCATCGGGTAGGGAGAGAGGAGGCACGCGGCGGCTGGAGTTGCGCCGGCGGAAGAGAGCGCGGAGGCACGGACACCGAT
lncRNA_MluLR1295	CCCCCCCCGCCCCGCCGCTGCCGCGGCCTCCGCCTCCTCCGGCGTGACCCCCGCGGTGCCCCGGTCCGCCTCCTTCGCCCGCCCGGCGCGGGGGCTCCCCTCCCTCCGCCTGGCCCCTCCCCTCCGCCGCGGGGACCTCACCAGGCCCCGTGCAGCCGAGGCCGCGGCGGAGAGCTACGCGACCGCGCTGTCGGAGGTGGCCGTCGAGAACGGCACCCTCGAGCAGACGGTCTCCGACCTG
lncRNA_MluLR1296	GTCAGGGAGAACTCATCTCGGGGCAAGTTTCGTGCTTAGATGCTTTCAGCACTTATCTCGTCCGCATTTAGCTACCGGGCAGTGCCATTGGCATGACAACCCGAACACCAGTGATGCGTGCACTCCGGTCCTCTCGTACTAGGAGCAGCCCCCCTCAGTTCTCCAGCGCCCACGGCAGACAGGGACCGAACTGTCTCACGACGTTCTAAACCCAGCTCGCGTACCACTTTAAATGGCGACG
lncRNA_MluLR1297	GATCGTGCCCACCACCCCTTGCCATGGATTCGAACCTCTCCTAACGCCGTCATCGCCCAAGGTAGCAGCAATGCTTTCTTCCCATATCTCACTGCCCCCCACTAAATTTTTGTGATGTCTATTTTTTACTCATTCGGTGTGATTTCTGTGATCTAAATTCTCGACTGGTTATCCAATGCACAAGAACCGGAGCATCTCGCCGGACGGGAAGCTGAACGAGGAAATCCTTCGGCAGCTGGGG
lncRNA_MluLR1298	TCCGACAGAATAGCTGTGGAATCTGTGTTCAAGGATGCCATTAGCAAGCATTCAAGACTTATAAACTTCAACCTACGAATTGTGGGTTTGTTTGACGAAGAGTGGCATAAAAAAAGTGAGCTAGACGAGGTAGCTGCAGTTGTTGAAGAAGTGTCGCAATCCAACGATGCAAGTTCAACACGAAAACAAGTCTTCAGCGTGCCGTTCCAGGCGATCGAGGATAAGCGAACGAGGTGGCCGCA
lncRNA_MluLR1299	GATTCCGGAACCAGGATGTGGATCTTTGACGGCAACGTAAATGAAGTTGGAGACGCTGGCAAGGGCCCTGGGAAGAGTTCTCTTTTCTCCTTAACCGCTTACGACCCTGAAATCGGATTATCCGGAGCTAGGGTTATATGGCGGGTAGAGCACAGCACTTGTGTTGTGTCCGGTGCGTCCTTGACAGTCCTTGAAAATCCGACGGAACTTATAAGTCTCACGCCTGGTCGTACTCATAACCG
lncRNA_MluLR1300	TGGGGGTAGAATTCCAGGTGTAGCGGTGAAATGCGTAGAGATCTGGAGGAATACCGGTGGGCTACCAGGGTATCTAATCCTGTTTGCTCCCCACGCTTTCGCACCTGAGCGTCAGTCTTCATCCAGGGGGCCGCCTTCGCCACCGGTATTCCTCCAGATCTCTACGCATTTCACCGCTACGCCTGGAATTCTACCCCCCTCTACGAGACTCAAGCTTGCCAGTATCAGATGCAGTTCCCACG
lncRNA_MluLR1301	GCGACCAACTACCGCCTTACGCTAAAGCGAGTAAGGCGTAAGGCGAGGCGACGCCTTACGGTCATCCAACAGTAGTATAGACTAGAGAACTGGAAGCATGTCATACCTTGGTGTTGTCCTCTCCTGTGCAGCCCGCAGCCCCAAGTGTGCATCCAACAATACAGAGCAGGAGCAGAGTACCTGGCTCGAGGGAAGACTAGAGGCGGCGGCTCGGGTCCTGCTCCTGCTCGAGGGAAGACTGG
lncRNA_MluLR1302	TTCGCGCTCCCGCTCGATCCGCTCTCCACCTCCCCATCCGCCGCCGCCTCCGCGGAGCTCCTCCTCACAGACGGCGCCTCCGTCAACTACAATGGCAACTTCGCGCCCTCCTCCTCCTCGAGGTCGTCGCCCTCCCTCCTCTTCGTCTCCGAGCGCAACGGCTCGCTCAACCTCTACCTCCCCCCGGTCCCCACCTCCGCCTCCGCCGCCCGCCGCCGCGAGGCGCTGGAGGAAACGGACGA
lncRNA_MluLR1303	CCGGCGCAGGCTCCTCTGTCGTGACAGCAGCAGCAGTCTTCTCCTCTGCACAAACACCACCCCAAGTCGTCTTGAGCTTCTCGATTACTTCATTTCATGGCCACAAATCGCGCACGCCAAGAACAGATGAACAGAAGAGAAAGCATGGCATGGAGAAGAATCAAATCAAATCAAATCCCTGACCTTGCGCAGCCATGTCGACGGCGGCGGGGAAGAAGGAGGCGCTGGCGATGAACTGAGCG
lncRNA_MluLR1304	ATACCTTTTAATTTCATCTCAAACCTTATTGCCCAAGAGTACATTGCAACAGTATCTACTGTAGGTTTCGTGCTTTTTTTCTGTTTTCCTAACTCTCTAGTTTCACACCTTTAAGGTCTAAGAATATAGGTACAATAATACCTGACTAGCTTAGCAAGAGCTCATGTTTCGAGTATCAGTCCTCTTTATCTCTGATAAACCTTCTCGGTAGTCTACTGATCACATTCTCATCAACTATCTTG
lncRNA_MluLR1305	CATTTCTCTCCCCGCCCACCTCTCCCGTCCTCCCGTTCCCGTCACGCACACAGACTCTTTCTCTCTCCTCTCTTCTCGTCCTCTCTCTCTCGTCTGATCTGCATCTGCTTTTCTTCCCCTCCCCCCTTGTCTCCTGTCCCTTCTGGCGTGCGCAATGATTTGATTTTTCTCGGGGAGGAGGCGGAGTCCGAGCAGGAGTGGTGCGCGGGAGGAAGGAGATCCTGATCTGTTCTTGGAGTGGG
lncRNA_MluLR1306	GAGTAAAGAATACCAGAGGACATGCCCACATCAACACACCAGACTTTGCCATCACATTTACTGATAACAAAAAATAGTAGTCAACGATTAAGTTATCCATCAGTTTAATTGGTATCTCATAAATCTCCATTAAGATACTTATTAAATCAAATCACCGATTGAGATTAAGAGAAACAGATACCAGTTCACTCCATGCATCTGGGGTGTGTGCCCTACTACCATCCCTTTGGCTCCTACAGCTT
lncRNA_MluLR1307	GTCCCAGTCTGGGTTTCGCCTGCGGCACTGGCATTGTTCTCTCCTGCTCCGCTCCCCCACGCGTGCTCTCTCTCTCGTGGCGACGACTGGGCGGCCGCCGCCGCCGGCCTACGCCACCATCAGGCCATCGCCGGCGACAAACACCACCACCAGCCACAAAAGCTTCAGTTGTGACAGTGCCGGTACCATTCTGCCAACAAGTTCCTTTGCCACAAAAAGATAACACTCACATCTCTCATGGC
lncRNA_MluLR1308	TCTTGTCCCTGATGTTTGACGACATCTTATGAAGAGAGCAGCCCAAAAGGAGAGTGGAGAAGGCAGCTCTTGCTACCAGCAAATAGGCCTTACAACAAGCACAAGGTGCTGCCGCAGTTGTAACGAGTCGCTGATTTGCCATCGGGAGATGGTGACATTGCTCCGGGATAATGGGGAGATGAGTTGTGGATATGGATGTTTCGTAGTATGCATCGTCATTGCATGAATAATAATAGAGTATA
lncRNA_MluLR1309	AACAATCAATTATTTGTAATTCTCAATCCCCAGGTCGAAGGATTGCATCGGATACTACTTGTAGAAGCAACCGAAGGTGTGATGGTTGATGATCCAATTATTTACAAACGGACGCATACACAACTTGCATTGGCAGTACATATTATTTGCAGTATACGTAGTGATCTGTCAAACTGAAGCATTGATCAGTGCTTGTGCTGCTTGGGCTTCTTTACTATCATCACGGTGCAGTGCGCGTGATG
lncRNA_MluLR1310	CCCCCCCCCCTGCTGCCTCCCGTAGGAGTCTGGACCGTGTCTCAGTTCCAGTGTGGCTGGGCATCCTCTCAGACCAGCTAGGGATCGTCGCCTAGGTGAGCCGTTACCCCACCTACTAGCCAATCCCATCTGGGCACATCCGATGGCAAGAGGCCCTAAGGTCCCCCTCTTTGGTCTTGCAACGTTATGCGGTATTAGCTACCGTTTCCAGTAGTTATCCCCCTCCATCAGGCAGTTTCCGA
lncRNA_MluLR1311	AAAAAAACACCCGATCAGCAAGGACGGCTTTTAGCTGCACGGCAGTATAGAGTTACATGATGGGTCCCAAGTACTTGTTACTCGGCGCTTGCTGCCTGCTAGCACTTGCACTTGCCAGCCAGCGCCCGGTGGTGGTGTTTGCTCGTGACGTGCCGATGCATAATTCCACTGGCCATGTCCCGCTTACTAGCAACGACAATGCTGGCCGTGGTGTGGATGCCGTCGGCCTTCCCGGAGCCACA
lncRNA_MluLR1312	GGAGCAGGCCGAGCAGCGCCTCGCCATCTTCGGGCCCAACAAGCTGGAGGAGAAGCAGGTGAGGGAATCCGAATCCGCCGCCTTGGCTCGGCTCATGCGTTTGTGTTCCTGTTCATTCATCAGTCTAGCGTGACGCGAAGCTTACATGATGGATGTGTGTATGTGTGTGTCTGTCTGTGTGACTGCAGGAGAGCAAGATCTTCAAGTTCTTGGGATTCATGTGGAACCCGCTGTCCTGGGTCA
lncRNA_MluLR1313	ACGCACTTTAACTCTTAATAAAAGTAATTGCATTGTTTAATTAATTTCGTGTACAAGGTATTTCTGTAAACAAATAGGAGAGGTATCAACAAGGTACAGCCCTGGTTGAGTTACAAGTTTCATCTGGGTACAACATCAGACTGATGACACTGCTACAGTGGAGACCAAACGCAAGAATGAATTAACTTCTTTCCACTTCTCTTCCCAGCTGCTTCAAACTGGCATTCTATGATATGTGTGTGT
lncRNA_MluLR1314	AGCAGACAAACAAAAGGGTATTGCTCCTCTTATCCCACGGATTCTATCCCGTCGGGAGGGGTGGATTGTGCCGAGATAAGAGCTCCGCACGCCGCTGCAGGTTACTGGCCTCCGGTGCGCTCGGCCTTCGGTGCCCTCAGCCCGGAGACGCGCTCGCCTTCCACACGTCGGACCGCCGGAGCCCGCGCCCCTTCAACTTCTGGGGCCACCGGAGCCGCGCTCCTCGCCGGTCGGCTCCTTGCA
lncRNA_MluLR1315	AAGCTACAGTCTCGGAAAGAAATGAAGCATACGATACAACAGCAGTCAACAGCAAAGCAGCAGCTACAGATTATCACAAGGAAGCTGCTGAAATAGATTCAGCCCCCCACGCATTTCGGGGGCCTGTTTCAGAGTTAACAAGGCACCAGCACCTGGTGCCGAATGGCGTCCCTGGAAAACTTGAGGACAGAGTCAGCTTCTTGGACGAACACACTGACAATCAGTGTCTTCGATTATTCGATA
lncRNA_MluLR1316	GCGCGCCTTTCCAGACGCTTCCACTAACACACACACTGATTCAGGCTCTGGGCCCCCCCCCGTTCGCTCGCCGCTACTGGGGGAATCTCGGTTGATTTCTTTTCCTCGGGGTACTTCGATGTTTCAGTTCCCCCGGTTCGCCTCATTAACCTATGGATTCAGTTAATGATAGTGTGCCGAAACACACTGGGTTTCCCCATTCGGAAATCGCCGGTTATAACGGTTCATATCACCTTTCCAGAC
lncRNA_MluLR1317	GGTTCCATCAAGCTGTTGGACCATGAAGTTGTCAATCTCAACCTGCTCAGTGGGGTCCTGAAACATAATTCACCACAGTAAGATAGCTATCATGTGTTTTGGGTATCACATCATAGAAAAGTAGAATTAGAATTGAGATATACCACATCAATGAAATCATGTAACTTTAGAATTGAGATACATACCTTTCCAACAATTGCTGGTCCAATAATGCTATTTACATTGCTCACAGCCTTAAGAACA
lncRNA_MluLR1318	GCGAGGCTTTTGCCTACAAAACAACACACCACGCCGCCGCCGCCGCCGCTCGCCGCCCACTTCTCTCCCACCTCCCCTCCACTCCACTCTTTGCTTCTCGCGTAGGGGTTAGAATAGAATCCCATGGCGCTGTCGTCAGAGATCCGCTTCGGCCACCAGATCCCCCTGTCCCACTCAGACACCGACTCCTACGAGGAGGAGGAAGAGGAAGAGGAAGAGGAAGAGGAGGAGGAAGAGGAAGAG
lncRNA_MluLR1319	GGTGGAGGAGGAAGAAGAGGAGGAGGAGGAGGAAGAGAACGACAAGCAGATGAAGGAGGCCGACGACAACATTGGCAATCAAGCCAAGGAAGATAAAGAGGGCGGTGAGGATAACAAGCGCAAGCGGGATGCCGACGAAGAGGCGGTCAGAAGAACACTGTGAAGCTTTGCGAGGGTCTTGGGCTTGCAGACAGGGCCACAGATTTAATTGACTATATGATTGGAAATGGGCAGCATCTCAAA
lncRNA_MluLR1320	GGGCATCAACCCGGCCAGGAGCCTCGGCGCCGCCGTCGTGCACGCAGCATGGAAAGACCATGTGATTGAGATCTCTATAACCACACTCTTAATTAATTACTGTGTTATTTATTCGTGAGCTACCAGTCGTCGAAGATTCGGAATTGACATGGCATATGTGTACGGGTGCAGTGGATCTTCTGGGTTGGGCCGCTGATCGGGGCGACGGTGGCGGCGTTGTACCACAAGCTCGTGCTGCGCGGG
lncRNA_MluLR1321	CCATGAGCAGCTGTCCTTCCAGGGTTCACAAGTCTGGTGCCTTCTTCTGTCCCTCCGATGGAGATTATCTGCATGTCGTGGTCGTGTCCTGATCGAGTCTGTCGTTGAGTCCCTTATGTTTCTCTTCAAGAAATGCGAGTCCTATGTCAGTCTGGTTGTGTTTGTGAACATTTCTGCTGCTACGCAGCAGTTTGGTTGGAACTGTGCAATGAAATAATTGAACCCTGGTTTCTGGTTATATGT
lncRNA_MluLR1322	AGGGGTCCCTTATCACAAAATCTGAATTGATATACTTACACAGACTAAGTATACACAATGATAACTGGGCAGCAATTTGAGGTAATTACAGGTAAAACTGAAGCCTGACGTTTCTATATGGCGTCGTCCTAGTAGAAATCATATAAGATCACATTGCAGCTACCACATGACGTCCTAAAATGAGGGGAAAAAATAGTATAGTTGGTGACACCACTGTATCTACGTACACTTCGAATGCTTTTC
lncRNA_MluLR1323	CCTACTGGAACGAGTTCCAGTGGGACGGTGGGACGATAGGAAACTGAAGGCGGCTAAAGGATCATTTGACGCGAGTATCGACTGTGGAATAACCTTCTTTGATACCGCTGAAGTGTATGGAGCAGGGGTAAGAACACAGAGAAGCTTCATGCCTTATCACCGGTCATCCGCTTCATTACAAGTGAAGGGCGGGCCTGGTGCAAGCGGTAGAGTCTTACCGCATGTGACCGGAAGGTCCCGGGT
lncRNA_MluLR1324	TCGGGCGCCGCGGCAGAAAACGCCGGGCCCGCGTAGACGGCCGCGTTGGCTGCGGCGGCGGCGGGGGCGGCCACCATCTTCTTCATCGGCACCACGGCTGGCGCCTGCGGCCCGATCCGGCCAGTGGAGCAGAGAACGCGCTGGTCAACCGCTGCCGCCGGCGCGGCTTGCGCCACGGTGGGCGCTGGTACCACCGGCGCGGGAGCGGGGGCGGGCGGCTCCTCGCCGCGCTTGAGGATCCGG
lncRNA_MluLR1325	GGATATACTTGGCCAGATTTCGGAGTTCTACGATGAGCTGAAGCGGATGGTTGGAGGCGGCCGGCCTGTCACAGACACACAGGAGGAATACAGCTCAAACCCAATGTAAACCTCTCCTCATCGAAGGAATGCTGGAATTCAATTGTCGGGTTGTCTCTATGAGGCTCTTGACAGTTTCATTCGTGTACGAATCCGAGCGATTTGATGGAGAAGGTATCTCCTGATGCCAGCGTCAGCAATCCA
lncRNA_MluLR1326	AAATACCCCTCCCTTAAACCCTCCGCCGTCCCGCCGCCGGCCCGCCGCTGCGGCCGTCTTCTCTTCCGCCGCAGCCATGCGCCGCTTCCTCCAAGCCCTCCGCCCGCTCCAAACCCTATCCCTCAACCCTGCTCCCGGTATCCCCACCCCTCTCCGCCTCCTCTCCACCTCCTCGGCGGCCGCGTCCTCGGACTCTGACTCCGCCGCTGCCCCCGCCGAGTCCCCGGCCCCCGCTGCCGATGCC
lncRNA_MluLR1327	CGCATCAATTACAGATAACATTGATATGGGCAGTAGGGGCAAACGCCATGCAAGTTACACGTGCAGGCGAGACGTGACGCTGGCACACATTTGTTGACCTCAATTGTGGACACGCATAGCACAGGCAAATTACATTTTTGCACTTCGGCGTTCAGTGACGCTGACACATATTTGTGTTCACCTGTCAATTGTGGACACGCGTAGCACAGGCAAATTACATTATTCTTGCACCTCAGCGTTCAGT
lncRNA_MluLR1328	GATCATAGAGAGACTCAACGGTCATGTGCCAAAGTGTTCTGTTTTGGGCCTATCATTCCGTGTGTGTTTCGCGTGGATACATAGGTTGTACGAATGTGAAGGACGTAGCTAATGATGGACTTGAGTAAGGATTACCGGTGCTGGGGCAGGTTTGTCTGATCAAGCCTGTGGTGGCCTGACCCAAATGTAGTTGCTAGAACAAGCTCATATTTTGGGATGTTCTGTGTTGTTTGGCTTTGGCACT
lncRNA_MluLR1329	AACTGTGGTAGCAAAAAATTATCGTAGGCATACTACTGTACATATACACAAAGGACGACGACGACGATGGATGAAACATGGACCGGACGGCCGGTACGTCGACTGGGCGCGGCCTGCGCGTGCATGGTTGCCGCCTTGCCGGCGTTCTCGATCGATCAGTCGTCGCGAGTGGTGGCGATGTGTGCGACGTGGAACTGCGGCGTGTAGCGCTGCGCCCTGGCGGAGGGCTCCTCCTGCGGCGGCT
lncRNA_MluLR1330	AAAGTGTTGGCTATCATCAGGTCAAAAGCTACCGCGAAGTCCAGAACTTCCTCCCCCTCCTAATTCCTACTACCATACCCAAAACCTCCATGAACTGCCTCGAAACCTGTGCTTGCAGTGCCTACATGCCCATTAAGATCTCCTTCTATAAAAAGCTTCTCACTACTAGGTACAGTTCTAATCAGGCCATCTAAGTCTTCCCAGAACTGTCTCTTAGCACTCTCGTCGAGGCTTACTTGGGGGG
lncRNA_MluLR1331	CTTGTAGCTCTCACGGAGCTACTTCTTCCCGGGACCTCATCCATGGCGGCCTCCAATCAGAGGCACAGGACGCAACCTTACAAGAGGAAGAGTCCAAGAGACAAAAAAAAAGTTCGCAGAGATTAAAAGGCCACCGCAGAACTTCTCGGGAGGACGGAGGGAGAGAACTTGGTGTAGTGTATGCAGTTAAACGAGGGCAAGTGCTACTTGCAGTTCGCTCGAAGGTGAAGCCTATCCTGCTTGG
lncRNA_MluLR1332	CGGTTCCGCGTCATCCTCCTCCGCCGGCTGGTCCCGTCGTCGTCCTCCCGACGCCGCGGCCTCCCGGCGTGCTGGTGCTGCGGCGACATGCTGCACTGCCGCTGCAGCTGCCGCGCGAGCATGGCGGCGCAGATGCCGCCACCGCCGCCGCCGCCGCCGAACCTTGTCTTGGACGAGCCGCTGCCGGTGCAGCAGCTGGGCATGGGCTCCGCCTCGTCGGCACCTGAGGCGTAATGCAGAGGAG
lncRNA_MluLR1333	CATTTTTGCCGTGTTCTCCATGGCGGGATGGATTATTTTCTATCTGAGCTTGCTCTTCTAAGTATGTCACACCTTGCTACCACAACAATCTGGAATTTGTGCTCGCATTCCCGCCTGTCAGATGTAACTGCAATTTCTTGCTAGATAATATTACTTGATCTGATTCCAATCAGTTGATTGCAGATACCTTGCTGCACAGGAATATCTTTGAGATCAAATATGGTCCAAAATATTGACAAAGAAA
lncRNA_MluLR1334	TCATCACCGGCGTCCGCGTGGGCGACGTCGAGAGCCTGAGCCACCACGTCCCCGGCAGTGACGGCGTCAGCCCCAGCCCAAGCAACAGCAGCGGCAATGGGAGCAGCAGCGTTCCCTGCTGCAGCTCCGGCAACCCGATGACGACGACCATGCCCGACAATGTGCGGCCCTCATCGTCGTCGGTCCGCGCGGCGGCAGCGACGACGACAGAGGGGTTGGGCGGGCAGCAGTGGCTGTGGAGTGA
lncRNA_MluLR1335	TAACAAGCATAGCAAGCAGCACAGAGCGCACAAAATTGACACAATCCAGCCATTAGGTTGGGTTCTAGACACGTCACAGTTCTAAATGATATTTCTGACGCGTTACAAAAGAACTGACCAAAATTTGTTGCACACTAATAACACTCAAAAGACAACCTAATGCAGACTGGTAGAAGTAACTGTCCGAACAAATCCTCAAGCTAATTTCGCTCTAGAGAAGTCCATCTCCGGGTGCTCAGACATG
lncRNA_MluLR1336	CTTTGATTTACTTGAAAAATATAGCAAGAGCCATCTTGTTTTCAATGATGATATCCAGGTAAATGGAACCACCATGGTATTTTTATTTTTACCGATACCAGGGGGCAACCTTAATTAATTGAGATCATCATCCTTCAGTTTATTGCCTTTTGTGATTGGTACCAATTTGGAAATATGAATGTTTGCAGGGCACAGCATCAGTGGTCCTTGCAGGTTTGTTAGCAGCACTCAAGATGGTTGGTGG
lncRNA_MluLR1337	CTTTGTTGATGACATAATCAGCCTATTCGGTTGCTAGTTCGTATCGTTGCTGGTTTGTGAAGAAATACTGCTGGCTGGTTTGTGTGAGAGAAAAATACTGTTCCGGCTGGAAATTTACGATCATTTACGACAAGCCACAGCTAAATAAACAGGCTGAATATAGTTAAGTGACACTAATCATAGAACCATGACAAGCATGACTGCATAGGCTCAGACCTTTGAACCATCGACTTCAGCAGCGTAAA
lncRNA_MluLR1338	CATGGCGGGCGAGAGCACACGTGCGGGACCTCGGTCGGTGCAACAACCACCGAGCTAGGCGATCGCCCTGCTGGCTAGGATCGACGGACGGAACCGGTCGATCGATCAGGCGGCCGCGCGCGGGAGAGATTGTGAATTCCAAGGGATCGGATTAACCAGCGCAGGAGGAGCAAGGAACAAGAGGTTTGGGAGGCGCAGGGCACTCGGGAGACAGACAGACGAAAATGGAAAGGGCGAGCGAGAGG
lncRNA_MluLR1339	CCTTCGGGCCCCGTCTGTTGCGCCTCGACTCTGGCCCCGGCGGCCCCGGGACCGGGAGCCTGCTCCGCAGCGACAGCCTCCGCGTGCTCGGCCCCTCGTGGCGCTGCGGGTGCGGGCGGTTCCATGCCTATGTGCCTGCACCCGGGCGGACATGCACGCCGCCTAGAGCCTAGTCCATGGTAGAGGGACGGGTCGAGCTGGCAGAGGGAGGGAGGGAGGGAACAGAGAGGAGTGGGAGGGTCTGC
lncRNA_MluLR1340	GTTCTGCGCCGCGCCGAGCCGGGTCGCACGGAACTCCTCCCAGCTCATGTCGGAGAAGCCTGTACACCAGCCACACATAAAAGACACAGACATATGTGAATCCGTCTTTCAAAAAAAATGTCAATCCGGGACGCGCTGAAGAACACGTTGCATGTTGGGACGAGGACTGAGAAGATCAAGGTCATACGGTTGATGCCGAGGCGGTAGGAGAGGCCTTTCCGGTTGGTGGAGCGGACGAGCTGGAG
lncRNA_MluLR1341	CACGAGGTTTCGTGCAGCATGAGGGGGTCGACTTCGACAACGCCTTCGCTCCCGTGGCACGGATGGAGTCTGTGCGACTCCTCCTTGCGCTAGCTGTCCAGGAGGGCTGGCGTGTTCATCACATGGACGTCAAGTCGGCGTTCCTTAACGGCAACTTGAAGGAGGTCTACGTGCACCAGCCGCCGAGATTTGCGATCCCCGGCAAGGAGGGCAAGGTGCTCCGCCTGCGCAAGGCCCTCTATGGC
[truncated: 16,269 more rows]
