# Supplementary material for: Systematic comparison of lncRNAs with protein coding mRNAs in population expression and their response to environmental change
Source: BMC Plant Biol. 2017 Feb 13;17:42. doi: 10.1186/s12870-017-0984-8 (PMC5307861; doi:10.1186/s12870-017-0984-8)
Supplement: Additional file 2: — The sequence of 8 lncRNAs obtained from population RNA-seq assembly and the PCR experiment. (XLSX 12 kb) [file 12870_2017_984_MOESM2_ESM.xlsx]

## Sheet: Sheet1
>RNAseq_lncRNA_MluLR14385
CCATCAATCCAGTTCACAGCAGCTGACTTCTTGTCAGAACAGAAGTTACCTATTTTATTACAGATTATATTAGTTAAGAAAACACAAGGCATCAAAGATACATGGAAAGAGATAATTTTGCGGGTTCTAATAATGATTCCACCAAAAAAACATATCTTCTGTTCTTCCTATCTCTCTCATATCAATAATTAATTGTTATTTTACACTTTGCTAGGCCACTTGGTTACTGTGATGTTGGAAATCAGCTCACTGCTATTACTTATGCTATGTACAAGATATGAGTTGACATTTGACATATCATTTAAAAACACTATACAGTAGAACACAGTGGTTCTCTTATTTTTTTATTTTGTGTGAATTCTCCATAGAAGTACTAGTACTTCAAATGTTCATTGCATA…
>RNAseq_lncRNA_MluLR14524
AGATGCCCTCAGCCGTCAGCTGCTCCTTCACGCGGTGGTCCCGGACCAGCGACAGCGGGTCTGCACGGCGGGCACGAGACAGCAATCGGTGAGCAACGGAAGACCGTTCGTGTTAGCCGGCCCAGTTGATAAGGTGCTAAAAGTTTTTTTTTATGATGGTTCTTGGGAGAAAACTCAACCGAAGAAGAAAGATGCAGGTTGTTTGGTGAGTACCAGTTGCTGGGCGCAAGGACTTTTTGGAATTAAAGAGGGCGACGGCGACCAAAGTTAGTAAGGCAGGATGCTAATTGCTAAACTTGGAGTTGGTTTACGTGTGGAGTAAGGGTATTAAGGTATGAAACATCCATTAATGGCAGATATATACAAGCAAAACTGTTCATGAAAAGATCCTCTTTCTCT…
>RNAseq_lncRNA_MluLR6328
AGTGCAAATGGGGTTGTCCAGATGGGGAGGCTTGAAGTAGGGCTGTGAATGTTCATCCTGCGAAACATGTTAACTGACTTGTGAGAGCCTAAAAATGACACTTGCCCGAGGAAGGGATATTTGCTGTTTGTAAAACTGAGCTATCTATCCATGCCCTGTAGAGAACACAGATGTCCAGGTAACAATTTCTTAGTGTTAATAACAAATATGTGTCAGTAAGGTAACATCTTTTTTCTTCAGTTTGTCAACCCTGTAATCTCACCCCCAGTTTTTGTTACTCACTAAATCAAATGTAAAGTTGACAGTGTCAGACAAATGCTTTTCAATTACGTTTTTACCCGGTCCCACAATTGGAGGTTCACTAGAGGATATTTAACAGGGTGTTTTAAGAGATACATA…
>RNAseq_lncRNA_lncRNA_MluLR15001
ATAGGAGTTTGCCCACTCTTGAAGGATCTCAAAGCATATTCTCTTTCCTGCCAAAAACAGTAGATCAATTACATTAGGAAAAGACCATTGTCAAAAAAACATGTTAGTTTATAACAAGTAGCCACAGACTTCTAAAAAATAAAGCCGAACATGGTTAAAGAATACAGCAACATTGGAACTTCAAACTTGATATATGAACAAACAAGTAGACAGCAATAGCAAAATCTTCTCAGTGTGCTATGTAGATCTAAAAGTGTGCTCTGTAATACTAACAATATCTGGATATAACAAAATGCTCAATAAAGCTTCCAGAACACCACTAAACCAGATAGCAACAGTAACATGTTTAATATGTATTTCATGGCACCGTCCAGTGGTATAAACATACTGCAGCGAACA…
>RNAseq_lncRNA_MluLR2250
TGAGCAACAATTGCTATATTCCTCACATCTCTTCTAGTTGCTTGACTACTCTTCCCTGCTGAATAATCCAGTGACGAATGTACATTAAATTGGCATTGTTTCAACAGAAAAGAAGGAAAGCCGGCCGACGCAGATAGACAACAAGATGGCTTGAAGGAAATTTTGGGACAATAAGCGGTCACTCAATGCTTCTAGGAAAATTCGATATGGACCACTACGGCACTACTTTGATAAAACCCGATGGTGTAGCCGATAATATGACGATCTATCATCAAGTTTCATTAAGTGCCAAGGACTAACTGCTCAATCATGCATTAATTAAGGCTTTGGTAGCTATCAGCTTTTCTTGAACCCGTGATTGCTGCAATGGAGAGAAATGCATCCTTGTGTGACTTGTTC…
>RNAseq_lncRNA_MluLR14141
AGAGTTGTTGCCTTCTTGATATCCAGCAGGGTAGCTCCAATTGCCAATCCTAGTCCCTGCACATCACTTTTTGCTGAAATTCTACTATTTATCGAAATTTGGCTTATGCTGATGCTTATGCTGATTTGTTGTGAGAGGAAGACACTATTCGTTCGCTGAAAAGTACTGCTAAAGTAGTGCTACAGAACAGGACGATTGTTGATACCTTTTTTCAGTGCATCCTAACATTAACAGATAAGTTCGGTTTAACATTCTACCATTAATCATTAGAGAGCATCATCACGTTCCATTTCTGTCTCTCATTCATCTCTTTTCCTTTCCAACCCACAACTAAAGGTGTTAAAAATGGTTTATATTCAGTTTCTCACAAACTTGTGCGTGAAATCAAATGACTATTCT…
>RNAseq_lncRNA_MluLR14468
GTCCGTGCCGCCGACGTATGTGTAGCCGCAGCTGGTGGGGGGCTTGCAGCAGCCAGACTGCAGGGAGAAGACGTACAGTACAGATGAGTCTTTGAAACAGAACACAAACGTGGCCGGCAGTATCGTGAAATGTTTGGATTCTGCAACCTAAACGTCCGGTGAAAGTGCACCAGGCATGTGCTAGGAACTAAAATTCCTGCTCCAATAATACAAAGGTCAGAGCATTGGGAGCATTGAGGCTGAAGAAACCACTTCAAAATACTAGCAGTAATCCTTTGACAAAATCAACGCTAAGTCTGATGCACTGTTTCTAGATGTACAGTTCAAACTATGCACGTCTGATGAAGATGCACAACCGTACAAGTAACCATCAGCCGGCCCAAAATAAAGGTTTTTGCG…
>RNAseq_lncRNA_MluLR6864
GGGTGCCGGCTGAACAGGTCGCCGTCGCCGTGCACGAACGCCTTGAGCACCTGCACCAAAAGCACAGTCGCAAGATGATAAGACTGACAACGTAACGAACTTAACACAACAAGGGGCCTGTTTGGAGGACAAAAGAGAGCGTTGCTCTTAAAGTTTTGCTTAAATCTGTACCAGACTCTAAACATTATTGCTTTAACAACAGATTCCCTAATAATGGTGTGTGAAGCATTAGCAAGCGAGGATAACGACAGGATGCAGAATTGCAGATCACACACGCACACACAGGTCAGCCGTCAGCGTGGGGTCTCGCTCAGGAACCAGGTCGGTGTGAAATGAACCAATCTGCAGCGGAGAAACCGATTGCAATTTGCAGTGCCGTGTACGTACATGTTACACGTG…
>PCR_lncRNA_MluLR14385
AGTTACCTATTTTATTACAGATTATATTAGTTAAGAAAACACAAGGGATCAAAGATACATGGAAAGAGATAATTTTGCGGGTTCTAATAATGATTCCACCAAAAAAACATATCTTCTGTTCTTCCTATCTCTCTCATATCAATAATTAATTGTTATTTTACACTTTGCTAGGCCACTTGGTTACTGTGATGTTGGAAATCAGCTCACTGCTATTACTTATGCTATGTACAAGATATGAGTTGACATTTGACATATCATTTAAAAACACTATACAGTAGAACACAGTGGTTCTCTTATTTTTTTATTTTGTGTGAATTCTCCATAGAAGTACTAGTACTTCAAATGTTCATTGCATATAGGTGGAGGAACCCGACAGAAAGGCACAACTGCATAAGTGAG…
>PCR_lncRNA_MluLR14524
AGCGACAGCGGGTCTGCACGGCGGGCACGAGACAGCAATCGGTGAGCAACGGAAGACCGTTCGTGTTAGCCGGCCCAGTTGATAAGGTGCTAAAAGTTTTTTTTTATGATGGTTCTTGGGAGAAAACTCAACCGAAGAAGAAAGATGCAGGTTGTTTGGTGAGTACCAGTTGCTGGGCGCAAGGACTTTTTGGAATTAAAGAGGGCGACGGCGACCAAAGTTAGTAAGGCAGGATGCTAATTGCTAAACTTGGAGTTGGTTTACGTGTGGAGTAAGGGTATTAAGGTATGAAACATCCATTAATGGCAGATATATACAAGCAAAACTGTTCATGAAAAGATCCTCTTTCTCTCTAAAAAGAAAACATATATCCTCTGCTTTACTATTTGGATCGTGAAG…
>PCR_lncRNA_MluLR6328
TGACTCTTGCCCGAGGAAGGAATATTTGCTGTTTGTAAAACTGAGCTATCTATCCATGCCCTGTAGAGAACACAGATGTCCAGGTAACAATTTCTTAGTGTTAATAACAAATATGTGTCAGTAAGGTAACATCTTTTTTCTTCAGTTTGTCAACCCTGTAATCTCACCCCCAGTTTTTGTTACTCACTAAATCAAATGTAAAGTTGACAGTGTCAAACAAATGCTTTTCAATTACGTTTTTACCCGGTCCCACAATTGGAGGTTCACTAGAGGATATTTAACAGGGTGTTTTAAGAGATACATAAAATAAAATTTAAATTTAAACCACACTCAGTGTGTTATAATTCTAAAATTCTTTATTTTTCTAAACAGAGGGTGAATGACCGTTAGTTCTGAAAG…
>PCR_lncRNA_MluLR15001
CAGTAGATCAATTACATTAGGAAAAGACCATTGTCAAAAAAACATGTTAGTTTATAACAAGTAGCCACAGACTTCTAAAAAATAAAGCCGAACATGGTTAAAGAATACAGCAACATTGGAACTTCAAACTTGATATATGAACAAACAAGTAGACAGCAATAGCAAAATCTTCTCAGTGTGCTATGTAGATCTAAAAGTGTGCTCTGTAATACTAACAATATCTGGATATAACAAAATGCTCAATAAAGCTTCCAGAACACCACTAAACCAGATAGCAACAGTAACATGGTTAATATGTATTTCATGGCACCGTCCAGTGGTATAAACATACTGCAGCGAACAATTATAGCTAAATGCCTCCGTTTCTAGGCAACATGAGCTGTTCTGAACAGA
>PCR_lncRNA_MluLR2250
ACCAACTCCTGCTTCCTCTCTCCCTATAATTTATCAATTCCACGAACGGTGTTGTTCGTTTTTTTTGCTTGATCAGTGAACGGCATCGAGGTTAGATTAGCGCCGTCATGAGTTGATCACTGTTTTACTTTCGGATTAGTAATTTAACATAGTGAGCTCCTGAGTCCATTTCAGTGGACTTCTAATGTGTTCTTTTGCGTAACTCGATAGCTCTTTCTGTCAGGCTCCACGGTTTTCTGTTCATGGAACGTTTGAGCAACCTATTGCTTTTTTTTTAAGAA
>PCR_lncRNA_MluLR14141
CATAATTGCTGCTCAGGTACTAAATTCAGAGCTAGTCTCCTTATGCAATACTATTCCAATCTCTTGTTTTACCCTTTGTCAAAGGAGAAACCTGGAGGAGTAACGTGATGCTTGCATATTTAATTTTCTAAAAGAAAGTTACTGACGGTTAACTAGTTACAGACTTACAGTGTGACCTGCATTGGTTGTAAGTGAAGAACTCAAGAACACCTGATCAACCTCAAACCTGTTCCCCATATTTATAGTCAACATCGTTAGAATAGTCATTTGATTTCACGCACAAGTTTGTGAGAAACTGAATATAAACCATTTTTAACACCTTTAGTTGTGGGTTGGAAAGGAAAAGAGATGAATGAGAGA
>PCR_lncRNA_MluLR14468
TTTTTTTTATCTATATTATTCATTCTCGTCAAAACTCGATCGGTTTCTTTCTTTTAGTAATATACGTGTATATATGCTTAAGCTTAATCTGCTAATGTCAAACACTAAGACGAAAATGTTAGCTTTTCCAACGCAAAAACCTTTATTTTGGGCCGGCTGATGGTTACTTGTACGGTTGTGCATCTTCATCAGACGTGCATAGTTTGAACTGTACATCTAGAAACAGTGCATCAGACTTAGCGTTGATTTTGTCAAAGGATTACTGCTAGTATTTTGAAGTGGTTTCTTCAGCCTCAATGCTCCCAATGCTCTGACCTTTGTATTATTGGAGCAGGAATTTTAGTTCCTAGCACATGCCTGGTGCACTTTCACCGGACGTTTAGGTTGCAGAATCCAAAC…
>PCR_lncRNA_MluLR6864
CTCCCGTGGTACGTACTACGTGTCTCCCTGCTGCCCACACGCGTGGAAACACGTGTAACATGTACGTAT
