# Supplementary material for: Systematic comparison of lncRNAs with protein coding mRNAs in population expression and their response to environmental change
Source: BMC Plant Biol. 2017 Feb 13;17:42. doi: 10.1186/s12870-017-0984-8 (PMC5307861; doi:10.1186/s12870-017-0984-8)
Supplement: Additional file 3: — The E p ratios, E d and E d ratios for each lncRNA between two environments JH and QG. (XLSX 1967 kb) [file 12870_2017_984_MOESM3_ESM.xlsx]

## Sheet: Sheet1
LncRNA name	Ep ratio(QG/JH)	log2(Ep ratio(QG/JH))	FDR	Ed(JH)	Ed(QG)	Ed ratio(QG/JH)			Wilcoxon test	t-test
lncRNA_MluLR1	1.64119	0.714741	0.20327	1.43014	1.62614	1.13705		log2(lncRNA_Epratio(QG/JH)) VS 0	P<9.067e-16	P<2.2e-16
lncRNA_MluLR2	1.90549	0.930162	0.695323	1.4823	1.54169	1.04007		lncRNA_Ed(JH) VS lncRNA_Ed(QG)	P<2.2e-16	P<2.2e-16
lncRNA_MluLR3	1.08779	0.121395	0.343121	0.711655	0.650502	0.914069
lncRNA_MluLR4	0.614054	-0.703562	9.01107e-06	1.58439	1.71523	1.08257
lncRNA_MluLR5	0.201626	-2.31025	0.916898	1.38642	0.36484	0.263153
lncRNA_MluLR6	11.262	3.4934	0.860173	1.50856	1.78959	1.18629
lncRNA_MluLR7	11.341	3.50347	0.0210227	1.21512	1.67602	1.37931
lncRNA_MluLR8	0.674454	-0.568207	0.862649	1.74157	1.78792	1.02661
lncRNA_MluLR9	0.47019	-1.08868	0.243636	1.76914	1.72809	0.9768
lncRNA_MluLR10	2.81499	1.49313	0.639657	1.33451	1.48521	1.11292
lncRNA_MluLR11	4.81675	2.26806	0.842944	0.585825	1.58393	2.70375
lncRNA_MluLR12	0.817392	-0.290901	0.0221382	1.8385	1.7614	0.95806
lncRNA_MluLR13	1.88893	0.917572	0.0186094	0.534004	1.34365	2.51618
lncRNA_MluLR14	0.433888	-1.2046	2.05636e-07	0.361408	0.491408	1.35971
lncRNA_MluLR15	1.52442	0.608262	0.778877	1.54556	1.63263	1.05633
lncRNA_MluLR16	5.29039	2.40337	0.548472	1.643	1.76752	1.07579
lncRNA_MluLR17	0.699975	-0.514625	0.0146252	0.614258	0.921317	1.49989
lncRNA_MluLR18	11.4398	3.516	0.0972475	0.902248	1.76978	1.96152
lncRNA_MluLR19	0.215765	-2.21246	0.711827	1.83106	1.38642	0.757169
lncRNA_MluLR20	2.51628	1.33129	0.61601	1.36239	1.54828	1.13645
lncRNA_MluLR21	0.720569	-0.472791	0.000165445	0.442959	0.7714	1.74147
lncRNA_MluLR22	0.285427	-1.80881	2.89559e-10	0.360511	0.312571	0.867023
lncRNA_MluLR23	2.72968	1.44873	1.24508e-06	0.393374	1.69146	4.29989
lncRNA_MluLR24	7.49421	2.90578	0.882847	1.29392	1.64748	1.27324
lncRNA_MluLR25	32.6441	5.02875	0.247988	1.05489	1.80789	1.71381
lncRNA_MluLR26	3.14071	1.65109	0.0012358	1.0551	1.71247	1.62304
lncRNA_MluLR27	218.862	7.77388	0.100474	0.811437	1.8891	2.32809
lncRNA_MluLR28	8.36302	3.06402	0.208337	0.811683	1.7141	2.11178
lncRNA_MluLR29	1.3063	0.385482	0.086465	1.6662	1.80507	1.08334
lncRNA_MluLR30	2.45707	1.29694	0.258423	1.27652	1.40958	1.10424
lncRNA_MluLR31	0.0777696	-3.68465	0.960083	1.88426	1.46751	0.778825
lncRNA_MluLR32	11.6844	3.54651	0.800268	1.41539	1.81669	1.28352
lncRNA_MluLR33	6.15697	2.62222	0.950022	1.09042	1.54731	1.419
lncRNA_MluLR34	1.81426	0.859384	0.265327	0.7858	1.26132	1.60514
lncRNA_MluLR35	1.38106	0.465772	1	1.75141	1.81145	1.03428
lncRNA_MluLR36	0.626511	-0.674589	0.00200712	0.390243	0.457127	1.17139
lncRNA_MluLR37	0.858076	-0.220823	0.960083	1.59919	1.43898	0.899815
lncRNA_MluLR38	1.41154	0.497271	0.000237149	0.458035	1.27228	2.77769
lncRNA_MluLR39	1.06907	0.096354	0.697991	1.39955	1.47015	1.05044
lncRNA_MluLR40	0.0416495	-4.58556	0.0050596	1.93645	1.25195	0.64652
lncRNA_MluLR41	1.21589	0.282009	0.465311	1.65254	1.6765	1.0145
lncRNA_MluLR42	0.530083	-0.91571	0.105042	1.16282	1.13247	0.973895
lncRNA_MluLR43	2.48622	1.31396	0.579918	0.450999	1.20335	2.66819
lncRNA_MluLR44	5.04434	2.33467	0.796688	1.62293	1.63044	1.00463
lncRNA_MluLR45	39.6576	5.30953	0.29283	1.86413	1.93508	1.03806
lncRNA_MluLR46	2.83496	1.50333	0.602371	1.73329	1.77067	1.02156
lncRNA_MluLR47	1.10108	0.138918	0.120252	0.718596	1.08008	1.50304
lncRNA_MluLR48	4.58528	2.19701	0.0288946	1.09664	1.27136	1.15932
lncRNA_MluLR49	16.2023	4.01812	0.35458	1.47452	1.88705	1.27978
lncRNA_MluLR50	0.346994	-1.52702	0.63898	1.7184	1.52207	0.885746
lncRNA_MluLR51	11.1345	3.47697	0.278315	0.657907	1.70522	2.59189
lncRNA_MluLR52	1.39423	0.479469	0.240376	0.647686	1.07669	1.66237
lncRNA_MluLR53	0.320289	-1.64255	0.65939	1.81994	1.69008	0.928651
lncRNA_MluLR54	5.72444	2.51714	0.941424	1.47753	1.76136	1.1921
lncRNA_MluLR55	1.40944	0.495121	0.654693	1.31346	1.41761	1.07929
lncRNA_MluLR56	0.372523	-1.4246	0.207744	1.82308	1.67839	0.920639
lncRNA_MluLR57	10.7265	3.4231	0.621878	1.63576	1.96516	1.20137
lncRNA_MluLR58	0.762373	-0.391432	0.846432	1.72593	1.58674	0.91935
lncRNA_MluLR59	0.0926098	-3.43269	0.721042	1.71805	1.09003	0.634458
lncRNA_MluLR60	0.0088835	-6.81466	0.671559	1.97761	1.43524	0.725745
lncRNA_MluLR61	0.362717	-1.46308	0.985544	1.16119	0.469783	0.404569
lncRNA_MluLR62	1.0205	0.0292791	0.458189	0.413666	0.619532	1.49766
lncRNA_MluLR63	0.971322	-0.041979	0.0010552	0.68357	1.21504	1.7775
lncRNA_MluLR64	1.99753	0.998218	0.234381	1.00138	1.50878	1.5067
lncRNA_MluLR65	0.151637	-2.7213	0.19247	1.74198	0.499908	0.286977
lncRNA_MluLR66	1.88292	0.91297	0.170056	0.75498	1.23662	1.63795
lncRNA_MluLR67	1.43743	0.523492	0.777237	1.18392	1.32976	1.12318
lncRNA_MluLR68	0.983349	-0.0242246	0.79621	0.291595	0.298031	1.02207
lncRNA_MluLR69	5.33502	2.41549	0.206674	0.872877	1.5777	1.80747
lncRNA_MluLR70	3.87337	1.95359	0.52997	1.7422	1.76987	1.01588
lncRNA_MluLR71	0.319433	-1.64641	0.206674	1.48505	0.76026	0.511944
lncRNA_MluLR72	1.22287	0.290274	0.214944	0.463946	0.400471	0.863185
lncRNA_MluLR73	3.16815	1.66364	0.00253883	0.315439	1.50292	4.76454
lncRNA_MluLR74	7.72706	2.94992	0.394661	1.49137	1.79345	1.20255
lncRNA_MluLR75	16.9181	4.08049	0.0357202	1.53987	1.78224	1.15739
lncRNA_MluLR76	4.61299	2.2057	0.982367	1.60896	1.62635	1.01081
lncRNA_MluLR77	0.331571	-1.59261	0.926159	1.59056	1.31885	0.829169
lncRNA_MluLR78	1.51561	0.599901	0.676306	1.56553	1.47676	0.943295
lncRNA_MluLR79	0.275699	-1.85883	0.746164	1.745	1.72252	0.987117
lncRNA_MluLR80	0.847088	-0.239416	0.10646	0.368953	0.457483	1.23995
lncRNA_MluLR81	1.07142	0.0995259	0.852569	0.584508	0.762545	1.30459
lncRNA_MluLR82	2.21603	1.14797	0.368069	1.53778	1.6389	1.06576
lncRNA_MluLR83	14.0267	3.8101	0.0537936	1.24708	1.95897	1.57084
lncRNA_MluLR84	0.272028	-1.87817	0.506713	1.78301	1.62141	0.909366
lncRNA_MluLR85	1.59101	0.669946	0.563231	1.75149	1.84788	1.05503
lncRNA_MluLR86	1.55219	0.634304	0.328349	1.16557	1.3193	1.13189
lncRNA_MluLR87	2.55224	1.35176	0.14556	1.29117	1.57981	1.22355
lncRNA_MluLR88	0.1893	-2.40125	0.0548766	1.78121	1.38681	0.778577
lncRNA_MluLR89	3.93157	1.9751	0.882794	1.66927	1.60998	0.96448
lncRNA_MluLR90	1.41753	0.503376	0.0375654	1.01273	1.01961	1.00678
lncRNA_MluLR91	0.12388	-3.01298	0.176966	1.84204	1.09753	0.59582
lncRNA_MluLR92	1.38765	0.472639	0.0904711	0.410809	0.431844	1.0512
lncRNA_MluLR93	0.60895	-0.715603	0.000771026	0.374938	0.385684	1.02866
lncRNA_MluLR94	1.10392	0.142639	0.301044	0.793869	0.767	0.966155
lncRNA_MluLR95	0.758493	-0.398792	0.88381	1.08113	1.00871	0.933017
lncRNA_MluLR96	14.6114	3.86903	0.184336	1.52717	1.81118	1.18598
lncRNA_MluLR97	63.9816	5.99958	0.13821	1.39431	1.8774	1.34647
lncRNA_MluLR98	1.51954	0.603637	0.523617	1.32361	1.41946	1.07241
lncRNA_MluLR99	2.41427	1.27159	0.00806384	0.403087	1.41735	3.51623
lncRNA_MluLR100	0.0686174	-3.86528	0.956131	1.85841	1.71223	0.921342
lncRNA_MluLR101	0.588385	-0.765169	0.848029	1.54597	1.27353	0.823772
lncRNA_MluLR102	1.0851	0.117827	0.872418	1.5268	1.55983	1.02164
lncRNA_MluLR103	5.44808	2.44575	0.321909	1.28151	1.82747	1.42603
lncRNA_MluLR104	1.03522	0.0499343	0.329878	1.63862	1.72878	1.05502
lncRNA_MluLR105	0.75781	-0.400092	0.940612	1.39452	1.41572	1.0152
lncRNA_MluLR106	3.11002	1.63692	0.728204	1.54349	1.84324	1.1942
lncRNA_MluLR107	1.53271	0.616082	0.984698	1.14293	1.26136	1.10361
lncRNA_MluLR108	0.899235	-0.15323	0.497949	1.21893	1.20047	0.984859
lncRNA_MluLR109	0.87341	-0.195269	0.433313	1.44402	1.73999	1.20496
lncRNA_MluLR110	0.284139	-1.81533	0.197079	1.89517	1.72408	0.909723
lncRNA_MluLR111	1.68918	0.756321	0.0164669	0.487309	1.24571	2.55631
lncRNA_MluLR112	2.69272	1.42906	0.803448	1.36746	1.59172	1.164
lncRNA_MluLR113	35.5063	5.15	0.987946	1.41332	1.90596	1.34857
lncRNA_MluLR114	0.193513	-2.3695	0.457389	1.74696	1.5915	0.911011
lncRNA_MluLR115	6.0762	2.60317	0.64235	1.70467	1.88411	1.10527
lncRNA_MluLR116	5.53786	2.46933	0.535672	1.43846	1.61512	1.12281
lncRNA_MluLR117	0.973314	-0.0390228	0.0286676	1.46073	1.60858	1.10121
lncRNA_MluLR118	7.82072	2.9673	0.956131	1.20102	1.71462	1.42763
lncRNA_MluLR119	0.308259	-1.69779	0.742822	1.59309	1.25274	0.786362
lncRNA_MluLR120	1.32991	0.411324	0.95226	1.78774	1.71797	0.960973
lncRNA_MluLR121	2.50331	1.32384	5.20916e-05	0.4911	1.53641	3.12851
lncRNA_MluLR122	5.14374	2.36282	0.122403	1.17962	1.61515	1.36921
lncRNA_MluLR123	0.711608	-0.490844	0.847079	1.92892	1.96191	1.0171
lncRNA_MluLR124	3.53875	1.82324	0.679629	1.57248	1.61427	1.02658
lncRNA_MluLR125	0.125554	-2.99362	0.302954	1.6405	1.46338	0.892029
lncRNA_MluLR126	1.27058	0.345484	0.79514	0.515837	0.71906	1.39397
lncRNA_MluLR127	1.18836	0.248976	0.712357	1.27862	1.26929	0.992704
lncRNA_MluLR128	2.50499	1.3248	0.674519	1.18686	1.47517	1.24292
lncRNA_MluLR129	0.272176	-1.87739	0.51638	1.7008	1.51371	0.889995
lncRNA_MluLR130	0.990703	-0.0134755	0.95226	1.53668	1.28996	0.839446
lncRNA_MluLR131	2.03014	1.02158	0.0231309	1.44303	1.73223	1.20041
lncRNA_MluLR132	1.55024	0.632492	0.10194	1.29363	1.42287	1.09991
lncRNA_MluLR133	6.75328	2.75559	0.592969	1.47647	1.86715	1.26461
lncRNA_MluLR134	2.89259	1.53236	0.683025	1.20595	1.51266	1.25433
lncRNA_MluLR135	0.809611	-0.304698	0.182353	0.980888	1.20694	1.23046
lncRNA_MluLR136	1.98959	0.99247	0.551199	0.842063	0.971184	1.15334
lncRNA_MluLR137	0.476019	-1.07091	0.338884	1.66087	1.50455	0.905883
lncRNA_MluLR138	44.1736	5.46511	0.398138	1.02827	1.77203	1.72331
lncRNA_MluLR139	0.908611	-0.138265	0.972435	1.45029	1.46802	1.01222
lncRNA_MluLR140	0.873551	-0.195035	0.240221	1.12991	1.13788	1.00705
lncRNA_MluLR141	221.987	7.79433	2.49463e-05	0.941137	1.97692	2.10056
lncRNA_MluLR142	3.52227	1.81651	0.0639408	0.372695	1.51944	4.07691
lncRNA_MluLR143	1.03213	0.0456292	0.976559	1.25346	1.3525	1.07901
lncRNA_MluLR144	0.641781	-0.639847	0.000839826	0.371103	0.348971	0.940362
lncRNA_MluLR145	0.130132	-2.94195	0.0184953	1.80867	1.55217	0.858186
lncRNA_MluLR146	2.88032	1.52623	0.310295	0.618315	1.25991	2.03764
lncRNA_MluLR147	1.03314	0.0470333	0.847994	0.417493	0.344585	0.825368
lncRNA_MluLR148	1.19894	0.261762	0.194254	1.81211	1.74422	0.962535
lncRNA_MluLR149	2.49967	1.32174	0.990113	1.10727	1.58302	1.42965
lncRNA_MluLR150	1.8919	0.919836	0.953798	0.979336	1.23161	1.2576
lncRNA_MluLR151	0.725055	-0.463838	0.0671223	0.640959	0.711405	1.10991
lncRNA_MluLR152	0.327894	-1.6087	0.0702521	1.59731	1.40681	0.880732
lncRNA_MluLR153	0.0266836	-5.2279	0.614401	1.87084	1.13073	0.604398
lncRNA_MluLR154	3.27408	1.71109	0.227871	1.60388	1.81087	1.12906
lncRNA_MluLR155	1.57191	0.65252	0.138574	1.2821	1.53698	1.1988
lncRNA_MluLR156	2.93227	1.55202	0.186331	0.388148	1.12452	2.89716
lncRNA_MluLR157	26.5577	4.73106	0.172483	1.35024	1.73428	1.28443
lncRNA_MluLR158	0.0923692	-3.43644	0.61601	1.74031	1.10777	0.636537
lncRNA_MluLR159	4.97139	2.31365	0.00156249	0.591499	1.67099	2.82501
lncRNA_MluLR160	0.450036	-1.15189	0.00544149	1.02765	1.27946	1.24503
lncRNA_MluLR161	3.70555	1.88969	0.886869	1.19913	1.59481	1.32997
lncRNA_MluLR162	1.20985	0.274831	9.33534e-07	0.749081	0.289798	0.386871
lncRNA_MluLR163	0.25428	-1.97551	0.129144	1.56837	1.39928	0.892187
lncRNA_MluLR164	1.11495	0.156977	0.535803	0.785623	0.924613	1.17692
lncRNA_MluLR165	2.04797	1.0342	0.224104	1.79143	1.70429	0.951361
lncRNA_MluLR166	10.2589	3.3588	0.857668	1.01212	1.69466	1.67436
lncRNA_MluLR167	0.365097	-1.45365	0.396054	1.46427	0.911548	0.622528
lncRNA_MluLR168	4.59315	2.19948	0.166365	1.27977	1.58688	1.23997
lncRNA_MluLR169	1.58251	0.662215	0.139273	1.8438	1.84998	1.00335
lncRNA_MluLR170	0.245871	-2.02402	0.602674	1.74411	1.76254	1.01057
lncRNA_MluLR171	2.71775	1.44242	0.123854	0.955103	1.18621	1.24197
lncRNA_MluLR172	1.15196	0.204094	0.380305	1.53491	1.60314	1.04446
lncRNA_MluLR173	0.444297	-1.1704	0.88105	1.77907	1.93906	1.08992
lncRNA_MluLR174	0.0874148	-3.51598	0.406131	1.88378	1.78053	0.945188
lncRNA_MluLR175	2.6212	1.39023	0.0568427	0.680415	1.47968	2.17467
lncRNA_MluLR176	0.0688424	-3.86056	0.225848	1.83943	0.420198	0.22844
lncRNA_MluLR177	0.39743	-1.33123	1.55716e-08	0.342213	0.400726	1.17098
lncRNA_MluLR178	0.534681	-0.903249	0.000134234	0.440054	0.453661	1.03092
lncRNA_MluLR179	0.896595	-0.157471	0.669648	0.896385	0.723883	0.807557
lncRNA_MluLR180	0.184296	-2.4399	0.237112	1.61969	1.16289	0.717967
lncRNA_MluLR181	8.33751	3.05962	0.62348	1.43538	1.77246	1.23484
lncRNA_MluLR182	0.717754	-0.478439	0.698515	1.18881	1.08174	0.909935
lncRNA_MluLR183	0.961864	-0.056095	0.774149	1.68256	1.67697	0.996677
lncRNA_MluLR184	0.0266996	-5.22704	0.160495	1.96028	1.12225	0.572496
lncRNA_MluLR185	0.104376	-3.26014	0.00224451	1.59103	1.31535	0.826732
lncRNA_MluLR186	0.856482	-0.223506	0.00643731	1.04781	1.37919	1.31626
lncRNA_MluLR187	5.03671	2.33248	0.491411	1.3655	1.60693	1.17681
lncRNA_MluLR188	0.580459	-0.784734	0.00224843	0.459372	0.493969	1.07531
lncRNA_MluLR189	0.813093	-0.298507	0.0973307	1.14635	1.36212	1.18822
lncRNA_MluLR190	4.16503	2.05833	0.968598	1.76775	1.85838	1.05127
lncRNA_MluLR191	0.419373	-1.25369	4.89269e-08	0.328916	0.439304	1.33561
lncRNA_MluLR192	0.491232	-1.02552	0.914792	1.6972	1.37819	0.812038
lncRNA_MluLR193	0.508171	-0.976614	0.540467	1.42564	1.46067	1.02457
lncRNA_MluLR194	1.19879	0.261574	0.32805	0.883093	1.18293	1.33954
lncRNA_MluLR195	2.52232	1.33475	0.985544	1.4802	1.71658	1.15969
lncRNA_MluLR196	1.03748	0.053081	0.669648	1.02004	1.00388	0.984156
lncRNA_MluLR197	1.65747	0.728984	0.449531	0.32923	0.93145	2.82918
lncRNA_MluLR198	1.96171	0.972115	0.133423	0.99743	1.35198	1.35547
lncRNA_MluLR199	0.38579	-1.37411	2.92154e-07	0.438065	0.44749	1.02152
lncRNA_MluLR200	22.3956	4.48514	0.0512734	1.26576	1.75076	1.38317
lncRNA_MluLR201	4.03621	2.013	0.0027186	0.342354	1.62319	4.74128
lncRNA_MluLR202	5.42696	2.44015	0.0200648	1.73297	1.87064	1.07944
lncRNA_MluLR203	0.712404	-0.489233	0.985544	1.38235	1.38248	1.0001
lncRNA_MluLR204	0.141517	-2.82095	0.381255	1.89475	1.59306	0.840778
lncRNA_MluLR205	0.48603	-1.04088	0.00105478	1.0731	1.28085	1.1936
lncRNA_MluLR206	5.48715	2.45606	0.385065	1.83636	1.83569	0.999635
lncRNA_MluLR207	1.33923	0.421402	0.0589623	1.46651	1.65198	1.12647
lncRNA_MluLR208	17.1115	4.09689	0.620744	1.2988	1.79333	1.38076
lncRNA_MluLR209	20.8926	4.38492	0.746354	1.10329	1.74648	1.58297
lncRNA_MluLR210	2.21226	1.14552	0.15937	1.85604	1.82291	0.98215
lncRNA_MluLR211	0.440896	-1.18149	0.00345422	1.7863	1.6264	0.910489
lncRNA_MluLR212	0.726139	-0.461683	0.833057	1.63197	1.69154	1.0365
lncRNA_MluLR213	1.09182	0.126739	0.140988	0.435083	0.86416	1.9862
lncRNA_MluLR214	7.82296	2.96772	0.130175	1.60157	1.719	1.07332
lncRNA_MluLR215	2.0688	1.0488	0.396675	1.8007	1.93348	1.07374
lncRNA_MluLR216	3.45392	1.78823	0.906958	1.58397	1.85481	1.17098
lncRNA_MluLR217	2.34262	1.22812	0.532956	0.776852	1.29766	1.67041
lncRNA_MluLR218	0.179799	-2.47554	0.0983636	1.84282	1.31954	0.716047
lncRNA_MluLR219	0.746182	-0.4224	0.852569	1.08637	0.834576	0.768222
lncRNA_MluLR220	0.991626	-0.0121318	0.261023	1.65835	1.71781	1.03585
lncRNA_MluLR221	0.374864	-1.41556	0.206674	1.71061	1.33164	0.778457
lncRNA_MluLR222	3.92686	1.97338	0.677412	1.63759	1.8195	1.11108
lncRNA_MluLR223	0.439859	-1.18489	0.0234216	1.76098	1.55625	0.883739
lncRNA_MluLR224	8.18678	3.0333	0.0439553	1.69199	1.86747	1.10372
lncRNA_MluLR225	57.4267	5.84365	0.0117418	0.540407	1.85543	3.43339
lncRNA_MluLR226	0.939415	-0.0901656	0.594862	1.98653	1.83154	0.92198
lncRNA_MluLR227	1.60984	0.686917	0.195309	1.56689	1.49168	0.951999
lncRNA_MluLR228	0.159442	-2.6489	0.104773	1.59327	0.896985	0.562983
lncRNA_MluLR229	1.11109	0.151971	0.360311	1.2811	1.09718	0.856434
lncRNA_MluLR230	2.23192	1.15829	0.65463	1.6291	1.67577	1.02865
lncRNA_MluLR231	1.50676	0.59145	0.101664	1.03132	0.975328	0.945711
lncRNA_MluLR232	0.246445	-2.02066	0.5829	1.80446	1.65195	0.915482
lncRNA_MluLR233	2.70476	1.4355	0.830636	1.37161	1.49666	1.09117
lncRNA_MluLR234	0.0986692	-3.34126	0.966926	1.90376	1.2999	0.682807
lncRNA_MluLR235	1.17956	0.238251	0.443862	1.88562	1.92034	1.01841
lncRNA_MluLR236	0.123578	-3.01651	0.305666	1.69726	1.94451	1.14567
lncRNA_MluLR237	0.656457	-0.607227	0.131253	1.44003	1.34105	0.931265
lncRNA_MluLR238	1.47157	0.557353	0.163082	1.71388	1.70804	0.996588
lncRNA_MluLR239	0.36497	-1.45415	0.0641938	1.91247	1.88659	0.986464
lncRNA_MluLR240	0.721082	-0.471764	0.123854	0.469168	0.716446	1.52706
lncRNA_MluLR241	1.17695	0.235058	0.0109602	1.83613	1.78304	0.971083
lncRNA_MluLR242	0.292978	-1.77114	6.05965e-09	0.421208	0.463522	1.10046
lncRNA_MluLR243	0.32842	-1.60639	2.06522e-08	0.41414	0.737325	1.78037
lncRNA_MluLR244	7.33012	2.87384	0.823054	1.42319	1.65952	1.16605
lncRNA_MluLR245	7.72519	2.94957	0.357613	1.33992	1.71294	1.27839
lncRNA_MluLR246	0.655591	-0.609133	0.261076	1.4217	1.2641	0.889148
lncRNA_MluLR247	0.115458	-3.11456	0.427826	1.83165	1.40458	0.766842
lncRNA_MluLR248	18.6676	4.22246	0.379415	1.05149	1.79365	1.70581
lncRNA_MluLR249	55.0307	5.78216	0.169731	1.41556	1.88408	1.33097
lncRNA_MluLR250	1.15505	0.20795	0.426514	1.51733	1.6301	1.07432
lncRNA_MluLR251	5.30282	2.40676	0.754258	1.37019	1.61597	1.17937
lncRNA_MluLR252	10.1332	3.34102	0.118768	0.691144	1.68207	2.43375
lncRNA_MluLR253	11.2959	3.49772	0.884305	1.35517	1.86822	1.37859
lncRNA_MluLR254	1.64119	0.714744	0.794125	1.65899	1.84791	1.11388
lncRNA_MluLR255	0.973383	-0.0389205	0.928614	0.708258	0.703929	0.993887
lncRNA_MluLR256	0.407175	-1.29628	0.120641	0.823056	0.697229	0.847122
lncRNA_MluLR257	2.33813	1.22535	0.815809	1.56022	1.66458	1.06689
lncRNA_MluLR258	1.31066	0.390291	0.0105563	0.428863	0.999042	2.32951
lncRNA_MluLR259	0.367807	-1.44298	6.34689e-12	0.302796	0.375936	1.24155
lncRNA_MluLR260	2.39797	1.26181	0.334125	1.37315	1.37741	1.0031
lncRNA_MluLR261	6.52396	2.70575	0.303449	1.32165	1.87584	1.41932
lncRNA_MluLR262	1.27308	0.348328	0.980029	1.6467	1.68047	1.02051
lncRNA_MluLR263	1.71684	0.779755	0.00876923	1.14618	1.62129	1.41451
lncRNA_MluLR264	5.82422	2.54207	0.0766094	1.34141	1.65837	1.23629
lncRNA_MluLR265	1.03075	0.0436934	0.000102155	1.26102	1.71893	1.36312
lncRNA_MluLR266	0.00927757	-6.75204	0.5893	1.93925	1.3104	0.675727
lncRNA_MluLR267	6.0857	2.60542	0.706313	1.12963	1.65813	1.46786
lncRNA_MluLR268	0.20642	-2.27635	0.668701	1.95316	1.89597	0.970719
lncRNA_MluLR269	0.256408	-1.96349	0.444236	1.88655	1.84918	0.980193
lncRNA_MluLR270	4.95853	2.30991	0.890655	1.74188	1.77909	1.02136
lncRNA_MluLR271	0.35408	-1.49785	0.0731027	1.62344	1.44612	0.890778
lncRNA_MluLR272	0.153088	-2.70757	0.00130025	1.59568	1.75267	1.09838
lncRNA_MluLR273	3.14789	1.65439	0.326054	1.06572	1.37696	1.29205
lncRNA_MluLR274	0.476387	-1.06979	0.000578488	0.546398	0.540251	0.988752
lncRNA_MluLR275	19.2974	4.27033	0.861394	1.30919	1.72163	1.31503
lncRNA_MluLR276	0.658328	-0.603122	0.136785	1.65645	1.45635	0.879198
lncRNA_MluLR277	1.70474	0.769553	0.543752	1.46553	1.45323	0.991604
lncRNA_MluLR278	0.270016	-1.88888	0.956131	1.46296	1.78195	1.21804
lncRNA_MluLR279	0.0270834	-5.20645	0.0228061	1.88387	0.901234	0.478394
lncRNA_MluLR280	0.646004	-0.630386	0.240415	1.22824	1.13684	0.925588
lncRNA_MluLR281	0.53057	-0.914384	0.0111456	1.26098	1.26514	1.0033
lncRNA_MluLR282	1.54957	0.631866	0.895928	1.70743	1.62047	0.949068
lncRNA_MluLR283	42.2781	5.40184	0.910524	1.30024	1.87321	1.44067
lncRNA_MluLR284	0.198602	-2.33205	0.639235	1.66739	1.23696	0.741852
lncRNA_MluLR285	1.24841	0.320092	0.00285533	0.436674	1.05367	2.41295
lncRNA_MluLR286	5.15824	2.36688	0.460779	1.14094	1.35915	1.19126
lncRNA_MluLR287	0.27219	-1.87732	0.0516143	1.76897	1.66274	0.939948
lncRNA_MluLR288	0.41533	-1.26767	0.0485361	1.34088	1.0236	0.763379
lncRNA_MluLR289	0.287256	-1.79959	0.213825	1.8399	1.49928	0.814873
lncRNA_MluLR290	24.0123	4.5857	0.586878	1.18765	1.87806	1.58133
lncRNA_MluLR291	0.699019	-0.516597	0.971813	1.35646	1.28089	0.944287
lncRNA_MluLR292	0.982252	-0.025835	0.0296525	1.22287	1.49847	1.22537
lncRNA_MluLR293	0.962723	-0.0548077	0.982367	1.29337	1.2064	0.932755
lncRNA_MluLR294	0.818079	-0.289688	0.961796	1.7938	1.69962	0.947499
lncRNA_MluLR295	3.41429	1.77158	0.459409	1.25158	1.60137	1.27948
lncRNA_MluLR296	0.614787	-0.701841	0.12651	1.33429	0.768238	0.575767
lncRNA_MluLR297	2.70005	1.43299	0.796779	1.6874	1.70751	1.01192
lncRNA_MluLR298	0.742949	-0.428666	0.0102871	0.342389	0.423093	1.23571
lncRNA_MluLR299	1.17308	0.230298	0.314776	1.25962	1.41092	1.12012
lncRNA_MluLR300	2.02104	1.0151	0.000213601	1.1617	1.6649	1.43317
lncRNA_MluLR301	0.497708	-1.00663	0.000152757	0.590508	0.645835	1.09369
lncRNA_MluLR302	1.00413	0.00594418	0.654888	0.823443	0.901647	1.09497
lncRNA_MluLR303	0.908178	-0.138953	0.332107	0.394065	0.532773	1.35199
lncRNA_MluLR304	0.268813	-1.89533	0.121493	1.71501	1.31632	0.767527
lncRNA_MluLR305	1.58062	0.66049	0.559167	1.61664	1.77606	1.09861
lncRNA_MluLR306	0.494383	-1.0163	0.719537	1.50274	1.43955	0.957952
lncRNA_MluLR307	0.334764	-1.57879	2.20033e-07	0.666239	0.350853	0.526618
lncRNA_MluLR308	0.490867	-1.0266	0.150462	1.82155	1.86386	1.02323
lncRNA_MluLR309	0.238146	-2.07008	0.7566	1.76521	1.47847	0.83756
lncRNA_MluLR310	78.0059	6.28551	0.930633	1.38268	1.9839	1.43483
lncRNA_MluLR311	0.920989	-0.118744	0.195397	0.309407	0.455023	1.47063
lncRNA_MluLR312	0.0684694	-3.8684	0.638904	1.63966	0.762846	0.465245
lncRNA_MluLR313	0.5146	-0.958476	0.317224	1.52553	1.64924	1.08109
lncRNA_MluLR314	20.998	4.39218	0.689837	1.57929	1.88177	1.19153
lncRNA_MluLR315	0.799918	-0.322077	0.00944728	0.321106	0.401431	1.25015
lncRNA_MluLR316	3.47672	1.79773	0.0278494	1.33227	1.64823	1.23716
lncRNA_MluLR317	8.8884	3.15192	0.27525	1.42721	1.63059	1.1425
lncRNA_MluLR318	0.546556	-0.87156	0.0322887	1.23743	1.34939	1.09048
lncRNA_MluLR319	5.85733	2.55024	0.437811	1.17157	1.63934	1.39926
lncRNA_MluLR320	1.72335	0.785214	0.422831	1.76303	1.74961	0.992389
lncRNA_MluLR321	1.67865	0.747299	0.462973	1.10048	1.35697	1.23307
lncRNA_MluLR322	0.0951881	-3.39307	6.42176e-05	1.43468	1.35779	0.946404
lncRNA_MluLR323	1.57866	0.658703	0.494832	1.41635	1.48456	1.04815
lncRNA_MluLR324	2.887	1.52957	0.643377	1.18467	1.69107	1.42746
lncRNA_MluLR325	0.780832	-0.356916	0.16871	0.428267	0.387688	0.905248
lncRNA_MluLR326	0.597695	-0.742518	7.25544e-05	1.11224	1.51968	1.36632
lncRNA_MluLR327	47.0512	5.55616	0.244673	1.22034	1.79658	1.4722
lncRNA_MluLR328	0.418593	-1.25638	0.426064	1.69001	1.68824	0.99895
lncRNA_MluLR329	6.42566	2.68384	0.836079	1.2855	1.72088	1.33869
lncRNA_MluLR330	0.377798	-1.40431	0.65463	1.52932	1.60355	1.04854
lncRNA_MluLR331	1.77287	0.82609	0.717372	1.55283	1.69343	1.09054
lncRNA_MluLR332	5.33593	2.41574	0.315986	1.54572	1.72259	1.11443
lncRNA_MluLR333	0.158104	-2.66106	0.243033	1.7742	1.40346	0.791038
lncRNA_MluLR334	0.697049	-0.520667	0.0736291	0.503315	0.427774	0.849913
lncRNA_MluLR335	3.62959	1.85981	0.725094	1.57808	1.68823	1.0698
lncRNA_MluLR336	0.258751	-1.95036	0.888415	1.84816	1.59783	0.864553
lncRNA_MluLR337	0.280396	-1.83446	0.0664719	1.73373	1.73754	1.0022
lncRNA_MluLR338	0.00702535	-7.15321	0.0299723	1.84725	1.3003	0.70391
lncRNA_MluLR339	0.180699	-2.46834	0.905536	1.65758	1.36018	0.820585
lncRNA_MluLR340	0.287784	-1.79694	1.36244e-12	0.398186	0.321692	0.807895
lncRNA_MluLR341	11.6477	3.54198	0.00842656	1.39065	1.69731	1.22052
lncRNA_MluLR342	0.11278	-3.14842	0.0600289	1.53467	0.711303	0.463488
lncRNA_MluLR343	1.87719	0.908572	0.983048	1.46866	1.57732	1.07399
lncRNA_MluLR344	2.78705	1.47874	0.826252	1.51297	1.55206	1.02584
lncRNA_MluLR345	3.35262	1.74529	0.121991	1.60186	1.53016	0.95524
lncRNA_MluLR346	4.36744	2.12679	0.0796355	1.29923	1.3202	1.01614
lncRNA_MluLR347	0.454915	-1.13633	0.518724	1.22103	1.2357	1.01201
lncRNA_MluLR348	0.737442	-0.439399	0.177914	1.77804	1.71942	0.967033
lncRNA_MluLR349	0.301806	-1.72831	0.418456	1.85363	1.5422	0.831989
lncRNA_MluLR350	1.30948	0.388991	0.240221	1.6171	1.52225	0.941348
lncRNA_MluLR351	0.818099	-0.289652	0.174688	1.87763	1.82285	0.970824
lncRNA_MluLR352	0.766251	-0.38411	0.987946	0.829131	0.658468	0.794166
lncRNA_MluLR353	0.773759	-0.370044	0.935954	1.58656	1.35015	0.850994
lncRNA_MluLR354	1.88809	0.916931	0.632614	1.62641	1.59787	0.982449
lncRNA_MluLR355	0.117021	-3.09516	0.862187	1.80117	1.52972	0.849291
lncRNA_MluLR356	0.827921	-0.272434	0.781008	0.734127	0.551429	0.751136
lncRNA_MluLR357	0.426003	-1.23106	1.37837e-06	0.468012	0.505865	1.08088
lncRNA_MluLR358	1.31167	0.39141	0.401258	1.62328	1.76967	1.09018
lncRNA_MluLR359	0.653356	-0.614059	0.901935	1.42515	1.43081	1.00397
lncRNA_MluLR360	2.97026	1.57059	0.80963	1.85799	1.8911	1.01782
lncRNA_MluLR361	0.0194545	-5.68375	0.941899	1.92171	1.46193	0.760744
lncRNA_MluLR362	1.82807	0.870317	0.0257686	1.92923	1.81866	0.942687
lncRNA_MluLR363	0.0980204	-3.35077	0.000748544	1.89205	1.5862	0.83835
lncRNA_MluLR364	0.029903	-5.06357	0.331877	1.78681	1.53196	0.857372
lncRNA_MluLR365	0.353535	-1.50008	0.0579212	1.52744	1.564	1.02393
lncRNA_MluLR366	2.37056	1.24523	0.0464217	1.88818	1.92716	1.02065
lncRNA_MluLR367	6.34838	2.66639	0.992449	1.54874	1.67894	1.08407
lncRNA_MluLR368	0.0364935	-4.77622	0.614401	1.97856	1.25823	0.635932
lncRNA_MluLR369	10.5922	3.40494	0.117716	1.67798	1.75867	1.04809
lncRNA_MluLR370	0.580125	-0.785564	0.0870857	0.724633	0.634637	0.875805
lncRNA_MluLR371	1.54059	0.623487	0.00582245	1.71365	1.55286	0.906173
lncRNA_MluLR372	4.13875	2.0492	0.0833591	1.27805	1.66173	1.30021
lncRNA_MluLR373	0.315324	-1.66509	0.0390053	1.46362	1.30537	0.891874
lncRNA_MluLR374	0.169351	-2.56191	0.942847	1.49579	0.994191	0.664659
lncRNA_MluLR375	0.456182	-1.13232	0.798965	1.77268	1.65914	0.93595
lncRNA_MluLR376	2.01908	1.0137	0.115048	1.49239	1.56623	1.04948
lncRNA_MluLR377	3.16465	1.66204	0.299239	0.871238	1.41081	1.61931
lncRNA_MluLR378	0.168274	-2.57111	0.788032	1.85746	1.45295	0.782225
lncRNA_MluLR379	1.44158	0.527651	0.59007	0.71305	1.04444	1.46476
lncRNA_MluLR380	2.03382	1.02419	0.802577	1.48638	1.69931	1.14325
lncRNA_MluLR381	0.961315	-0.0569185	0.614401	1.08932	1.03177	0.947169
lncRNA_MluLR382	12.7395	3.67124	0.672702	1.28042	1.78838	1.39672
lncRNA_MluLR383	0.352497	-1.50432	0.138264	1.67814	1.57887	0.940846
lncRNA_MluLR384	3.25059	1.7007	0.139392	1.25083	1.77325	1.41766
lncRNA_MluLR385	5.56663	2.4768	0.0646342	1.34395	1.63546	1.2169
lncRNA_MluLR386	0.589841	-0.761602	0.316176	1.52235	1.4925	0.980391
lncRNA_MluLR387	0.813314	-0.298116	0.264518	0.387376	0.29863	0.770905
lncRNA_MluLR388	3.52889	1.81921	0.7566	1.69873	1.90669	1.12242
lncRNA_MluLR389	0.0196675	-5.66805	0.662138	1.98106	1.63074	0.823165
lncRNA_MluLR390	1.09435	0.130079	0.466667	1.79282	1.82507	1.01799
lncRNA_MluLR391	0.00714359	-7.12914	0.341562	1.89288	1.05483	0.557262
lncRNA_MluLR392	10.0175	3.32444	0.964151	1.13069	1.76661	1.56242
lncRNA_MluLR393	0.824113	-0.279086	0.193988	0.480548	0.508857	1.05891
lncRNA_MluLR394	0.119517	-3.06472	0.964151	1.65441	1.33411	0.806399
lncRNA_MluLR395	1.61916	0.695241	0.439563	0.611252	0.940865	1.53924
lncRNA_MluLR396	4.17814	2.06286	0.0222402	1.64669	1.8271	1.10956
lncRNA_MluLR397	3.88703	1.95867	0.820377	1.81213	1.90389	1.05064
lncRNA_MluLR398	0.889006	-0.169735	0.413588	1.58602	1.47099	0.927471
lncRNA_MluLR399	1.03891	0.0550691	0.0805067	1.6762	1.48242	0.884393
lncRNA_MluLR400	0.283051	-1.82087	0.19315	1.97082	1.70121	0.863202
lncRNA_MluLR401	0.392759	-1.34828	0.00479193	1.96272	1.74538	0.889263
lncRNA_MluLR402	0.579567	-0.786954	0.156861	0.930241	1.21979	1.31126
lncRNA_MluLR403	2.23151	1.15802	0.692531	1.70259	1.85795	1.09125
lncRNA_MluLR404	1.21419	0.279999	0.855456	1.797	1.71951	0.956878
lncRNA_MluLR405	0.283931	-1.81639	0.392452	1.92695	1.83888	0.954297
lncRNA_MluLR406	0.143906	-2.7968	0.270531	1.58172	1.26142	0.797498
lncRNA_MluLR407	0.0938727	-3.41315	1	1.79556	1.32283	0.736721
lncRNA_MluLR408	2.69521	1.4304	0.213365	1.37678	1.78312	1.29514
lncRNA_MluLR409	2.66427	1.41374	0.0712064	1.51377	1.63001	1.07679
lncRNA_MluLR410	0.648822	-0.624106	0.236197	1.73266	1.57604	0.909606
lncRNA_MluLR411	0.456508	-1.13129	0.483224	1.72112	1.73309	1.00696
lncRNA_MluLR412	4.00657	2.00237	0.800268	0.788219	1.52551	1.93539
lncRNA_MluLR413	6.29255	2.65365	0.00285311	1.84614	1.75664	0.951516
lncRNA_MluLR414	0.0468685	-4.41524	0.99681	1.78778	1.11624	0.62437
lncRNA_MluLR415	0.040081	-4.64094	0.128894	1.94971	1.77543	0.910612
lncRNA_MluLR416	0.183284	-2.44785	0.00946919	1.37694	0.564846	0.410218
lncRNA_MluLR417	0.0363322	-4.78261	0.452094	1.88685	1.32764	0.703626
lncRNA_MluLR418	848.846	9.72936	0.196652	0.748106	1.95941	2.61916
lncRNA_MluLR419	1.12892	0.174941	0.801503	0.537904	0.594493	1.1052
lncRNA_MluLR420	0.0827928	-3.59435	0.984726	1.73151	1.72019	0.993463
lncRNA_MluLR421	1.09696	0.133511	1.58401e-06	1.33004	1.43077	1.07574
lncRNA_MluLR422	4.35126	2.12143	0.384975	0.984851	1.51106	1.5343
lncRNA_MluLR423	0.32493	-1.6218	0.329465	1.68086	1.47264	0.876121
lncRNA_MluLR424	2.91762	1.54479	0.631878	1.46235	1.60874	1.10011
lncRNA_MluLR425	0.672225	-0.572983	0.989444	1.73891	1.76465	1.0148
lncRNA_MluLR426	3.03396	1.6012	0.365624	0.31748	1.17053	3.68695
lncRNA_MluLR427	1.77048	0.824141	0.0060926	0.345951	1.22001	3.52653
lncRNA_MluLR428	0.381612	-1.38982	0.00238022	1.35155	1.67408	1.23864
lncRNA_MluLR429	5.11413	2.35449	0.509575	1.12976	1.45134	1.28464
lncRNA_MluLR430	0.994091	-0.00855064	0.905368	1.67191	1.78149	1.06554
lncRNA_MluLR431	0.495621	-1.01269	0.200766	1.9438	1.82889	0.940886
lncRNA_MluLR432	3.1768	1.66757	0.499559	1.12678	1.50105	1.33216
lncRNA_MluLR433	0.125454	-2.99477	0.00460896	1.42075	1.8403	1.2953
lncRNA_MluLR434	2.20049	1.13782	1.01299e-06	1.46049	1.29213	0.884723
lncRNA_MluLR435	5.95253	2.5735	0.431492	1.37802	1.7573	1.27523
lncRNA_MluLR436	17.438	4.12416	0.406392	0.354452	1.57707	4.44932
lncRNA_MluLR437	1.40299	0.488505	0.0434806	1.80584	1.89965	1.05195
lncRNA_MluLR438	0.5361	-0.899425	0.0324928	1.17221	1.22113	1.04173
lncRNA_MluLR439	0.942828	-0.0849337	0.0916064	1.57155	1.53145	0.974481
lncRNA_MluLR440	0.111188	-3.16892	0.00222861	1.47356	1.34221	0.910864
lncRNA_MluLR441	2.76768	1.46868	0.281353	1.84349	1.86228	1.01019
lncRNA_MluLR442	13.5197	3.75699	0.00332891	1.69315	1.80283	1.06478
lncRNA_MluLR443	0.456903	-1.13004	7.842e-06	0.560032	0.657933	1.17481
lncRNA_MluLR444	1.12951	0.175701	0.685421	1.69252	1.65086	0.975389
lncRNA_MluLR445	0.955609	-0.0655077	1	1.81628	1.78609	0.983375
lncRNA_MluLR446	70.5096	6.13975	0.9688	1.03978	1.9235	1.84991
lncRNA_MluLR447	0.945556	-0.0807652	0.670955	0.3045	0.28514	0.936419
lncRNA_MluLR448	0.361757	-1.46691	0.896993	1.5265	1.17437	0.769323
lncRNA_MluLR449	0.214362	-2.22188	0.7566	1.54807	0.77936	0.503439
lncRNA_MluLR450	2.10614	1.0746	6.49463e-08	1.49258	1.13407	0.759806
lncRNA_MluLR451	0.104593	-3.25714	0.692087	1.83318	1.3998	0.763589
lncRNA_MluLR452	26.6282	4.73488	0.0127914	1.48064	1.76234	1.19026
lncRNA_MluLR453	0.14173	-2.81878	0.00170836	1.20773	1.6639	1.37771
lncRNA_MluLR454	0.0942678	-3.40709	6.92687e-05	1.49835	1.20311	0.802959
lncRNA_MluLR455	4.94366	2.30558	0.169368	1.51271	1.59923	1.05719
lncRNA_MluLR456	1.79673	0.845376	0.926043	1.84634	1.77426	0.96096
lncRNA_MluLR457	4.7101	2.23576	0.176781	1.37964	1.5214	1.10275
lncRNA_MluLR458	0.451399	-1.14753	0.551262	1.20895	1.52752	1.26351
lncRNA_MluLR459	0.341538	-1.54988	0.0450609	1.86831	1.70415	0.912138
lncRNA_MluLR460	1.16173	0.216273	0.238304	1.83585	1.81741	0.989955
lncRNA_MluLR461	0.207598	-2.26813	0.483783	1.76395	1.51142	0.856839
lncRNA_MluLR462	1.0768	0.106752	0.722628	1.71559	1.82779	1.0654
lncRNA_MluLR463	2.084	1.05936	5.48591e-05	1.57468	1.75053	1.11167
lncRNA_MluLR464	1.58885	0.66798	0.33798	0.669712	0.936944	1.39903
lncRNA_MluLR465	1.73956	0.798725	0.00294063	1.48256	1.82228	1.22915
lncRNA_MluLR466	0.56909	-0.81327	0.0671223	1.37981	1.05795	0.766737
lncRNA_MluLR467	0.842941	-0.246496	0.104208	1.76613	1.79516	1.01643
lncRNA_MluLR468	5.03316	2.33147	3.5903e-05	1.56615	1.93363	1.23464
lncRNA_MluLR469	0.250963	-1.99445	0.206674	1.81748	1.69962	0.935156
lncRNA_MluLR470	0.814127	-0.296674	0.00507002	0.430168	0.798672	1.85665
lncRNA_MluLR471	0.230602	-2.11653	0.000168536	1.40721	1.47529	1.04838
lncRNA_MluLR472	1.26718	0.34162	0.835944	1.53964	1.42263	0.923998
lncRNA_MluLR473	6.9476	2.79651	0.108299	1.02748	1.76025	1.71318
lncRNA_MluLR474	0.414091	-1.27198	7.92169e-07	0.475343	0.423674	0.891302
lncRNA_MluLR475	0.395006	-1.34005	0.0131435	0.750178	0.574987	0.766468
lncRNA_MluLR476	1.28671	0.363692	0.0260202	0.329271	0.323993	0.98397
lncRNA_MluLR477	0.686648	-0.542357	0.00132586	0.439391	0.5148	1.17162
lncRNA_MluLR478	2.52168	1.33439	0.324779	1.57599	1.53562	0.974388
lncRNA_MluLR479	1.25238	0.324676	1.15322e-09	0.661145	1.76218	2.66535
lncRNA_MluLR480	0.599374	-0.738472	0.402729	0.724351	0.367041	0.506716
lncRNA_MluLR481	1.91511	0.937431	0.799232	1.02884	1.29252	1.25628
lncRNA_MluLR482	2.22993	1.157	0.00770353	1.53849	1.7707	1.15093
lncRNA_MluLR483	2.11557	1.08105	0.000445317	0.433963	0.564409	1.30059
lncRNA_MluLR484	0.971192	-0.0421719	0.625972	0.798753	0.834275	1.04447
lncRNA_MluLR485	0.112347	-3.15397	0.480498	1.77999	1.09689	0.616234
lncRNA_MluLR486	1.32947	0.410855	0.00473471	1.56131	1.79981	1.15276
lncRNA_MluLR487	0.987852	-0.0176325	0.729573	0.39927	0.406088	1.01708
lncRNA_MluLR488	0.825414	-0.27681	0.101302	0.314474	0.30961	0.984533
lncRNA_MluLR489	1.11165	0.152706	0.65163	0.380132	0.416274	1.09508
lncRNA_MluLR490	0.439086	-1.18742	0.0980068	0.815585	0.584543	0.716716
lncRNA_MluLR491	0.13931	-2.84363	0.00167411	1.59989	1.86665	1.16674
lncRNA_MluLR492	0.508794	-0.974848	1.19901e-05	0.671973	0.787887	1.1725
lncRNA_MluLR493	1.61324	0.689966	0.482052	0.779235	0.90464	1.16093
lncRNA_MluLR494	0.513371	-0.961926	0.547052	1.46507	1.44017	0.983002
lncRNA_MluLR495	0.154	-2.699	0.579918	1.60264	0.58162	0.362913
lncRNA_MluLR496	5.89055	2.5584	0.453594	1.12395	1.49606	1.33107
lncRNA_MluLR497	0.83473	-0.260618	0.296133	0.499698	0.757153	1.51522
lncRNA_MluLR498	7.61726	2.92927	0.0768026	0.782492	1.75589	2.24397
lncRNA_MluLR499	3.64854	1.86732	0.00981837	1.43308	1.88595	1.31601
lncRNA_MluLR500	1.39745	0.482801	0.0652469	0.362311	0.956955	2.64125
lncRNA_MluLR501	0.0952447	-3.39222	0.185379	1.75615	1.58942	0.905061
lncRNA_MluLR502	4.50972	2.17304	0.383625	1.38217	1.70825	1.23591
lncRNA_MluLR503	0.231449	-2.11123	0.95226	1.60984	1.65971	1.03097
lncRNA_MluLR504	1.5761	0.656355	0.109167	1.24953	1.68718	1.35025
lncRNA_MluLR505	1.06786	0.0947286	0.585648	0.877491	0.531526	0.605734
lncRNA_MluLR506	6.29273	2.65369	0.619183	1.07527	1.58045	1.46982
lncRNA_MluLR507	1.5216	0.605592	5.47481e-05	0.805283	1.43995	1.78812
lncRNA_MluLR508	0.0667711	-3.90463	0.00310102	1.66712	1.3995	0.839471
lncRNA_MluLR509	10.982	3.45707	0.000184605	1.15242	1.83669	1.59376
lncRNA_MluLR510	0.714718	-0.484553	0.0346677	0.411628	0.28501	0.692398
lncRNA_MluLR511	1.97237	0.979927	0.000302749	1.25809	1.80397	1.43389
lncRNA_MluLR512	5.61278	2.48872	0.884004	0.713094	1.37895	1.93375
lncRNA_MluLR513	1.59485	0.67342	4.81589e-06	0.430719	1.4967	3.47489
lncRNA_MluLR514	0.626174	-0.675365	0.0813207	1.02615	1.10123	1.07317
lncRNA_MluLR515	0.789416	-0.341142	0.000267496	1.75739	1.80982	1.02983
lncRNA_MluLR516	0.826118	-0.27558	0.109421	0.342804	0.322143	0.939731
lncRNA_MluLR517	0.763181	-0.389902	0.0387819	0.397062	0.345626	0.870458
lncRNA_MluLR518	0.639189	-0.645686	0.0159802	1.64231	1.76761	1.0763
lncRNA_MluLR519	1.8872	0.916246	0.136223	1.53592	1.53344	0.998385
lncRNA_MluLR520	0.112693	-3.14953	0.462973	1.85706	1.48875	0.801672
lncRNA_MluLR521	1.47874	0.564373	0.8414	0.994397	1.17133	1.17793
lncRNA_MluLR522	0.430454	-1.21607	0.743822	1.22724	0.581184	0.473569
lncRNA_MluLR523	0.861852	-0.214488	4.52214e-06	1.11464	1.81471	1.62807
lncRNA_MluLR524	1.31507	0.395136	0.374094	1.64497	1.76749	1.07448
lncRNA_MluLR525	3.22038	1.68723	0.0033497	1.58722	1.82555	1.15016
lncRNA_MluLR526	1.10326	0.141771	0.0121276	1.73475	1.83549	1.05807
lncRNA_MluLR527	22.2977	4.47882	4.53767e-08	1.05743	1.93502	1.82993
lncRNA_MluLR528	2.40437	1.26566	0.050779	0.979541	1.45362	1.48398
lncRNA_MluLR529	1.95506	0.96721	0.611347	0.836315	1.23432	1.4759
lncRNA_MluLR530	1.33308	0.414765	0.00695234	0.362649	0.310027	0.854894
lncRNA_MluLR531	1.55163	0.633785	0.280221	0.422055	0.654257	1.55017
lncRNA_MluLR532	0.530007	-0.915915	0.000301019	0.523238	0.752588	1.43833
lncRNA_MluLR533	0.674452	-0.568211	4.62627e-05	0.266575	0.303807	1.13967
lncRNA_MluLR534	0.482543	-1.05127	0.838518	1.34399	1.15855	0.862023
lncRNA_MluLR535	0.964222	-0.0525631	0.00290884	1.34636	1.59751	1.18654
lncRNA_MluLR536	0.624379	-0.679507	0.588203	1.21882	1.26469	1.03764
lncRNA_MluLR537	0.137393	-2.86362	0.668701	1.70445	1.2183	0.714779
lncRNA_MluLR538	1.56281	0.644141	0.000352402	0.310686	0.356781	1.14836
lncRNA_MluLR539	0.374821	-1.41573	0.000102155	1.31255	1.52956	1.16533
lncRNA_MluLR540	1.74954	0.806979	0.537908	1.45634	1.48755	1.02143
lncRNA_MluLR541	0.341023	-1.55206	0.0265278	1.24582	1.10957	0.890634
lncRNA_MluLR542	5.84708	2.54772	0.247988	1.59491	1.86637	1.1702
lncRNA_MluLR543	0.0945333	-3.40303	0.0133097	1.43006	1.32033	0.923263
lncRNA_MluLR544	1.50336	0.58819	0.00014745	1.24815	1.76167	1.41142
lncRNA_MluLR545	0.749918	-0.415195	0.067893	0.869201	0.867935	0.998544
lncRNA_MluLR546	2.26154	1.17731	0.169378	1.01149	1.54036	1.52287
lncRNA_MluLR547	0.538899	-0.891913	7.76873e-08	1.5846	1.8029	1.13777
lncRNA_MluLR548	1.58495	0.664433	0.789738	0.470688	0.838525	1.78149
lncRNA_MluLR549	0.191475	-2.38477	0.611658	1.66318	0.814984	0.490015
lncRNA_MluLR550	1.20288	0.266488	0.299239	1.60387	1.84863	1.15261
lncRNA_MluLR551	0.193269	-2.37132	0.106388	1.68795	1.684	0.99766
lncRNA_MluLR552	1.23294	0.302104	0.905119	1.26465	1.2403	0.980751
lncRNA_MluLR553	0.320599	-1.64116	0.969199	1.51944	1.61306	1.06161
lncRNA_MluLR554	1.49791	0.582949	0.00632785	0.840796	1.55669	1.85145
lncRNA_MluLR555	2.24312	1.16551	0.00380562	1.36503	1.73532	1.27127
lncRNA_MluLR556	2.02108	1.01512	0.355158	1.45851	1.61101	1.10456
lncRNA_MluLR557	0.681621	-0.552958	0.00280331	0.369319	0.376171	1.01855
lncRNA_MluLR558	0.726107	-0.461746	0.0142405	0.43374	0.529421	1.2206
lncRNA_MluLR559	0.566661	-0.819441	0.0145322	1.60909	1.75552	1.091
lncRNA_MluLR560	0.557124	-0.843929	1.11579e-06	1.57632	0.685765	0.435043
lncRNA_MluLR561	0.842806	-0.246728	0.3673	0.507917	0.520954	1.02567
lncRNA_MluLR562	0.888181	-0.171075	0.0390053	0.517159	0.88682	1.71479
lncRNA_MluLR563	14.6772	3.8755	0.00201791	1.62778	1.93965	1.19159
lncRNA_MluLR564	0.891644	-0.16546	0.750605	0.39794	0.303233	0.762007
lncRNA_MluLR565	1.04611	0.0650325	0.0246078	1.73972	1.90107	1.09274
lncRNA_MluLR566	0.80211	-0.318128	0.0750596	0.372449	0.358033	0.961296
lncRNA_MluLR567	2.56241	1.3575	5.89809e-05	1.55756	1.92597	1.23653
lncRNA_MluLR568	0.749842	-0.415342	0.115651	1.00846	0.570511	0.565727
lncRNA_MluLR569	0.162297	-2.62329	0.112488	1.61652	1.55751	0.963492
lncRNA_MluLR570	1.62554	0.700918	0.60232	1.09586	1.28706	1.17448
lncRNA_MluLR571	1.21182	0.277177	0.638843	0.785722	1.00995	1.28538
lncRNA_MluLR572	0.580937	-0.783546	0.916898	1.22016	0.793841	0.650606
lncRNA_MluLR573	3.17625	1.66732	0.0725859	1.45225	1.85185	1.27516
lncRNA_MluLR574	0.234851	-2.09018	0.154719	1.57598	0.448277	0.284443
lncRNA_MluLR575	42.6935	5.41594	0.0264171	1.28175	1.91419	1.49342
lncRNA_MluLR576	0.193675	-2.36829	0.0863822	1.54648	1.64914	1.06638
lncRNA_MluLR577	2.09445	1.06657	0.478499	1.11612	1.47305	1.3198
lncRNA_MluLR578	0.121273	-3.04367	0.194957	1.7627	1.59347	0.903995
lncRNA_MluLR579	4.83232	2.27272	0.0598651	1.28878	1.7317	1.34367
lncRNA_MluLR580	1.1378	0.186241	0.358966	0.407019	0.333354	0.819013
lncRNA_MluLR581	1.2842	0.360868	0.172561	0.326782	0.405153	1.23983
lncRNA_MluLR582	0.435496	-1.19927	0.151235	1.39557	1.78417	1.27845
lncRNA_MluLR583	1.33894	0.421091	0.00370549	1.28932	1.60023	1.24115
lncRNA_MluLR584	0.726789	-0.460392	0.136189	1.49974	1.36053	0.907172
lncRNA_MluLR585	0.486761	-1.03871	0.615365	1.76151	1.71164	0.971691
lncRNA_MluLR586	1.22904	0.297538	0.00727677	1.50756	1.19917	0.795436
lncRNA_MluLR587	5.95864	2.57498	0.0512021	1.30014	1.72985	1.33051
lncRNA_MluLR588	0.859941	-0.21769	0.232842	0.326967	0.329418	1.0075
lncRNA_MluLR589	0.623358	-0.681867	0.34473	1.15278	1.22279	1.06073
lncRNA_MluLR590	5.93145	2.56838	3.95091e-05	1.64374	1.88713	1.14807
lncRNA_MluLR591	1.85203	0.889105	0.79621	1.61704	1.79447	1.10973
lncRNA_MluLR592	0.643723	-0.635489	0.000799114	0.399302	0.510697	1.27898
lncRNA_MluLR593	0.694118	-0.526747	0.897117	0.781312	0.496607	0.635607
lncRNA_MluLR594	1.58907	0.668183	0.182003	1.3048	1.54269	1.18232
lncRNA_MluLR595	0.10426	-3.26175	0.189431	1.72117	0.837782	0.48675
lncRNA_MluLR596	0.321983	-1.63494	0.0133535	1.60711	1.64959	1.02643
lncRNA_MluLR597	0.69879	-0.51707	0.00031445	0.293866	0.569105	1.93661
lncRNA_MluLR598	0.458078	-1.12633	0.9688	1.36523	1.16181	0.850997
lncRNA_MluLR599	0.670681	-0.576301	0.439619	1.23585	0.908776	0.735342
lncRNA_MluLR600	0.926571	-0.110027	0.745651	0.367367	0.340209	0.926075
lncRNA_MluLR601	0.489044	-1.03196	0.240415	1.48442	1.23602	0.832662
lncRNA_MluLR602	0.515097	-0.957084	0.160165	1.05319	0.931432	0.884395
lncRNA_MluLR603	0.665489	-0.587514	0.00115571	0.34178	0.429347	1.25621
lncRNA_MluLR604	0.282699	-1.82266	0.116835	1.36185	1.28603	0.944328
lncRNA_MluLR605	7.37067	2.8818	0.0036595	1.0235	1.72416	1.68457
lncRNA_MluLR606	1.82815	0.870382	0.0306839	1.5102	1.69731	1.1239
lncRNA_MluLR607	0.900709	-0.150867	0.15937	0.324319	0.387932	1.19614
lncRNA_MluLR608	0.553806	-0.852546	0.0521067	1.18085	0.426942	0.361553
lncRNA_MluLR609	8.7952	3.13672	0.00214709	0.531465	1.70542	3.2089
lncRNA_MluLR610	7.34843	2.87744	0.268394	1.59257	1.64391	1.03224
lncRNA_MluLR611	5.65615	2.49982	0.0114097	1.03387	1.70544	1.64957
lncRNA_MluLR612	3.76846	1.91398	0.0188555	0.739949	1.66056	2.24415
lncRNA_MluLR613	11.7877	3.55921	0.19247	0.423054	1.81	4.27843
lncRNA_MluLR614	7.90701	2.98313	0.0381119	1.25027	1.81506	1.45173
lncRNA_MluLR615	0.51193	-0.965982	0.00115571	0.575969	0.547032	0.94976
lncRNA_MluLR616	0.328458	-1.60622	0.570347	1.83536	1.7168	0.935405
lncRNA_MluLR617	0.695137	-0.524631	0.547251	1.7545	1.70308	0.970694
lncRNA_MluLR618	1.4137	0.499478	0.0719256	1.42505	1.66192	1.16621
lncRNA_MluLR619	2.77633	1.47318	0.830192	1.57842	1.77667	1.1256
lncRNA_MluLR620	0.773336	-0.370832	0.0146332	0.602797	0.844108	1.40032
lncRNA_MluLR621	0.518361	-0.947971	3.59663e-07	0.370777	0.401283	1.08228
lncRNA_MluLR622	2.23674	1.1614	0.00241485	0.975181	1.51802	1.55665
lncRNA_MluLR623	2.36955	1.24462	0.0455098	1.62103	1.36609	0.842732
lncRNA_MluLR624	0.105585	-3.24352	0.000671338	1.64019	1.62491	0.990688
lncRNA_MluLR625	0.321751	-1.63598	8.94999e-09	0.455329	0.331924	0.728977
lncRNA_MluLR626	0.745026	-0.424637	0.362294	0.95632	1.21114	1.26646
lncRNA_MluLR627	14.9692	3.90393	0.408992	1.59267	1.6749	1.05163
lncRNA_MluLR628	0.395868	-1.33691	0.00310694	1.53185	1.42506	0.930284
lncRNA_MluLR629	0.879061	-0.185965	0.324222	0.374562	0.323662	0.864108
lncRNA_MluLR630	2.07967	1.05636	0.418163	0.935496	1.39607	1.49233
lncRNA_MluLR631	0.349708	-1.51578	4.27136e-10	0.427066	0.384515	0.900363
lncRNA_MluLR632	2.1102	1.07738	2.9867e-05	0.791447	1.55446	1.96407
lncRNA_MluLR633	0.253706	-1.97877	0.292957	1.52387	1.44754	0.949911
lncRNA_MluLR634	0.377217	-1.40653	0.321825	1.80751	1.54139	0.85277
lncRNA_MluLR635	0.465965	-1.10171	7.49043e-08	1.54422	1.81952	1.17828
lncRNA_MluLR636	1.10557	0.144789	0.427905	1.35777	1.25528	0.924517
lncRNA_MluLR637	0.0477538	-4.38824	5.48253e-06	1.55333	1.52557	0.982129
lncRNA_MluLR638	1.86257	0.897292	0.0182444	1.2598	1.70112	1.35031
lncRNA_MluLR639	0.233966	-2.09563	0.693997	1.74198	1.66119	0.953622
lncRNA_MluLR640	1.09774	0.134533	0.919766	0.386444	0.483754	1.25181
lncRNA_MluLR641	21.0618	4.39656	0.0551002	1.52337	1.75111	1.1495
lncRNA_MluLR642	9.6487	3.27033	0.486197	1.47215	1.89178	1.28504
lncRNA_MluLR643	0.612203	-0.707919	0.00218663	1.1946	1.38642	1.16057
lncRNA_MluLR644	7.83333	2.96963	0.559255	1.53002	1.82008	1.18958
lncRNA_MluLR645	2.97005	1.57049	0.7566	0.722496	1.39814	1.93516
lncRNA_MluLR646	0.954019	-0.0679094	0.537949	0.317019	0.404237	1.27512
lncRNA_MluLR647	0.700842	-0.512839	0.386434	1.31113	1.27537	0.972733
lncRNA_MluLR648	0.708875	-0.496398	0.00371312	0.446687	0.68344	1.53002
lncRNA_MluLR649	2.33306	1.22222	0.319885	1.08146	1.17148	1.08323
lncRNA_MluLR650	0.471082	-1.08595	2.44966e-07	0.330703	0.671764	2.03132
lncRNA_MluLR651	1.5438	0.62649	0.654437	1.82202	1.81215	0.994584
lncRNA_MluLR652	1.71599	0.779039	0.592201	1.77179	1.54494	0.871963
lncRNA_MluLR653	0.187025	-2.4187	0.0120574	1.64085	1.59449	0.971742
lncRNA_MluLR654	7.80548	2.96449	0.000955875	1.46355	1.93741	1.32377
lncRNA_MluLR655	0.622932	-0.682854	0.0322887	0.615575	0.679593	1.104
lncRNA_MluLR656	0.654733	-0.611021	0.844155	1.76045	1.45407	0.825965
lncRNA_MluLR657	0.64804	-0.625846	0.000102851	1.43486	1.82822	1.27414
lncRNA_MluLR658	0.655614	-0.609082	0.00417694	0.434618	0.455492	1.04803
lncRNA_MluLR659	0.76649	-0.383662	0.418456	0.530403	0.487299	0.918734
lncRNA_MluLR660	0.773485	-0.370555	0.0125052	0.427355	0.61865	1.44762
lncRNA_MluLR661	3.15361	1.657	0.000739374	1.07075	1.7216	1.60785
lncRNA_MluLR662	0.855629	-0.224942	0.34439	1.14456	1.2554	1.09684
lncRNA_MluLR663	0.781341	-0.355977	0.751749	0.673548	0.531493	0.789095
lncRNA_MluLR664	1.01014	0.0145551	0.655127	1.62294	1.59854	0.984968
lncRNA_MluLR665	1.37	0.454173	0.692087	0.294508	0.730714	2.48114
lncRNA_MluLR666	1.06915	0.0964611	0.630816	0.390171	0.267701	0.686112
lncRNA_MluLR667	0.430333	-1.21647	0.00018876	1.26115	1.33651	1.05975
lncRNA_MluLR668	0.700015	-0.514543	0.360998	1.44877	1.26209	0.871146
lncRNA_MluLR669	0.770168	-0.376755	0.0322887	1.4586	1.07923	0.739913
lncRNA_MluLR670	1.87606	0.907708	0.0356317	1.8474	1.82154	0.986
lncRNA_MluLR671	3.71415	1.89303	0.572908	1.38108	1.40706	1.01881
lncRNA_MluLR672	2.74038	1.45438	0.0705011	0.775978	1.51196	1.94846
lncRNA_MluLR673	5.99531	2.58383	0.689837	1.61429	1.84824	1.14493
lncRNA_MluLR674	3.63399	1.86155	0.559255	1.40375	1.72055	1.22568
lncRNA_MluLR675	0.784962	-0.349306	0.0306839	1.61925	1.597	0.986261
lncRNA_MluLR676	1.54511	0.627706	0.0422359	0.349671	1.08011	3.08893
lncRNA_MluLR677	1.28113	0.357415	0.0835126	1.44648	1.51153	1.04497
lncRNA_MluLR678	0.950485	-0.0732635	0.00456429	1.76406	1.84931	1.04833
lncRNA_MluLR679	3.95843	1.98493	0.735809	1.03984	1.524	1.46561
lncRNA_MluLR680	1.09797	0.134842	0.382757	1.84975	1.91145	1.03335
lncRNA_MluLR681	0.954737	-0.0668243	0.406392	0.341791	0.404106	1.18232
lncRNA_MluLR682	0.535659	-0.900614	1.72669e-07	0.354419	1.01143	2.85376
lncRNA_MluLR683	0.721655	-0.47062	0.000432823	0.376063	0.574978	1.52894
lncRNA_MluLR684	0.991779	-0.0119092	0.00753248	0.331448	0.719765	2.17158
lncRNA_MluLR685	1.19206	0.253456	0.154344	0.456795	0.371037	0.812262
lncRNA_MluLR686	0.898774	-0.153969	0.209977	0.560725	0.715684	1.27636
lncRNA_MluLR687	1.88583	0.915202	0.560318	1.37842	1.46736	1.06452
lncRNA_MluLR688	0.242758	-2.04241	0.0226748	1.80889	1.39682	0.772197
lncRNA_MluLR689	0.91856	-0.122554	0.610545	1.48547	1.47844	0.995262
lncRNA_MluLR690	3.12176	1.64236	0.247211	1.65153	1.69188	1.02443
lncRNA_MluLR691	0.411454	-1.2812	0.687227	1.71848	1.59223	0.926534
lncRNA_MluLR692	0.888808	-0.170057	0.00522209	0.487709	0.977984	2.00526
lncRNA_MluLR693	0.132072	-2.9206	0.649929	1.75351	0.729628	0.416096
lncRNA_MluLR694	0.874118	-0.1941	0.585686	1.48227	1.40695	0.949186
lncRNA_MluLR695	1.06174	0.0864359	0.00559995	0.517509	1.02979	1.9899
lncRNA_MluLR696	1.36381	0.447639	0.984441	0.962755	1.12967	1.17337
lncRNA_MluLR697	3.80746	1.92883	0.622783	1.53142	1.71262	1.11832
lncRNA_MluLR698	0.983493	-0.0240138	0.862326	1.03022	0.905577	0.879011
lncRNA_MluLR699	4.46333	2.15812	0.808927	1.29473	1.67444	1.29327
lncRNA_MluLR700	1.47343	0.559182	0.327856	1.19313	1.40021	1.17355
lncRNA_MluLR701	8.82458	3.14153	0.800838	1.16788	1.84367	1.57864
lncRNA_MluLR702	1.65736	0.728884	0.0286481	1.2622	1.53578	1.21675
lncRNA_MluLR703	0.302214	-1.72636	1.64879e-10	0.430543	0.439527	1.02087
lncRNA_MluLR704	8.47075	3.08249	0.180651	0.433153	1.62341	3.74789
lncRNA_MluLR705	1.1626	0.21736	0.80963	1.64241	1.66169	1.01174
lncRNA_MluLR706	1.31136	0.391066	0.219144	1.62549	1.48572	0.914014
lncRNA_MluLR707	0.595472	-0.747895	0.172561	0.672018	0.432736	0.643935
lncRNA_MluLR708	2.40759	1.26759	0.00150104	1.40816	1.77092	1.25762
lncRNA_MluLR709	11.086	3.47067	0.0178613	0.985034	1.57073	1.59459
lncRNA_MluLR710	0.382929	-1.38485	1.26069e-08	0.391684	0.33869	0.864703
lncRNA_MluLR711	1.22562	0.293512	0.0287313	0.952103	1.36063	1.42908
lncRNA_MluLR712	1.73398	0.794084	0.000325556	0.383256	1.33863	3.49277
lncRNA_MluLR713	0.827396	-0.27335	0.00046376	0.414309	0.834608	2.01446
lncRNA_MluLR714	0.247693	-2.01338	0.629223	1.70623	1.5728	0.921795
lncRNA_MluLR715	3.73613	1.90154	0.00791507	0.479026	1.49586	3.12272
lncRNA_MluLR716	0.604239	-0.726809	0.000157583	0.375274	0.307772	0.820126
lncRNA_MluLR717	1.27454	0.349981	0.901922	1.28001	1.34596	1.05152
lncRNA_MluLR718	0.931856	-0.101822	0.960083	0.593454	0.481996	0.812188
lncRNA_MluLR719	0.359131	-1.47742	0.884497	1.57192	1.41655	0.901162
lncRNA_MluLR720	1.02994	0.0425658	0.137304	0.930351	1.25049	1.3441
lncRNA_MluLR721	0.0873977	-3.51626	0.00297567	1.84925	1.63132	0.882155
lncRNA_MluLR722	1.29077	0.368235	0.195309	1.33455	1.56729	1.17439
lncRNA_MluLR723	3.23284	1.6928	0.0336813	1.58716	1.67202	1.05346
lncRNA_MluLR724	0.767896	-0.381018	0.740612	1.77002	1.63808	0.925461
lncRNA_MluLR725	10.9596	3.45412	0.867153	0.751488	1.64959	2.1951
lncRNA_MluLR726	2.92059	1.54626	0.556565	1.46515	1.60363	1.09452
lncRNA_MluLR727	3.44846	1.78595	0.544583	1.51503	1.56753	1.03465
lncRNA_MluLR728	0.845679	-0.241818	0.0665679	0.338276	0.348393	1.02991
lncRNA_MluLR729	1.68587	0.753489	0.395742	1.4462	1.45869	1.00864
lncRNA_MluLR730	1.06608	0.0923217	0.0517547	0.483113	0.87654	1.81436
lncRNA_MluLR731	8.0525	3.00944	0.000297209	1.36938	1.93134	1.41038
lncRNA_MluLR732	0.632664	-0.660489	0.907196	1.85774	1.71459	0.922944
lncRNA_MluLR733	0.311305	-1.6836	1.15217e-05	1.49969	1.71145	1.1412
lncRNA_MluLR734	3.10952	1.63669	0.000461355	1.40458	1.87089	1.33199
lncRNA_MluLR735	0.0755899	-3.72566	0.000275173	1.71135	1.69178	0.988566
lncRNA_MluLR736	1.41419	0.499979	0.203521	0.511057	1.04485	2.0445
lncRNA_MluLR737	5.08232	2.34549	0.249415	1.51895	1.53419	1.01003
lncRNA_MluLR738	0.232903	-2.1022	0.228417	1.64926	1.46808	0.890143
lncRNA_MluLR739	7.81964	2.9671	0.741484	0.433927	1.43177	3.29957
lncRNA_MluLR740	0.672431	-0.572542	0.00115571	0.313179	0.50513	1.61291
lncRNA_MluLR741	9.93498	3.31252	0.0234533	1.66098	1.66203	1.00064
lncRNA_MluLR742	1.90961	0.93328	0.910207	0.946682	0.99956	1.05586
lncRNA_MluLR743	1.12471	0.169556	5.46924e-05	1.2704	1.75461	1.38115
lncRNA_MluLR744	0.72267	-0.468591	0.415103	1.74188	1.56739	0.899824
lncRNA_MluLR745	4.48175	2.16406	0.316624	1.43871	1.70064	1.18205
lncRNA_MluLR746	4.84193	2.27558	0.102981	1.1973	1.54208	1.28797
lncRNA_MluLR747	8.03098	3.00558	0.950022	1.39253	1.76208	1.26538
lncRNA_MluLR748	3.14459	1.65287	0.0151093	1.3886	1.75653	1.26496
lncRNA_MluLR749	0.866177	-0.207266	0.0823861	0.529284	0.745332	1.40819
lncRNA_MluLR750	1.37583	0.460301	0.00168438	1.31741	1.6852	1.27918
lncRNA_MluLR751	0.816483	-0.292505	0.65833	1.69555	1.69159	0.997668
lncRNA_MluLR752	1.05739	0.0805143	0.8048	0.456657	0.544536	1.19244
lncRNA_MluLR753	2.57115	1.36241	0.576462	1.67374	1.72171	1.02866
lncRNA_MluLR754	1.59534	0.673868	2.11089e-05	0.419573	1.42175	3.38856
lncRNA_MluLR755	1.18476	0.244593	0.198058	0.400737	0.313275	0.781747
lncRNA_MluLR756	14.354	3.84338	2.3819e-05	1.14844	1.96073	1.7073
lncRNA_MluLR757	1.41491	0.50071	0.674454	1.67038	1.57037	0.940124
lncRNA_MluLR758	4.81223	2.26671	0.400779	1.14111	1.78893	1.5677
lncRNA_MluLR759	0.903809	-0.14591	0.0563881	1.69864	1.4	0.824186
lncRNA_MluLR760	0.113909	-3.13405	0.024641	1.65024	1.63958	0.993537
lncRNA_MluLR761	0.925787	-0.111247	0.100491	1.29626	0.976628	0.753419
lncRNA_MluLR762	0.458024	-1.1265	5.43772e-07	1.66232	0.495336	0.297979
lncRNA_MluLR763	5.81202	2.53904	0.293461	1.30681	1.69073	1.29378
lncRNA_MluLR764	3.35057	1.74441	0.258522	1.61445	1.67962	1.04036
lncRNA_MluLR765	0.910967	-0.13453	0.982395	0.441783	0.320893	0.726359
lncRNA_MluLR766	0.74326	-0.428061	0.00582245	0.353442	0.468316	1.32501
lncRNA_MluLR767	1.00871	0.0125087	0.486939	0.784265	0.90242	1.15066
lncRNA_MluLR768	0.419284	-1.254	0.0102843	1.48339	1.0982	0.74033
lncRNA_MluLR769	1.16597	0.221526	0.828538	1.12535	1.26306	1.12237
lncRNA_MluLR770	6.13897	2.618	0.00806037	1.4838	1.77795	1.19824
lncRNA_MluLR771	1.45492	0.540937	3.67305e-06	0.556386	1.4298	2.5698
lncRNA_MluLR772	13.7189	3.77809	0.0135781	0.568816	1.72014	3.02408
lncRNA_MluLR773	2.57781	1.36615	0.232897	1.36257	1.23167	0.903929
lncRNA_MluLR774	0.675651	-0.56565	0.0315506	0.456297	0.355808	0.779774
lncRNA_MluLR775	0.224825	-2.15312	0.438036	1.50968	1.44626	0.957994
lncRNA_MluLR776	2.83824	1.505	0.00050875	0.801923	1.60416	2.0004
lncRNA_MluLR777	1.76842	0.82246	0.623298	0.93095	1.21307	1.30305
lncRNA_MluLR778	0.954708	-0.0668682	0.00515831	1.2472	1.68693	1.35257
lncRNA_MluLR779	0.619125	-0.691698	0.0015956	1.22505	1.59018	1.29805
lncRNA_MluLR780	1.90709	0.931376	0.0792094	1.31214	1.34121	1.02215
lncRNA_MluLR781	1.84467	0.883363	0.0997788	1.59235	1.438	0.903065
lncRNA_MluLR782	7.0041	2.8082	4.975e-05	0.750408	1.8621	2.48144
lncRNA_MluLR783	0.834246	-0.261455	3.35206e-05	0.432076	1.18195	2.73552
lncRNA_MluLR784	1.93899	0.955305	0.0103365	1.02255	1.62747	1.59158
lncRNA_MluLR785	2.08618	1.06086	0.000119464	1.30911	1.74683	1.33436
lncRNA_MluLR786	6.85929	2.77806	0.0916064	1.10786	1.59302	1.43793
lncRNA_MluLR787	0.551883	-0.857565	0.0206397	1.75376	1.45842	0.831594
lncRNA_MluLR788	1.40942	0.495097	0.494832	0.649679	0.738025	1.13598
lncRNA_MluLR789	1.01248	0.0178876	0.0648736	1.77074	1.39881	0.789957
lncRNA_MluLR790	2.60692	1.38235	0.183597	0.827297	1.05033	1.2696
lncRNA_MluLR791	0.475859	-1.07139	8.76785e-05	0.556289	0.782044	1.40582
lncRNA_MluLR792	0.519705	-0.944236	0.000653198	1.78642	1.91823	1.07379
lncRNA_MluLR793	0.392542	-1.34908	0.0638389	1.49487	1.4894	0.996337
lncRNA_MluLR794	0.69582	-0.523214	0.283763	1.80828	1.73614	0.960105
lncRNA_MluLR795	7.79275	2.96213	0.507982	1.28674	1.71342	1.3316
lncRNA_MluLR796	8.77205	3.13291	0.0124282	1.47162	1.75616	1.19335
lncRNA_MluLR797	11.0931	3.47159	0.932457	1.11902	1.71647	1.5339
lncRNA_MluLR798	0.973138	-0.0392834	0.0168746	1.73002	1.79575	1.038
lncRNA_MluLR799	4.24398	2.08542	0.00195292	1.65426	1.9059	1.15212
lncRNA_MluLR800	0.130978	-2.9326	0.460832	1.86862	1.50481	0.805306
lncRNA_MluLR801	3.03808	1.60316	0.00990809	1.44248	1.83261	1.27045
lncRNA_MluLR802	58.3685	5.86712	0.0120953	1.30749	1.92088	1.46913
lncRNA_MluLR803	5.28844	2.40284	0.0580733	0.778338	1.5807	2.03087
lncRNA_MluLR804	0.771843	-0.37362	0.0182444	0.822653	1.01961	1.23941
lncRNA_MluLR805	0.398814	-1.32621	8.7745e-05	1.3791	1.55829	1.12993
lncRNA_MluLR806	7.05069	2.81776	0.363494	0.640749	1.68851	2.63521
lncRNA_MluLR807	0.404167	-1.30698	0.944084	1.74044	1.59297	0.915266
lncRNA_MluLR808	0.244896	-2.02976	0.0362768	1.32336	1.42613	1.07766
lncRNA_MluLR809	1.23978	0.310081	0.0102652	1.20819	1.63105	1.35
lncRNA_MluLR810	1.95501	0.967175	0.200766	1.61181	1.67507	1.03925
lncRNA_MluLR811	0.392295	-1.34999	0.901763	1.22348	0.688742	0.562938
lncRNA_MluLR812	0.897865	-0.155429	0.65156	0.928957	0.89748	0.966115
lncRNA_MluLR813	2.85512	1.51355	0.020222	1.38352	1.50401	1.08708
lncRNA_MluLR814	0.742542	-0.429456	0.780983	1.90079	1.8418	0.968968
lncRNA_MluLR815	0.427311	-1.22664	0.787462	1.64069	1.63804	0.998383
lncRNA_MluLR816	7.95993	2.99276	0.0403719	1.68148	1.84578	1.09771
lncRNA_MluLR817	0.707646	-0.4989	0.0242375	0.39991	0.386107	0.965485
lncRNA_MluLR818	0.115918	-3.10883	0.985544	1.80006	1.09343	0.60744
lncRNA_MluLR819	0.736826	-0.440603	0.335735	1.77616	1.73715	0.978039
lncRNA_MluLR820	0.641447	-0.640598	0.017806	1.51805	1.45656	0.959494
lncRNA_MluLR821	0.668437	-0.581137	0.143575	0.614382	0.482819	0.785861
lncRNA_MluLR822	2.06703	1.04756	0.525986	0.359269	1.12215	3.12341
lncRNA_MluLR823	16.2904	4.02595	0.695323	1.15763	1.71184	1.47875
lncRNA_MluLR824	1.27654	0.352234	0.770912	0.373723	0.681908	1.82464
lncRNA_MluLR825	1.44563	0.5317	9.90703e-06	1.24992	1.71126	1.36909
lncRNA_MluLR826	0.190212	-2.39432	0.00201602	1.73991	1.72547	0.991702
lncRNA_MluLR827	8.6049	3.10516	0.846432	0.54558	1.57632	2.88926
lncRNA_MluLR828	5.63483	2.49437	0.0279975	1.30246	1.73604	1.33289
lncRNA_MluLR829	0.705433	-0.503419	0.388371	1.762	1.41681	0.804089
lncRNA_MluLR830	5.11824	2.35565	0.222077	1.62494	1.83189	1.12736
lncRNA_MluLR831	0.681348	-0.553537	0.0102871	0.464592	0.581643	1.25194
lncRNA_MluLR832	2.02507	1.01797	0.65156	1.17723	1.52546	1.2958
lncRNA_MluLR833	0.228817	-2.12773	0.901763	1.81819	1.65398	0.909687
lncRNA_MluLR834	0.515482	-0.956007	1.59001e-07	0.322343	0.254559	0.789714
lncRNA_MluLR835	3.4541	1.78831	0.891275	1.57252	1.69494	1.07785
lncRNA_MluLR836	4.34058	2.11789	0.975698	1.52017	1.8195	1.1969
lncRNA_MluLR837	0.905153	-0.143766	0.346363	1.62223	1.52916	0.942628
lncRNA_MluLR838	1.80249	0.849991	0.0210035	0.738564	1.38856	1.88008
lncRNA_MluLR839	0.244654	-2.03119	0.00609373	1.26288	1.63426	1.29408
lncRNA_MluLR840	11.3943	3.51023	0.668785	1.23618	1.68936	1.3666
lncRNA_MluLR841	6.6908	2.74218	0.90325	1.09205	1.77514	1.62551
lncRNA_MluLR842	1.28519	0.361976	0.14556	0.597137	0.993416	1.66363
lncRNA_MluLR843	2.70523	1.43575	0.760041	0.783766	1.35112	1.72388
lncRNA_MluLR844	0.51881	-0.946721	0.0844711	1.2181	1.0003	0.821194
lncRNA_MluLR845	0.45412	-1.13886	5.06221e-07	0.389297	0.482302	1.23891
lncRNA_MluLR846	1.30657	0.385783	0.067893	0.343121	0.890504	2.5953
lncRNA_MluLR847	0.425121	-1.23405	0.00100084	1.19004	1.1898	0.999791
lncRNA_MluLR848	0.947552	-0.0777227	0.69623	0.387665	0.276005	0.711967
lncRNA_MluLR849	4.3519	2.12165	2.15358e-05	1.1212	1.76601	1.5751
lncRNA_MluLR850	0.902127	-0.148597	0.0056398	0.465661	0.827738	1.77756
lncRNA_MluLR851	1.50976	0.594323	0.0279902	0.423362	1.11529	2.63435
lncRNA_MluLR852	0.0291985	-5.09796	0.00191265	1.78819	1.43245	0.801062
lncRNA_MluLR853	0.775928	-0.366005	0.0720872	0.359284	0.340793	0.948533
lncRNA_MluLR854	0.432273	-1.20998	4.79757e-06	0.409678	0.563309	1.375
lncRNA_MluLR855	1.09682	0.13333	0.909472	0.750188	0.856478	1.14168
lncRNA_MluLR856	0.366592	-1.44775	0.111186	1.48954	1.26724	0.850758
lncRNA_MluLR857	1.35307	0.436231	0.0445181	0.549522	1.12309	2.04375
lncRNA_MluLR858	7.10907	2.82966	0.00533444	0.404605	1.72953	4.2746
lncRNA_MluLR859	0.497595	-1.00696	0.339711	1.57735	1.31805	0.83561
lncRNA_MluLR860	3.80579	1.9282	0.755276	1.24224	1.38269	1.11307
lncRNA_MluLR861	0.929256	-0.105852	0.61601	0.345478	0.390949	1.13162
lncRNA_MluLR862	0.0725699	-3.78449	0.739023	1.77439	1.46506	0.825667
lncRNA_MluLR863	0.162639	-2.62026	3.26593e-07	0.981141	1.46486	1.49302
lncRNA_MluLR864	0.959764	-0.0592487	0.693675	0.434304	0.48208	1.11001
lncRNA_MluLR865	0.897329	-0.156291	0.923074	1.57887	1.63274	1.03412
lncRNA_MluLR866	1.35437	0.437622	0.183597	0.369452	0.510031	1.38051
lncRNA_MluLR867	0.189588	-2.39906	1.68006e-05	1.57453	1.82934	1.16183
lncRNA_MluLR868	2.05929	1.04215	0.739834	1.3111	1.52335	1.16189
lncRNA_MluLR869	0.76454	-0.387336	6.61102e-05	1.56643	1.68019	1.07263
lncRNA_MluLR870	0.416704	-1.26291	0.505931	1.65119	1.61516	0.978182
lncRNA_MluLR871	0.757005	-0.401625	0.178386	0.868246	0.881364	1.01511
lncRNA_MluLR872	0.345163	-1.53465	0.985544	1.44205	1.42711	0.989637
lncRNA_MluLR873	1.07789	0.108214	0.0590211	0.82732	1.05904	1.28008
lncRNA_MluLR874	0.633408	-0.658794	0.000155831	1.10794	1.62001	1.46218
lncRNA_MluLR875	3.23821	1.6952	0.550598	1.75602	1.96624	1.11971
lncRNA_MluLR876	3.18344	1.67059	0.326437	1.5052	1.61785	1.07484
lncRNA_MluLR877	2.67335	1.41865	0.959089	1.67787	1.86971	1.11433
lncRNA_MluLR878	0.244399	-2.03269	0.000246321	1.54416	1.63962	1.06182
lncRNA_MluLR879	2.90383	1.53796	0.0171035	1.56242	1.79604	1.14953
lncRNA_MluLR880	2.24404	1.1661	0.231227	1.64122	1.72712	1.05234
lncRNA_MluLR881	0.724277	-0.465387	0.928614	1.66605	1.31517	0.789399
lncRNA_MluLR882	0.756274	-0.403018	0.00333572	0.628164	0.902236	1.43631
lncRNA_MluLR883	1.16627	0.2219	0.374975	1.405	1.43551	1.02171
lncRNA_MluLR884	0.96942	-0.0448065	0.862398	0.43775	0.367064	0.838524
lncRNA_MluLR885	3.46621	1.79336	0.0882171	0.630353	1.4255	2.26144
lncRNA_MluLR886	2.50846	1.3268	0.714768	1.11465	1.36885	1.22806
lncRNA_MluLR887	0.543629	-0.879307	0.0552946	1.51043	1.57923	1.04555
lncRNA_MluLR888	0.305068	-1.7128	0.120095	1.3949	1.35918	0.974398
lncRNA_MluLR889	1.02312	0.0329789	0.635443	1.40385	1.32653	0.944921
lncRNA_MluLR890	1.15601	0.20915	0.517723	1.13309	1.29777	1.14534
lncRNA_MluLR891	0.349877	-1.51508	0.0456438	1.70982	1.56914	0.917726
lncRNA_MluLR892	0.685977	-0.543768	0.000349756	0.322778	0.555495	1.72098
lncRNA_MluLR893	0.945961	-0.0801471	0.821427	1.10336	1.01885	0.923402
lncRNA_MluLR894	0.648718	-0.624337	0.0074472	0.616343	0.805111	1.30627
lncRNA_MluLR895	13.6894	3.77498	0.051149	0.901539	1.77754	1.97167
lncRNA_MluLR896	0.188407	-2.40807	0.00813504	1.53083	1.70297	1.11245
lncRNA_MluLR897	2.47264	1.30605	0.0422104	1.35659	1.67083	1.23164
lncRNA_MluLR898	0.497458	-1.00735	0.0012624	1.43723	1.65784	1.1535
lncRNA_MluLR899	0.233144	-2.10071	0.000806329	1.46569	1.68825	1.15185
lncRNA_MluLR900	0.728713	-0.456578	1.02597e-05	0.529648	1.0475	1.97774
lncRNA_MluLR901	1.44899	0.535048	0.00265689	1.32974	0.717734	0.539755
lncRNA_MluLR902	1.1849	0.24477	0.656834	0.581589	0.862457	1.48293
lncRNA_MluLR903	0.799812	-0.322267	0.730385	1.84275	1.73008	0.938857
lncRNA_MluLR904	1.94158	0.957233	0.0568427	0.710298	1.30845	1.84211
lncRNA_MluLR905	0.606197	-0.722141	0.161486	1.65744	1.61283	0.973084
lncRNA_MluLR906	14.4672	3.85472	0.0750596	0.449556	1.81245	4.03165
lncRNA_MluLR907	1.34887	0.431755	0.470545	0.668576	0.965461	1.44406
lncRNA_MluLR908	1.46553	0.551425	0.332356	1.64242	1.61061	0.980632
lncRNA_MluLR909	1.03455	0.048998	0.356513	1.15587	1.3711	1.18621
lncRNA_MluLR910	0.612154	-0.708034	0.527697	1.46693	1.23494	0.841852
lncRNA_MluLR911	1.20613	0.27039	0.139475	0.474163	0.421915	0.88981
lncRNA_MluLR912	0.953566	-0.0685951	0.897117	0.647029	0.690326	1.06692
lncRNA_MluLR913	20.3276	4.34537	0.992449	0.881694	1.62137	1.83892
lncRNA_MluLR914	0.440354	-1.18326	0.00463973	0.981536	1.36909	1.39485
lncRNA_MluLR915	0.664459	-0.589749	0.0633367	1.45617	1.6876	1.15893
lncRNA_MluLR916	0.607909	-0.718073	3.98598e-06	0.286954	0.344388	1.20015
lncRNA_MluLR917	1.31461	0.394635	0.085978	0.496883	1.03142	2.07579
lncRNA_MluLR918	1.64254	0.715929	0.819322	1.19744	1.39395	1.16411
lncRNA_MluLR919	0.824659	-0.278131	0.015707	1.32895	1.88116	1.41553
lncRNA_MluLR920	2.19032	1.13114	0.665894	1.29816	1.49869	1.15447
lncRNA_MluLR921	31.9829	4.99923	0.931243	1.15512	1.70935	1.47981
lncRNA_MluLR922	0.920884	-0.118909	0.00351511	1.51428	1.6964	1.12027
lncRNA_MluLR923	0.744115	-0.426403	0.015781	0.49149	0.577887	1.17579
lncRNA_MluLR924	1.91628	0.93831	0.337308	0.443138	1.12492	2.53853
lncRNA_MluLR925	0.879826	-0.184711	0.369924	0.415739	0.29118	0.700393
lncRNA_MluLR926	1.04993	0.070296	0.621943	1.72395	1.54797	0.897919
lncRNA_MluLR927	0.983681	-0.023738	0.982367	1.78366	1.69122	0.948172
lncRNA_MluLR928	0.352479	-1.50439	0.672032	1.77982	1.83321	1.03
lncRNA_MluLR929	1.41902	0.5049	0.11433	0.98969	1.31708	1.3308
lncRNA_MluLR930	1.06551	0.0915459	0.456506	1.32996	1.54927	1.1649
lncRNA_MluLR931	27.0263	4.75629	0.237172	0.839464	1.71815	2.04672
lncRNA_MluLR932	0.959792	-0.0592065	0.672487	1.1556	1.13864	0.985323
lncRNA_MluLR933	0.640188	-0.643432	0.0329844	1.43544	1.46082	1.01769
lncRNA_MluLR934	0.649259	-0.623135	0.0153998	0.475224	0.348461	0.733257
lncRNA_MluLR935	0.332193	-1.58991	7.62505e-06	0.965055	1.73977	1.80277
lncRNA_MluLR936	0.47945	-1.06055	2.44966e-07	0.423413	0.626205	1.47895
lncRNA_MluLR937	0.393198	-1.34667	0.0206258	1.5484	1.33596	0.862801
lncRNA_MluLR938	1.16028	0.21447	0.246493	0.27544	0.340831	1.23741
lncRNA_MluLR939	1.12983	0.176105	0.379415	0.414719	0.300999	0.725791
lncRNA_MluLR940	28.2719	4.8213	0.637852	1.52164	1.84545	1.21281
lncRNA_MluLR941	15.3155	3.93692	0.870263	1.30999	1.73454	1.32409
lncRNA_MluLR942	0.948253	-0.0766558	0.408992	1.75921	1.66671	0.947417
lncRNA_MluLR943	17.0851	4.09467	0.290795	0.840947	1.78238	2.11949
lncRNA_MluLR944	1.09135	0.126116	0.721373	0.389065	0.423429	1.08832
lncRNA_MluLR945	0.520543	-0.941911	0.636298	1.58694	1.41547	0.891953
lncRNA_MluLR946	0.412473	-1.27763	0.591318	1.69865	1.83351	1.07939
lncRNA_MluLR947	1.23891	0.309067	0.050046	0.362778	0.262373	0.723234
lncRNA_MluLR948	0.624731	-0.678693	6.81424e-06	0.396661	0.736983	1.85797
lncRNA_MluLR949	1.70748	0.771869	0.977966	0.930349	1.21522	1.3062
lncRNA_MluLR950	3.83394	1.93883	0.0836474	0.422771	1.48905	3.52213
lncRNA_MluLR951	0.305396	-1.71124	0.460322	1.73786	1.87758	1.0804
lncRNA_MluLR952	2.38508	1.25403	0.735809	0.481014	1.1119	2.31156
lncRNA_MluLR953	0.420566	-1.2496	6.00038e-08	0.361389	0.383911	1.06232
lncRNA_MluLR954	1.51866	0.602803	0.225885	1.42147	1.61072	1.13314
lncRNA_MluLR955	7.04019	2.81561	0.0657341	1.37492	1.73408	1.26122
lncRNA_MluLR956	0.752066	-0.411068	0.0567124	0.832441	1.04528	1.25568
lncRNA_MluLR957	0.294535	-1.76349	3.28748e-07	1.18906	1.79139	1.50657
lncRNA_MluLR958	0.133728	-2.90263	0.00380683	1.753	1.63142	0.930644
lncRNA_MluLR959	0.952202	-0.0706611	0.214785	0.585826	0.788347	1.3457
lncRNA_MluLR960	1.28479	0.361536	0.796028	1.58393	1.71676	1.08385
lncRNA_MluLR961	0.628966	-0.668947	0.0243888	0.703206	0.7919	1.12613
lncRNA_MluLR962	0.4438	-1.17202	0.00088314	0.664365	0.515098	0.775324
lncRNA_MluLR963	0.585423	-0.772448	0.0308901	1.70877	1.73442	1.01501
lncRNA_MluLR964	0.0430733	-4.53706	0.00271994	1.76559	1.52087	0.861395
lncRNA_MluLR965	0.509494	-0.972863	8.24953e-07	0.329025	0.319378	0.97068
lncRNA_MluLR966	0.531205	-0.912659	0.253003	1.7853	1.7524	0.981573
lncRNA_MluLR967	0.806801	-0.309716	0.35458	1.68129	1.75716	1.04513
lncRNA_MluLR968	0.497187	-1.00814	2.20758e-06	0.438718	0.760798	1.73414
lncRNA_MluLR969	0.219472	-2.18789	0.256035	1.77422	1.821	1.02637
lncRNA_MluLR970	6.39058	2.67595	2.46729e-05	1.19457	1.78157	1.49139
lncRNA_MluLR971	1.42657	0.512546	0.00112805	1.84828	1.72921	0.935582
lncRNA_MluLR972	3.89066	1.96001	0.366609	1.68684	1.59198	0.943764
lncRNA_MluLR973	0.494309	-1.01651	0.156279	1.35405	1.47558	1.08976
lncRNA_MluLR974	0.537732	-0.895042	0.502477	1.44983	1.11733	0.770667
lncRNA_MluLR975	0.562044	-0.831244	8.29116e-07	1.70555	1.04274	0.611379
lncRNA_MluLR976	0.404801	-1.30472	0.030337	1.61166	1.47786	0.916981
lncRNA_MluLR977	6.22334	2.63769	0.860173	0.456715	1.46535	3.20846
lncRNA_MluLR978	0.381786	-1.38916	0.152323	1.67013	1.33647	0.800217
lncRNA_MluLR979	1.58456	0.664083	0.750605	1.25767	1.35143	1.07455
lncRNA_MluLR980	0.982391	-0.02563	7.76311e-05	0.745973	1.40543	1.88402
lncRNA_MluLR981	0.937724	-0.0927642	0.938614	1.32778	1.19883	0.902883
lncRNA_MluLR982	0.819491	-0.2872	0.000568855	1.13626	1.39527	1.22795
lncRNA_MluLR983	0.991202	-0.0127497	0.0555891	0.430182	0.668964	1.55507
lncRNA_MluLR984	0.578381	-0.789908	0.990013	1.32647	1.15762	0.872707
lncRNA_MluLR985	10.8316	3.43717	0.00218663	1.11613	1.88935	1.69276
lncRNA_MluLR986	1.74707	0.804934	0.732557	1.53713	1.51332	0.984512
lncRNA_MluLR987	0.59756	-0.742846	0.161753	1.81988	1.65583	0.90986
lncRNA_MluLR988	0.335913	-1.57384	0.000499486	0.605665	0.361839	0.597424
lncRNA_MluLR989	0.399979	-1.322	9.00983e-08	0.407683	0.431694	1.05889
lncRNA_MluLR990	8.50229	3.08785	0.00232389	1.35699	1.90198	1.40162
lncRNA_MluLR991	0.492978	-1.02041	1.49926e-05	0.453422	0.330665	0.729266
lncRNA_MluLR992	0.433057	-1.20737	0.0748367	1.52478	1.36518	0.895326
lncRNA_MluLR993	0.249587	-2.00239	0.0180258	1.54733	1.56607	1.01211
lncRNA_MluLR994	0.0893219	-3.48484	0.316624	1.76531	1.27297	0.721105
lncRNA_MluLR995	0.194343	-2.36332	0.0702756	1.79991	1.80127	1.00076
lncRNA_MluLR996	1.40235	0.487842	0.0491598	1.20533	1.07563	0.892398
lncRNA_MluLR997	0.420316	-1.25045	0.000536793	0.607034	0.513358	0.845683
lncRNA_MluLR998	5.26845	2.39738	0.238295	1.62813	1.72703	1.06074
lncRNA_MluLR999	2.61663	1.38771	0.891111	0.710306	1.15595	1.62739
lncRNA_MluLR1000	2.13306	1.09293	0.00297567	1.4752	1.80389	1.22281
lncRNA_MluLR1001	0.925422	-0.111817	0.0115918	1.95951	1.82298	0.930322
lncRNA_MluLR1002	5.4793	2.45399	0.217093	1.13418	1.5253	1.34485
lncRNA_MluLR1003	1.03414	0.0484283	0.424868	0.657056	0.815013	1.2404
lncRNA_MluLR1004	2.09602	1.06765	0.739834	1.27098	1.27402	1.00239
lncRNA_MluLR1005	0.0902005	-3.47072	0.29051	1.79309	0.419146	0.233756
lncRNA_MluLR1006	2.20002	1.13752	0.4048	1.11644	1.28808	1.15374
lncRNA_MluLR1007	0.26689	-1.90568	0.700397	1.82887	1.34501	0.735431
lncRNA_MluLR1008	1.8006	0.84848	0.194574	1.01372	1.4856	1.4655
lncRNA_MluLR1009	0.736444	-0.441352	0.250325	0.821096	0.361579	0.440362
lncRNA_MluLR1010	1.87841	0.909514	0.721042	1.58594	1.56965	0.989728
lncRNA_MluLR1011	2.38638	1.25482	0.48338	1.40044	1.562	1.11536
lncRNA_MluLR1012	1.16866	0.224853	0.310295	1.70511	1.75459	1.02902
lncRNA_MluLR1013	0.140995	-2.82629	0.897117	1.7632	0.533827	0.30276
lncRNA_MluLR1014	1.31175	0.391497	0.0134874	0.406565	0.300275	0.738567
lncRNA_MluLR1015	0.726322	-0.461319	0.00421299	0.34742	0.250512	0.721062
lncRNA_MluLR1016	14.4494	3.85294	0.274363	0.916942	1.79611	1.9588
lncRNA_MluLR1017	7.58525	2.9232	0.0428791	1.33987	1.74144	1.29971
lncRNA_MluLR1018	0.338662	-1.56208	0.0101534	1.82939	1.79559	0.981521
lncRNA_MluLR1019	1.79156	0.841218	0.285754	1.68521	1.46767	0.870912
lncRNA_MluLR1020	0.0182141	-5.7788	0.000123155	1.5916	1.35645	0.852255
lncRNA_MluLR1021	0.889872	-0.16833	0.589101	1.50501	1.57222	1.04466
lncRNA_MluLR1022	0.327638	-1.60983	0.674758	1.89581	1.54612	0.815549
lncRNA_MluLR1023	0.379186	-1.39902	3.42711e-08	0.486001	0.698218	1.43666
lncRNA_MluLR1024	1.6117	0.688579	4.34175e-06	0.628312	1.53023	2.43546
lncRNA_MluLR1025	0.222479	-2.16826	0.24548	1.604	0.844386	0.526425
lncRNA_MluLR1026	5.90865	2.56283	0.00469929	1.4494	1.98018	1.36621
lncRNA_MluLR1027	0.92233	-0.116644	0.00809858	1.70809	1.84485	1.08006
lncRNA_MluLR1028	0.329783	-1.60041	0.973868	1.6581	1.6736	1.00935
lncRNA_MluLR1029	0.50617	-0.982305	0.70149	1.78535	1.88153	1.05387
lncRNA_MluLR1030	1.12996	0.17627	0.00321587	0.33744	0.855005	2.5338
lncRNA_MluLR1031	0.92703	-0.109312	0.192499	0.545785	0.765811	1.40314
lncRNA_MluLR1032	4.78282	2.25786	8.64321e-06	0.480728	1.70811	3.55317
lncRNA_MluLR1033	0.960105	-0.0587358	0.509907	0.446596	0.568743	1.27351
lncRNA_MluLR1034	0.107792	-3.21368	0.281768	1.44851	0.651517	0.449783
lncRNA_MluLR1035	2.22344	1.15279	0.390792	1.69141	1.7476	1.03322
lncRNA_MluLR1036	1.10246	0.140724	0.404037	0.591064	0.816317	1.3811
lncRNA_MluLR1037	1.48206	0.567599	5.44316e-05	1.26783	1.73317	1.36703
lncRNA_MluLR1038	0.105529	-3.24429	0.153487	1.72084	1.41034	0.819565
lncRNA_MluLR1039	0.874215	-0.193941	0.14556	1.20567	1.35421	1.12321
lncRNA_MluLR1040	2.03855	1.02755	0.216266	0.930841	1.40812	1.51274
lncRNA_MluLR1041	0.191266	-2.38635	0.0398195	1.60969	1.62557	1.00986
lncRNA_MluLR1042	1.02596	0.0369723	0.58095	1.57756	1.54937	0.98213
lncRNA_MluLR1043	1.30166	0.380349	0.0625797	0.371897	0.857353	2.30535
lncRNA_MluLR1044	1.15753	0.211049	0.00522209	0.968316	0.668816	0.690701
lncRNA_MluLR1045	0.614226	-0.703158	0.263536	1.27296	1.55954	1.22513
lncRNA_MluLR1046	0.490422	-1.02791	0.0852247	1.1171	0.793197	0.710052
lncRNA_MluLR1047	3.20618	1.68086	0.0202298	1.34962	1.82515	1.35234
lncRNA_MluLR1048	0.364513	-1.45596	7.49043e-08	0.540342	0.473459	0.876221
lncRNA_MluLR1049	0.0321961	-4.95697	0.000575696	1.85934	1.57044	0.844625
lncRNA_MluLR1050	0.872958	-0.196017	0.00426707	0.90036	1.2113	1.34535
lncRNA_MluLR1051	6.78201	2.76171	0.0315506	0.972185	1.86977	1.92326
lncRNA_MluLR1052	1.68669	0.754197	0.469741	0.788285	0.959714	1.21747
lncRNA_MluLR1053	2.23777	1.16206	0.836079	1.63764	1.75787	1.07342
lncRNA_MluLR1054	2.2785	1.18808	0.992449	1.08678	1.33769	1.23087
lncRNA_MluLR1055	1.1314	0.17811	0.177438	0.798783	1.04887	1.31308
lncRNA_MluLR1056	2.69974	1.43282	0.00188236	1.01858	1.62867	1.59897
lncRNA_MluLR1057	1.31259	0.392419	0.973868	1.13877	1.19979	1.05358
lncRNA_MluLR1058	0.975822	-0.0353102	0.929082	0.345328	0.343813	0.995611
lncRNA_MluLR1059	0.999142	-0.00123767	0.269112	1.16168	1.43565	1.23584
lncRNA_MluLR1060	3.13861	1.65012	0.0317499	1.79906	1.94192	1.07941
lncRNA_MluLR1061	1.81798	0.862333	0.229056	0.560851	1.19675	2.13381
lncRNA_MluLR1062	0.489929	-1.02936	0.171706	1.24131	1.55214	1.2504
lncRNA_MluLR1063	0.0974893	-3.35861	0.0346677	1.85995	1.74336	0.937318
lncRNA_MluLR1064	1.31022	0.389808	0.857668	1.21792	1.23981	1.01798
lncRNA_MluLR1065	0.625503	-0.676911	5.53532e-07	1.65984	0.684193	0.412205
lncRNA_MluLR1066	4.17105	2.06041	0.000536793	1.6123	1.80237	1.11789
lncRNA_MluLR1067	3.05947	1.61328	4.24673e-05	1.65659	1.58457	0.956526
lncRNA_MluLR1068	46.0288	5.52446	0.252586	1.1302	1.84217	1.62995
lncRNA_MluLR1069	1.88435	0.914071	0.00434483	1.49423	1.76212	1.17928
lncRNA_MluLR1070	1.63234	0.706939	0.0211823	0.683616	1.31859	1.92884
lncRNA_MluLR1071	4.03457	2.01241	0.0124106	0.657709	1.55652	2.36658
lncRNA_MluLR1072	1.28094	0.357201	0.937151	1.74015	1.70887	0.982025
lncRNA_MluLR1073	36.325	5.18289	0.000691324	0.939946	1.8207	1.93703
lncRNA_MluLR1074	0.890444	-0.167404	0.0102871	1.24403	1.66079	1.33501
lncRNA_MluLR1075	2.26545	1.1798	0.669215	0.700647	1.18425	1.69023
lncRNA_MluLR1076	0.452107	-1.14527	3.40552e-05	1.56213	0.744942	0.476876
lncRNA_MluLR1077	0.840359	-0.250922	0.172561	0.357646	0.337454	0.943542
lncRNA_MluLR1078	2.90387	1.53798	0.0720424	1.63331	1.67359	1.02466
lncRNA_MluLR1079	0.455761	-1.13365	0.0144253	1.58814	1.82354	1.14823
lncRNA_MluLR1080	2.58011	1.36744	0.0073314	1.92597	1.40725	0.730672
lncRNA_MluLR1081	2.85175	1.51185	0.522154	1.4996	1.81103	1.20767
lncRNA_MluLR1082	7.1168	2.83123	0.00564703	0.460212	1.70502	3.70485
lncRNA_MluLR1083	0.594384	-0.750534	0.918306	1.66941	1.54988	0.928399
lncRNA_MluLR1084	5.5109	2.46229	0.000400293	1.61627	1.86222	1.15217
lncRNA_MluLR1085	13.2864	3.73188	0.0669765	0.880945	1.80834	2.05272
lncRNA_MluLR1086	1.84357	0.882504	0.0222848	0.757099	1.36142	1.7982
lncRNA_MluLR1087	0.247915	-2.01208	2.63529e-06	1.95749	1.6111	0.823045
lncRNA_MluLR1088	1.60814	0.685397	3.42112e-07	1.67366	1.0332	0.617333
lncRNA_MluLR1089	7.35589	2.8789	0.0761239	0.915818	1.60813	1.75595
lncRNA_MluLR1090	0.0523023	-4.25698	0.00400461	1.90153	1.41553	0.744418
lncRNA_MluLR1091	0.838342	-0.254389	0.235586	0.441398	0.295207	0.6688
lncRNA_MluLR1092	0.416361	-1.26409	0.0120244	0.937746	0.856461	0.913319
lncRNA_MluLR1093	4.88861	2.28942	0.870308	1.60968	1.5592	0.968644
lncRNA_MluLR1094	1.03341	0.047408	2.91073e-05	1.81433	1.94842	1.07391
lncRNA_MluLR1095	0.805064	-0.312825	0.392454	0.962321	0.968994	1.00693
lncRNA_MluLR1096	0.0335003	-4.89968	0.574009	1.78087	1.07116	0.601483
lncRNA_MluLR1097	2.94827	1.55987	0.00157352	1.70731	1.88463	1.10386
lncRNA_MluLR1098	1.05272	0.0741216	0.896358	1.05636	1.05635	0.999988
lncRNA_MluLR1099	0.0650204	-3.94296	0.067893	1.79786	1.26971	0.706235
lncRNA_MluLR1100	2.30344	1.20379	0.447103	1.13737	1.19234	1.04833
lncRNA_MluLR1101	3.27772	1.71269	0.37655	1.12245	1.61527	1.43906
lncRNA_MluLR1102	0.683689	-0.548588	0.506713	0.66143	0.425072	0.642656
lncRNA_MluLR1103	1.15287	0.205231	1.25235e-05	1.54766	0.700998	0.45294
lncRNA_MluLR1104	0.784353	-0.350426	2.61607e-06	1.54613	0.407147	0.263333
lncRNA_MluLR1105	0.410781	-1.28356	4.90574e-08	0.384742	0.333085	0.865737
lncRNA_MluLR1106	2.18777	1.12946	0.914625	0.844552	1.1242	1.33112
lncRNA_MluLR1107	0.327462	-1.6106	0.00103654	1.82418	1.36653	0.749122
lncRNA_MluLR1108	0.0226134	-5.46668	0.0341593	1.83425	1.48802	0.81124
lncRNA_MluLR1109	1.99339	0.995227	0.525886	1.37081	1.66129	1.2119
lncRNA_MluLR1110	0.204001	-2.29335	0.00180162	1.76296	1.62725	0.923019
lncRNA_MluLR1111	0.646313	-0.629696	6.94677e-05	1.18095	1.52802	1.29389
lncRNA_MluLR1112	1.41636	0.502189	0.825485	1.5632	1.54316	0.987178
lncRNA_MluLR1113	0.736788	-0.440678	0.0491675	1.00521	1.27708	1.27046
lncRNA_MluLR1114	1.64806	0.720771	0.551262	0.751838	1.1925	1.58611
lncRNA_MluLR1115	4.92179	2.29918	0.00710842	0.773969	1.71267	2.21284
lncRNA_MluLR1116	1.8878	0.916707	0.432354	1.05613	1.38435	1.31078
lncRNA_MluLR1117	2.24376	1.16592	0.590976	1.75744	1.81864	1.03482
lncRNA_MluLR1118	4.51057	2.17331	0.00160449	0.746212	1.70965	2.29111
lncRNA_MluLR1119	3.64007	1.86397	0.759766	1.04151	1.49281	1.43331
lncRNA_MluLR1120	0.0614229	-4.02508	0.562847	1.89118	1.34878	0.713196
lncRNA_MluLR1121	0.706155	-0.501942	1.91742e-05	1.62085	0.623011	0.384373
lncRNA_MluLR1122	0.755005	-0.405442	0.0945346	0.49402	0.583322	1.18076
lncRNA_MluLR1123	1.20941	0.274304	0.344506	0.519333	0.841642	1.62062
lncRNA_MluLR1124	0.893327	-0.16274	0.0105798	0.489537	0.829049	1.69354
lncRNA_MluLR1125	4.48033	2.1636	0.000107591	0.775162	1.69152	2.18216
lncRNA_MluLR1126	0.15557	-2.68436	0.000335541	1.74772	1.80637	1.03356
lncRNA_MluLR1127	1.03548	0.0502952	0.365624	0.605741	0.817224	1.34913
lncRNA_MluLR1128	0.997851	-0.00310418	0.721042	1.40118	1.67045	1.19218
lncRNA_MluLR1129	0.905379	-0.143406	0.532956	0.49653	0.556437	1.12065
lncRNA_MluLR1130	2.07716	1.05461	0.961357	1.43709	1.63594	1.13837
lncRNA_MluLR1131	0.129382	-2.9503	0.99681	1.70485	1.19614	0.70161
lncRNA_MluLR1132	1.25271	0.325052	0.234438	1.32783	1.49394	1.1251
lncRNA_MluLR1133	0.671459	-0.574629	0.0407524	0.496353	0.375342	0.756201
lncRNA_MluLR1134	0.148327	-2.75315	0.00319679	1.8244	1.42782	0.782623
lncRNA_MluLR1135	0.10854	-3.2037	4.43112e-16	0.35462	0.366758	1.03423
lncRNA_MluLR1136	2.15685	1.10892	0.0501615	1.34069	1.70526	1.27193
lncRNA_MluLR1137	0.52002	-0.943362	0.828841	1.8155	1.7549	0.96662
lncRNA_MluLR1138	0.634261	-0.656852	0.216133	1.70787	1.79562	1.05138
lncRNA_MluLR1139	1.31226	0.392055	0.00635514	0.355477	1.03669	2.91632
lncRNA_MluLR1140	0.740191	-0.434031	0.0916428	1.66148	1.66337	1.00114
lncRNA_MluLR1141	2.13325	1.09305	0.977966	1.13977	1.25052	1.09717
lncRNA_MluLR1142	1.30191	0.380634	0.848029	0.747196	1.0031	1.34249
lncRNA_MluLR1143	0.685108	-0.545597	0.831503	1.46417	1.32796	0.906973
lncRNA_MluLR1144	0.542438	-0.882469	3.50428e-06	1.62742	0.58433	0.359053
lncRNA_MluLR1145	0.303282	-1.72127	1.68406e-06	1.68455	1.11655	0.662815
lncRNA_MluLR1146	1.63931	0.713092	0.000111918	1.63541	1.20009	0.733818
lncRNA_MluLR1147	0.246186	-2.02218	0.916898	1.77936	1.22056	0.685956
lncRNA_MluLR1148	8.14908	3.02664	0.111275	1.58568	1.85279	1.16845
lncRNA_MluLR1149	3.90852	1.96662	0.000293186	1.10272	1.70882	1.54965
lncRNA_MluLR1150	0.828592	-0.271266	0.0638389	0.411983	0.557511	1.35324
lncRNA_MluLR1151	0.594301	-0.750734	0.103882	1.26716	1.59892	1.26181
lncRNA_MluLR1152	0.695226	-0.524447	0.578109	1.06378	0.991442	0.932003
lncRNA_MluLR1153	0.254634	-1.9735	0.126662	1.58844	1.23696	0.778729
lncRNA_MluLR1154	2.24534	1.16693	0.194936	1.45911	1.52873	1.04772
lncRNA_MluLR1155	1.93344	0.951169	0.717355	0.604859	1.06269	1.75692
lncRNA_MluLR1156	0.101256	-3.30392	0.0468717	1.49695	1.34964	0.901594
lncRNA_MluLR1157	0.379761	-1.39683	2.32933e-07	1.68902	0.6422	0.38022
lncRNA_MluLR1158	1.05468	0.0768022	0.855825	1.56343	1.43407	0.917262
lncRNA_MluLR1159	1.41702	0.502864	0.250805	1.35853	1.62298	1.19466
lncRNA_MluLR1160	0.47861	-1.06308	0.03109	1.12646	1.1443	1.01584
lncRNA_MluLR1161	6.66629	2.73688	0.281723	0.57222	1.42737	2.49444
lncRNA_MluLR1162	0.433568	-1.20567	2.4691e-07	1.69313	0.501481	0.296186
lncRNA_MluLR1163	0.959386	-0.0598165	5.86324e-07	1.57525	0.511416	0.324657
lncRNA_MluLR1164	1.12358	0.168104	0.290795	0.761289	1.04357	1.3708
lncRNA_MluLR1165	0.749781	-0.415458	0.00370294	1.19501	1.23794	1.03593
lncRNA_MluLR1166	1.60546	0.682986	0.635029	0.809681	1.11334	1.37503
lncRNA_MluLR1167	0.0932027	-3.42348	0.100672	1.81163	1.71553	0.946954
lncRNA_MluLR1168	0.0197996	-5.65839	7.92885e-05	1.66147	1.41726	0.853017
lncRNA_MluLR1169	1.10664	0.14619	0.00286741	1.34079	1.58206	1.17994
lncRNA_MluLR1170	0.0487515	-4.35841	0.0291148	1.17833	0.557126	0.472809
lncRNA_MluLR1171	0.770829	-0.375518	6.15169e-06	1.65132	0.927286	0.561541
lncRNA_MluLR1172	0.812043	-0.300371	0.917521	1.81998	1.63722	0.899583
lncRNA_MluLR1173	0.767236	-0.382258	0.457811	1.4573	1.57362	1.07981
lncRNA_MluLR1174	2.75833	1.46379	0.0024976	1.70733	1.16435	0.681973
lncRNA_MluLR1175	1.48578	0.571225	0.844228	0.686732	0.9472	1.37929
lncRNA_MluLR1176	0.298996	-1.7418	3.42136e-07	1.73094	0.926283	0.535132
lncRNA_MluLR1177	0.868596	-0.203243	3.08202e-05	0.949039	1.52741	1.60942
lncRNA_MluLR1178	0.715901	-0.482168	0.0330362	1.2727	0.746969	0.586915
lncRNA_MluLR1179	3.1864	1.67193	0.522786	1.64507	1.6654	1.01236
lncRNA_MluLR1180	0.710423	-0.493249	0.195309	0.518404	0.408905	0.788778
lncRNA_MluLR1181	1.46374	0.549657	0.934102	0.809241	1.09324	1.35095
lncRNA_MluLR1182	10.572	3.40217	0.0411783	1.3992	1.8862	1.34806
lncRNA_MluLR1183	0.279669	-1.83821	0.20999	1.79138	1.42129	0.793405
lncRNA_MluLR1184	0.869792	-0.201258	0.010554	0.448404	0.788625	1.75874
lncRNA_MluLR1185	0.90304	-0.147139	0.00185156	1.53852	0.768639	0.499595
lncRNA_MluLR1186	0.583406	-0.777429	0.00025753	1.05044	1.49073	1.41915
lncRNA_MluLR1187	0.561005	-0.833914	0.329465	1.81366	1.77671	0.979626
lncRNA_MluLR1188	0.337486	-1.5671	6.28587e-08	0.480334	0.516729	1.07577
lncRNA_MluLR1189	1.4962	0.581303	0.00387654	0.731009	1.30057	1.77914
lncRNA_MluLR1190	0.983049	-0.0246641	0.0638474	1.78496	1.82549	1.02271
lncRNA_MluLR1191	0.93629	-0.0949727	0.893788	0.427566	0.425216	0.994503
lncRNA_MluLR1192	2.02077	1.0149	0.621454	1.56837	1.70626	1.08792
lncRNA_MluLR1193	1.04453	0.0628591	0.922129	1.62686	1.64353	1.01025
lncRNA_MluLR1194	0.886072	-0.174504	0.926712	1.66785	1.62733	0.975701
lncRNA_MluLR1195	6.84679	2.77543	0.347028	1.53055	1.84622	1.20625
lncRNA_MluLR1196	1.10078	0.138528	0.476368	1.48718	1.66872	1.12207
lncRNA_MluLR1197	0.47063	-1.08734	0.00053136	1.71551	1.63305	0.951932
lncRNA_MluLR1198	1.56403	0.645264	7.84046e-05	1.53281	1.81432	1.18365
lncRNA_MluLR1199	0.706944	-0.500333	0.0417814	1.09141	1.20081	1.10024
lncRNA_MluLR1200	0.104162	-3.2631	0.368738	1.79285	1.47844	0.824629
lncRNA_MluLR1201	1.15299	0.205377	0.820377	0.62582	0.770145	1.23062
lncRNA_MluLR1202	0.569772	-0.811543	0.287487	1.69785	1.44927	0.853593
lncRNA_MluLR1203	0.604256	-0.726768	0.961613	1.63589	1.60102	0.978681
lncRNA_MluLR1204	5.80397	2.53704	0.00402813	1.21234	1.81203	1.49465
lncRNA_MluLR1205	6.33926	2.66431	0.579918	1.54287	1.61999	1.04999
lncRNA_MluLR1206	0.038806	-4.68758	8.29116e-07	1.88707	0.716507	0.379693
lncRNA_MluLR1207	4.72347	2.23985	0.138264	1.37208	1.81277	1.32119
lncRNA_MluLR1208	4.27128	2.09467	0.1977	1.53405	1.79325	1.16896
lncRNA_MluLR1209	2.35569	1.23615	0.687227	1.61918	1.5613	0.964252
lncRNA_MluLR1210	0.724443	-0.465056	0.0131435	0.324475	0.416902	1.28485
lncRNA_MluLR1211	0.157669	-2.66503	8.47725e-06	1.73347	0.654257	0.377426
lncRNA_MluLR1212	1.38154	0.466277	0.050046	1.27382	1.58954	1.24785
lncRNA_MluLR1213	0.166495	-2.58645	1.12221e-10	0.401949	0.3205	0.797364
lncRNA_MluLR1214	1.40797	0.493612	0.696916	0.70355	0.902409	1.28265
lncRNA_MluLR1215	0.321748	-1.636	4.98893e-06	1.63694	0.663574	0.405375
lncRNA_MluLR1216	1.17139	0.228225	0.00125956	0.406667	1.02275	2.51495
lncRNA_MluLR1217	0.129466	-2.94935	0.000809083	1.5721	1.51723	0.965098
lncRNA_MluLR1218	0.122909	-3.02433	0.000539681	1.59235	0.499729	0.313831
lncRNA_MluLR1219	1.06897	0.0962224	0.14556	1.55013	1.52084	0.981108
lncRNA_MluLR1220	1.63118	0.705912	0.0720537	1.0658	1.50686	1.41382
lncRNA_MluLR1221	2.14789	1.10292	3.10868e-05	0.420478	1.56489	3.72168
lncRNA_MluLR1222	0.22692	-2.13974	0.269112	1.79401	1.75393	0.977658
lncRNA_MluLR1223	1.62067	0.696588	7.84438e-06	1.54914	1.82064	1.17526
lncRNA_MluLR1224	0.714051	-0.485902	4.83742e-05	0.345206	0.43843	1.27006
lncRNA_MluLR1225	0.0792117	-3.65814	0.251936	1.79592	1.37303	0.764525
lncRNA_MluLR1226	3.05116	1.60936	0.00694143	1.64823	1.85543	1.12571
lncRNA_MluLR1227	0.310819	-1.68585	0.00248807	1.44053	1.54421	1.07197
lncRNA_MluLR1228	0.654215	-0.612163	0.182628	1.49182	1.4805	0.992413
lncRNA_MluLR1229	1.12629	0.171573	0.0334411	0.863742	0.701578	0.812254
lncRNA_MluLR1230	2.94578	1.55865	0.0235985	0.607636	1.41729	2.33247
lncRNA_MluLR1231	0.144687	-2.78899	9.00059e-06	1.87153	1.4247	0.761247
lncRNA_MluLR1232	4.14	2.04963	0.733647	0.862944	1.47664	1.71116
lncRNA_MluLR1233	0.45357	-1.1406	5.06221e-07	0.441445	0.392279	0.888624
lncRNA_MluLR1234	0.819079	-0.287925	0.364186	1.65284	1.80695	1.09324
lncRNA_MluLR1235	0.334472	-1.58004	0.0289975	1.83537	1.43337	0.780969
lncRNA_MluLR1236	0.695316	-0.52426	0.0513711	1.78653	1.52539	0.853828
lncRNA_MluLR1237	0.29325	-1.76979	0.000467132	1.52264	1.60563	1.05451
lncRNA_MluLR1238	0.235855	-2.08403	7.75548e-05	1.19751	1.30093	1.08636
lncRNA_MluLR1239	0.430563	-1.21571	5.29921e-06	0.460943	0.392896	0.852373
lncRNA_MluLR1240	0.999003	-0.00143963	0.929082	0.358584	0.354104	0.987505
lncRNA_MluLR1241	0.831336	-0.266496	0.457421	1.51944	1.61446	1.06254
lncRNA_MluLR1242	0.698852	-0.51694	0.00373243	0.355473	0.373255	1.05002
lncRNA_MluLR1243	2.39966	1.26283	2.56605e-05	1.56588	1.13644	0.725747
lncRNA_MluLR1244	0.612561	-0.707075	9.56742e-05	0.437418	0.540171	1.23491
lncRNA_MluLR1245	0.665167	-0.588211	0.170527	1.04378	1.0706	1.02569
lncRNA_MluLR1246	2.68784	1.42645	0.0817592	1.26897	1.60842	1.2675
lncRNA_MluLR1247	0.0597504	-4.06491	0.265245	1.54397	1.21005	0.783726
lncRNA_MluLR1248	2.45443	1.29539	0.0681648	1.56655	1.76468	1.12647
lncRNA_MluLR1249	1.17695	0.235053	0.00164392	1.66626	0.918101	0.550994
lncRNA_MluLR1250	1.63216	0.706779	0.135508	1.16085	1.40725	1.21226
lncRNA_MluLR1251	0.0947289	-3.40005	0.047766	1.84281	1.69694	0.920845
lncRNA_MluLR1252	1.26189	0.335585	0.701911	1.91383	1.90914	0.997548
lncRNA_MluLR1253	0.395358	-1.33877	3.38592e-09	0.304589	0.497805	1.63435
lncRNA_MluLR1254	0.386127	-1.37285	0.0192125	1.3645	1.53939	1.12817
lncRNA_MluLR1255	3.50098	1.80776	0.00568264	0.433766	1.5139	3.49013
lncRNA_MluLR1256	1.22817	0.296508	0.906421	0.545332	0.705611	1.29391
lncRNA_MluLR1257	0.673111	-0.571083	0.976559	1.77312	1.73133	0.976429
lncRNA_MluLR1258	0.612806	-0.706497	0.000931699	0.45738	0.370431	0.809897
lncRNA_MluLR1259	0.454198	-1.13861	0.000874914	1.4826	1.71273	1.15522
lncRNA_MluLR1260	0.900674	-0.150922	0.125833	1.28749	0.997933	0.775099
lncRNA_MluLR1261	1.13269	0.17975	0.964151	0.878565	0.952237	1.08386
lncRNA_MluLR1262	1.05062	0.0712348	0.00407618	1.4428	1.52786	1.05895
lncRNA_MluLR1263	1.42138	0.507289	0.0897471	1.15267	1.4632	1.2694
lncRNA_MluLR1264	1.65349	0.725517	0.915189	0.437136	0.871431	1.9935
lncRNA_MluLR1265	4.28683	2.09991	0.905368	1.83069	1.80818	0.987702
lncRNA_MluLR1266	1.03956	0.0559733	0.309972	1.31847	1.39175	1.05558
lncRNA_MluLR1267	0.434064	-1.20402	0.195602	1.68292	1.22112	0.725597
lncRNA_MluLR1268	12.4751	3.64098	0.208534	1.31923	1.80511	1.36831
lncRNA_MluLR1269	0.558989	-0.839107	0.200344	1.58802	1.64412	1.03533
lncRNA_MluLR1270	6.70438	2.7451	0.255701	1.103	1.84749	1.67496
lncRNA_MluLR1271	0.491893	-1.02358	1.67719e-06	0.395771	0.276413	0.698418
lncRNA_MluLR1272	1.40278	0.48829	0.220339	1.89083	1.73882	0.919605
lncRNA_MluLR1273	1.7445	0.802815	0.00277216	1.12469	1.68403	1.49732
lncRNA_MluLR1274	0.367318	-1.4449	0.00240184	1.29998	1.67611	1.28933
lncRNA_MluLR1275	0.763442	-0.38941	0.0750596	0.432582	0.441688	1.02105
lncRNA_MluLR1276	1.91583	0.937971	0.10612	1.63428	1.66177	1.01682
lncRNA_MluLR1277	0.485043	-1.04382	3.06987e-07	0.311928	0.365001	1.17015
lncRNA_MluLR1278	0.697527	-0.51968	0.892456	1.61138	1.53897	0.95506
lncRNA_MluLR1279	0.604923	-0.725176	0.32041	1.63627	1.62649	0.994021
lncRNA_MluLR1280	1.248	0.319623	4.69405e-05	1.16599	1.74221	1.49419
lncRNA_MluLR1281	3.09	1.62761	0.00547257	1.56834	1.72309	1.09867
lncRNA_MluLR1282	0.0743453	-3.74961	0.535803	1.92569	1.1739	0.6096
lncRNA_MluLR1283	0.322043	-1.63468	0.0017999	1.64005	1.7228	1.05046
lncRNA_MluLR1284	0.777979	-0.362197	0.27149	1.81631	1.62698	0.895759
lncRNA_MluLR1285	0.840031	-0.251486	0.79621	0.570169	0.372241	0.652861
lncRNA_MluLR1286	3.01883	1.59399	5.17471e-06	1.42122	1.92192	1.3523
lncRNA_MluLR1287	3.38769	1.7603	0.029376	1.81322	1.86085	1.02627
lncRNA_MluLR1288	9.80695	3.2938	0.554855	0.666348	1.59481	2.39336
lncRNA_MluLR1289	0.99324	-0.00978639	0.254572	0.95731	1.09484	1.14366
lncRNA_MluLR1290	1.33357	0.415298	0.423059	0.844806	1.24926	1.47876
lncRNA_MluLR1291	0.386556	-1.37125	0.0124762	1.65049	1.49303	0.904598
lncRNA_MluLR1292	0.260704	-1.93952	0.000198904	1.62831	0.705673	0.433376
lncRNA_MluLR1293	1.2934	0.371173	0.384223	1.75964	1.61323	0.916796
lncRNA_MluLR1294	0.132336	-2.91772	0.000263398	1.72486	1.67191	0.969301
lncRNA_MluLR1295	1.29909	0.377504	0.0256907	0.819002	1.3887	1.6956
lncRNA_MluLR1296	1.33535	0.417215	2.19806e-05	1.65862	0.75036	0.452401
lncRNA_MluLR1297	1.32861	0.409914	0.00794401	0.566048	1.14184	2.01722
lncRNA_MluLR1298	22.9692	4.52163	0.328816	1.45293	1.91975	1.32129
lncRNA_MluLR1299	13.3628	3.74015	0.232652	1.63805	1.89514	1.15695
lncRNA_MluLR1300	1.08921	0.123288	4.88212e-08	1.62105	0.422382	0.260561
lncRNA_MluLR1301	18.1269	4.18006	0.564711	1.17257	1.71061	1.45885
lncRNA_MluLR1302	0.743071	-0.428427	0.0259285	0.389927	0.40098	1.02835
lncRNA_MluLR1303	0.7877	-0.344282	0.0575059	0.655001	1.09126	1.66605
lncRNA_MluLR1304	61.0297	5.93144	0.286357	1.34125	1.90982	1.42391
lncRNA_MluLR1305	1.23914	0.309337	0.0515072	0.431528	0.879104	2.03719
lncRNA_MluLR1306	0.823856	-0.279536	0.0855792	1.24115	0.871734	0.702358
lncRNA_MluLR1307	2.50857	1.32686	0.200766	1.78246	1.8788	1.05405
lncRNA_MluLR1308	0.586144	-0.770673	0.20052	1.68781	1.66283	0.985201
lncRNA_MluLR1309	1.78585	0.836608	0.00710842	1.36968	1.57901	1.15283
lncRNA_MluLR1310	0.127336	-2.97329	0.000315115	1.7474	0.532923	0.304981
lncRNA_MluLR1311	0.0550101	-4.18416	5.29453e-06	0.947523	1.24899	1.31816
lncRNA_MluLR1312	1.06618	0.0924518	0.905776	0.465121	0.476692	1.02488
lncRNA_MluLR1313	0.654094	-0.61243	0.570719	1.8623	1.76912	0.949962
lncRNA_MluLR1314	4.41492	2.14239	0.347526	0.786007	1.37855	1.75386
lncRNA_MluLR1315	1.07434	0.103449	0.232842	1.48914	1.69548	1.13857
lncRNA_MluLR1316	1.03713	0.0525964	0.00294535	1.63926	1.0027	0.611678
lncRNA_MluLR1317	0.663407	-0.592033	0.0247947	0.458108	0.425642	0.929129
lncRNA_MluLR1318	0.287533	-1.7982	0.51289	1.72031	1.5414	0.896
lncRNA_MluLR1319	6.21695	2.63621	0.0185258	1.23134	1.74613	1.41806
lncRNA_MluLR1320	0.413062	-1.27557	1.83392e-05	0.580384	0.761195	1.31154
lncRNA_MluLR1321	0.477902	-1.06521	1.75119e-05	0.426124	0.473964	1.11227
lncRNA_MluLR1322	2.25395	1.17245	0.278159	0.954248	1.41285	1.48059
lncRNA_MluLR1323	0.555177	-0.84898	0.0137216	0.704734	1.11515	1.58237
lncRNA_MluLR1324	3.90074	1.96375	0.839051	1.40804	1.41029	1.0016
lncRNA_MluLR1325	2.8671	1.51959	0.136223	1.65205	1.92305	1.16404
lncRNA_MluLR1326	0.380962	-1.39228	0.000247107	1.65814	1.83756	1.1082
lncRNA_MluLR1327	4.94961	2.30731	0.0544774	1.65108	1.82239	1.10375
lncRNA_MluLR1328	0.674119	-0.568926	0.374916	1.65172	1.60561	0.972082
lncRNA_MluLR1329	0.06724	-3.89454	0.198956	1.73702	1.44495	0.831858
lncRNA_MluLR1330	0.383458	-1.38286	0.0133146	1.7798	1.6218	0.911228
lncRNA_MluLR1331	0.504102	-0.988212	0.585756	1.84467	1.7909	0.970851
lncRNA_MluLR1332	0.424122	-1.23745	0.0133128	1.46567	1.47982	1.00966
lncRNA_MluLR1333	2.17183	1.11891	0.620744	1.64694	1.51863	0.922091
lncRNA_MluLR1334	6.43441	2.68581	8.7745e-07	1.47158	1.87712	1.27558
lncRNA_MluLR1335	0.329585	-1.60128	0.0924244	1.71057	1.67522	0.979332
lncRNA_MluLR1336	1.05247	0.0737833	0.732756	0.373801	0.321238	0.859384
lncRNA_MluLR1337	0.326679	-1.61405	0.00043995	1.42051	1.79918	1.26657
lncRNA_MluLR1338	0.705757	-0.502757	0.0134874	0.375367	0.324777	0.865227
lncRNA_MluLR1339	0.426607	-1.22902	4.47236e-05	1.22322	1.44136	1.17833
lncRNA_MluLR1340	0.396819	-1.33345	6.64937e-08	0.47665	0.786215	1.64946
lncRNA_MluLR1341	0.601689	-0.73291	0.0539213	1.64737	1.64942	1.00125
lncRNA_MluLR1342	1.01137	0.016315	0.781533	1.70103	1.85144	1.08842
lncRNA_MluLR1343	3.70779	1.89056	0.0073314	1.46485	1.76574	1.20541
lncRNA_MluLR1344	4.89722	2.29196	0.000183935	1.13281	1.84008	1.62435
lncRNA_MluLR1345	0.139999	-2.83651	0.379314	1.80683	1.51509	0.838534
lncRNA_MluLR1346	2.38368	1.25319	0.942847	0.769114	1.22499	1.59273
lncRNA_MluLR1347	1.6004	0.678435	0.32973	1.69037	1.76145	1.04205
lncRNA_MluLR1348	0.196218	-2.34947	0.00239896	1.72236	1.42236	0.825821
lncRNA_MluLR1349	21.7829	4.44512	0.0809157	0.657982	1.72952	2.62852
lncRNA_MluLR1350	3.85322	1.94607	0.561058	1.5378	1.58774	1.03247
lncRNA_MluLR1351	0.166605	-2.5855	8.24953e-07	1.26923	1.2113	0.954361
lncRNA_MluLR1352	0.0067496	-7.21098	7.68899e-06	1.12672	0.552389	0.490262
lncRNA_MluLR1353	0.819435	-0.287298	0.611658	1.6801	1.59824	0.95128
lncRNA_MluLR1354	0.845716	-0.241755	3.40552e-05	1.32493	1.70302	1.28536
lncRNA_MluLR1355	29.4998	4.88263	0.00205958	1.3885	1.89095	1.36187
lncRNA_MluLR1356	0.52149	-0.939288	1.57173e-07	0.293593	0.492516	1.67754
lncRNA_MluLR1357	1.83058	0.872301	0.931167	0.723959	1.1656	1.61003
lncRNA_MluLR1358	0.805081	-0.312793	0.727349	1.82013	1.78058	0.978273
lncRNA_MluLR1359	27.7424	4.79402	0.00775854	0.934762	1.7608	1.88369
lncRNA_MluLR1360	0.567088	-0.818354	0.666992	1.65603	1.56198	0.943208
lncRNA_MluLR1361	0.577883	-0.791151	0.897117	1.78239	1.64403	0.922372
lncRNA_MluLR1362	0.510637	-0.96963	0.765746	1.57319	1.43393	0.911479
lncRNA_MluLR1363	3.81768	1.93269	0.560208	1.32574	1.48049	1.11673
lncRNA_MluLR1364	0.257202	-1.95902	0.826252	1.71088	1.54937	0.905596
lncRNA_MluLR1365	1.3366	0.418569	0.964151	1.52681	1.60126	1.04876
lncRNA_MluLR1366	2.24691	1.16794	0.942847	1.72671	1.81512	1.05121
lncRNA_MluLR1367	7.77529	2.9589	0.419508	0.984903	1.66847	1.69405
lncRNA_MluLR1368	30.6403	4.93736	0.9696	1.36108	1.82354	1.33977
lncRNA_MluLR1369	1.27491	0.350397	0.126492	1.4612	1.64247	1.12406
lncRNA_MluLR1370	0.615933	-0.699155	3.08701e-05	0.331343	0.346385	1.0454
lncRNA_MluLR1371	0.412556	-1.27734	0.000868779	1.45317	1.62406	1.1176
lncRNA_MluLR1372	0.402637	-1.31245	5.29921e-06	0.534832	0.447581	0.836863
lncRNA_MluLR1373	2.24365	1.16585	0.00111313	0.496906	1.51564	3.05014
lncRNA_MluLR1374	0.508249	-0.976393	7.25544e-05	0.986268	1.60282	1.62514
lncRNA_MluLR1375	0.5603	-0.835728	0.0909021	0.920909	0.865864	0.940228
lncRNA_MluLR1376	0.312384	-1.67861	0.0245625	1.73603	1.31917	0.75988
lncRNA_MluLR1377	1.58079	0.660643	0.000264748	1.12876	1.5179	1.34475
lncRNA_MluLR1378	0.248464	-2.00889	0.734924	1.79971	1.82215	1.01247
lncRNA_MluLR1379	0.820332	-0.285721	0.275773	0.537119	0.587745	1.09425
lncRNA_MluLR1380	0.254236	-1.97576	0.0541382	1.55053	1.02343	0.660053
lncRNA_MluLR1381	0.58836	-0.76523	0.0496083	1.59428	1.51782	0.952044
lncRNA_MluLR1382	0.169175	-2.56341	0.185379	1.59043	1.68677	1.06058
lncRNA_MluLR1383	1.93744	0.954152	0.555644	1.84914	1.76927	0.956803
lncRNA_MluLR1384	0.381749	-1.3893	0.240324	1.57582	1.52813	0.969734
lncRNA_MluLR1385	0.325124	-1.62094	0.114862	1.6897	1.68409	0.99668
lncRNA_MluLR1386	0.126331	-2.98472	0.0106493	1.82977	1.53889	0.841026
lncRNA_MluLR1387	1.16297	0.217815	0.4342	1.70935	1.67859	0.982003
lncRNA_MluLR1388	1.05323	0.0748268	0.136223	1.81616	1.73529	0.955469
lncRNA_MluLR1389	3.48294	1.80031	0.00948989	1.14105	1.73986	1.52479
lncRNA_MluLR1390	1.53861	0.621625	0.224269	1.70831	1.73903	1.01798
lncRNA_MluLR1391	10.3903	3.37717	0.00651874	1.56855	1.79493	1.14432
lncRNA_MluLR1392	1.37946	0.4641	0.798462	1.55791	1.57466	1.01076
lncRNA_MluLR1393	1.01793	0.0256392	0.120641	1.67766	1.7564	1.04694
lncRNA_MluLR1394	0.317258	-1.65627	9.93754e-05	0.786558	0.89231	1.13445
lncRNA_MluLR1395	1.43119	0.517216	0.200337	0.513703	0.97067	1.88955
lncRNA_MluLR1396	3.08014	1.623	0.503659	1.1568	1.57786	1.36398
lncRNA_MluLR1397	0.954699	-0.066882	0.0654375	0.659293	1.0334	1.56743
lncRNA_MluLR1398	1.15374	0.206321	0.239432	0.248133	0.320134	1.29017
lncRNA_MluLR1399	26.9295	4.75112	0.718924	1.15272	1.77221	1.53741
lncRNA_MluLR1400	0.98768	-0.0178851	0.954133	0.800528	0.774681	0.967713
lncRNA_MluLR1401	17.6776	4.14385	0.0194813	1.731	1.94326	1.12263
lncRNA_MluLR1402	0.676023	-0.564857	0.572908	1.55046	1.38863	0.895622
lncRNA_MluLR1403	10.4785	3.38936	0.0353055	1.3923	1.83663	1.31913
lncRNA_MluLR1404	0.407391	-1.29551	2.58431e-07	0.470654	0.333471	0.708526
lncRNA_MluLR1405	0.622031	-0.684941	0.000185637	1.74763	1.71142	0.979278
lncRNA_MluLR1406	3.7659	1.91299	0.625152	1.70197	1.79522	1.05478
lncRNA_MluLR1407	1.27751	0.353332	0.556999	0.827382	0.796889	0.963145
lncRNA_MluLR1408	2.15362	1.10676	0.0367985	1.34973	1.72431	1.27752
lncRNA_MluLR1409	1.04017	0.0568141	0.646489	0.710298	0.815363	1.14792
lncRNA_MluLR1410	1.02774	0.039472	0.0354263	0.30209	0.609061	2.01616
lncRNA_MluLR1411	0.0728133	-3.77965	0.58095	1.75802	1.28926	0.73336
lncRNA_MluLR1412	0.259914	-1.94389	0.00344051	1.75303	1.56363	0.891956
lncRNA_MluLR1413	0.489169	-1.03159	0.0933302	1.91466	1.66057	0.86729
lncRNA_MluLR1414	13.6298	3.76869	0.811879	1.52216	1.82615	1.19971
lncRNA_MluLR1415	0.762324	-0.391524	0.0473848	1.74373	1.5757	0.903637
lncRNA_MluLR1416	1.40511	0.490681	0.145507	1.14024	1.36874	1.20039
lncRNA_MluLR1417	10.1047	3.33695	0.136223	1.67437	1.85517	1.10798
lncRNA_MluLR1418	5.44213	2.44417	0.683546	0.369011	1.57476	4.2675
lncRNA_MluLR1419	4.89637	2.29171	0.0241473	0.482273	1.50463	3.11987
lncRNA_MluLR1420	0.990408	-0.0139048	0.90383	0.377545	0.340033	0.900641
lncRNA_MluLR1421	1.00536	0.00771092	0.583465	1.72929	1.73701	1.00447
lncRNA_MluLR1422	0.367637	-1.44365	0.0128077	1.67498	1.74488	1.04174
lncRNA_MluLR1423	7.18738	2.84547	0.241911	0.486131	1.48305	3.05072
lncRNA_MluLR1424	1.50131	0.586219	0.0162153	0.416675	0.45716	1.09716
lncRNA_MluLR1425	0.45732	-1.12873	3.5098e-05	0.527606	0.399992	0.758126
lncRNA_MluLR1426	2.85901	1.51551	0.488732	1.67486	1.6579	0.989872
lncRNA_MluLR1427	11.8067	3.56154	0.340307	1.02517	1.86293	1.81719
lncRNA_MluLR1428	0.370851	-1.43109	0.000308279	1.75252	1.70484	0.972795
lncRNA_MluLR1429	1.85462	0.891124	0.0794286	1.12865	1.51752	1.34455
lncRNA_MluLR1430	0.57531	-0.797589	0.00103928	0.67385	0.848785	1.25961
lncRNA_MluLR1431	8.39658	3.0698	0.511343	1.47546	1.79196	1.21451
lncRNA_MluLR1432	2.92057	1.54625	0.000476675	1.38914	1.85402	1.33466
lncRNA_MluLR1433	23.5842	4.55975	0.200344	1.35334	1.91656	1.41618
lncRNA_MluLR1434	0.77515	-0.367452	4.17908e-05	1.47303	1.83503	1.24575
lncRNA_MluLR1435	0.355299	-1.49289	4.61682e-06	1.30844	1.65478	1.2647
lncRNA_MluLR1436	0.514388	-0.95907	1.24508e-06	0.334907	0.481526	1.43779
lncRNA_MluLR1437	1.2137	0.279407	0.754258	1.55336	1.61884	1.04215
lncRNA_MluLR1438	0.93668	-0.0943724	0.414961	1.64607	1.68872	1.02591
lncRNA_MluLR1439	2.20318	1.13959	0.345157	1.46817	1.72908	1.17771
lncRNA_MluLR1440	1.41874	0.504615	0.281768	0.582031	0.645116	1.10839
lncRNA_MluLR1441	1.09414	0.1298	9.73207e-05	1.57007	1.72133	1.09634
lncRNA_MluLR1442	0.411004	-1.28278	0.0568086	1.21238	1.22121	1.00728
lncRNA_MluLR1443	1.14504	0.195399	0.0241431	1.5528	1.60359	1.03271
lncRNA_MluLR1444	3.87254	1.95328	0.042873	1.23628	1.65997	1.34271
lncRNA_MluLR1445	0.564897	-0.82394	1.35776e-06	0.334726	0.260114	0.777096
lncRNA_MluLR1446	1.33427	0.416052	0.853844	1.72882	1.77914	1.0291
lncRNA_MluLR1447	0.0100903	-6.63089	0.455958	1.88169	1.0464	0.556097
lncRNA_MluLR1448	5.60643	2.48708	0.112033	0.372347	1.59615	4.28672
lncRNA_MluLR1449	1.61459	0.691167	0.00897504	0.721405	1.32889	1.84208
lncRNA_MluLR1450	0.940003	-0.0892633	0.0166603	0.821984	1.14723	1.39568
lncRNA_MluLR1451	6.54024	2.70934	7.16125e-07	0.777167	1.81931	2.34095
lncRNA_MluLR1452	0.987635	-0.01795	0.946531	0.379372	0.380813	1.0038
lncRNA_MluLR1453	2.82549	1.4985	0.0260838	0.700306	1.45809	2.08208
lncRNA_MluLR1454	0.181289	-2.46364	0.336711	1.78394	1.58395	0.887895
lncRNA_MluLR1455	7.78218	2.96017	0.470161	1.59002	1.88634	1.18637
lncRNA_MluLR1456	0.271399	-1.88151	0.730025	1.50119	1.12934	0.752298
lncRNA_MluLR1457	0.141464	-2.8215	0.00012263	1.73434	1.5972	0.920923
lncRNA_MluLR1458	0.140275	-2.83367	0.412901	1.55434	0.747741	0.481065
lncRNA_MluLR1459	0.306755	-1.70484	6.32828e-11	0.366144	0.4611	1.25934
lncRNA_MluLR1460	0.753211	-0.408875	0.300874	1.77341	1.74535	0.984176
lncRNA_MluLR1461	5.04687	2.33539	0.241627	0.85581	1.46109	1.70726
lncRNA_MluLR1462	1.21296	0.278529	0.687227	1.15527	1.33314	1.15396
lncRNA_MluLR1463	0.191664	-2.38335	0.0319838	1.77057	1.62386	0.917139
lncRNA_MluLR1464	0.332231	-1.58974	0.853934	1.90428	1.61038	0.845666
lncRNA_MluLR1465	0.491232	-1.02552	0.189033	1.4344	1.25727	0.876515
lncRNA_MluLR1466	3.87142	1.95286	0.964151	0.558041	1.30002	2.3296
lncRNA_MluLR1467	2.68498	1.42491	0.235999	1.43416	1.73112	1.20706
lncRNA_MluLR1468	0.941041	-0.0876702	0.618329	0.323532	0.287802	0.889564
lncRNA_MluLR1469	0.975679	-0.0355217	0.935448	1.0014	1.02903	1.02759
lncRNA_MluLR1470	0.311692	-1.68181	0.00721284	1.96308	1.86781	0.951472
lncRNA_MluLR1471	0.11789	-3.08448	0.00218955	1.7892	1.5228	0.851103
lncRNA_MluLR1472	2.63426	1.3974	0.132547	0.647299	1.3142	2.03029
lncRNA_MluLR1473	2.0819	1.0579	0.538306	1.32299	1.53022	1.15664
lncRNA_MluLR1474	1.23427	0.30366	0.00406588	1.10115	1.6571	1.50488
lncRNA_MluLR1475	0.978744	-0.0309968	0.35849	1.87574	1.89442	1.00996
lncRNA_MluLR1476	0.102053	-3.29262	0.093319	1.55343	1.76231	1.13446
lncRNA_MluLR1477	0.298653	-1.74346	0.000572896	1.7422	1.76054	1.01053
lncRNA_MluLR1478	0.491	-1.02621	4.61491e-05	1.64675	0.576601	0.350144
lncRNA_MluLR1479	0.607866	-0.718175	0.081671	1.75302	1.57222	0.89686
lncRNA_MluLR1480	48.0878	5.5876	0.31471	0.813248	1.77438	2.18184
lncRNA_MluLR1481	0.708969	-0.496205	8.59857e-06	1.66328	0.672505	0.404324
lncRNA_MluLR1482	1.22767	0.295923	0.982367	0.443016	0.578613	1.30608
lncRNA_MluLR1483	1.14827	0.199456	0.000237149	1.60892	1.71301	1.0647
lncRNA_MluLR1484	4.26992	2.09421	0.372326	1.4575	1.74305	1.19592
lncRNA_MluLR1485	1.86089	0.895992	0.135143	0.342462	1.12513	3.2854
lncRNA_MluLR1486	0.213783	-2.22578	0.000609481	1.40013	1.61741	1.15518
lncRNA_MluLR1487	0.928024	-0.107766	0.0855792	0.516341	0.741611	1.43628
lncRNA_MluLR1488	0.0713169	-3.80961	0.958686	1.80272	0.974788	0.540731
lncRNA_MluLR1489	1.76708	0.821368	0.921258	1.5124	1.50283	0.993672
lncRNA_MluLR1490	1.14728	0.198215	0.465712	1.1428	1.11425	0.975016
lncRNA_MluLR1491	0.179599	-2.47715	0.00131266	1.60246	1.73268	1.08126
lncRNA_MluLR1492	0.416834	-1.26246	0.16871	0.828653	0.600052	0.724129
lncRNA_MluLR1493	0.603553	-0.728447	0.687218	1.43732	1.41611	0.985239
lncRNA_MluLR1494	1.02392	0.0341035	0.103533	1.52227	1.63049	1.07109
lncRNA_MluLR1495	0.762646	-0.390914	0.539962	1.77939	1.75342	0.985404
lncRNA_MluLR1496	1.2236	0.291126	0.0056398	0.879987	1.45663	1.65528
lncRNA_MluLR1497	19.983	4.3207	0.857195	1.25759	1.86377	1.48202
lncRNA_MluLR1498	0.925021	-0.112442	0.213286	1.65774	1.6945	1.02217
lncRNA_MluLR1499	0.503166	-0.990893	4.34506e-08	0.342739	0.379809	1.10816
lncRNA_MluLR1500	1.08978	0.124034	0.0568086	1.73691	1.79531	1.03362
lncRNA_MluLR1501	1.15321	0.20565	0.0606272	1.61199	1.71449	1.06358
lncRNA_MluLR1502	38.9744	5.28445	0.100069	1.54436	1.98657	1.28634
lncRNA_MluLR1503	0.0553193	-4.17607	0.0142405	1.74842	1.28588	0.735456
lncRNA_MluLR1504	0.531276	-0.912467	0.885325	1.73759	1.54358	0.888349
lncRNA_MluLR1505	0.565586	-0.822181	0.00879607	1.12665	1.38778	1.23178
lncRNA_MluLR1506	3.68012	1.87975	0.0972835	1.07271	1.61211	1.50284
lncRNA_MluLR1507	4.5495	2.18571	0.000920891	0.656543	1.63028	2.48313
lncRNA_MluLR1508	0.870815	-0.199562	0.136005	1.33543	1.07445	0.804572
lncRNA_MluLR1509	0.726548	-0.460869	0.544021	1.48752	1.34711	0.905611
lncRNA_MluLR1510	1.02302	0.0328373	0.000111097	1.17973	1.6313	1.38277
lncRNA_MluLR1511	1.86924	0.902451	0.0076549	1.02361	0.951051	0.929111
lncRNA_MluLR1512	3.83474	1.93913	0.0567092	1.56486	1.85156	1.18321
lncRNA_MluLR1513	0.198528	-2.33258	0.316385	1.67535	0.884966	0.528227
lncRNA_MluLR1514	7.00954	2.80932	0.0255696	0.430462	1.66083	3.85825
lncRNA_MluLR1515	0.388276	-1.36484	0.087506	1.86452	1.8297	0.981326
lncRNA_MluLR1516	4.07124	2.02547	0.287487	1.52925	1.75716	1.14903
lncRNA_MluLR1517	5.59949	2.4853	0.424676	1.80794	1.89754	1.04956
lncRNA_MluLR1518	3.73308	1.90037	0.832843	0.978192	1.42906	1.46092
lncRNA_MluLR1519	1.93871	0.955094	0.0986842	1.56257	1.77241	1.13429
lncRNA_MluLR1520	0.241796	-2.04814	0.0496091	1.78424	1.76325	0.988236
lncRNA_MluLR1521	1.40981	0.495503	0.878283	1.20388	1.01358	0.841924
lncRNA_MluLR1522	0.989602	-0.0150799	0.0183878	0.668703	1.03592	1.54915
lncRNA_MluLR1523	0.889253	-0.169335	4.47236e-05	1.69889	1.833	1.07894
lncRNA_MluLR1524	3.00809	1.58885	0.00121686	1.51944	1.82002	1.19782
lncRNA_MluLR1525	12.9756	3.69773	0.16887	1.26405	1.74609	1.38135
lncRNA_MluLR1526	4.8067	2.26505	0.15937	1.81783	1.65581	0.910872
lncRNA_MluLR1527	0.27336	-1.87113	1.75119e-05	1.61962	1.28256	0.791889
lncRNA_MluLR1528	0.211598	-2.2406	0.00567045	0.992292	1.41008	1.42104
lncRNA_MluLR1529	2.02615	1.01874	0.956131	1.51376	1.69478	1.11959
lncRNA_MluLR1530	1.15954	0.21355	0.000116111	1.63494	1.82872	1.11852
lncRNA_MluLR1531	0.910652	-0.135028	0.00294063	0.787902	1.13522	1.44082
lncRNA_MluLR1532	2.60708	1.38244	0.00395603	1.42369	1.70649	1.19864
lncRNA_MluLR1533	1.76034	0.815854	0.547746	1.38413	1.6011	1.15675
lncRNA_MluLR1534	23.888	4.57822	0.437533	0.837229	1.79367	2.14239
lncRNA_MluLR1535	0.387664	-1.36712	9.41265e-10	0.423637	0.284375	0.671269
lncRNA_MluLR1536	0.865985	-0.207586	0.0910291	0.402898	0.52215	1.29599
lncRNA_MluLR1537	1.82859	0.870732	0.00842656	1.45792	1.25692	0.862133
lncRNA_MluLR1538	0.309354	-1.69267	0.0840388	1.77489	1.71039	0.963662
lncRNA_MluLR1539	22.2732	4.47724	0.33766	1.55835	1.89255	1.21445
lncRNA_MluLR1540	0.595587	-0.747615	0.0684836	1.92275	1.71212	0.890454
lncRNA_MluLR1541	0.161814	-2.62759	0.106308	1.72262	1.75457	1.01855
lncRNA_MluLR1542	9.11045	3.18752	0.850472	1.47323	1.72629	1.17177
lncRNA_MluLR1543	0.0947184	-3.40021	0.0211168	1.75099	1.31744	0.752396
lncRNA_MluLR1544	0.659367	-0.600847	9.93754e-05	0.282608	0.461289	1.63226
lncRNA_MluLR1545	0.855042	-0.225933	0.462834	1.29956	1.47805	1.13735
lncRNA_MluLR1546	0.73825	-0.437818	0.0350617	1.5395	1.67456	1.08773
lncRNA_MluLR1547	0.385425	-1.37548	0.654095	1.41713	1.28631	0.907688
lncRNA_MluLR1548	1.9109	0.934249	0.299239	1.32392	1.38467	1.04589
lncRNA_MluLR1549	1.94428	0.959237	0.748818	1.43134	1.64291	1.14781
lncRNA_MluLR1550	1.42704	0.513025	0.00456648	1.40127	1.64233	1.17204
lncRNA_MluLR1551	0.046036	-4.44109	0.137037	1.88923	1.48874	0.788015
lncRNA_MluLR1552	0.0817739	-3.61222	0.26062	1.74322	1.51236	0.867567
lncRNA_MluLR1553	9.614	3.26514	0.648981	1.21293	1.71101	1.41064
lncRNA_MluLR1554	1.09569	0.131835	0.95333	1.40232	1.39009	0.991278
lncRNA_MluLR1555	2.03561	1.02546	0.560326	1.34045	1.27527	0.951375
lncRNA_MluLR1556	2.45154	1.29369	0.190939	0.372528	1.19079	3.19651
lncRNA_MluLR1557	0.259691	-1.94513	0.00507002	1.77272	1.34089	0.756405
lncRNA_MluLR1558	0.448655	-1.15632	0.0612907	1.2217	1.25868	1.03026
lncRNA_MluLR1559	0.058136	-4.10442	0.0328861	1.86603	1.53153	0.82074
lncRNA_MluLR1560	0.0620972	-4.00933	0.529815	1.76735	0.961982	0.544308
lncRNA_MluLR1561	2.73279	1.45037	0.998345	1.49327	1.78166	1.19312
lncRNA_MluLR1562	0.0468603	-4.41549	0.46858	1.69184	1.56266	0.923646
lncRNA_MluLR1563	0.0262999	-5.2488	1.21633e-05	1.12839	1.72576	1.52941
lncRNA_MluLR1564	0.430576	-1.21566	0.216505	1.46052	0.879375	0.602099
lncRNA_MluLR1565	2.79233	1.48147	0.00097537	1.3079	1.77657	1.35834
lncRNA_MluLR1566	0.980927	-0.0277829	0.583043	1.13982	0.992233	0.870519
lncRNA_MluLR1567	3.27503	1.71151	0.0305861	0.806869	1.52708	1.8926
lncRNA_MluLR1568	0.513615	-0.961241	7.16845e-07	0.320391	0.276356	0.862556
lncRNA_MluLR1569	0.0494633	-4.3375	0.00587644	1.76258	1.62244	0.920489
lncRNA_MluLR1570	0.537751	-0.89499	0.18552	1.4481	1.49725	1.03395
lncRNA_MluLR1571	0.73989	-0.434617	0.576798	1.81317	1.66434	0.917919
lncRNA_MluLR1572	14.9853	3.90547	0.246386	1.23706	1.79843	1.45379
lncRNA_MluLR1573	0.199294	-2.32703	0.000617329	1.82681	1.76867	0.968178
lncRNA_MluLR1574	0.570832	-0.808861	0.0657341	1.21644	1.17324	0.964485
lncRNA_MluLR1575	0.24076	-2.05433	0.000244742	1.55353	1.65586	1.06587
lncRNA_MluLR1576	3.23012	1.69159	0.390178	1.62059	1.89506	1.16937
lncRNA_MluLR1577	0.0807012	-3.63127	0.134677	1.78235	1.74566	0.979416
lncRNA_MluLR1578	0.0601524	-4.05523	0.0543949	1.68628	1.38001	0.818377
lncRNA_MluLR1579	24.2166	4.59792	0.00209378	1.68838	1.7855	1.05752
lncRNA_MluLR1580	19.0925	4.25493	0.385508	1.44074	1.72026	1.19402
lncRNA_MluLR1581	0.363676	-1.45927	0.98901	1.77399	1.71735	0.968075
lncRNA_MluLR1582	2.1638	1.11356	0.153487	1.53544	1.77354	1.15506
lncRNA_MluLR1583	7.37394	2.88244	0.742322	1.31713	1.79984	1.36649
lncRNA_MluLR1584	0.581966	-0.780992	0.390072	1.79003	1.6164	0.903006
lncRNA_MluLR1585	5.73839	2.52065	0.795655	1.69411	1.85185	1.09312
lncRNA_MluLR1586	2.34934	1.23225	0.241804	1.54431	1.86148	1.20538
lncRNA_MluLR1587	3.00824	1.58892	7.33515e-05	1.44752	1.88375	1.30136
lncRNA_MluLR1588	7.15304	2.83856	0.0271204	1.38806	1.53419	1.10528
lncRNA_MluLR1589	0.578077	-0.790667	1.21896e-05	0.421964	0.637719	1.51131
lncRNA_MluLR1590	5.89821	2.56028	0.351452	0.75213	1.57058	2.08817
lncRNA_MluLR1591	4.18465	2.06511	0.277153	1.27707	1.65689	1.29741
lncRNA_MluLR1592	0.0381151	-4.71349	0.00609373	1.76094	1.47876	0.839758
lncRNA_MluLR1593	5.70272	2.51165	0.752264	0.550798	1.37705	2.50009
lncRNA_MluLR1594	0.183318	-2.44758	0.777237	1.63353	1.33647	0.818147
lncRNA_MluLR1595	0.0272286	-5.19873	4.96412e-05	1.8054	1.44139	0.798377
lncRNA_MluLR1596	0.815113	-0.294929	0.161801	0.357512	0.37131	1.03859
lncRNA_MluLR1597	1.02821	0.040131	0.00174175	1.33538	1.72328	1.29048
lncRNA_MluLR1598	0.136463	-2.87342	0.906958	1.76763	1.55072	0.877287
lncRNA_MluLR1599	0.392075	-1.3508	0.0693587	1.09287	0.611948	0.559944
lncRNA_MluLR1600	1.10324	0.141743	0.158581	1.27749	1.58122	1.23775
lncRNA_MluLR1601	0.777388	-0.363293	0.994044	1.68314	1.38859	0.825003
lncRNA_MluLR1602	0.437969	-1.1911	4.11494e-08	0.384809	0.541293	1.40666
lncRNA_MluLR1603	1.60176	0.679655	0.77522	1.26845	1.31797	1.03904
lncRNA_MluLR1604	1.83744	0.877697	0.43861	1.44443	1.65453	1.14546
lncRNA_MluLR1605	3.5476	1.82684	0.00547257	1.17185	1.66034	1.41685
lncRNA_MluLR1606	4.92806	2.30102	0.0700253	1.15522	1.79799	1.55641
lncRNA_MluLR1607	0.246857	-2.01825	1.64879e-10	0.485538	0.45002	0.926847
lncRNA_MluLR1608	1.89208	0.91997	0.774485	0.719305	1.26704	1.76148
lncRNA_MluLR1609	4.15995	2.05657	0.139392	1.68627	1.6522	0.979792
lncRNA_MluLR1610	5.63956	2.49558	0.94246	1.17933	1.49217	1.26527
lncRNA_MluLR1611	0.218428	-2.19477	0.400315	1.77793	1.47814	0.831386
lncRNA_MluLR1612	0.919435	-0.121181	0.56151	1.16377	0.948111	0.81469
lncRNA_MluLR1613	0.82291	-0.281193	0.800268	0.918744	0.737337	0.802549
lncRNA_MluLR1614	1.02706	0.038515	0.515091	0.830004	0.922524	1.11147
lncRNA_MluLR1615	1.18212	0.241375	0.0619129	1.60147	1.80147	1.12488
lncRNA_MluLR1616	0.115171	-3.11816	0.993229	1.81814	1.5293	0.841134
lncRNA_MluLR1617	5.91603	2.56463	0.232641	1.47696	1.64846	1.11612
lncRNA_MluLR1618	2.32466	1.21702	0.00891011	1.47064	1.75092	1.19058
lncRNA_MluLR1619	0.294061	-1.76581	0.876803	1.74092	1.43668	0.825243
lncRNA_MluLR1620	3.76289	1.91184	0.708388	1.36255	1.64356	1.20623
lncRNA_MluLR1621	15.2	3.926	4.43235e-06	1.44928	1.92472	1.32805
lncRNA_MluLR1622	0.667339	-0.583509	0.962241	1.26399	1.01729	0.804819
lncRNA_MluLR1623	2.5103	1.32786	0.679698	1.71482	1.83023	1.06731
lncRNA_MluLR1624	0.462115	-1.11368	0.558058	1.69913	1.67427	0.985365
lncRNA_MluLR1625	1.10597	0.14531	0.0188546	1.62156	1.311	0.808482
lncRNA_MluLR1626	0.913361	-0.130743	0.888248	1.20104	1.30245	1.08443
lncRNA_MluLR1627	1.29611	0.374183	0.00122207	0.671673	1.28365	1.91112
lncRNA_MluLR1628	0.82729	-0.273535	0.112051	0.352667	0.2993	0.848675
lncRNA_MluLR1629	0.471414	-1.08493	3.99828e-09	0.275487	0.314358	1.1411
lncRNA_MluLR1630	13.0208	3.70274	0.133044	1.34673	1.82507	1.35519
lncRNA_MluLR1631	0.738486	-0.437357	0.0517547	0.880068	1.03049	1.17093
lncRNA_MluLR1632	1.7628	0.817867	0.0287855	1.82067	1.84617	1.01401
lncRNA_MluLR1633	0.344578	-1.5371	0.41521	1.79823	1.71741	0.955059
lncRNA_MluLR1634	1.40115	0.486614	0.0964752	0.901198	1.42589	1.58222
lncRNA_MluLR1635	38.0576	5.25011	0.0104722	1.45838	1.94638	1.33462
lncRNA_MluLR1636	1.81478	0.859793	0.975143	1.75207	1.67159	0.954066
lncRNA_MluLR1637	0.296029	-1.75619	0.76225	1.77479	1.44461	0.81396
lncRNA_MluLR1638	1.53045	0.613959	0.0207529	0.848556	1.4072	1.65835
lncRNA_MluLR1639	8.82231	3.14116	5.26049e-07	0.635699	1.80224	2.83506
lncRNA_MluLR1640	0.768816	-0.37929	0.012053	0.412654	0.557083	1.35
lncRNA_MluLR1641	0.74692	-0.420975	0.175264	1.75486	1.5519	0.884341
lncRNA_MluLR1642	0.247368	-2.01527	0.214035	1.89793	1.66102	0.875175
lncRNA_MluLR1643	0.724517	-0.464908	0.17525	0.987003	1.06948	1.08356
lncRNA_MluLR1644	0.930673	-0.103654	0.0794016	0.361691	0.62184	1.71926
lncRNA_MluLR1645	0.132218	-2.91901	0.979528	1.86644	1.48975	0.798179
lncRNA_MluLR1646	2.91417	1.54308	7.98026e-07	1.19729	1.82389	1.52334
lncRNA_MluLR1647	0.98485	-0.0220243	0.017761	1.73362	1.76993	1.02094
lncRNA_MluLR1648	0.614866	-0.701657	0.0419975	1.74234	1.68226	0.965518
lncRNA_MluLR1649	0.46802	-1.09536	0.146443	1.66871	1.29268	0.774657
lncRNA_MluLR1650	0.708698	-0.496757	0.893788	0.906557	0.731827	0.80726
lncRNA_MluLR1651	6.68096	2.74005	0.0286865	1.83576	1.93949	1.0565
lncRNA_MluLR1652	0.727124	-0.459726	0.34473	1.38642	1.21467	0.876119
lncRNA_MluLR1653	3.03382	1.60113	0.00274018	1.55744	1.91222	1.2278
lncRNA_MluLR1654	0.895148	-0.159801	0.578109	0.436487	0.366955	0.840701
lncRNA_MluLR1655	0.827846	-0.272566	0.0174494	1.52271	1.53722	1.00953
lncRNA_MluLR1656	0.931272	-0.102725	4.33502e-06	0.733818	1.69109	2.30451
lncRNA_MluLR1657	0.728226	-0.457543	1.15631e-05	1.5063	1.67336	1.11091
lncRNA_MluLR1658	19.1325	4.25796	0.151813	1.70871	1.816	1.06279
lncRNA_MluLR1659	50.5586	5.65989	0.392894	1.58253	1.86853	1.18072
lncRNA_MluLR1660	7.34331	2.87643	0.062414	1.16793	1.816	1.55488
lncRNA_MluLR1661	3.84034	1.94124	0.028981	1.47032	1.85749	1.26333
lncRNA_MluLR1662	3.92138	1.97136	0.0479155	1.5304	1.71607	1.12132
lncRNA_MluLR1663	2.84837	1.51014	2.70023e-07	1.43658	1.80169	1.25415
lncRNA_MluLR1664	9.32706	3.22142	0.697517	1.4604	1.81522	1.24297
lncRNA_MluLR1665	0.165756	-2.59286	0.899109	1.90229	1.70042	0.89388
lncRNA_MluLR1666	10.9939	3.45863	0.0820752	1.63403	1.77181	1.08432
lncRNA_MluLR1667	0.110459	-3.17842	0.522786	1.87226	1.44635	0.772518
lncRNA_MluLR1668	1.56329	0.644587	0.000250856	0.372895	1.31303	3.52117
lncRNA_MluLR1669	0.620289	-0.688987	0.171286	1.01351	0.996165	0.982888
lncRNA_MluLR1670	40.5795	5.34268	0.000381282	1.69751	1.98477	1.16922
lncRNA_MluLR1671	4.84992	2.27796	0.621454	0.860914	1.39604	1.62157
lncRNA_MluLR1672	0.812916	-0.298822	0.00350076	0.479269	0.835435	1.74314
lncRNA_MluLR1673	2.7858	1.47809	0.0427079	1.21956	1.56256	1.28125
lncRNA_MluLR1674	0.532389	-0.909448	0.490065	1.81841	1.67986	0.92381
lncRNA_MluLR1675	0.468343	-1.09436	0.372367	1.57887	1.60412	1.01599
lncRNA_MluLR1676	0.350405	-1.51291	0.40381	1.77631	1.67998	0.945768
lncRNA_MluLR1677	0.390468	-1.35672	0.000297209	1.00472	1.37547	1.36901
lncRNA_MluLR1678	0.0823702	-3.60173	0.00655055	1.86567	1.342	0.719312
lncRNA_MluLR1679	0.766011	-0.384564	0.00242622	0.512411	0.861097	1.68048
lncRNA_MluLR1680	1.29895	0.377347	0.280221	0.48656	0.906247	1.86256
lncRNA_MluLR1681	0.814464	-0.296077	0.57028	0.617297	0.521162	0.844265
lncRNA_MluLR1682	0.45909	-1.12315	0.324586	1.43198	1.26082	0.880474
lncRNA_MluLR1683	1.04355	0.0614996	0.0130894	1.47803	1.48583	1.00528
lncRNA_MluLR1684	0.358286	-1.48082	0.00978538	1.23537	1.31412	1.06375
lncRNA_MluLR1685	1.25258	0.324908	0.0492428	0.566134	1.02068	1.80289
lncRNA_MluLR1686	0.462703	-1.11184	0.820377	1.76882	1.67323	0.94596
lncRNA_MluLR1687	0.0727774	-3.78037	0.000666935	1.76414	1.47834	0.837999
lncRNA_MluLR1688	0.478724	-1.06273	3.36601e-05	1.49514	1.58311	1.05884
lncRNA_MluLR1689	2.44738	1.29124	0.0346586	1.84136	1.93155	1.04898
lncRNA_MluLR1690	3.50796	1.81063	0.206726	1.65559	1.78042	1.0754
lncRNA_MluLR1691	3.75798	1.90996	0.760041	1.12658	1.52661	1.35508
lncRNA_MluLR1692	1.00062	0.000895949	0.154719	0.55885	0.817182	1.46226
lncRNA_MluLR1693	18.7725	4.23055	0.455225	1.43043	1.80869	1.26444
lncRNA_MluLR1694	0.271615	-1.88036	0.64235	1.83878	1.63055	0.886758
lncRNA_MluLR1695	9.5244	3.25163	0.160481	1.30601	1.88398	1.44255
lncRNA_MluLR1696	3.36024	1.74857	0.00273411	1.41488	1.8566	1.3122
lncRNA_MluLR1697	0.465228	-1.10399	0.644164	1.77947	1.87459	1.05346
lncRNA_MluLR1698	10.4228	3.38167	0.882844	1.44786	1.88565	1.30237
lncRNA_MluLR1699	1.09401	0.129622	0.713293	1.76678	1.63707	0.926586
lncRNA_MluLR1700	0.38853	-1.3639	2.31647e-05	0.815064	0.45267	0.55538
lncRNA_MluLR1701	9.25806	3.21071	0.0980066	1.43725	1.85725	1.29223
lncRNA_MluLR1702	3.81621	1.93214	0.062414	1.46565	1.87307	1.27797
lncRNA_MluLR1703	0.445681	-1.16592	0.00815291	1.70995	1.70867	0.999246
lncRNA_MluLR1704	45.8217	5.51796	6.54177e-05	0.575115	1.83418	3.18923
lncRNA_MluLR1705	0.701304	-0.511888	0.0472439	1.41268	1.4536	1.02897
lncRNA_MluLR1706	0.893027	-0.163224	0.136038	1.69422	1.63207	0.963315
lncRNA_MluLR1707	0.995773	-0.00611112	0.962241	0.607708	0.502027	0.8261
lncRNA_MluLR1708	3.30196	1.72332	0.282972	1.36458	1.755	1.28611
lncRNA_MluLR1709	0.0386794	-4.69229	0.0329957	1.87835	1.4983	0.797667
lncRNA_MluLR1710	0.55013	-0.862156	0.225434	1.86622	1.73447	0.929402
lncRNA_MluLR1711	3.6091	1.85164	0.16594	1.21674	1.64263	1.35003
lncRNA_MluLR1712	45.6642	5.51299	0.816006	1.305	1.88418	1.44381
lncRNA_MluLR1713	2.43485	1.28383	0.216177	1.56211	1.7652	1.13001
lncRNA_MluLR1714	5.57885	2.47997	0.0347277	1.85495	1.82327	0.982923
lncRNA_MluLR1715	0.16886	-2.5661	0.2852	1.62965	0.516916	0.317193
lncRNA_MluLR1716	1.13479	0.182427	0.0309889	1.14111	1.37596	1.20581
lncRNA_MluLR1717	0.235343	-2.08716	0.001511	1.73984	1.58434	0.910624
lncRNA_MluLR1718	0.75272	-0.409814	0.0392956	1.41343	1.60234	1.13366
lncRNA_MluLR1719	4.81903	2.26874	0.913216	1.40063	1.75341	1.25188
lncRNA_MluLR1720	9.65899	3.27187	0.0085588	0.828577	1.73764	2.09713
lncRNA_MluLR1721	6.69983	2.74412	3.26147e-05	1.1153	1.84373	1.65313
lncRNA_MluLR1722	0.974401	-0.0374122	0.00108971	1.38002	1.74645	1.26553
lncRNA_MluLR1723	3.51015	1.81153	0.000681909	1.02593	1.66322	1.62119
lncRNA_MluLR1724	0.724793	-0.464359	0.0555114	1.22619	1.5995	1.30445
lncRNA_MluLR1725	12.922	3.69175	0.0253519	0.56562	1.77845	3.14425
lncRNA_MluLR1726	0.170414	-2.55289	1.01199e-15	0.392951	0.295856	0.752909
lncRNA_MluLR1727	0.90308	-0.147075	0.224088	1.68285	1.68788	1.00299
lncRNA_MluLR1728	0.450791	-1.14947	0.387191	1.20034	0.936613	0.780287
lncRNA_MluLR1729	0.272701	-1.87461	0.701811	1.56882	1.48366	0.945712
lncRNA_MluLR1730	1.857	0.89297	0.000590201	1.03443	1.64102	1.5864
lncRNA_MluLR1731	0.512124	-0.965434	5.94402e-07	0.334322	0.342889	1.02563
lncRNA_MluLR1732	0.674401	-0.568322	0.0154254	1.6116	1.65341	1.02595
lncRNA_MluLR1733	1.51362	0.598006	0.471652	1.80579	1.55705	0.862255
lncRNA_MluLR1734	5.64587	2.4972	0.234856	1.74882	1.86764	1.06795
lncRNA_MluLR1735	0.52331	-0.934262	0.0943468	1.79652	1.64695	0.916744
lncRNA_MluLR1736	0.837502	-0.255835	0.389158	1.01849	1.00652	0.988245
lncRNA_MluLR1737	0.624955	-0.678177	0.249437	1.77161	1.64886	0.93071
lncRNA_MluLR1738	72.2284	6.17449	0.406175	0.747841	1.86937	2.49969
lncRNA_MluLR1739	0.599799	-0.737449	0.00025753	1.11041	1.36473	1.22903
lncRNA_MluLR1740	1.06686	0.093365	0.0482293	1.71172	1.75205	1.02356
lncRNA_MluLR1741	0.865189	-0.208913	0.0982054	1.7647	1.81816	1.03029
lncRNA_MluLR1742	0.764286	-0.387815	0.804384	1.50335	1.33	0.884693
lncRNA_MluLR1743	2.03053	1.02186	0.0587654	1.47492	1.7272	1.17104
lncRNA_MluLR1744	0.639688	-0.644559	0.0114291	1.16556	1.17088	1.00457
lncRNA_MluLR1745	1.36229	0.446032	0.0428791	1.10883	1.42626	1.28628
lncRNA_MluLR1746	0.960131	-0.0586964	0.959089	1.47558	1.50299	1.01858
lncRNA_MluLR1747	7.72768	2.95004	0.460155	1.23548	1.81227	1.46686
lncRNA_MluLR1748	7.64184	2.93392	0.589878	1.114	1.6351	1.46777
lncRNA_MluLR1749	0.559731	-0.837194	0.474627	1.55127	1.55822	1.00448
lncRNA_MluLR1750	4.88695	2.28894	0.0587654	1.3422	1.70743	1.27211
lncRNA_MluLR1751	0.0635207	-3.97663	0.00806384	1.82412	0.34709	0.190278
lncRNA_MluLR1752	3.2993	1.72216	0.28331	1.70794	1.84528	1.08042
lncRNA_MluLR1753	0.610321	-0.712359	0.0230832	0.50741	0.373873	0.736826
lncRNA_MluLR1754	0.662906	-0.593124	0.000381282	1.58142	1.72989	1.09388
lncRNA_MluLR1755	0.283937	-1.81636	0.000263398	1.80199	1.81703	1.00834
lncRNA_MluLR1756	36.3299	5.18308	1.55226e-05	0.813167	1.84603	2.27017
lncRNA_MluLR1757	1.74125	0.800123	0.915189	1.89638	1.90578	1.00496
lncRNA_MluLR1758	0.28113	-1.83069	0.712357	1.18477	0.436711	0.368603
lncRNA_MluLR1759	1.05977	0.0837544	0.606578	1.28138	1.39046	1.08512
lncRNA_MluLR1760	0.809504	-0.30489	4.24673e-05	0.523059	1.11518	2.13203
lncRNA_MluLR1761	0.900627	-0.150998	0.871678	0.987851	1.09579	1.10927
lncRNA_MluLR1762	0.424735	-1.23537	1.16142e-07	0.385139	0.403454	1.04755
lncRNA_MluLR1763	1.10617	0.145567	0.211302	1.60803	1.52652	0.949311
lncRNA_MluLR1764	1.65849	0.729867	0.61793	1.33556	1.49091	1.11633
lncRNA_MluLR1765	2.56242	1.3575	0.418432	1.59441	1.53666	0.963784
lncRNA_MluLR1766	0.667876	-0.582348	0.00139638	0.505077	0.893997	1.77002
lncRNA_MluLR1767	1.05581	0.0783468	0.707467	0.448413	0.594143	1.32499
lncRNA_MluLR1768	5.32689	2.41329	0.39281	1.2608	1.69033	1.34068
lncRNA_MluLR1769	1.90689	0.93122	0.97645	1.15766	1.3539	1.16951
lncRNA_MluLR1770	0.166318	-2.58798	0.980252	1.80739	1.406	0.777922
lncRNA_MluLR1771	1.5527	0.634777	0.000499486	0.380283	0.337406	0.887249
lncRNA_MluLR1772	0.251835	-1.98945	0.708388	1.9043	1.70429	0.894971
lncRNA_MluLR1773	0.218646	-2.19333	0.024248	1.62538	1.13479	0.698167
lncRNA_MluLR1774	0.132009	-2.92129	0.74754	1.70624	1.25616	0.736219
lncRNA_MluLR1775	0.889729	-0.168562	0.435116	0.583311	0.284807	0.48826
lncRNA_MluLR1776	1.23757	0.307506	0.706687	1.63244	1.63283	1.00024
lncRNA_MluLR1777	5.11166	2.35379	0.0241547	1.09624	1.76655	1.61146
lncRNA_MluLR1778	1.16494	0.22026	0.225848	0.639369	0.620619	0.970674
lncRNA_MluLR1779	1.87852	0.909597	0.000988969	1.65621	1.80778	1.09151
lncRNA_MluLR1780	0.259626	-1.94549	0.725094	1.86756	1.70098	0.910805
lncRNA_MluLR1781	12.3284	3.62391	0.433842	1.5237	1.77411	1.16434
lncRNA_MluLR1782	3.90562	1.96555	0.0208112	1.74337	1.8633	1.06879
lncRNA_MluLR1783	0.487311	-1.03708	0.000183935	0.625416	0.982225	1.57051
lncRNA_MluLR1784	0.0798828	-3.64597	0.324961	1.91693	1.6151	0.842544
lncRNA_MluLR1785	10.0007	3.32203	0.807417	1.10983	1.67271	1.50718
lncRNA_MluLR1786	6.30382	2.65623	0.421056	0.494493	1.59666	3.22889
lncRNA_MluLR1787	1.00026	0.000369412	0.83602	1.64495	1.6009	0.97322
lncRNA_MluLR1788	0.617999	-0.694323	0.595384	1.91333	1.90448	0.995379
lncRNA_MluLR1789	0.682895	-0.550265	0.00444725	0.36893	0.448099	1.21459
lncRNA_MluLR1790	0.415217	-1.26806	0.815292	1.81157	1.95368	1.07845
lncRNA_MluLR1791	12.612	3.65673	0.423266	0.7871	1.79671	2.28269
lncRNA_MluLR1792	1.0257	0.0366134	0.00223232	1.49438	1.6781	1.12294
lncRNA_MluLR1793	1.56819	0.649098	8.97302e-05	1.33637	1.68129	1.2581
lncRNA_MluLR1794	3.91841	1.97027	0.501698	1.52814	1.87383	1.22622
lncRNA_MluLR1795	0.613094	-0.705819	0.00846671	1.05044	1.44454	1.37518
lncRNA_MluLR1796	0.738557	-0.437219	0.0149813	0.374525	0.605385	1.61641
lncRNA_MluLR1797	0.901032	-0.150349	0.00030656	0.698073	1.12542	1.61218
lncRNA_MluLR1798	2.38535	1.2542	0.0153715	1.28468	1.67974	1.30752
lncRNA_MluLR1799	14.5056	3.85853	0.781065	0.902251	1.80007	1.99509
lncRNA_MluLR1800	3.40071	1.76584	0.0493699	1.03851	1.40222	1.35022
lncRNA_MluLR1801	2.57779	1.36614	0.826252	1.57045	1.68024	1.06991
lncRNA_MluLR1802	31.2808	4.96721	0.308709	1.17397	1.90985	1.62683
lncRNA_MluLR1803	0.503993	-0.988523	0.489245	1.05491	1.00316	0.950942
lncRNA_MluLR1804	1.15859	0.212367	0.506713	0.407444	0.711358	1.7459
lncRNA_MluLR1805	5.26902	2.39753	0.155129	0.649291	1.52542	2.34937
lncRNA_MluLR1806	0.653247	-0.614299	0.0108791	1.00448	1.38981	1.38362
lncRNA_MluLR1807	3.96792	1.98838	0.16323	1.366	1.62725	1.19125
lncRNA_MluLR1808	2.86342	1.51774	0.27666	1.75519	1.90068	1.08289
lncRNA_MluLR1809	0.952085	-0.0708381	0.0330751	0.69411	1.07094	1.5429
lncRNA_MluLR1810	0.14751	-2.76112	0.00193755	1.74319	1.74315	0.999977
lncRNA_MluLR1811	7.2301	2.85402	0.0447976	1.44807	1.80626	1.24736
lncRNA_MluLR1812	0.20244	-2.30443	0.133634	1.51932	1.16996	0.770056
lncRNA_MluLR1813	4.0114	2.0041	0.000424175	1.39449	1.80174	1.29204
lncRNA_MluLR1814	0.2764	-1.85517	0.0308146	1.55012	1.50991	0.974059
lncRNA_MluLR1815	0.224233	-2.15693	0.0117731	1.41921	1.22145	0.860661
lncRNA_MluLR1816	0.572154	-0.805525	1.79181e-05	1.12696	1.42809	1.26721
lncRNA_MluLR1817	4.38019	2.13099	0.789465	1.22802	1.61465	1.31483
lncRNA_MluLR1818	0.0154489	-6.01635	0.00357417	1.93946	1.54645	0.797361
lncRNA_MluLR1819	0.64955	-0.622487	0.00274235	1.39267	1.65428	1.18785
lncRNA_MluLR1820	0.361297	-1.46874	0.503057	1.58036	1.47163	0.9312
lncRNA_MluLR1821	10.1709	3.34637	0.985544	1.44701	1.73894	1.20175
lncRNA_MluLR1822	8.90375	3.15441	0.00181042	1.50748	1.90964	1.26678
lncRNA_MluLR1823	11.6446	3.54159	8.73085e-06	0.727411	1.77433	2.43924
lncRNA_MluLR1824	1.66223	0.73312	0.0179628	1.47338	1.78174	1.20929
lncRNA_MluLR1825	0.867198	-0.205567	0.623298	1.82714	1.73437	0.949228
lncRNA_MluLR1826	0.703577	-0.50722	0.217062	1.58371	1.81552	1.14637
lncRNA_MluLR1827	8.17257	3.03079	0.0117669	1.5421	1.73423	1.12459
lncRNA_MluLR1828	1.30845	0.387861	0.286021	0.799035	1.12923	1.41324
lncRNA_MluLR1829	5.15436	2.36579	0.0131174	0.951544	1.70768	1.79464
lncRNA_MluLR1830	0.404797	-1.30473	0.00114808	1.59135	1.4328	0.900366
lncRNA_MluLR1831	1.17855	0.237014	0.0170437	1.69549	1.79614	1.05937
lncRNA_MluLR1832	0.329117	-1.60333	0.15677	1.72844	1.59324	0.921774
lncRNA_MluLR1833	3.74647	1.90553	0.0600471	0.348967	1.54555	4.42893
lncRNA_MluLR1834	0.580392	-0.784901	0.00100108	0.412394	0.431587	1.04654
lncRNA_MluLR1835	0.103269	-3.27552	8.11507e-05	1.7408	0.615962	0.353839
lncRNA_MluLR1836	1.40555	0.491137	0.813328	1.1939	1.33502	1.11821
lncRNA_MluLR1837	0.112624	-3.15041	0.486197	1.88852	1.13549	0.60126
lncRNA_MluLR1838	0.672996	-0.571329	0.777237	1.52183	1.63185	1.0723
lncRNA_MluLR1839	0.156944	-2.67168	0.394661	1.60627	1.67835	1.04487
lncRNA_MluLR1840	10.7605	3.42767	0.000298081	0.705056	1.77422	2.51642
lncRNA_MluLR1841	5.21371	2.38231	0.0877364	1.09585	1.48479	1.35492
lncRNA_MluLR1842	1.88086	0.911396	0.328075	1.41025	1.51562	1.07471
lncRNA_MluLR1843	8.02151	3.00387	0.487623	1.40138	1.85251	1.32191
lncRNA_MluLR1844	0.742873	-0.428812	0.00926989	1.66761	1.76252	1.05691
lncRNA_MluLR1845	2.09467	1.06672	0.0970222	1.46679	1.65266	1.12672
lncRNA_MluLR1846	1.26716	0.341601	0.00651874	1.32794	1.76062	1.32583
lncRNA_MluLR1847	1.37588	0.460353	0.139917	0.882742	1.25662	1.42354
lncRNA_MluLR1848	4.28994	2.10096	0.120641	1.83876	1.84571	1.00378
lncRNA_MluLR1849	0.643551	-0.635874	0.00753248	0.507007	0.524636	1.03477
lncRNA_MluLR1850	2.79933	1.48508	0.0210247	1.02717	1.54848	1.50752
lncRNA_MluLR1851	0.0421362	-4.5688	0.0013551	1.66869	1.30638	0.782881
lncRNA_MluLR1852	5.6073	2.48731	0.0162153	1.27394	1.63923	1.28674
lncRNA_MluLR1853	2.29551	1.19881	5.67374e-05	1.4107	1.82127	1.29104
lncRNA_MluLR1854	0.493887	-1.01775	1.06884e-05	1.60637	0.585879	0.364722
lncRNA_MluLR1855	12.1368	3.60132	0.621763	1.04756	1.66434	1.58878
lncRNA_MluLR1856	0.210844	-2.24575	0.281066	1.79912	1.63636	0.909538
lncRNA_MluLR1857	1.83313	0.874311	0.960083	1.49052	1.69583	1.13774
lncRNA_MluLR1858	7.27187	2.86233	0.655598	0.902105	1.54601	1.71378
lncRNA_MluLR1859	0.577545	-0.791995	0.0266142	1.60343	1.57205	0.980429
lncRNA_MluLR1860	12.7913	3.67709	0.418269	1.01335	1.83722	1.81302
lncRNA_MluLR1861	1.46607	0.551952	0.118689	1.54647	1.70029	1.09946
lncRNA_MluLR1862	25.9697	4.69876	0.516248	1.19493	1.78737	1.4958
lncRNA_MluLR1863	2.73014	1.44897	0.486622	1.53288	1.79175	1.16888
lncRNA_MluLR1864	0.351513	-1.50835	0.539962	1.63788	1.56132	0.953255
lncRNA_MluLR1865	9.87616	3.30395	0.409057	1.76585	1.82859	1.03553
lncRNA_MluLR1866	5.35269	2.42026	0.0329957	1.53079	1.80742	1.18071
lncRNA_MluLR1867	0.587455	-0.76745	0.998345	1.76735	1.74984	0.990092
lncRNA_MluLR1868	1.62393	0.699486	0.40196	1.54326	1.53452	0.994339
lncRNA_MluLR1869	4.70399	2.23389	0.734929	1.6439	1.86816	1.13642
lncRNA_MluLR1870	2.47516	1.30752	0.867541	1.3827	1.66277	1.20255
lncRNA_MluLR1871	0.991031	-0.0129982	0.00572337	1.66159	1.55231	0.934234
lncRNA_MluLR1872	0.280996	-1.83138	0.00015495	1.76673	1.91127	1.08181
lncRNA_MluLR1873	1.61792	0.694142	0.627382	1.82758	1.83301	1.00297
lncRNA_MluLR1874	17.8513	4.15796	0.345772	1.571	1.81323	1.15419
lncRNA_MluLR1875	1.33753	0.419571	0.906421	0.747701	0.963213	1.28823
lncRNA_MluLR1876	1.67582	0.74487	0.225848	1.43581	1.59589	1.11149
lncRNA_MluLR1877	77.6036	6.27805	0.51501	1.53495	1.93239	1.25892
lncRNA_MluLR1878	0.89368	-0.162171	0.0778501	0.82098	0.434888	0.529718
lncRNA_MluLR1879	0.501382	-0.996018	0.770024	1.69959	1.72556	1.01529
lncRNA_MluLR1880	1.29559	0.373613	0.112628	1.72208	1.78045	1.03389
lncRNA_MluLR1881	1.54424	0.626902	0.331877	1.08226	1.45661	1.3459
lncRNA_MluLR1882	0.106576	-3.23005	0.197079	1.74152	1.77525	1.01937
lncRNA_MluLR1883	0.5774	-0.792357	0.837194	0.836589	0.393152	0.469947
lncRNA_MluLR1884	0.714964	-0.484058	0.0286676	0.444812	0.433202	0.9739
lncRNA_MluLR1885	0.91368	-0.130239	0.195397	0.316666	0.424173	1.3395
lncRNA_MluLR1886	26.9617	4.75284	0.187176	1.34539	1.87759	1.39557
lncRNA_MluLR1887	2.1565	1.10869	6.36434e-08	0.371325	0.347507	0.935858
lncRNA_MluLR1888	1.24786	0.319455	0.18144	1.64467	1.70237	1.03508
lncRNA_MluLR1889	0.220526	-2.18098	0.813063	1.69601	1.70561	1.00566
lncRNA_MluLR1890	0.0547432	-4.19118	0.509673	1.86109	1.62207	0.871572
lncRNA_MluLR1891	0.193299	-2.37109	0.00103291	1.44609	1.36169	0.941636
lncRNA_MluLR1892	0.50574	-0.983531	8.0197e-05	0.483731	0.404573	0.836359
lncRNA_MluLR1893	2.03617	1.02586	0.410819	1.28703	1.49625	1.16256
lncRNA_MluLR1894	7.7157	2.9478	0.962547	1.63504	1.89148	1.15683
lncRNA_MluLR1895	2.38961	1.25677	0.976416	1.18773	1.46772	1.23574
lncRNA_MluLR1896	0.941318	-0.0872452	0.816006	1.62249	1.70951	1.05363
lncRNA_MluLR1897	0.853066	-0.22927	0.718924	0.680475	0.533322	0.78375
lncRNA_MluLR1898	0.158653	-2.65606	0.235601	1.69912	0.853157	0.502118
lncRNA_MluLR1899	1.16022	0.214404	0.267644	1.64018	1.49703	0.912724
lncRNA_MluLR1900	0.641858	-0.639675	0.198956	1.86196	1.75247	0.941196
lncRNA_MluLR1901	1.11574	0.158002	0.631727	1.07071	0.988197	0.922938
lncRNA_MluLR1902	2.47193	1.30564	0.49988	1.67809	1.88278	1.12198
lncRNA_MluLR1903	1.68133	0.749601	0.000139511	0.387019	0.375899	0.971268
lncRNA_MluLR1904	0.237321	-2.07509	3.3211e-08	1.53243	1.44229	0.941177
lncRNA_MluLR1905	8.2974	3.05266	0.899636	1.67383	1.82758	1.09186
lncRNA_MluLR1906	3.9781	1.99208	0.0827464	1.00513	1.55333	1.5454
lncRNA_MluLR1907	0.263947	-1.92168	0.715257	1.80756	1.66843	0.923025
lncRNA_MluLR1908	0.0716261	-3.80337	0.174396	1.84956	1.6829	0.909894
lncRNA_MluLR1909	4.85867	2.28056	0.0461678	1.55546	1.84533	1.18636
lncRNA_MluLR1910	2.16012	1.11111	0.295476	1.83595	1.69452	0.922963
lncRNA_MluLR1911	4.92236	2.29935	0.034776	1.58546	1.9175	1.20943
lncRNA_MluLR1912	5.0127	2.32559	0.464662	1.44836	1.83287	1.26548
lncRNA_MluLR1913	0.96708	-0.0482925	0.933556	1.02296	1.01074	0.988052
lncRNA_MluLR1914	0.269209	-1.8932	0.259799	1.77676	1.59462	0.897492
lncRNA_MluLR1915	2.28816	1.19419	0.622783	1.58486	1.59054	1.00358
lncRNA_MluLR1916	0.465893	-1.10193	0.668701	1.78027	1.68642	0.947285
lncRNA_MluLR1917	2.1487	1.10346	0.487558	0.985179	1.00089	1.01594
lncRNA_MluLR1918	9.42664	3.23674	0.433098	1.30257	1.80568	1.38625
lncRNA_MluLR1919	0.852231	-0.230683	0.0892329	0.499766	0.659022	1.31866
lncRNA_MluLR1920	11.1884	3.48393	0.017806	1.44233	1.66196	1.15227
lncRNA_MluLR1921	4.82245	2.26977	0.985544	1.57903	1.5445	0.97813
lncRNA_MluLR1922	0.974066	-0.0379082	0.000350369	0.454195	1.05119	2.31441
lncRNA_MluLR1923	1.03284	0.0466134	0.000156496	1.86254	1.87147	1.0048
lncRNA_MluLR1924	1.47056	0.556363	0.81577	0.802635	0.897487	1.11818
lncRNA_MluLR1925	0.204677	-2.28858	0.749825	1.83509	1.62137	0.883536
lncRNA_MluLR1926	8.79042	3.13593	0.272791	1.52155	1.91597	1.25922
lncRNA_MluLR1927	2.52644	1.33711	0.211793	1.52261	1.51126	0.992547
lncRNA_MluLR1928	7.59335	2.92474	0.418456	0.990631	1.7505	1.76706
lncRNA_MluLR1929	52.2018	5.70603	0.0346586	1.14103	1.89966	1.66487
lncRNA_MluLR1930	1.2406	0.311043	0.16115	1.65354	1.48873	0.900326
lncRNA_MluLR1931	0.844021	-0.244648	0.760041	0.834884	0.78045	0.934801
lncRNA_MluLR1932	0.213679	-2.22648	0.0240718	1.68461	1.50666	0.894366
lncRNA_MluLR1933	1.31723	0.397506	0.0691119	0.367784	0.931418	2.53251
lncRNA_MluLR1934	0.956937	-0.0635047	0.253642	0.712799	0.864589	1.21295
lncRNA_MluLR1935	1.93485	0.952223	2.65756e-07	0.38191	0.305778	0.800655
lncRNA_MluLR1936	0.389521	-1.36023	0.822988	1.57424	1.40144	0.890229
lncRNA_MluLR1937	6.84388	2.77481	0.477403	1.35964	1.76956	1.3015
lncRNA_MluLR1938	0.213827	-2.22548	0.00740106	1.25595	0.695992	0.554154
lncRNA_MluLR1939	3.57245	1.83691	0.651672	1.7627	1.72584	0.979089
lncRNA_MluLR1940	2.73194	1.44993	0.950022	0.953691	1.38047	1.4475
lncRNA_MluLR1941	1.01797	0.0257016	0.489385	0.443088	0.715917	1.61575
lncRNA_MluLR1942	5.20468	2.37981	0.0391712	1.4869	1.65899	1.11573
lncRNA_MluLR1943	0.29127	-1.77957	1.59066e-09	0.455682	0.479465	1.05219
lncRNA_MluLR1944	2.45524	1.29586	0.221935	1.49723	1.68817	1.12752
lncRNA_MluLR1945	0.0159107	-5.97386	0.0073772	1.87822	1.6023	0.853095
lncRNA_MluLR1946	0.161526	-2.63016	0.456885	1.83876	1.60788	0.874436
lncRNA_MluLR1947	25.4026	4.66691	0.00499722	1.53456	1.65902	1.08111
lncRNA_MluLR1948	0.275936	-1.85759	0.822444	1.90887	1.74624	0.914801
lncRNA_MluLR1949	2.12188	1.08535	0.122403	0.355737	1.16767	3.2824
lncRNA_MluLR1950	3.09139	1.62826	0.869067	1.60012	1.57533	0.984507
lncRNA_MluLR1951	0.18065	-2.46873	0.294579	1.67205	1.1517	0.688793
lncRNA_MluLR1952	0.547829	-0.868203	0.133511	1.86728	1.67308	0.896
lncRNA_MluLR1953	0.783861	-0.35133	0.00608681	0.87073	1.39102	1.59754
lncRNA_MluLR1954	5.22629	2.38579	0.000766	1.48658	1.91519	1.28832
lncRNA_MluLR1955	2.02838	1.02033	0.724518	0.544488	1.13767	2.08944
lncRNA_MluLR1956	1.81574	0.860555	0.0633915	1.69456	1.51499	0.894029
lncRNA_MluLR1957	0.0540713	-4.20899	0.00774805	1.61236	1.70655	1.05842
lncRNA_MluLR1958	0.0427399	-4.54827	0.0766447	1.91969	1.10519	0.575714
lncRNA_MluLR1959	2.16137	1.11195	0.145338	1.11196	1.47622	1.32758
lncRNA_MluLR1960	0.0650188	-3.943	4.42608e-06	1.64584	1.55049	0.942063
lncRNA_MluLR1961	19.3861	4.27695	0.80949	1.6079	1.86403	1.1593
lncRNA_MluLR1962	0.487028	-1.03792	1.52117e-05	0.402808	0.38857	0.964654
lncRNA_MluLR1963	0.643386	-0.636244	0.132762	1.78705	1.54987	0.867277
lncRNA_MluLR1964	0.710247	-0.493607	0.00479348	0.333017	0.34884	1.04751
lncRNA_MluLR1965	3.30124	1.72301	0.848902	1.39345	1.65273	1.18608
lncRNA_MluLR1966	0.404754	-1.30488	0.000286449	1.47492	1.68178	1.14025
lncRNA_MluLR1967	0.375611	-1.41269	0.525886	1.57757	1.50359	0.953103
lncRNA_MluLR1968	0.579174	-0.787931	0.00393399	0.472233	0.438477	0.928518
lncRNA_MluLR1969	0.763328	-0.389625	0.718924	1.6707	1.4594	0.873526
lncRNA_MluLR1970	0.138683	-2.85014	0.386974	1.76717	1.54913	0.876616
lncRNA_MluLR1971	0.91205	-0.132815	0.893788	0.539311	0.471033	0.873397
lncRNA_MluLR1972	5.67954	2.50577	0.370088	1.69113	1.78404	1.05494
lncRNA_MluLR1973	0.657516	-0.604903	0.00173408	0.377781	0.310193	0.821093
lncRNA_MluLR1974	8.56748	3.09887	0.328078	1.31657	1.81432	1.37807
lncRNA_MluLR1975	4.08693	2.03102	0.103882	1.12156	1.6253	1.44914
lncRNA_MluLR1976	1.23624	0.305958	0.888768	0.901471	1.03671	1.15002
lncRNA_MluLR1977	0.403031	-1.31104	0.796563	1.67492	1.70923	1.02049
lncRNA_MluLR1978	0.79544	-0.330174	0.28331	1.64258	1.68179	1.02387
lncRNA_MluLR1979	0.851865	-0.231303	3.81292e-05	1.17107	1.57726	1.34685
lncRNA_MluLR1980	2.9718	1.57134	0.602159	1.74012	1.80962	1.03994
lncRNA_MluLR1981	2.68201	1.42331	0.0221955	1.6439	1.6869	1.02615
lncRNA_MluLR1982	0.102559	-3.28548	0.000511053	1.537	1.4948	0.972543
lncRNA_MluLR1983	0.367019	-1.44607	0.802577	1.855	1.44056	0.77658
lncRNA_MluLR1984	4.05966	2.02136	0.527662	1.6258	1.80558	1.11058
lncRNA_MluLR1985	2.63294	1.39668	0.774485	1.65562	1.76958	1.06883
lncRNA_MluLR1986	1.90347	0.928635	0.926159	1.29258	1.46159	1.13076
lncRNA_MluLR1987	0.935446	-0.0962737	0.65156	1.70732	1.68941	0.989509
lncRNA_MluLR1988	8.81242	3.13954	0.280605	1.37043	1.78404	1.30181
lncRNA_MluLR1989	0.199229	-2.3275	0.802892	1.69329	1.27782	0.754639
lncRNA_MluLR1990	0.363336	-1.46062	0.420791	1.88447	1.78088	0.94503
lncRNA_MluLR1991	39.1231	5.28995	0.143976	0.577843	1.66612	2.88335
lncRNA_MluLR1992	0.867692	-0.204744	0.784383	0.611114	0.507518	0.83048
lncRNA_MluLR1993	0.654641	-0.611223	0.075167	0.70927	0.793234	1.11838
lncRNA_MluLR1994	0.609248	-0.7149	0.0601433	1.3766	0.987985	0.717697
lncRNA_MluLR1995	0.594933	-0.749202	0.00948814	0.69152	0.768996	1.11204
lncRNA_MluLR1996	0.415922	-1.26561	0.24118	1.82082	1.62935	0.894849
lncRNA_MluLR1997	12.6247	3.65818	0.670167	1.27998	1.78498	1.39454
lncRNA_MluLR1998	6.06457	2.60041	0.903825	1.3991	1.79603	1.2837
lncRNA_MluLR1999	3.91938	1.97063	0.359237	1.70372	1.78931	1.05024
[truncated: 15,611 more rows]
