# Supplementary material for: Systematic comparison of lncRNAs with protein coding mRNAs in population expression and their response to environmental change
Source: BMC Plant Biol. 2017 Feb 13;17:42. doi: 10.1186/s12870-017-0984-8 (PMC5307861; doi:10.1186/s12870-017-0984-8)
Supplement: Additional file 4: — The E p ratios, E d and E d ratios for each mRNA between two environments JH and QG. (XLSX 1784 kb) [file 12870_2017_984_MOESM4_ESM.xlsx]

## Sheet: Sheet1
Protein coding mRNAs name	Ep ratio(QG/JH)	log2(Ep ratio(QG/JH))	FDR	Ed(JH)	Ed(QG)	Ed ratio(QG/JH)			Wilcoxon test	t-test
MluLR5844	1.4589	0.544882	8.56716e-07	0.259065	0.242455	0.935882		log2(mRNA_Epratio(QG/JH)) VS 0	P<2.2e-16	P<2.2e-16
MluLR18158	2.29489	1.19843	8.84953e-08	0.327061	0.702826	2.14891		mRNA_Ed(JH) VS mRNA_Ed(QG)	P<2.2e-16	P<2.2e-16
MluLR15683	1.35544	0.438759	0.000351856	0.352529	0.236786	0.671679
MluLR11920	1.70713	0.771569	0.32924	0.234257	0.751703	3.20888
MluLR1066	2.02111	1.01515	2.89725e-05	0.250895	0.64488	2.57031
MluLR15512	1.89253	0.920316	1.8264e-08	0.389823	0.440761	1.13067
MluLR8171	3.37999	1.75702	0.00278288	0.385147	0.996483	2.58728
MluLR11125	20.4448	4.35366	0.000320209	0.493804	1.67332	3.38863
MluLR3245	3.32149	1.73183	0.000153986	0.3433	0.927588	2.70197
MluLR12799	1.67676	0.745675	2.60856e-07	0.236455	0.425384	1.79901
MluLR1289	2.35068	1.23308	0.0493076	0.385973	0.981295	2.54239
MluLR3157	1.17579	0.233631	0.0085972	0.396991	0.27763	0.699335
MluLR7094	14.5495	3.8629	1.88693e-09	0.380078	1.30688	3.43845
MluLR9641	2.28906	1.19476	0.0167376	0.278466	0.806522	2.8963
MluLR13950	4.56486	2.19057	0.000136745	0.285678	1.16805	4.08869
MluLR18122	5.80201	2.53655	2.70874e-07	0.249832	1.34531	5.38485
MluLR16596	2.18031	1.12453	1.2234e-05	0.441384	0.817459	1.85203
MluLR12110	3.40219	1.76647	2.28827e-09	0.309654	0.960932	3.10325
MluLR10598	1.56625	0.647317	7.61201e-06	0.276381	0.324223	1.1731
MluLR661	1.17723	0.235391	0.108901	0.468071	0.522007	1.11523
MluLR3004	4.58357	2.19647	6.81425e-09	0.281396	1.32478	4.70787
MluLR2060	9.73863	3.28372	1.31358e-05	0.261385	1.61566	6.18115
MluLR5399	2.15273	1.10617	0.000660374	0.286618	0.74795	2.60957
MluLR13946	1.77036	0.824043	1.71525e-06	0.661938	0.68271	1.03138
MluLR17139	1.38121	0.46593	0.271656	0.386297	0.611454	1.58286
MluLR10823	2.52073	1.33384	5.94322e-05	0.355625	0.890718	2.50465
MluLR433	2.18788	1.12953	3.48201e-08	0.284211	0.646071	2.27321
MluLR3448	8.63398	3.11003	3.81892e-05	0.670032	1.40443	2.09606
MluLR11268	3.72887	1.89874	0.00991814	0.181362	1.2087	6.66454
MluLR13001	4.76911	2.25372	0.0174202	0.215745	1.42822	6.61995
MluLR8583	58.3782	5.86736	0.0217673	0.320789	1.81654	5.66274
MluLR4878	5.11457	2.35461	0.000610834	0.286578	1.2582	4.39044
MluLR4327	1.21741	0.283811	0.000250182	0.475624	0.309349	0.650406
MluLR5207	12.4581	3.63901	0.000439796	0.305721	1.40632	4.6
MluLR14915	2.65867	1.4107	4.59713e-12	0.206553	0.885304	4.28609
MluLR16889	2.2508	1.17044	4.4301e-05	0.51578	0.862839	1.67288
MluLR9524	3.56582	1.83423	0.00171792	0.395037	1.16268	2.94322
MluLR14596	1.7995	0.847593	1.14324e-05	0.457465	0.623146	1.36217
MluLR14782	1.0815	0.113039	0.520689	0.228297	0.297043	1.30113
MluLR6640	3.6866	1.88229	6.34376e-05	0.40292	1.20844	2.99922
MluLR8005	1.45046	0.536511	0.000692671	0.328602	0.386227	1.17536
MluLR11308	1.23774	0.307708	0.0217673	0.887472	0.804264	0.906241
MluLR1486	22.0332	4.46161	3.9619e-06	0.374604	1.6694	4.45644
MluLR15107	1.59583	0.674306	0.00117295	0.366988	0.515391	1.40438
MluLR14998	1.46728	0.553141	4.99695e-08	0.338781	0.246332	0.727112
MluLR3983	2.22014	1.15065	0.267412	0.267147	1.00763	3.7718
MluLR786	1.10224	0.140441	0.32924	0.535927	0.556298	1.03801
MluLR6617	6.65995	2.73551	0.000518757	0.47317	1.18625	2.50703
MluLR13996	3.5481	1.82705	0.0590955	0.263828	1.11381	4.22174
MluLR321	1.65013	0.722578	0.0158653	0.309424	0.64916	2.09797
MluLR6309	1.25827	0.331446	2.6568e-05	0.537382	0.408746	0.760624
MluLR10722	1.47395	0.559691	2.08545e-05	0.351046	0.371234	1.05751
MluLR7580	17.5106	4.13016	3.81892e-05	0.463294	1.71675	3.70553
MluLR282	3.73612	1.90154	0.00219255	0.430865	1.20514	2.79703
MluLR13484	1.39868	0.484061	0.0100592	0.407167	0.55289	1.3579
MluLR1258	11.832	3.56462	0.00054447	0.278601	1.56802	5.6282
MluLR14780	6.80366	2.76631	0.000160204	0.318885	1.57893	4.95141
MluLR7519	24.6904	4.62588	0.00269624	0.328539	1.83994	5.60037
MluLR6448	1.23665	0.306442	0.000190959	0.277554	0.246188	0.886992
MluLR320	3.4122	1.7707	1.18369e-06	0.346331	1.14829	3.31559
MluLR5393	3.4975	1.80633	4.79413e-06	0.308648	1.15791	3.75154
MluLR10173	3.6364	1.86251	0.000439796	0.314502	1.20299	3.82506
MluLR14559	5.28494	2.40189	0.0110281	0.456347	1.40426	3.07717
MluLR14578	1.1353	0.183074	0.00773273	0.362695	0.24107	0.664664
MluLR3405	1.20586	0.270066	0.000308469	0.534722	0.35487	0.663653
MluLR1447	1.47247	0.558234	3.15773e-05	0.323953	0.414231	1.27868
MluLR5687	2.52028	1.33358	0.00201169	0.476984	0.947014	1.98542
MluLR2867	7.38806	2.8852	1.99533e-05	0.521308	1.38762	2.6618
MluLR5712	1.49018	0.575485	0	0.194585	0.154407	0.79352
MluLR362	7.71839	2.9483	0	0.286674	1.35264	4.71837
MluLR6261	11.3122	3.4998	0	0.454864	1.55967	3.42887
MluLR9699	1.73909	0.798336	0	0.320636	0.51585	1.60883
MluLR8479	6.88074	2.78256	0	0.480198	1.37175	2.85664
MluLR4685	2.3077	1.20645	0	0.311109	0.934692	3.00439
MluLR7435	3.74135	1.90356	0	0.524836	1.12416	2.14193
MluLR6809	5.37948	2.42747	0	0.451249	1.42355	3.15468
MluLR3793	3.52495	1.8176	0	0.428242	1.01869	2.37878
MluLR14722	3.96727	1.98815	0	0.217359	1.31061	6.02971
MluLR1562	7.64759	2.93501	0	0.384436	1.34786	3.50607
MluLR3840	2.29012	1.19542	0	0.310545	0.698759	2.25011
MluLR7501	5.54382	2.47088	0	0.268967	1.26097	4.68818
MluLR12755	2.57115	1.36241	0	0.302688	0.886501	2.92876
MluLR14281	2.20057	1.13788	0	0.75166	0.939544	1.24996
MluLR5879	1.6042	0.681857	0	0.315887	0.358819	1.13591
MluLR15396	8.19799	3.03527	0	0.294711	1.41286	4.79406
MluLR15810	1.64512	0.718191	0	0.232866	0.437797	1.88003
MluLR13313	2.07662	1.05424	0	0.394755	0.775337	1.9641
MluLR5192	1.172	0.228977	0	0.603665	0.386045	0.639502
MluLR15583	1.35199	0.435089	0	0.277162	0.182443	0.658254
MluLR8800	1.5485	0.630871	0	0.292086	0.571729	1.9574
MluLR10500	2.01828	1.01313	0	0.294338	0.685062	2.32747
MluLR5724	2.83248	1.50206	0	0.295346	0.931284	3.1532
MluLR294	2.03995	1.02853	0	0.369786	0.805945	2.17949
MluLR14237	1.73827	0.797652	0	0.370922	0.509619	1.37392
MluLR9259	2.02368	1.01698	0	0.233595	0.621047	2.65865
MluLR17675	2.18521	1.12777	0	0.313208	0.797139	2.54508
MluLR6183	3.1569	1.65851	0	0.36187	0.921749	2.54718
MluLR5397	7.89566	2.98106	0	0.264754	1.5367	5.80424
MluLR12759	1.25632	0.329207	0	0.454321	0.250809	0.552053
MluLR11988	1.06133	0.0858784	0	0.642675	0.350356	0.545152
MluLR14614	7.57151	2.92058	0	0.540338	1.57025	2.90605
MluLR16380	2.75972	1.46452	0	0.309564	0.929341	3.00209
MluLR16037	3.2446	1.69804	0	0.286929	1.18686	4.13642
MluLR8392	11.6288	3.53963	0	0.36468	1.57405	4.31626
MluLR13221	44.4217	5.47319	0	0.413896	1.81995	4.39712
MluLR3620	1.38023	0.464905	0	0.241168	0.282723	1.17231
MluLR11634	1.91769	0.93937	0	0.348412	0.259329	0.744317
MluLR4243	4.09301	2.03316	0	0.395449	1.31675	3.32976
MluLR15024	1.20831	0.272994	0	0.492362	0.231324	0.469824
MluLR16222	1.78437	0.835414	0	0.323553	0.511549	1.58104
MluLR10295	1.8305	0.872239	0	0.303137	0.462868	1.52693
MluLR16852	11.1698	3.48153	0	0.359919	1.60658	4.46372
MluLR1888	1.1421	0.191689	0	0.601046	0.390303	0.649374
MluLR15972	1.58018	0.660088	0	0.430115	0.419068	0.974317
MluLR12459	1.95977	0.970683	0	0.292319	0.521819	1.7851
MluLR11606	3.68524	1.88176	0	0.22272	1.19172	5.35076
MluLR17040	2.48222	1.31163	0	0.47388	1.04153	2.19788
MluLR13729	6.26865	2.64816	0	0.314578	1.22516	3.89462
MluLR5472	1.64882	0.721431	0	0.600813	0.765062	1.27338
MluLR6954	6.35158	2.66712	0	0.41492	1.36628	3.29286
MluLR3753	2.27161	1.18372	0	0.23743	1.02499	4.31702
MluLR6184	1.60435	0.681992	0	0.164159	0.386743	2.3559
MluLR14202	4.59531	2.20016	0	0.256306	1.0484	4.09043
MluLR8133	3.7336	1.90057	0	0.351004	1.21983	3.47527
MluLR10534	2.15363	1.10677	0	0.24233	0.839111	3.46267
MluLR8748	1.48446	0.569938	0	0.365017	0.596016	1.63284
MluLR4795	1.78816	0.838473	0	0.222378	0.772722	3.47481
MluLR6792	2.28296	1.19091	0	0.274158	0.841518	3.06947
MluLR8492	6.90186	2.78699	0	0.537146	1.40578	2.61713
MluLR2687	4.47157	2.16078	0	0.334961	1.25787	3.75526
MluLR9391	1.8044	0.851519	0	0.360957	0.766456	2.1234
MluLR6781	1.58699	0.666289	0	0.280391	0.345461	1.23207
MluLR16130	1.70814	0.772425	0	0.356093	0.900472	2.52875
MluLR8602	6.58362	2.71888	0	0.309716	1.38877	4.48402
MluLR9822	3.28726	1.71688	0	0.345436	1.16781	3.38068
MluLR5364	1.53986	0.622798	0	0.669809	0.6165	0.920412
MluLR14557	4.66957	2.22329	0	0.473564	1.40177	2.96004
MluLR12530	1.42428	0.510232	0	0.333393	0.433733	1.30096
MluLR16460	4.87063	2.28411	0	0.432376	1.25754	2.90845
MluLR11983	1.40607	0.49167	0	0.312894	0.554127	1.77097
MluLR10905	3.37063	1.75302	0	0.406345	1.05255	2.59029
MluLR16882	3.13042	1.64636	0	0.417729	0.924231	2.21251
MluLR12168	1.22374	0.291299	0	0.609386	0.276007	0.452927
MluLR10424	1.42105	0.506962	0	0.192787	0.227389	1.17948
MluLR14448	1.56765	0.648605	0	0.42364	0.669548	1.58047
MluLR2780	1.33462	0.416426	0	0.420496	0.548465	1.30433
MluLR159	1.84981	0.887379	0	0.339047	0.354156	1.04456
MluLR16189	11.0936	3.47166	0	0.297839	1.33329	4.47655
MluLR16043	7.93539	2.9883	0	0.594145	1.43335	2.41247
MluLR7290	1.26045	0.333938	0	0.303135	0.459741	1.51662
MluLR1388	2.56979	1.36165	0	0.258726	0.763994	2.9529
MluLR3228	7.2826	2.86445	0	0.576134	1.3455	2.33539
MluLR4873	2.10456	1.07352	0	0.433471	0.814064	1.87801
MluLR1044	1.4946	0.579761	0	0.413265	0.397284	0.961331
MluLR7637	1.77248	0.825773	0	0.540676	0.871426	1.61173
MluLR8048	1.24193	0.312581	0	0.160982	0.484868	3.01195
MluLR10483	1.54776	0.630181	0	0.39726	0.430585	1.08389
MluLR11789	2.53374	1.34127	0	0.166123	1.10621	6.65896
MluLR16364	1.32803	0.409289	0	0.412402	0.344775	0.836017
MluLR7915	5.6332	2.49395	0	0.504284	1.51379	3.00187
MluLR6215	2.38087	1.25149	0	0.595067	1.0371	1.74282
MluLR10884	2.5536	1.35253	0	0.305873	0.946906	3.09575
MluLR4488	1.13793	0.186414	0	0.255422	0.202744	0.793763
MluLR15273	4.48504	2.16512	0	0.694138	1.30416	1.87881
MluLR10565	7.22794	2.85358	0	0.647987	1.60797	2.48148
MluLR1554	1.75404	0.81068	0	0.460578	0.637856	1.3849
MluLR10307	1.8345	0.875387	0	0.414878	0.558284	1.34566
MluLR4892	4.82184	2.26958	0	0.358341	1.2863	3.58961
MluLR2487	2.5466	1.34857	0	0.246051	0.963282	3.91496
MluLR13355	1.47812	0.563763	0	0.42505	0.607478	1.42919
MluLR7789	2.17587	1.12159	0	0.730327	1.0078	1.37993
MluLR10373	1.59138	0.670281	0	0.355534	0.687649	1.93413
MluLR2270	1.55787	0.639572	0	0.408835	0.281214	0.687843
MluLR13556	1.66586	0.736267	0	0.246681	0.769586	3.11976
MluLR2728	6.78532	2.76242	0	0.632572	1.3482	2.1313
MluLR10054	1.99041	0.993069	0	0.298527	0.689968	2.31124
MluLR4480	3.62589	1.85833	0	0.524898	1.16188	2.21353
MluLR2526	1.7155	0.778629	0	0.274413	0.181095	0.659936
MluLR11438	12.9683	3.69691	0	0.337709	1.72122	5.09674
MluLR4801	1.84319	0.882207	0	0.311329	0.84251	2.70617
MluLR10759	4.69019	2.22965	0	0.527043	1.27191	2.41329
MluLR7877	3.50198	1.80817	0	0.512025	1.2499	2.44109
MluLR2824	1.65451	0.726408	0	0.261197	0.823908	3.15436
MluLR7715	8.83658	3.14349	0	0.19467	1.32399	6.8012
MluLR5034	1.09704	0.133612	0	0.217274	0.194787	0.896507
MluLR9605	1.74076	0.799718	0	0.73045	0.802222	1.09826
MluLR13385	1.71399	0.777356	0	0.382899	0.423666	1.10647
MluLR6831	1.90348	0.928639	0	0.213804	0.438069	2.04892
MluLR16720	4.77049	2.25414	0	0.503852	1.22925	2.43971
MluLR8494	26.3399	4.71918	0	0.491391	1.56695	3.1888
MluLR2658	4.58242	2.19611	0	0.390242	1.08478	2.77977
MluLR14441	2.1094	1.07683	0	0.341867	0.648382	1.89659
MluLR16750	1.69848	0.764243	0	0.272549	0.306894	1.12601
MluLR2585	3.23046	1.69174	0	0.582867	1.07605	1.84614
MluLR9651	3.22892	1.69105	0	0.303527	1.1156	3.67545
MluLR5958	4.53491	2.18107	0	0.477286	1.29644	2.71628
MluLR13475	2.2078	1.14261	0	0.309436	0.915968	2.96013
MluLR15378	14.1493	3.82266	0	0.229286	1.68514	7.34953
MluLR6684	1.50826	0.592889	0	0.404122	0.478015	1.18285
MluLR853	2.48038	1.31056	0	0.433124	1.05926	2.44563
MluLR730	1.47377	0.559511	0	0.182994	0.164441	0.89861
MluLR897	4.16192	2.05725	0	0.291983	1.3331	4.56566
MluLR16205	4.20981	2.07375	0	0.483723	1.37767	2.84805
MluLR5666	1.57949	0.659459	0	0.313522	0.509075	1.62373
MluLR16012	1.68168	0.749906	0	0.299548	0.464303	1.55001
MluLR8444	3.23159	1.69224	0	0.584068	1.15247	1.97318
MluLR12915	2.83721	1.50447	0	0.421724	1.02873	2.43935
MluLR6745	1.63765	0.711629	0	0.444683	0.582176	1.30919
MluLR2782	1.78806	0.838397	0	0.285353	0.695474	2.43724
MluLR8277	2.41558	1.27237	0	0.277256	0.280952	1.01333
MluLR8233	1.72839	0.789429	0	0.332422	0.714085	2.14813
MluLR16351	3.79151	1.92277	0	0.385755	1.22148	3.16647
MluLR16935	1.476	0.561691	0	0.502637	0.592345	1.17847
MluLR14158	1.37098	0.455203	0	0.41178	0.364626	0.885488
MluLR1064	2.55533	1.35351	0	0.399049	0.875285	2.19343
MluLR17229	1.2208	0.287827	0	0.487447	0.359368	0.737246
MluLR8155	8.64976	3.11266	0	0.333486	1.6023	4.8047
MluLR2939	8.69979	3.12098	0	0.263821	1.62804	6.17101
MluLR15027	3.48974	1.80312	0	0.56349	1.14038	2.02378
MluLR15192	4.42202	2.14471	0	0.321228	1.37939	4.29411
MluLR2326	1.50075	0.585687	0	0.338853	0.585223	1.72707
MluLR7358	6.04013	2.59458	0	0.500774	1.34218	2.68021
MluLR3479	1.63347	0.707942	0	0.636896	0.795879	1.24962
MluLR11003	3.73794	1.90224	0	0.524968	1.30104	2.47832
MluLR8232	2.87639	1.52426	0	0.351621	1.00175	2.84896
MluLR8070	4.26495	2.09253	0	0.447122	1.41611	3.16717
MluLR7020	1.43331	0.519353	0	0.323141	0.604154	1.86963
MluLR18318	4.1829	2.0645	0	0.723445	1.33263	1.84206
MluLR9067	1.17201	0.228981	0	0.412025	0.243513	0.591015
MluLR8156	9.72818	3.28217	0	0.260428	1.43254	5.5007
MluLR11875	3.11454	1.63902	0	0.2637	1.03403	3.92124
MluLR8286	2.82945	1.50052	0	0.525042	1.20904	2.30274
MluLR12420	7.32925	2.87366	0	0.587194	1.57723	2.68605
MluLR2507	1.30742	0.38672	0	0.204104	0.46672	2.28668
MluLR16029	8.58365	3.10159	0	0.416011	1.42062	3.41485
MluLR10285	4.80753	2.2653	0	0.662014	1.48312	2.24031
MluLR4062	2.0456	1.03253	0	0.243515	0.681887	2.80019
MluLR3184	1.5345	0.617766	0	0.314273	0.511781	1.62846
MluLR4371	1.73442	0.794454	0	0.436974	0.223161	0.510698
MluLR12588	16.9704	4.08495	0	0.723115	1.63444	2.26027
MluLR10704	1.29866	0.377028	0	0.307496	0.310997	1.01139
MluLR2123	5.17145	2.37057	0	0.294461	1.37034	4.65374
MluLR9182	1.19952	0.262456	0	0.286202	0.77843	2.71987
MluLR14429	1.13018	0.176551	0	0.614376	0.364615	0.593472
MluLR2963	1.72622	0.787617	0	0.565882	0.726138	1.2832
MluLR17158	1.2835	0.360084	0	0.495071	0.38263	0.77288
MluLR5762	5.24555	2.39109	0	0.294706	1.31685	4.46836
MluLR8354	5.2968	2.40512	0	0.323117	1.502	4.64847
MluLR9431	1.94655	0.960921	0	0.332225	0.788729	2.37408
MluLR4994	3.37164	1.75345	0	0.232555	1.28051	5.50628
MluLR13169	3.68066	1.87996	0	0.683996	1.19819	1.75175
MluLR5195	11.7206	3.55097	0	0.500742	1.64171	3.27855
MluLR5268	1.40638	0.491985	0	0.386173	0.276174	0.715156
MluLR14884	1.39294	0.478136	0	0.187528	0.31489	1.67916
MluLR16036	2.5409	1.34534	0	0.361284	1.01274	2.80316
MluLR6264	2.53368	1.34124	0	0.230669	1.01545	4.4022
MluLR9441	1.05072	0.0713759	0	0.432033	0.401417	0.929133
MluLR2657	1.94486	0.959663	0	0.296359	0.539916	1.82183
MluLR8654	1.4024	0.487896	0	0.382224	0.273511	0.715578
MluLR4603	4.41486	2.14237	0	0.535176	1.3952	2.60699
MluLR10496	2.9037	1.53789	0	0.311756	1.19221	3.82417
MluLR10751	1.27519	0.350713	0	0.333931	0.293475	0.878849
MluLR940	2.96617	1.5686	0	0.4139	1.09403	2.64322
MluLR6223	2.04705	1.03355	0	0.570102	0.515775	0.904706
MluLR15119	1.07937	0.11019	0	0.492938	0.269491	0.546704
MluLR4471	3.2288	1.691	0	0.552571	1.22198	2.21144
MluLR10568	6.97676	2.80256	0	0.558529	1.30262	2.33223
MluLR9187	2.10788	1.07579	0	0.434896	1.01842	2.34176
MluLR11658	1.88972	0.918171	0	0.349218	0.916706	2.62503
MluLR13374	1.50074	0.585676	0	0.242219	0.600058	2.47734
MluLR6603	1.38466	0.469536	0	0.577958	0.595208	1.02985
MluLR3996	2.33482	1.22331	0	0.446839	1.08195	2.42134
MluLR10313	2.88718	1.52966	0	0.546347	1.12346	2.05631
MluLR8500	2.36851	1.24398	0	0.470174	1.068	2.2715
MluLR10763	1.99272	0.994741	0	0.433233	0.933347	2.15437
MluLR1552	4.81186	2.26659	0	0.448599	1.3737	3.0622
MluLR13258	1.32699	0.40816	0	0.324792	0.377893	1.16349
MluLR4966	1.92122	0.942022	0	0.291114	0.847912	2.91265
MluLR1177	2.1517	1.10548	0	0.41906	0.951436	2.2704
MluLR11039	1.18332	0.242837	0	0.750761	0.440197	0.586335
MluLR1676	2.92407	1.54798	0	0.719555	1.25297	1.74132
MluLR2061	7.06966	2.82164	0	0.599218	1.20396	2.00922
MluLR10531	21.012	4.39314	0	0.404645	1.73272	4.28207
MluLR7330	2.47914	1.30984	0	0.668804	1.035	1.54753
MluLR1261	4.32538	2.11283	0	0.556965	1.32153	2.37274
MluLR6157	1.36782	0.451881	0	0.455894	0.659298	1.44616
MluLR8994	1.42567	0.511639	0	0.229024	0.221436	0.966867
MluLR11361	2.1572	1.10916	0	0.336404	0.790576	2.35008
MluLR16793	3.16824	1.66368	0	0.29916	1.06664	3.56545
MluLR16734	1.47219	0.557961	0	0.35556	0.528566	1.48657
MluLR3109	2.28845	1.19437	0	0.270572	0.894547	3.30613
MluLR11691	1.59591	0.674379	0	0.326802	0.368341	1.12711
MluLR4368	6.39908	2.67787	0	0.6955	1.22024	1.75448
MluLR8940	9.17558	3.1978	0	0.524861	1.3727	2.61537
MluLR9355	1.48185	0.567402	0	0.186788	0.320243	1.71447
MluLR3545	2.05933	1.04218	0	0.310268	0.756332	2.43768
MluLR7053	1.52762	0.61129	0	0.254846	0.594722	2.33365
MluLR11299	3.81622	1.93214	0	0.447181	1.09692	2.45298
MluLR9466	6.44714	2.68866	0	0.571895	1.36813	2.39228
MluLR2742	4.64457	2.21555	0	0.571324	1.29451	2.26581
MluLR12216	23.1474	4.53278	0	0.443563	1.88462	4.24882
MluLR3248	1.653	0.72509	0	0.387141	0.735792	1.90058
MluLR14922	24.2261	4.59849	0	0.66674	1.59973	2.39933
MluLR4011	7.36069	2.87984	0	0.38698	1.39911	3.61546
MluLR3684	12.3176	3.62265	0	0.623353	1.50023	2.40671
MluLR14437	1.39602	0.481322	0	0.913187	0.813155	0.890459
MluLR4352	19.233	4.26551	0	0.255319	1.84031	7.20791
MluLR14586	2.69893	1.43239	0	0.250166	0.217667	0.870089
MluLR13269	1.73837	0.797737	0	0.260768	0.716962	2.74942
MluLR643	1.73199	0.792427	0	0.838165	0.768973	0.917448
MluLR8567	6.7327	2.75119	0	0.562988	1.33514	2.37152
MluLR10939	16.5175	4.04592	0	0.643899	1.74205	2.70547
MluLR16683	1.22365	0.291196	0	0.298439	0.255197	0.855104
MluLR9313	3.19707	1.67675	0	0.632291	1.2638	1.99877
MluLR5707	3.60457	1.84983	0	0.420148	1.19507	2.8444
MluLR11914	1.39563	0.480918	0	0.788616	0.624276	0.79161
MluLR14890	1.72281	0.784766	0	0.277294	0.197241	0.711308
MluLR16097	3.53148	1.82027	0	0.299583	1.21292	4.0487
MluLR6557	1.85581	0.89205	0	0.498667	0.781094	1.56636
MluLR17196	6.29158	2.65342	0	0.567426	1.39932	2.46609
MluLR4372	7.53144	2.91293	0	0.277773	1.47791	5.32057
MluLR511	2.11331	1.07951	0	0.403727	0.979561	2.42629
MluLR7122	1.431	0.517028	0	0.317383	0.606345	1.91045
MluLR14165	8.4622	3.08103	0	0.283447	1.49276	5.26644
MluLR11872	1.49515	0.580292	0	0.202374	0.225847	1.11599
MluLR4871	1.70838	0.772631	0	0.304619	0.764741	2.51048
MluLR7865	2.72204	1.44469	0	0.380121	0.554792	1.45952
MluLR12457	1.51008	0.594623	0	0.214068	0.681085	3.18163
MluLR14097	1.44746	0.533528	0	0.411558	0.358252	0.870477
MluLR8900	1.41536	0.501174	0	0.255914	0.652467	2.54956
MluLR9826	3.73915	1.90271	0	0.488902	1.09139	2.23234
MluLR89	1.70165	0.766931	0	0.236604	0.266599	1.12677
MluLR12872	3.33586	1.73806	0	0.397785	1.20285	3.02387
MluLR12287	7.99904	2.99983	0	0.3608	1.51191	4.19043
MluLR5331	3.49105	1.80366	0	0.25262	1.12439	4.45091
MluLR1091	1.4743	0.560034	0	0.467057	0.67759	1.45077
MluLR3099	2.29328	1.19741	0	0.371312	0.942881	2.53932
MluLR10732	1.84107	0.880544	0	0.584752	0.707176	1.20936
MluLR12172	3.41796	1.77313	0	0.32524	1.18842	3.65398
MluLR11257	1.75192	0.808934	0	0.518662	0.996815	1.92189
MluLR12275	1.41834	0.504202	0	0.453012	0.300621	0.663605
MluLR12326	1.32073	0.401336	0	0.595513	0.202477	0.340005
MluLR1575	1.83706	0.877396	0	0.391125	0.754762	1.92972
MluLR2975	1.79075	0.840562	0	0.458007	0.857489	1.87222
MluLR10851	3.12621	1.64441	0	0.225346	1.24248	5.51366
MluLR2934	2.03661	1.02617	0	0.443816	0.974766	2.19633
MluLR5449	2.55707	1.35449	0	0.49776	1.00894	2.02696
MluLR3739	1.67206	0.74163	0	0.211822	0.269733	1.2734
MluLR4431	2.5928	1.37451	0	0.452241	1.02005	2.25555
MluLR13232	1.37442	0.458823	0	0.189801	0.155101	0.817177
MluLR10650	1.43724	0.523301	0	0.758671	0.690569	0.910235
MluLR1235	1.64841	0.721075	0	0.409435	0.326241	0.796807
MluLR9700	2.83723	1.50448	0	0.37491	0.952453	2.54048
MluLR9630	1.21099	0.27619	0	0.208571	0.172751	0.828256
MluLR4448	1.95161	0.964665	0	0.679564	0.978171	1.43941
MluLR7243	2.05211	1.03711	0	0.249171	0.782062	3.13865
MluLR6829	3.8942	1.96133	0	0.515756	1.0466	2.02926
MluLR88	1.59451	0.673111	0	0.350231	0.330216	0.942854
MluLR1892	1.60993	0.686997	0	0.51313	0.713559	1.3906
MluLR16831	6.13127	2.61619	0	0.241094	1.46007	6.056
MluLR3572	5.0906	2.34784	0	0.644408	1.32587	2.0575
MluLR8446	20.5668	4.36224	0	0.359021	1.83677	5.11605
MluLR4730	1.89048	0.918752	0	0.183091	0.273724	1.49502
MluLR4387	1.26798	0.34253	0	0.159969	0.253533	1.58489
MluLR14787	2.14565	1.10142	0	0.475604	0.792077	1.66541
MluLR4261	1.50985	0.594404	0	0.279864	0.31978	1.14262
MluLR4756	1.93666	0.953574	0	0.486899	0.9919	2.03718
MluLR3749	1.58855	0.667712	0	0.331306	0.586168	1.76926
MluLR1113	3.55236	1.82878	0	0.236638	0.246931	1.0435
MluLR7893	1.29226	0.369896	0	0.233333	0.234082	1.00321
MluLR8221	1.47625	0.561934	0	0.461786	0.651689	1.41124
MluLR12227	11.2545	3.49243	0	0.352982	1.69005	4.78791
MluLR3658	15.6579	3.96882	0	0.716436	1.64636	2.29799
MluLR5433	1.53159	0.61503	0	0.175711	0.547187	3.11413
MluLR4307	2.03022	1.02163	0	0.372769	0.850016	2.28027
MluLR17757	5.61682	2.48975	0	0.567783	1.42623	2.51193
MluLR9063	1.36414	0.447989	0	0.273034	0.567655	2.07907
MluLR556	1.45393	0.539961	0	0.373103	0.483637	1.29626
MluLR16645	1.68459	0.752398	0	0.461713	0.158125	0.342476
MluLR5974	11.2529	3.49223	0	0.342164	1.58312	4.62679
MluLR4392	6.20892	2.63434	0	0.540901	1.11519	2.06172
MluLR10572	1.71637	0.779361	0	0.339412	0.391285	1.15283
MluLR11882	2.70402	1.4351	0	0.299354	1.1123	3.71565
MluLR12506	3.06073	1.61387	0	0.304506	1.05971	3.48009
MluLR15463	5.01315	2.32572	0	0.59245	1.48547	2.50734
MluLR1271	2.06927	1.04912	0	0.270942	0.310002	1.14417
MluLR1508	3.686	1.88205	0	0.367705	0.981301	2.66872
MluLR12297	1.53654	0.619688	0	0.227542	0.313858	1.37934
MluLR1933	1.99881	0.999139	0	0.240384	0.21814	0.907464
MluLR2421	7.01256	2.80994	0	0.734362	1.30843	1.78172
MluLR1917	1.72081	0.783091	0	0.466743	0.453163	0.970904
MluLR1014	4.58688	2.19751	0	0.544316	1.38504	2.54455
MluLR6525	1.27119	0.34618	0	0.216996	0.26169	1.20597
MluLR12966	0.862888	-0.212755	0	0.39485	0.328346	0.83157
MluLR13030	4.92	2.29866	0	0.624644	1.38906	2.22376
MluLR14584	1.47242	0.558185	0	1.01259	0.948226	0.93644
MluLR10588	4.26345	2.09202	0	0.261922	1.17676	4.49278
MluLR5639	1.68235	0.750481	0	0.56382	0.705237	1.25082
MluLR7558	1.19499	0.257001	0	0.506606	0.366273	0.722995
MluLR18154	5.40016	2.433	0	0.467634	1.30752	2.79604
MluLR6890	6.4381	2.68663	0	0.844429	1.62796	1.92788
MluLR9608	1.68622	0.753793	0	0.531001	0.647918	1.22018
MluLR3316	2.7087	1.4376	0	0.394921	1.10806	2.80579
MluLR11756	1.34322	0.42569	0	0.479085	0.413385	0.862864
MluLR8966	7.53802	2.91419	0	0.352082	1.67398	4.75453
MluLR4648	1.14204	0.191619	0	1.02897	0.894592	0.869404
MluLR2418	5.54165	2.47032	0	0.240227	1.46604	6.10273
MluLR2750	1.52746	0.611139	0	0.347521	0.592455	1.7048
MluLR5336	1.67776	0.746537	0	0.566791	0.715756	1.26282
MluLR16116	1.12218	0.166309	0	0.200032	0.190694	0.953317
MluLR4283	1.85515	0.891533	0	0.472802	0.821448	1.7374
MluLR3779	4.77202	2.2546	0	0.617155	1.41886	2.29904
MluLR4056	2.05558	1.03955	0	0.473944	1.03801	2.19015
MluLR6855	1.55864	0.640288	0	0.246509	0.529595	2.14838
MluLR4406	2.37036	1.2451	0	0.192886	0.198344	1.0283
MluLR14712	4.58807	2.19789	0	0.692529	1.1293	1.63069
MluLR15668	1.39042	0.475523	0	0.39371	0.52889	1.34335
MluLR10444	1.87605	0.907696	0	0.520032	0.876714	1.68588
MluLR7462	1.79659	0.845262	0	0.428959	0.616416	1.437
MluLR6939	2.65193	1.40704	0	0.296727	0.933269	3.14521
MluLR10727	1.15849	0.212251	0	0.441537	0.483463	1.09496
MluLR1576	1.63362	0.708074	0	0.276429	1.00504	3.63581
MluLR14430	2.08514	1.06014	0	0.345328	1.00628	2.91399
MluLR15057	4.15241	2.05395	0	0.557832	1.25133	2.24321
MluLR14626	8.64724	3.11224	0	0.428615	1.67303	3.90334
MluLR12833	1.02753	0.03918	0	0.602347	0.310606	0.51566
MluLR9219	1.48121	0.566776	0	0.321648	0.642945	1.99891
MluLR14917	2.74148	1.45495	0	0.458417	1.10611	2.41288
MluLR6693	3.72447	1.89703	0	0.865866	1.35924	1.56981
MluLR17750	2.90065	1.53637	0	0.561501	1.08411	1.93073
MluLR5775	5.33666	2.41594	0	0.267177	1.41724	5.30451
MluLR4664	2.64512	1.40333	0	0.554768	1.07351	1.93506
MluLR2639	4.06578	2.02353	0	0.270258	1.34087	4.96146
MluLR6437	1.8249	0.86782	0	0.478622	0.415521	0.868162
MluLR9519	2.0248	1.01778	0	0.51324	1.02655	2.00014
MluLR13651	1.27597	0.351595	0	0.302832	0.391433	1.29258
MluLR4246	4.17795	2.0628	0	0.581208	1.40149	2.41134
MluLR15400	1.42237	0.508296	0	0.307369	0.422388	1.37421
MluLR2582	1.70523	0.769962	0	0.396006	0.259347	0.654907
MluLR1732	5.19843	2.37807	0	0.517123	1.2596	2.43579
MluLR13397	1.58823	0.667415	0	0.336613	0.675764	2.00754
MluLR13965	1.93534	0.952589	0	0.662608	0.872595	1.31691
MluLR8183	3.45921	1.79044	0	0.405199	1.14071	2.81517
MluLR4330	2.99158	1.58091	0	0.373658	1.14726	3.07036
MluLR13072	1.32328	0.404117	0	0.221948	0.244606	1.10208
MluLR1636	5.1215	2.35657	0	0.650418	1.14256	1.75666
MluLR5080	2.11657	1.08172	0	0.178003	0.555714	3.12194
MluLR14024	3.00306	1.58643	0	0.26439	1.00907	3.81657
MluLR10659	1.23514	0.304673	0	0.534966	0.34122	0.637835
MluLR16778	1.75633	0.812561	0	0.489648	0.806923	1.64796
MluLR8861	4.62404	2.20915	0	0.561381	1.32379	2.3581
MluLR5407	3.39851	1.7649	0	0.244066	1.07469	4.40325
MluLR5382	1.61704	0.693357	0	0.806524	0.91703	1.13701
MluLR16520	1.02344	0.0334201	0	0.184384	0.202266	1.09698
MluLR11143	1.38099	0.465699	0	0.30404	0.218473	0.718568
MluLR5050	2.2705	1.18301	0	0.338988	0.913993	2.69624
MluLR7398	1.49519	0.580333	0	0.1971	0.184394	0.935537
MluLR384	4.58509	2.19695	0	0.727988	1.18189	1.6235
MluLR16394	4.18682	2.06585	0	0.721417	0.913015	1.26559
MluLR8485	1.97076	0.978749	0	0.564832	0.943107	1.66971
MluLR13443	1.06766	0.0944529	0	0.28015	0.481515	1.71878
MluLR4383	4.11121	2.03956	0	0.217078	1.15106	5.30254
MluLR4897	0.964557	-0.0520623	0	0.669689	0.362858	0.541831
MluLR5082	1.98701	0.990602	0	0.215089	0.496425	2.308
MluLR12748	1.44234	0.528414	0	0.465513	0.682924	1.46704
MluLR657	4.18654	2.06576	0	0.344887	1.25076	3.62657
MluLR1711	1.30917	0.388653	0	0.595688	0.585126	0.982269
MluLR1602	5.12585	2.35779	0	0.299052	1.3597	4.54669
MluLR13067	2.18401	1.12698	0	0.373375	0.873259	2.33883
MluLR13162	1.51074	0.595252	0	0.604609	0.760259	1.25744
MluLR11690	2.5837	1.36944	0	0.72081	1.01023	1.40152
MluLR3406	1.74587	0.803945	0	0.329097	0.250694	0.761764
MluLR2417	1.37544	0.459897	0	0.555447	0.474488	0.854245
MluLR2645	1.56301	0.644326	0	0.20819	0.262453	1.26064
MluLR15677	5.57587	2.4792	0	0.286477	1.51397	5.28479
MluLR4917	1.24544	0.316658	0	0.147726	0.283618	1.91989
MluLR7886	1.0658	0.0919364	0	0.544176	0.324497	0.596308
MluLR7010	2.61254	1.38545	0	0.154313	0.840669	5.44782
MluLR2785	3.19072	1.67388	0	0.723078	1.04301	1.44246
MluLR1000	1.80945	0.855547	0	0.332286	0.856932	2.5789
MluLR7082	2.53201	1.34028	0	0.325399	1.12435	3.45529
MluLR11714	1.2317	0.300651	0	0.22823	0.205367	0.899825
MluLR13188	2.67964	1.42204	0	0.445808	1.31845	2.95743
MluLR5213	2.60615	1.38192	0	0.579684	0.936712	1.6159
MluLR12041	3.89642	1.96215	0	0.465765	1.30865	2.80967
MluLR4171	11.7102	3.54969	0	0.640321	1.56722	2.44756
MluLR15905	3.08131	1.62355	0	0.32927	1.12926	3.42959
MluLR2020	1.84022	0.879878	0	0.640344	0.872732	1.36291
MluLR5452	1.82106	0.864778	0	0.521206	0.745655	1.43063
MluLR1431	5.65296	2.49901	0	0.610267	1.43981	2.35932
MluLR14779	1.87179	0.904419	0	0.400013	0.644351	1.61083
MluLR3604	2.23625	1.16108	0	0.411461	1.13249	2.75236
MluLR2751	2.61922	1.38913	0	0.348444	1.01094	2.90129
MluLR14620	1.22481	0.292563	0	0.504725	0.413859	0.819969
MluLR4293	3.20877	1.68202	0	0.292327	1.13041	3.86693
MluLR2533	1.23159	0.300521	0	0.392354	0.433685	1.10534
MluLR10031	1.32134	0.402001	0	0.390714	0.565475	1.44729
MluLR7635	1.94326	0.958481	0	0.257628	0.156016	0.605587
MluLR11560	2.18273	1.12613	0	0.401988	0.806537	2.00637
MluLR7498	1.32262	0.403401	0	0.595898	0.601817	1.00993
MluLR14783	1.14695	0.197806	0	0.224847	0.60193	2.67706
MluLR3667	3.62714	1.85883	0	0.63669	1.12086	1.76045
MluLR7210	4.48119	2.16388	0	0.508884	1.31303	2.58022
MluLR11514	1.5151	0.599414	0	0.489663	0.288424	0.589025
MluLR5859	1.93874	0.955119	0	0.472286	0.666795	1.41185
MluLR16729	2.22816	1.15585	0	0.34009	0.975324	2.86784
MluLR14250	1.3706	0.454803	0	0.337463	0.164392	0.487142
MluLR4328	2.00528	1.0038	0	0.29115	0.568842	1.95378
MluLR9371	1.94789	0.961912	0	0.410425	0.965996	2.35365
MluLR14650	3.04514	1.60651	0	0.579664	1.20793	2.08385
MluLR16804	2.1727	1.11949	0	0.26107	0.933933	3.57732
MluLR10786	1.41793	0.503784	0	0.262359	0.633411	2.41429
MluLR9327	4.18418	2.06494	0	0.698427	1.30205	1.86426
MluLR18473	1.92491	0.944792	0	0.381933	0.750347	1.96461
MluLR8684	15.617	3.96505	0	0.295135	1.53834	5.21234
MluLR118	1.49373	0.578918	0	0.550052	0.323257	0.587684
MluLR4941	1.53298	0.616343	0	0.221773	0.278851	1.25738
MluLR2075	1.49312	0.578326	0	0.289377	0.333701	1.15317
MluLR13957	3.1509	1.65577	0	0.402359	1.04232	2.59053
MluLR11149	2.42232	1.27639	0	0.240968	0.572169	2.37446
MluLR3185	1.19825	0.260924	0	0.384847	0.576447	1.49786
MluLR8342	1.44375	0.529824	0	0.285425	0.274524	0.961806
MluLR17475	3.27944	1.71345	0	0.262029	1.01781	3.88432
MluLR8107	7.46005	2.89919	0	0.728218	1.26994	1.74391
MluLR8742	1.86212	0.896947	0	0.271698	0.778428	2.86505
MluLR7895	1.2261	0.294081	0	0.526649	0.463445	0.879989
MluLR15591	1.86688	0.900626	0	0.245763	0.182259	0.741602
MluLR15052	16.6392	4.05651	0	0.640536	1.47807	2.30754
MluLR10081	3.00968	1.58961	0	0.212111	1.25283	5.90651
MluLR17068	4.76118	2.25132	0	0.308307	1.30813	4.24296
MluLR7103	1.33914	0.421311	0	0.185247	0.514104	2.77523
MluLR16472	2.09556	1.06734	0	0.824211	0.989845	1.20096
MluLR8626	8.01405	3.00253	0	0.448759	1.44031	3.20953
MluLR14268	3.85508	1.94676	0	0.604284	1.3183	2.18159
MluLR7409	3.75055	1.9071	0	0.468186	1.16996	2.49892
MluLR267	1.17255	0.229647	0	0.247525	0.232123	0.937778
MluLR2799	2.39266	1.25862	0	0.707622	0.86514	1.2226
MluLR10924	4.86259	2.28172	0	0.341681	1.17262	3.4319
MluLR16003	1.97098	0.97891	0	0.8879	1.07329	1.2088
MluLR15557	2.05224	1.0372	0	0.491272	0.89872	1.82938
MluLR7351	1.39887	0.484258	0	0.504071	0.336067	0.666706
MluLR5499	1.54777	0.630188	0	0.38737	0.560071	1.44583
MluLR6991	3.2518	1.70124	0	0.218808	1.2289	5.61634
MluLR133	1.33851	0.420623	0	0.617951	0.491285	0.795024
MluLR12133	2.13327	1.09307	0	0.242231	0.746563	3.08202
MluLR4219	1.3118	0.391552	0	0.285788	0.177012	0.619382
MluLR2823	1.31878	0.399207	0	0.187779	0.487533	2.59632
MluLR10746	2.07502	1.05313	0	0.447325	0.875432	1.95704
MluLR6932	1.68225	0.750395	0	0.150793	0.343708	2.27934
MluLR16487	1.04542	0.0640827	0	0.305088	0.354247	1.16113
MluLR16927	1.21545	0.281486	0	0.504425	0.270893	0.537034
MluLR11344	1.37835	0.462944	0	0.304109	0.616073	2.02583
MluLR2803	3.09261	1.62883	0	0.489728	1.14464	2.33731
MluLR5993	4.62312	2.20887	0	0.263029	1.25808	4.78306
MluLR14023	1.25041	0.322404	0	0.405209	0.315646	0.778969
MluLR7727	1.92684	0.946237	0	0.421716	0.926427	2.1968
MluLR10189	3.6325	1.86096	0	0.687508	1.28049	1.8625
MluLR5704	3.3404	1.74002	0	0.507593	1.06299	2.09417
MluLR2725	1.79145	0.841129	0	0.426904	0.828227	1.94007
MluLR1668	2.5627	1.35767	0	0.313333	1.0814	3.45128
MluLR17990	1.41834	0.504199	0	0.434941	0.475196	1.09255
MluLR9873	11.5015	3.52375	0	0.419419	1.66112	3.96053
MluLR16810	1.1633	0.218219	0	0.384121	0.46165	1.20184
MluLR11472	4.33434	2.11581	0	0.487455	1.15068	2.36059
MluLR1384	4.75713	2.25009	0	0.312209	1.56006	4.99685
MluLR12832	1.73272	0.793037	0	0.648608	0.828592	1.27749
MluLR12174	1.88272	0.91282	0	0.82067	0.898652	1.09502
MluLR11212	1.40708	0.492705	0	0.381594	0.509688	1.33568
MluLR6779	0.922997	-0.115602	0	0.825405	0.165332	0.200305
MluLR3731	10.5507	3.39926	0	0.274348	1.70942	6.23083
MluLR4819	1.60123	0.679181	0	0.370337	0.256677	0.693089
MluLR13678	3.77438	1.91624	0	0.526786	0.909013	1.72558
MluLR3841	2.12902	1.09019	0	0.245955	0.479563	1.9498
MluLR12424	3.62337	1.85733	0	0.651509	0.948776	1.45627
MluLR7671	4.57523	2.19384	0	0.571913	1.24113	2.17013
MluLR13425	4.40519	2.13921	0	0.542319	1.32334	2.44015
MluLR12770	3.35954	1.74826	0	0.49772	0.989865	1.9888
MluLR5933	2.92771	1.54977	0	0.319155	0.359004	1.12486
MluLR16410	3.12245	1.64268	0	0.573828	1.0352	1.80403
MluLR243	1.79404	0.843216	0	0.335573	0.473491	1.41099
MluLR9914	2.39534	1.26023	0	0.222744	1.01102	4.53892
MluLR12385	2.04916	1.03504	0	0.382622	0.579817	1.51538
MluLR6689	3.88549	1.9581	0	0.652834	1.4641	2.24269
MluLR1171	1.88377	0.913624	0	0.593796	1.0091	1.6994
MluLR7508	1.55394	0.635927	0	0.389451	0.283242	0.727286
MluLR15053	2.18808	1.12966	0	0.574796	0.737825	1.28363
MluLR16127	1.84141	0.880813	0	0.636469	0.740844	1.16399
MluLR1263	1.19521	0.257261	0	0.337497	0.307262	0.910414
MluLR14927	17.7041	4.14601	0	0.533712	1.56974	2.94117
MluLR3167	3.52886	1.8192	0	0.649959	1.29234	1.98834
MluLR15793	2.46315	1.30051	0	0.425964	1.14263	2.68245
MluLR13321	1.30258	0.381372	0	0.298306	0.480374	1.61034
MluLR7689	8.17257	3.03079	0	0.589225	1.7338	2.94252
MluLR6053	2.49871	1.32119	0	0.380866	0.238046	0.625013
MluLR10089	1.57689	0.657081	0	0.196291	0.200338	1.02062
MluLR8929	5.45157	2.44667	0	0.291846	1.52217	5.21566
MluLR14455	1.58119	0.661007	0	0.276758	0.167878	0.606589
MluLR15757	3.02911	1.5989	0	0.355348	0.882495	2.48347
MluLR14007	2.84554	1.5087	0	0.653115	1.25946	1.92839
MluLR10072	1.27325	0.348511	0	0.405341	0.473131	1.16724
MluLR12327	4.24849	2.08695	0	0.638536	1.34089	2.09995
MluLR6647	2.41385	1.27133	0	0.423123	1.01488	2.39855
MluLR13583	1.12523	0.170225	0	0.46598	0.410535	0.881014
MluLR7762	4.06967	2.02491	0	0.89781	1.1635	1.29594
MluLR12548	1.28169	0.358051	0	0.513475	0.290384	0.565526
MluLR2194	1.46279	0.548725	0	0.328742	0.693313	2.10899
MluLR10654	11.009	3.46061	0	0.393791	1.32179	3.35658
MluLR11193	1.66054	0.731652	0	0.226394	0.476149	2.10319
MluLR6403	3.55433	1.82958	0	0.310013	1.13948	3.6756
MluLR15162	1.20597	0.270195	0	0.220545	0.246173	1.1162
MluLR532	4.52134	2.17675	0	0.302825	1.25375	4.14019
MluLR5541	3.15405	1.65721	0	0.432269	1.07835	2.49462
MluLR15059	1.34592	0.428591	0	0.258133	0.367611	1.42412
MluLR6561	5.53781	2.46931	0	0.328886	1.50709	4.5824
MluLR5751	9.49741	3.24753	0	0.410243	1.58714	3.86878
MluLR5897	1.52651	0.610237	0	0.441947	0.364355	0.824431
MluLR7790	1.50986	0.594417	0	0.339922	0.584911	1.72072
MluLR4682	1.35286	0.43601	0	0.60837	0.760181	1.24954
MluLR11839	0.943498	-0.0839089	0	0.146425	0.334951	2.28752
MluLR3823	6.27108	2.64871	0	0.580751	1.47562	2.54088
MluLR11249	3.02726	1.59801	0	0.338028	1.03833	3.07172
MluLR8355	1.76427	0.819073	0	0.219819	0.536123	2.43892
MluLR13314	4.88509	2.28838	0	0.716115	1.12352	1.5689
MluLR5500	31.2126	4.96406	0	0.303547	1.75469	5.78062
MluLR8192	1.89309	0.92074	0	0.398392	0.755624	1.89668
MluLR5719	1.19073	0.251845	0	0.501215	0.303177	0.604884
MluLR1051	1.9046	0.929485	0	0.388617	0.934255	2.40405
MluLR5831	1.27041	0.345296	0	0.195332	0.236744	1.21201
MluLR1023	1.60013	0.678191	0	0.336449	0.351532	1.04483
MluLR14619	3.03097	1.59978	0	0.746116	1.16819	1.56569
MluLR14017	1.29616	0.374239	0	0.225916	0.589843	2.6109
MluLR8734	1.50088	0.585809	0	0.458706	0.731594	1.59491
MluLR6182	5.0941	2.34883	0	0.426083	1.49214	3.50199
MluLR7705	1.33313	0.414814	0	0.352535	0.475529	1.34888
MluLR12367	1.03547	0.0502854	0	0.63226	0.213177	0.337167
MluLR1625	1.48193	0.567475	0	0.356879	0.332707	0.932269
MluLR6997	1.72745	0.788643	0	0.47584	0.742683	1.56078
MluLR14238	1.07121	0.0992362	0	0.818504	0.466374	0.569787
MluLR1334	1.97064	0.978663	0	0.291248	0.923428	3.17059
MluLR7174	2.24901	1.16929	0	0.560895	0.930619	1.65917
MluLR1826	2.62106	1.39015	0	0.392512	0.800434	2.03926
MluLR9961	5.9592	2.57512	0	0.420735	1.36258	3.23856
MluLR12492	1.22057	0.28755	0	0.326724	0.365489	1.11865
MluLR10300	2.86364	1.51785	0	0.295329	0.204164	0.691309
MluLR10897	1.2008	0.263991	0	0.362738	0.606283	1.67141
MluLR11363	2.15899	1.11036	0	0.214486	0.961507	4.48284
MluLR16071	3.72752	1.89822	0	0.231601	1.37458	5.93513
MluLR5254	1.18581	0.245872	0	0.426459	0.430172	1.00871
MluLR2167	1.24251	0.313259	0	0.674308	0.42927	0.636608
MluLR5286	4.48135	2.16393	0	0.59597	1.17619	1.97358
MluLR1371	4.15481	2.05478	0	0.392558	1.31706	3.35508
MluLR10043	2.90945	1.54075	0	0.319519	1.10688	3.46421
MluLR9556	3.59435	1.84573	0	0.276456	1.11441	4.03105
MluLR9024	2.94647	1.55899	0	0.309415	1.00135	3.23628
MluLR6280	7.2427	2.85653	0	0.537615	1.47191	2.73784
MluLR8416	4.44249	2.15137	0	0.57928	1.49804	2.58603
MluLR2962	3.0003	1.58511	0	0.431512	1.17564	2.72446
MluLR3741	9.42174	3.23599	0	0.473565	1.39049	2.93622
MluLR4206	6.15727	2.62229	0	0.342592	1.3403	3.91222
MluLR9070	2.00293	1.00211	0	0.335424	0.775981	2.31343
MluLR1238	2.40135	1.26385	0	0.560581	0.87739	1.56514
MluLR8464	5.46309	2.44972	0	0.430217	1.33372	3.1001
MluLR5701	1.06837	0.0954144	0	0.385466	0.204747	0.531168
MluLR12393	1.26316	0.33704	0	0.363813	0.255566	0.702466
MluLR8190	4.80873	2.26566	0	0.641966	1.42299	2.21661
MluLR17083	1.39765	0.483001	0	0.278747	0.591398	2.12163
MluLR8509	3.03343	1.60095	0	0.538084	1.10367	2.05112
MluLR11695	4.02592	2.00932	0	0.285009	1.34378	4.71488
MluLR12450	1.293	0.370724	0	0.440053	0.402368	0.914363
MluLR7274	1.88541	0.914881	0	0.580264	0.866429	1.49316
MluLR2054	3.46966	1.7948	0	0.252068	1.05722	4.19417
MluLR13855	2.0419	1.02991	0	0.220945	0.667082	3.01922
MluLR4461	4.22984	2.0806	0	0.408086	1.20832	2.96094
MluLR2031	1.36291	0.446686	0	0.339274	0.557046	1.64188
MluLR865	2.19351	1.13324	0	0.683189	1.10945	1.62393
MluLR489	2.74633	1.45751	0	0.465949	0.831717	1.78499
MluLR6646	3.17008	1.66452	0	0.25281	1.36497	5.3992
MluLR14258	5.19381	2.37679	0	0.337426	1.24603	3.69274
MluLR4850	1.44643	0.532492	0	0.473309	0.660466	1.39542
MluLR1363	1.35419	0.437433	0	0.263777	0.311386	1.18049
MluLR14295	2.96959	1.57027	0	0.294725	1.00557	3.41189
MluLR4255	2.22887	1.15631	0	0.345909	0.793412	2.2937
MluLR912	0.996295	-0.00535454	0	0.321636	0.437715	1.3609
MluLR3716	4.17131	2.0605	0	0.644257	1.43808	2.23216
MluLR3720	1.04298	0.0607063	0	0.611012	0.375402	0.614394
MluLR15128	1.65817	0.729594	0	0.580789	0.796613	1.37161
MluLR13052	1.08392	0.116257	0	0.539481	0.237253	0.43978
MluLR5474	3.25219	1.70141	0	0.312448	1.05001	3.36058
MluLR2855	1.54203	0.624831	0	0.470918	0.491124	1.04291
MluLR2268	2.05324	1.0379	0	0.339743	0.77991	2.29558
MluLR2890	1.16119	0.215602	0	0.615205	0.212937	0.346123
MluLR18241	1.51156	0.596042	0	0.462548	0.771699	1.66836
MluLR12432	1.18383	0.243459	0	0.313384	0.489578	1.56223
MluLR8024	2.05109	1.03639	0	0.653379	1.04601	1.60093
MluLR187	1.2409	0.311386	0	0.394706	0.569682	1.44331
MluLR17736	1.22395	0.291542	0	0.28491	0.414202	1.4538
MluLR5260	3.77409	1.91613	0	0.744507	1.25083	1.68008
MluLR4732	47.3874	5.56643	0	0.416158	1.87498	4.50546
MluLR12773	1.19963	0.262592	0	0.234029	0.362546	1.54915
MluLR1803	3.01066	1.59008	0	0.160066	1.38332	8.64216
MluLR5209	1.82251	0.865923	0	0.236626	0.167232	0.706736
MluLR4233	2.69952	1.4327	0	0.309824	1.13875	3.67548
MluLR1383	2.16514	1.11446	0	0.198794	0.887587	4.46485
MluLR3193	1.33782	0.419881	0	0.531105	0.295959	0.557252
MluLR4767	5.73177	2.51898	0	0.998856	1.54609	1.54786
MluLR486	2.94623	1.55887	0	0.407039	1.07619	2.64395
MluLR8209	13.3033	3.73371	0	0.584462	1.52825	2.61479
MluLR7213	1.43388	0.519924	0	0.588288	0.590419	1.00362
MluLR1774	1.75247	0.809391	0	0.328991	0.883562	2.68568
MluLR13680	1.81454	0.859605	0	0.725997	0.75388	1.03841
MluLR12995	0.942684	-0.085154	0	0.371898	0.231259	0.621835
MluLR16251	2.49285	1.3178	0	0.423556	0.918613	2.16881
MluLR3744	1.33192	0.413506	0	0.18647	0.278913	1.49575
MluLR12892	4.57757	2.19458	0	0.592719	1.20889	2.03957
MluLR5560	1.97488	0.981762	0	0.736925	0.99124	1.3451
MluLR1464	12.6825	3.66476	0	0.313138	1.70522	5.44557
MluLR921	13.7516	3.78153	0	0.553511	1.37107	2.47704
MluLR1556	2.84389	1.50787	0	0.561406	1.23326	2.19674
MluLR6566	1.21258	0.278083	0	0.247067	0.332195	1.34455
MluLR2459	1.91628	0.938309	0	0.357487	0.95895	2.68248
MluLR1685	7.2399	2.85597	0	0.530787	1.33677	2.51848
MluLR5891	1.17107	0.227824	0	0.239369	0.426271	1.78081
MluLR12513	0.940456	-0.0885683	0	0.805463	0.492333	0.611242
MluLR4237	7.60115	2.92622	0	0.270689	1.46603	5.4159
MluLR12207	2.04798	1.0342	0	0.733017	0.92549	1.26258
MluLR7522	2.42171	1.27603	0	0.217966	0.251041	1.15174
MluLR8395	4.09135	2.03258	0	0.462237	1.37114	2.96631
MluLR8331	7.1546	2.83887	0	0.647984	1.51518	2.3383
MluLR10733	1.73669	0.796341	0	0.391903	0.825296	2.10587
MluLR12346	13.2811	3.7313	0	0.477884	1.47138	3.07895
MluLR3624	1.52361	0.607498	0	0.244043	0.245364	1.00541
MluLR17198	2.30582	1.20528	0	0.368277	0.27332	0.742159
MluLR279	8.22014	3.03916	0	0.771709	1.64737	2.1347
MluLR3411	2.35372	1.23494	0	0.781647	1.06385	1.36104
MluLR13501	3.28766	1.71706	0	0.385487	1.1829	3.06858
MluLR14546	13.8141	3.78806	0	0.646315	1.58595	2.45383
MluLR16431	1.70716	0.771602	0	0.443661	0.25049	0.564597
MluLR7724	0.837444	-0.255935	0	0.169574	0.343553	2.02597
MluLR15760	1.39894	0.484331	0	0.765486	0.521507	0.681276
MluLR10892	1.10303	0.141471	0	0.617537	0.208328	0.337353
MluLR10660	17.7932	4.15326	0	0.356045	1.68167	4.7232
MluLR8259	2.26782	1.1813	0	0.381966	0.897374	2.34935
MluLR11581	1.59464	0.673227	0	0.382421	0.834129	2.18118
MluLR13069	1.43015	0.516171	0	0.39264	0.612303	1.55945
MluLR5315	1.30368	0.382586	0	0.461599	0.240879	0.521837
MluLR10609	7.16829	2.84163	0	0.504415	1.36307	2.70227
MluLR7184	2.33687	1.22458	0	0.654439	0.838793	1.2817
MluLR4076	1.20219	0.265669	0	0.441012	0.349144	0.791688
MluLR7726	2.08944	1.06311	0	0.27269	0.940873	3.45034
MluLR11615	1.74585	0.803933	0	0.196337	0.633611	3.22716
MluLR3312	6.31816	2.65951	0	0.523788	1.45749	2.7826
MluLR15292	1.33851	0.420633	0	0.587505	0.532817	0.906915
MluLR13970	1.32647	0.407596	0	0.308599	0.189556	0.614247
MluLR13129	44.6668	5.48113	0	0.470797	1.94303	4.12712
MluLR14294	12.9035	3.68969	0	0.471248	1.56512	3.32122
MluLR6101	2.19852	1.13653	0	0.742795	1.02991	1.38654
MluLR2542	5.34925	2.41934	0	0.772831	1.45611	1.88412
MluLR8521	6.10701	2.61047	0	0.435827	1.45009	3.32722
MluLR14209	2.34577	1.23006	0	0.593642	0.96208	1.62064
MluLR16995	1.9802	0.985643	0	0.194061	0.292775	1.50867
MluLR6060	14.7917	3.88672	0	0.357194	1.42094	3.97806
MluLR11204	13.3968	3.74382	0	0.749621	1.35679	1.80996
MluLR9050	2.30457	1.2045	0	0.505664	1.07776	2.13137
MluLR7536	5.80246	2.53666	0	0.424189	1.54312	3.63781
MluLR14912	6.63977	2.73113	0	0.206651	1.62441	7.86061
MluLR9338	2.23494	1.16024	0	0.154391	0.986994	6.39283
MluLR10705	4.71766	2.23807	0	0.676076	1.51231	2.23689
MluLR10256	1.49651	0.581602	0	0.570398	0.554049	0.971337
MluLR2393	5.11431	2.35454	0	0.36357	1.30377	3.58601
MluLR18308	2.59545	1.37599	0	0.430886	0.819395	1.90165
MluLR1007	2.73327	1.45063	0	0.617545	0.96625	1.56466
MluLR13801	19.5885	4.29193	0	0.328858	1.77507	5.39769
MluLR15436	4.16062	2.0568	0	0.654056	1.37854	2.10768
MluLR5103	1.79035	0.840243	0	0.276979	0.746291	2.6944
MluLR5647	2.19248	1.13256	0	0.600274	0.98688	1.64405
MluLR11061	2.94703	1.55926	0	0.323693	0.995403	3.07514
MluLR1018	1.25726	0.330278	0	0.241001	0.342462	1.421
MluLR15334	1.80399	0.851189	0	0.292504	0.412602	1.41059
MluLR5458	1.6471	0.719931	0	0.249675	0.44364	1.77687
MluLR3149	1.29086	0.368334	0	0.623477	0.607829	0.974902
MluLR10176	1.41855	0.504418	0	0.306831	0.232005	0.756133
MluLR10883	1.92723	0.94653	0	0.741598	0.544051	0.73362
MluLR6163	1.38458	0.469451	0	0.235694	0.45633	1.93611
MluLR11980	2.78094	1.47557	0	0.728574	1.03715	1.42353
MluLR10725	1.15983	0.21391	0	0.260662	0.231076	0.886494
MluLR5029	1.1226	0.166845	0	0.227793	0.474904	2.0848
MluLR16979	1.46613	0.552012	0	0.148465	0.455843	3.07037
MluLR9137	1.25649	0.329404	0	0.221017	0.256682	1.16136
MluLR1087	2.64944	1.40569	0	0.621241	1.05029	1.69064
MluLR9099	1.86908	0.90233	0	0.567177	0.502767	0.886438
MluLR6061	1.66195	0.732873	0	0.484704	0.674482	1.39153
MluLR7259	1.52722	0.610905	0	0.264647	0.316073	1.19432
MluLR8471	1.12355	0.168069	0	0.398867	0.150241	0.376669
MluLR10343	1.43829	0.524351	0	0.122765	0.289328	2.35677
MluLR10146	1.03223	0.045766	0	0.49316	0.242808	0.492352
MluLR16915	3.76439	1.91242	0	0.32614	1.15273	3.53447
MluLR3033	1.55881	0.640449	0	0.258553	0.608789	2.35461
MluLR15676	2.27623	1.18664	0	0.289038	0.952697	3.2961
MluLR7801	7.09634	2.82708	0	0.715403	1.47937	2.06789
MluLR3853	2.42701	1.27918	0	0.598761	1.14411	1.91079
MluLR9645	1.3748	0.459217	0	0.272364	0.605055	2.22149
MluLR17810	3.25997	1.70486	0	0.315696	1.35557	4.29392
MluLR14163	1.80881	0.855043	0	0.344359	0.390368	1.13361
MluLR474	1.67613	0.745135	0	0.418877	0.565741	1.35061
MluLR6699	1.14679	0.197598	0	0.241112	0.425579	1.76507
MluLR16332	1.96757	0.976417	0	0.64819	0.874426	1.34903
MluLR9220	1.64906	0.721648	0	0.302322	0.17549	0.580474
MluLR9558	1.52162	0.605611	0	0.599737	0.772302	1.28774
MluLR14120	5.01077	2.32503	0	0.492423	1.36085	2.76358
MluLR13799	1.09169	0.126562	0	0.290577	0.196899	0.677615
MluLR16102	6.28471	2.65185	0	0.772819	1.3968	1.80741
MluLR7217	4.64753	2.21647	0	0.329197	1.41778	4.30677
MluLR9278	6.46195	2.69197	0	0.763218	1.20976	1.58508
MluLR10206	1.20946	0.274367	0	0.814595	0.637855	0.783032
MluLR6526	2.98437	1.57743	0	0.356547	1.14425	3.20925
MluLR2490	1.7437	0.802152	0	0.332842	0.324724	0.975612
MluLR11752	10.8673	3.44193	0	0.494432	1.69142	3.42093
MluLR6390	1.68488	0.75265	0	0.562954	0.933576	1.65835
MluLR8525	3.89961	1.96333	0	0.622808	1.33208	2.13883
MluLR16908	2.32394	1.21657	0	0.525754	1.01377	1.92822
MluLR18320	2.7951	1.4829	0	0.631218	1.15103	1.82351
MluLR343	1.68577	0.753406	0	0.173054	0.211371	1.22141
MluLR9276	2.16678	1.11555	0	0.383889	0.8921	2.32385
MluLR4863	2.87247	1.52229	0	0.465059	1.12447	2.4179
MluLR5610	1.17644	0.234426	0	0.21976	0.549743	2.50156
MluLR6102	2.64673	1.40421	0	0.388594	1.06165	2.73204
MluLR13773	2.71014	1.43837	0	0.391523	0.948014	2.42135
MluLR3548	1.52915	0.612731	0	0.354384	0.715714	2.0196
MluLR5555	2.00336	1.00242	0	0.4891	1.08753	2.22354
MluLR18485	1.88716	0.91622	0	0.303521	0.879125	2.89642
MluLR6540	1.09751	0.13423	0	0.254137	0.484444	1.90623
MluLR11238	1.36221	0.445954	0	0.209505	0.169015	0.806735
MluLR1689	1.8497	0.887288	0	0.428885	0.972255	2.26694
MluLR4116	7.44707	2.89667	0	0.581791	1.21898	2.09522
MluLR13627	1.50589	0.590619	0	0.207674	0.166159	0.800095
MluLR17015	2.38071	1.25139	0	0.346016	0.425824	1.23065
MluLR5147	1.49627	0.581375	0	0.158821	0.416949	2.62527
MluLR17548	1.58046	0.660348	0	0.31407	0.735731	2.34257
MluLR3949	1.22903	0.297518	0	0.41854	0.31595	0.754885
MluLR1232	1.17311	0.230332	0	0.445603	0.301909	0.677531
MluLR15937	3.25729	1.70367	0	0.227316	1.18179	5.1989
MluLR8219	3.81259	1.93077	0	0.280834	1.11849	3.98273
MluLR13670	1.67965	0.748164	0	0.186475	0.768279	4.12001
MluLR9229	2.09985	1.07029	0	0.457808	0.933482	2.03902
MluLR18141	1.57313	0.653638	0	0.353853	0.726123	2.05204
MluLR9639	5.55119	2.4728	0	0.256753	1.42782	5.56106
MluLR10090	2.08999	1.06349	0	0.534234	0.999301	1.87053
MluLR2579	1.11459	0.156513	0	0.246249	0.486788	1.97682
MluLR11225	7.31187	2.87024	0	0.683201	1.29456	1.89485
MluLR3696	3.16962	1.66431	0	0.365431	1.1745	3.21401
MluLR56	1.66651	0.736829	0	0.153918	0.14358	0.932834
MluLR17877	1.62983	0.70472	0	0.552967	0.897961	1.6239
MluLR5565	3.20719	1.68131	0	0.35371	1.10874	3.13459
MluLR3543	1.72232	0.784352	0	0.666697	1.01987	1.52974
MluLR2074	1.20333	0.267034	0	0.557845	0.483998	0.867621
MluLR8124	1.0668	0.093296	0	0.277443	0.367347	1.32404
MluLR4063	2.30384	1.20404	0	0.380575	0.99412	2.61215
MluLR6907	3.15162	1.65609	0	0.925996	1.41449	1.52753
MluLR10436	0.935116	-0.0967822	0	0.542716	0.264149	0.486716
MluLR3422	3.58322	1.84126	0	0.764554	1.06332	1.39077
MluLR6821	1.27775	0.353603	0	0.180753	0.541118	2.9937
MluLR9973	2.58889	1.37234	0	0.535054	0.792469	1.4811
MluLR2738	1.84963	0.887239	0	0.19773	1.00375	5.07636
MluLR4789	1.63109	0.705835	0	0.658088	0.636877	0.967769
MluLR2609	11.5648	3.53167	0	0.383997	1.67428	4.36015
MluLR2220	1.26507	0.339213	0	0.71005	0.595438	0.838586
MluLR14969	1.62477	0.700236	0	0.721718	0.682907	0.946224
MluLR6731	4.89985	2.29274	0	0.734392	1.44698	1.97031
MluLR2387	4.04244	2.01523	0	0.676515	1.26277	1.86658
MluLR1683	2.80035	1.48561	0	0.415505	1.12837	2.71565
MluLR7157	0.832709	-0.264116	0	0.204633	0.27351	1.33659
MluLR6144	1.63842	0.712305	0	0.434913	0.695175	1.59842
MluLR1604	6.10978	2.61112	0	0.566834	1.42541	2.51469
MluLR6185	1.2061	0.270345	0	0.210822	0.430739	2.04314
MluLR1132	2.08013	1.05668	0	0.681367	0.912626	1.3394
MluLR7949	1.6029	0.680687	0	0.438894	0.673927	1.53551
MluLR13356	5.60715	2.48727	0	0.413634	1.52011	3.67502
MluLR5473	3.15188	1.65621	0	0.821009	1.33553	1.62669
MluLR1724	1.00242	0.00349061	0	0.466297	0.196765	0.421974
MluLR13909	3.11863	1.64091	0	0.423923	1.16264	2.74257
MluLR1435	3.77847	1.9178	0	0.229569	1.25926	5.48534
MluLR3582	3.50383	1.80893	0	0.647754	1.20236	1.8562
MluLR17735	1.26191	0.335614	0	0.704776	0.554903	0.787346
MluLR15508	1.44173	0.5278	0	0.201589	0.203522	1.00959
MluLR1866	1.35998	0.443586	0	0.39879	0.502679	1.26051
MluLR2717	0.904198	-0.14529	0	0.852521	0.229642	0.269369
MluLR9444	2.36038	1.23902	0	0.221305	0.735475	3.32336
MluLR16941	4.23068	2.08089	0	0.385627	1.49487	3.87648
MluLR13743	5.8106	2.53869	0	0.448679	1.36932	3.05189
MluLR15244	1.3582	0.441696	0	0.271742	0.339609	1.24975
MluLR18220	6.00799	2.58688	0	0.587468	1.22073	2.07796
MluLR13432	4.48865	2.16628	0	0.409497	1.44795	3.53591
MluLR2762	1.4401	0.526167	0	0.550213	0.745389	1.35473
MluLR16524	1.22886	0.297316	0	0.195113	0.279548	1.43275
MluLR6480	3.31917	1.73082	0	0.513819	1.2285	2.39092
MluLR5135	2.9414	1.5565	0	0.301013	1.11099	3.69082
MluLR2329	10.3042	3.36516	0	0.730351	1.38915	1.90203
MluLR6372	2.24389	1.166	0	0.58226	0.911064	1.5647
MluLR2160	3.25556	1.7029	0	0.652605	1.15459	1.7692
MluLR9423	6.17223	2.62579	0	0.299141	1.61721	5.40618
MluLR14231	1.08679	0.120078	0	0.233427	0.222125	0.951581
MluLR13154	1.34163	0.423989	0	0.47068	0.355381	0.755037
MluLR10954	1.18524	0.245181	0	0.277139	0.460121	1.66026
MluLR3671	7.28092	2.86412	0	0.504192	1.44735	2.87064
MluLR8598	7.6664	2.93855	0	0.396305	1.62607	4.10307
MluLR439	2.58223	1.36862	0	0.622544	1.02359	1.64421
MluLR76	22.886	4.51639	0	0.687789	1.70843	2.48394
MluLR15411	1.88769	0.916618	0	0.178561	0.355849	1.99286
MluLR1104	1.9396	0.955758	0	0.651596	0.915081	1.40437
MluLR1666	1.28994	0.367308	0	0.669604	0.538288	0.80389
MluLR4588	1.92109	0.941928	0	0.338319	0.304526	0.900114
MluLR7537	2.93976	1.5557	0	0.75037	1.30484	1.73893
MluLR15120	1.53543	0.618641	0	0.219699	0.252467	1.14915
MluLR1753	2.4259	1.27852	0	0.285507	1.02212	3.58
MluLR12647	1.46074	0.546701	0	0.349328	0.688777	1.97172
MluLR4891	1.19423	0.256075	0	0.565455	0.191692	0.339005
MluLR7621	1.00813	0.0116867	0	0.21152	0.179489	0.848565
MluLR8184	9.56633	3.25796	0	0.165918	1.62509	9.79457
MluLR4681	1.50399	0.588797	0	0.329386	0.434131	1.318
MluLR15552	7.07338	2.8224	0	0.692803	1.41198	2.03807
MluLR13172	7.80941	2.96521	0	0.423892	1.54639	3.64809
MluLR9064	1.13384	0.181214	0	0.352919	0.196908	0.55794
MluLR13097	2.08264	1.05842	0	0.574076	0.964056	1.67932
MluLR11849	10.4161	3.38074	0	0.515104	1.6569	3.21663
MluLR8483	1.4958	0.580921	0	0.161984	0.136317	0.841545
MluLR12789	22.26	4.47638	0	0.784486	1.60372	2.04429
MluLR15218	1.41298	0.498739	0	0.225154	0.234267	1.04047
MluLR3449	1.60492	0.682502	0	0.628578	0.643839	1.02428
MluLR16782	1.31223	0.392025	0	0.184163	0.581058	3.15513
MluLR6228	2.11014	1.07734	0	0.518607	1.06084	2.04555
MluLR473	2.22154	1.15156	0	0.766748	0.973584	1.26976
MluLR16074	1.12834	0.174202	0	0.342498	0.294814	0.860775
MluLR16067	2.22004	1.15059	0	0.649693	0.902582	1.38924
MluLR9274	12.1988	3.60866	0	0.736115	1.47199	1.99967
MluLR5605	11.0666	3.46814	0	0.410734	1.52157	3.7045
MluLR13200	2.02204	1.01581	0	0.243187	0.599293	2.46433
MluLR10435	19.6275	4.29481	0	0.214677	1.74767	8.14094
MluLR5332	1.11151	0.152516	0	0.554728	0.458017	0.82566
MluLR5421	1.85483	0.891285	0	0.272395	0.832829	3.05743
MluLR2460	1.96336	0.973323	0	0.46815	0.912051	1.9482
MluLR16505	2.30059	1.202	0	0.724614	1.166	1.60913
MluLR6408	1.97816	0.98416	0	0.365172	0.317628	0.869804
MluLR6424	3.96498	1.98731	0	0.730076	1.29271	1.77066
MluLR6348	4.72461	2.2402	0	0.75318	1.37411	1.82442
MluLR16087	1.58157	0.661358	0	0.348018	0.903523	2.5962
MluLR6878	1.16399	0.219083	0	0.532633	0.2736	0.513675
MluLR11706	1.38216	0.466922	0	0.182123	0.180342	0.990219
MluLR2866	1.62438	0.699892	0	0.518198	0.865054	1.66935
MluLR11327	4.82465	2.27042	0	0.574724	1.43427	2.49558
MluLR2383	1.15749	0.210997	0	0.44901	0.389731	0.867978
MluLR1193	1.31108	0.390751	0	0.266134	0.609044	2.28849
MluLR11404	2.28144	1.18995	0	0.881942	0.854007	0.968325
MluLR6046	6.93035	2.79293	0	0.67178	1.60626	2.39105
MluLR7572	4.56569	2.19083	0	0.207247	1.4075	6.79142
MluLR6388	1.7756	0.828309	0	0.306778	0.517887	1.68815
MluLR15570	2.20883	1.14328	0	0.588114	0.935905	1.59137
MluLR12433	1.06081	0.0851609	0	0.17391	0.34116	1.96171
MluLR11480	1.44301	0.529086	0	0.226672	0.245999	1.08526
MluLR16299	1.78121	0.832858	0	0.256736	0.257468	1.00285
MluLR9302	3.83587	1.93955	0	0.412809	1.2735	3.08497
MluLR1442	2.11713	1.08211	0	0.271382	1.0262	3.7814
MluLR5757	7.74443	2.95316	0	0.581558	1.30628	2.24618
MluLR2946	2.07214	1.05112	0	0.594413	0.903426	1.51986
MluLR5557	1.6666	0.736904	0	0.272427	0.956724	3.51185
MluLR7250	1.37616	0.460649	0	0.856326	0.846993	0.989102
MluLR14212	1.4983	0.583322	0	0.276561	0.382291	1.3823
MluLR8952	2.8756	1.52386	0	0.314443	1.20214	3.82308
MluLR14629	2.5656	1.3593	0	0.667328	1.11984	1.6781
MluLR11163	4.03406	2.01223	0	0.568323	1.2406	2.18292
MluLR3151	1.81773	0.862138	0	0.242456	0.524782	2.16445
MluLR7322	1.18561	0.245624	0	0.157943	0.524342	3.31983
MluLR15121	1.23946	0.309711	0	0.472375	0.504606	1.06823
MluLR16117	1.42114	0.507052	0	0.254499	0.353511	1.38905
MluLR4084	1.31386	0.39381	0	0.54264	0.65123	1.20011
MluLR13430	1.25831	0.331482	0	0.20005	0.326801	1.63359
MluLR5329	1.7099	0.77391	0	0.807406	0.789265	0.977531
MluLR16587	1.10698	0.146631	0	0.390984	0.209799	0.536591
MluLR11964	1.28809	0.36523	0	0.315787	0.507322	1.60653
MluLR5191	2.54802	1.34938	0	0.223233	1.13773	5.09661
MluLR12137	24.0494	4.58793	0	0.790892	1.59696	2.01918
MluLR4816	1.71659	0.779542	0	0.480112	0.377846	0.786996
MluLR2211	1.78606	0.836779	0	0.376945	0.204208	0.541746
MluLR11034	4.75625	2.24983	0	0.641232	1.38495	2.15982
MluLR2311	2.14902	1.10368	0	0.303326	0.949316	3.12969
MluLR14228	1.02758	0.0392465	0	0.172201	0.339383	1.97085
MluLR1474	3.94203	1.97894	0	0.591456	1.28552	2.17348
MluLR12489	1.557	0.63877	0	0.737459	0.910937	1.23524
MluLR4595	0.861976	-0.21428	0	0.519328	0.365342	0.703489
MluLR7787	1.09986	0.137315	0	0.214109	0.15545	0.726033
MluLR164	0.898852	-0.153845	0	0.864752	0.301789	0.348989
MluLR8694	2.88687	1.52951	0	0.508376	1.1181	2.19935
MluLR4407	3.46965	1.79479	0	0.452958	1.14586	2.52972
MluLR12261	1.24703	0.318492	0	0.514626	0.547091	1.06309
MluLR14427	1.30331	0.382184	0	0.40425	0.292742	0.724159
MluLR3907	1.71715	0.780012	0	0.334706	0.65009	1.94227
MluLR12336	2.90231	1.5372	0	0.342117	1.19894	3.50446
MluLR10969	1.71449	0.77778	0	0.454995	0.673624	1.48051
MluLR5833	3.32246	1.73225	0	0.630592	1.34823	2.13803
MluLR7646	1.1031	0.14157	0	0.310082	0.268678	0.866473
MluLR13819	0.96001	-0.0588783	0	0.234835	0.285864	1.2173
MluLR15234	2.35848	1.23786	0	0.531298	1.13438	2.13511
MluLR3278	2.26051	1.17665	0	0.703862	1.02553	1.45701
MluLR3646	1.50743	0.592093	0	0.905727	0.97515	1.07665
MluLR4833	2.35037	1.23289	0	0.853602	0.958721	1.12315
MluLR3697	1.35182	0.434908	0	0.564941	0.612444	1.08408
MluLR3042	4.31474	2.10927	0	0.361506	1.41591	3.9167
MluLR2240	0.981396	-0.027092	0	0.419008	0.291674	0.696106
MluLR11963	2.76667	1.46815	0	0.201677	1.10438	5.47599
MluLR15043	9.90568	3.30826	0	0.747237	1.62526	2.17502
MluLR5287	9.18382	3.19909	0	0.384917	1.58445	4.11633
MluLR11018	3.36336	1.7499	0	0.260941	1.18823	4.55362
MluLR13751	1.56232	0.643687	0	0.493588	0.705029	1.42838
MluLR7222	1.60235	0.680189	0	0.233466	0.283407	1.21391
MluLR12159	3.37053	1.75298	0	0.789956	1.26563	1.60215
MluLR15293	1.32592	0.40699	0	0.245673	0.18502	0.753114
MluLR15197	0.997146	-0.00412386	0	0.585754	0.54437	0.92935
MluLR3736	3.08504	1.62529	0	0.237734	1.00015	4.20702
MluLR11765	2.53254	1.34059	0	0.61041	1.2245	2.00604
MluLR11195	1.56301	0.644331	0	0.740139	0.823114	1.11211
MluLR11291	1.32712	0.408302	0	0.280941	0.42206	1.50231
MluLR6083	4.39224	2.13496	0	0.668997	1.24175	1.85614
MluLR1013	2.07967	1.05636	0	0.285765	1.03172	3.6104
MluLR4081	3.70422	1.88917	0	0.784892	1.1436	1.45702
MluLR7711	3.16905	1.66405	0	0.568769	0.941626	1.65555
MluLR8992	1.24768	0.319243	0	0.719753	0.637632	0.885904
MluLR12625	1.03847	0.0544624	0	0.288153	0.26622	0.923884
MluLR6832	0.840292	-0.251037	0	0.294087	0.328698	1.11769
MluLR6426	6.93675	2.79426	0	0.733001	1.50972	2.05964
MluLR16389	18.1663	4.18319	0	0.331036	1.87016	5.64942
MluLR9477	2.28296	1.19091	0	0.318663	0.32881	1.03184
MluLR604	2.28379	1.19143	0	0.320611	0.197106	0.614781
MluLR8740	23.9597	4.58254	0	0.864786	1.81559	2.09946
MluLR7411	3.08662	1.62603	0	0.303174	1.18965	3.92397
MluLR14370	1.69568	0.761861	0	0.191464	0.216028	1.12829
MluLR12499	1.11207	0.15325	0	0.235816	0.423928	1.79771
MluLR12555	2.61066	1.38442	0	0.483309	1.04519	2.16257
MluLR9523	2.01116	1.00803	0	0.283652	0.215133	0.758441
MluLR13455	1.28492	0.361684	0	0.251976	0.353536	1.40305
MluLR13197	1.3673	0.451335	0	0.319501	0.717762	2.24651
MluLR9403	2.03567	1.0255	0	0.329111	0.705385	2.1433
MluLR1789	2.5552	1.35344	0	0.393621	0.686118	1.74309
MluLR9289	17.5265	4.13147	0	0.673149	1.83494	2.72591
MluLR2216	4.05574	2.01997	0	0.535945	1.33226	2.48581
MluLR1756	1.43872	0.524786	0	0.272591	0.654076	2.39947
MluLR4714	1.54584	0.628392	0	0.281238	0.259587	0.923015
MluLR17103	1.44085	0.52692	0	0.456204	0.723612	1.58616
MluLR8243	1.29462	0.372533	0	0.200359	0.253231	1.26389
MluLR17029	2.43284	1.28264	0	0.581457	0.947379	1.62932
MluLR16518	1.16819	0.22427	0	0.281791	0.347777	1.23417
MluLR9846	4.61023	2.20484	0	0.238424	1.30833	5.48742
MluLR7309	11.0721	3.46886	0	0.284421	1.57642	5.54255
MluLR12091	3.23212	1.69248	0	0.608175	1.31248	2.15806
MluLR2196	1.17432	0.231821	0	0.407384	0.542616	1.33195
MluLR5306	1.34654	0.429258	0	0.330337	0.738985	2.23707
MluLR10022	6.69054	2.74212	0	0.496686	1.29208	2.6014
MluLR9842	1.34569	0.428346	0	0.453225	0.579124	1.27778
MluLR4633	2.07198	1.05101	0	0.29355	0.520314	1.77249
MluLR1703	1.88839	0.917157	0	0.751709	0.916913	1.21977
MluLR4749	1.61338	0.690088	0	0.899096	0.843205	0.937837
MluLR14886	1.02676	0.0380956	0	0.677126	0.39882	0.58899
MluLR6314	1.94286	0.958185	0	0.212728	0.195708	0.919988
MluLR9582	5.63083	2.49335	0	0.847354	1.2899	1.52227
MluLR1716	1.43117	0.517196	0	0.162036	0.414171	2.55605
MluLR210	2.48115	1.31101	0	0.256127	1.00103	3.90836
MluLR10708	1.88074	0.911302	0	0.402148	0.325475	0.809341
MluLR4551	1.04958	0.0698135	0	0.511635	0.243217	0.475372
MluLR7105	1.52765	0.611315	0	0.600063	0.701982	1.16985
MluLR5247	2.3338	1.22268	0	0.696143	1.17089	1.68197
MluLR1341	1.32543	0.406466	0	0.170961	0.167743	0.981179
MluLR2950	10.095	3.33557	0	0.692326	1.57041	2.26831
MluLR1836	6.80505	2.76661	0	0.643523	1.25842	1.95552
MluLR5092	1.65035	0.722769	0	0.355922	0.205492	0.577352
MluLR4359	4.03704	2.0133	0	0.410416	1.42443	3.4707
MluLR2837	1.28915	0.366421	0	0.877238	0.547955	0.624636
MluLR6620	1.80881	0.855041	0	0.233054	0.855972	3.67284
MluLR2821	1.12708	0.172587	0	0.666263	0.276474	0.414962
MluLR14798	1.47203	0.557806	0	0.217231	0.748292	3.44469
MluLR12731	1.29429	0.372159	0	0.851482	0.849771	0.997991
MluLR2926	1.5729	0.653423	0	0.154039	0.113399	0.736172
MluLR9684	1.22168	0.28887	0	0.590856	0.346032	0.585646
MluLR10764	1.24839	0.320067	0	0.584975	0.289432	0.494777
MluLR18023	3.36481	1.75053	0	0.420187	1.00794	2.39878
MluLR16826	1.6201	0.696083	0	0.135863	0.154458	1.13686
MluLR1005	1.64012	0.713801	0	0.380048	0.390314	1.02701
MluLR18367	1.16573	0.221228	0	0.374799	0.516662	1.3785
MluLR13359	1.42032	0.506221	0	0.532627	0.553096	1.03843
MluLR14396	3.14318	1.65222	0	0.452867	1.04154	2.29988
MluLR13445	2.27208	1.18401	0	0.292694	1.12435	3.84139
MluLR1838	5.04039	2.33354	0	0.932333	1.24387	1.33415
MluLR4067	8.98272	3.16715	0	0.376977	1.50687	3.99724
MluLR7216	6.28673	2.65231	0	0.351608	1.59165	4.52678
MluLR16294	2.15071	1.10481	0	0.945663	1.25372	1.32576
MluLR10200	2.18957	1.13064	0	0.489503	0.905164	1.84915
MluLR12910	1.91191	0.935016	0	0.396828	0.80306	2.0237
MluLR14950	1.72041	0.782753	0	0.732136	0.926439	1.26539
MluLR7093	1.3846	0.469468	0	0.731346	0.689951	0.943399
MluLR10953	1.71301	0.776537	0	0.178893	0.316954	1.77176
MluLR6951	1.16047	0.214706	0	0.592715	0.420213	0.708964
MluLR2875	2.39407	1.25947	0	0.573873	0.864253	1.506
MluLR13092	1.91334	0.936092	0	0.208484	0.440578	2.11325
MluLR6802	1.79325	0.842576	0	0.425176	0.841126	1.9783
MluLR6168	2.03807	1.0272	0	0.313744	1.00282	3.19629
MluLR13119	1.28507	0.361851	0	0.221393	0.802932	3.62673
MluLR2520	4.63886	2.21377	0	0.697939	1.23433	1.76854
MluLR7700	2.46792	1.3033	0	0.826088	1.19741	1.44949
MluLR5540	9.64077	3.26915	0	0.821349	1.16549	1.419
MluLR3632	1.23425	0.303638	0	0.587008	0.588857	1.00315
MluLR10735	9.20352	3.20219	0	0.491279	1.56524	3.18604
MluLR8186	1.2437	0.314633	0	0.534149	0.760125	1.42306
MluLR11127	1.41847	0.504338	0	0.240095	0.610196	2.54147
MluLR3139	1.22003	0.286912	0	0.239063	0.300279	1.25606
MluLR1242	3.44578	1.78483	0	0.715233	1.31238	1.8349
MluLR7369	1.2743	0.349704	0	0.271929	0.271093	0.996927
MluLR5232	1.71545	0.778591	0	0.16138	0.15591	0.966104
MluLR7081	2.43525	1.28407	0	0.492833	1.01448	2.05847
MluLR10630	1.37798	0.462554	0	0.189346	0.148384	0.783666
MluLR108	5.26167	2.39552	0	0.633785	1.44648	2.28229
MluLR16456	4.75484	2.2494	0	0.620024	1.3449	2.16912
MluLR3660	2.32594	1.21782	0	0.413359	0.531661	1.2862
MluLR4560	2.06964	1.04938	0	0.411056	1.06665	2.59491
MluLR651	1.9163	0.93832	0	0.613628	0.990807	1.61467
MluLR3376	10.0434	3.32817	0	0.373735	1.44124	3.85631
MluLR12684	1.33661	0.418578	0	0.344478	0.265003	0.769287
MluLR7871	1.34942	0.43234	0	0.53815	0.28208	0.524166
MluLR14711	0.906393	-0.141791	0	0.547889	0.41674	0.760628
MluLR9819	1.59143	0.670323	0	0.146047	0.246073	1.68489
MluLR7745	2.79364	1.48214	0	0.33868	1.04638	3.08958
MluLR2909	2.21855	1.14962	0	0.28505	1.13317	3.97532
MluLR12743	1.37072	0.454938	0	0.186807	0.550367	2.94618
MluLR9866	1.2558	0.328603	0	0.771946	0.739466	0.957925
MluLR10396	1.28938	0.366676	0	0.744441	0.7734	1.0389
MluLR13848	7.22597	2.85319	0	0.893649	1.4884	1.66553
MluLR17328	1.26662	0.340986	0	0.176763	0.262776	1.4866
MluLR8408	3.151	1.65581	0	0.821335	1.29792	1.58026
MluLR11242	0.872876	-0.196151	0	0.210997	0.206559	0.978967
MluLR9054	1.71202	0.7757	0	0.323391	0.305057	0.943308
MluLR11384	1.02602	0.0370547	0	0.393915	0.220033	0.558581
MluLR1766	1.66641	0.73674	0	0.191993	0.524662	2.73271
MluLR16934	1.81885	0.863026	0	0.243319	1.10711	4.55004
MluLR3516	4.9155	2.29734	0	0.713808	1.50778	2.11231
MluLR16942	0.872606	-0.196597	0	0.821682	0.33304	0.405314
MluLR13917	1.09542	0.131479	0	0.50416	0.305697	0.606351
MluLR11256	1.16741	0.223315	0	0.246346	0.178975	0.726519
MluLR6612	7.27902	2.86375	0	0.579637	1.55138	2.67648
MluLR1344	5.30808	2.40819	0	0.75761	1.48439	1.9593
MluLR1593	4.80759	2.26531	0	0.216268	1.46426	6.7706
MluLR7313	0.969362	-0.044893	0	0.405778	0.299272	0.737525
MluLR1645	0.955649	-0.0654467	0	0.402161	0.299971	0.745899
MluLR6410	8.25529	3.04532	0	0.302784	1.71577	5.66665
MluLR5492	1.26161	0.33527	0	0.221876	0.303551	1.36811
MluLR6799	1.70272	0.767838	0	0.403214	0.248257	0.615695
MluLR9998	1.14653	0.19728	0	0.339711	0.268539	0.790493
MluLR9093	1.06684	0.0933408	0	0.407758	0.365806	0.897113
MluLR5625	7.83423	2.96979	0	0.798443	1.40182	1.75569
MluLR2475	1.37795	0.462526	0	0.580637	0.444835	0.766117
MluLR1206	1.59083	0.669779	0	0.743149	0.740949	0.99704
MluLR5710	10.1043	3.3369	0	0.425291	1.74775	4.10955
MluLR14572	1.25152	0.323678	0	0.179885	0.196341	1.09148
MluLR1368	1.63807	0.711993	0	0.597018	0.73496	1.23105
MluLR10974	17.9608	4.16678	0	0.244529	1.76594	7.22179
MluLR16214	9.08437	3.18339	0	0.698788	1.36696	1.95619
MluLR6339	2.35686	1.23687	0	0.487274	0.935634	1.92014
MluLR8565	2.1942	1.1337	0	0.471793	0.803861	1.70384
MluLR9349	2.86342	1.51774	0	0.242512	1.20846	4.98309
MluLR7333	1.58586	0.665267	0	0.366053	0.698466	1.9081
MluLR12575	1.17202	0.229002	0	0.611168	0.617665	1.01063
MluLR1185	1.11086	0.151672	0	0.602454	0.196599	0.32633
MluLR4139	7.54219	2.91498	0	0.960157	1.70792	1.77879
MluLR8456	1.84581	0.88425	0	0.698673	0.924002	1.32251
MluLR569	2.3509	1.23321	0	0.890418	1.20617	1.35462
MluLR2508	1.08094	0.112289	0	0.235546	0.192512	0.817299
MluLR2197	2.63588	1.39828	0	0.351927	1.01286	2.87805
MluLR5423	1.74176	0.800542	0	0.264539	0.98994	3.74213
MluLR14480	7.74163	2.95264	0	0.755174	1.64682	2.18071
MluLR9585	15.8811	3.98924	0	0.631841	1.75908	2.78406
MluLR9527	1.72654	0.787885	0	0.437217	0.790232	1.80741
MluLR12645	1.35232	0.435433	0	0.457905	0.190061	0.415066
MluLR10448	2.68612	1.42552	0	0.82954	1.28869	1.5535
MluLR5739	14.7683	3.88444	0	0.39434	1.66062	4.21114
MluLR309	1.25405	0.326595	0	0.250009	0.512188	2.04867
MluLR11799	4.00422	2.00152	0	0.191943	1.34633	7.01424
MluLR2986	2.2961	1.19919	0	0.382806	1.04346	2.72581
MluLR11498	1.20615	0.270407	0	0.846496	0.735285	0.868622
MluLR14800	1.57561	0.655914	0	0.592085	0.507045	0.856373
MluLR14375	1.23538	0.30495	0	0.354769	0.23902	0.673734
MluLR16120	1.63877	0.71261	0	0.615231	0.721113	1.1721
MluLR11852	1.39562	0.480905	0	0.352569	0.681529	1.93304
MluLR7914	2.05678	1.04038	0	0.196758	0.887196	4.50907
MluLR4335	1.5446	0.627231	0	0.609715	0.421933	0.692017
MluLR6642	3.81006	1.92981	0	0.636872	1.3647	2.14281
MluLR2715	2.20582	1.14132	0	0.467221	1.18046	2.52656
MluLR8145	3.46233	1.79174	0	0.802933	1.31163	1.63355
MluLR4683	2.6181	1.38852	0	0.42935	1.18358	2.75668
MluLR17258	2.09551	1.0673	0	0.316939	0.223699	0.705811
MluLR13665	1.59524	0.67377	0	0.307077	0.465681	1.5165
MluLR13824	1.34951	0.432436	0	0.351091	0.422659	1.20384
MluLR4244	1.51587	0.600145	0	0.343916	0.222839	0.647944
MluLR1099	1.07311	0.101796	0	0.830895	0.686016	0.825635
MluLR12836	1.17321	0.230464	0	0.360864	0.426671	1.18236
MluLR17005	4.62773	2.2103	0	0.766212	1.19148	1.55503
MluLR16974	1.51481	0.599132	0	0.305528	0.669232	2.19041
MluLR1813	3.18256	1.67019	0	0.344486	1.31071	3.80483
MluLR14865	1.31482	0.394867	0	0.635093	0.686502	1.08095
MluLR11503	2.0202	1.01449	0	0.735919	0.859097	1.16738
MluLR8887	1.31761	0.397919	0	0.735822	0.633006	0.860271
MluLR14465	1.56218	0.643564	0	0.368838	0.214544	0.581676
MluLR16697	6.36531	2.67023	0	0.164807	1.49418	9.06625
MluLR998	3.53168	1.82035	0	0.292746	1.22326	4.17856
MluLR3710	1.18778	0.248266	0	0.460749	0.534442	1.15994
MluLR11172	1.5111	0.595601	0	0.37366	0.56063	1.50037
MluLR16311	1.60773	0.685026	0	0.390794	0.715919	1.83196
MluLR3988	9.42578	3.23661	0	0.226386	1.5029	6.63865
MluLR6537	2.77373	1.47183	0	0.457163	1.17222	2.56413
MluLR4538	1.973	0.980391	0	0.178147	0.208008	1.16762
MluLR7481	5.1972	2.37773	0	0.759259	1.48083	1.95036
MluLR11531	1.37176	0.456025	0	0.194063	0.241419	1.24402
MluLR12600	3.25372	1.70209	0	0.202127	1.18019	5.83883
MluLR18099	1.34485	0.427445	0	0.287635	0.353348	1.22846
MluLR2538	1.27902	0.355037	0	0.204144	0.810338	3.96944
MluLR16363	1.87255	0.905008	0	0.845229	0.946704	1.12006
MluLR591	4.87543	2.28553	0	0.809855	1.06645	1.31684
MluLR3690	1.31912	0.399581	0	0.550587	0.784651	1.42512
MluLR3530	6.48998	2.69821	0	0.808787	1.44541	1.78713
MluLR11553	4.39043	2.13436	0	0.324592	1.31513	4.05164
MluLR1992	2.07868	1.05567	0	0.507494	1.14605	2.25826
MluLR6735	1.32354	0.4044	0	0.656564	0.650332	0.990509
MluLR10047	1.34097	0.423279	0	0.166991	0.147012	0.88036
MluLR4983	3.0575	1.61235	0	0.875978	1.20158	1.3717
MluLR9375	1.82107	0.864786	0	0.346791	0.370175	1.06743
MluLR10379	1.8712	0.90396	0	0.189459	0.424904	2.24272
MluLR3428	1.26231	0.336065	0	0.371742	0.41752	1.12314
MluLR3215	2.0868	1.0613	0	0.270467	1.02503	3.78986
MluLR3407	4.38018	2.13099	0	0.412723	1.21009	2.93197
MluLR8280	1.91472	0.937132	0	0.233937	1.00083	4.27822
MluLR17208	1.81018	0.856135	0	0.43005	1.02535	2.38424
MluLR2260	1.20762	0.272172	0	0.506351	0.685989	1.35477
MluLR17307	1.35878	0.442314	0	0.247575	0.221875	0.896192
MluLR2106	1.41149	0.497221	0	0.727225	0.782545	1.07607
MluLR17566	2.7331	1.45054	0	0.353804	0.988467	2.79383
MluLR6669	1.14494	0.195278	0	0.520004	0.564032	1.08467
MluLR12448	9.03319	3.17524	0	0.342455	1.35978	3.97069
MluLR15641	8.96777	3.16475	0	0.75053	1.29238	1.72195
MluLR15988	0.899543	-0.152736	0	0.327773	0.406224	1.23934
MluLR17893	1.42355	0.509493	0	0.515524	0.649928	1.26071
MluLR9478	2.82147	1.49645	0	0.758911	1.17423	1.54726
MluLR8300	2.08745	1.06174	0	0.231413	0.421118	1.81977
MluLR7988	2.24062	1.1639	0	0.195708	1.0154	5.18833
MluLR4091	7.72047	2.94869	0	0.566321	1.52478	2.69243
MluLR7924	7.57739	2.9217	0	0.290884	1.52229	5.23332
MluLR12425	1.04384	0.0619056	0	0.522647	0.261025	0.499428
MluLR15223	2.25207	1.17125	0	0.36803	1.04644	2.84336
MluLR10738	1.20648	0.270807	0	0.245391	0.252258	1.02798
MluLR15525	1.35316	0.436336	0	0.225408	0.273515	1.21342
MluLR656	1.02837	0.0403654	0	0.416729	0.330811	0.793826
MluLR8719	3.50573	1.80971	0	0.764732	1.25972	1.64726
MluLR14248	4.12429	2.04414	0	0.233204	1.35216	5.79819
MluLR261	1.20728	0.271764	0	0.244088	0.512876	2.10119
MluLR6797	1.58866	0.667813	0	0.675119	0.397671	0.589039
MluLR5754	2.47482	1.30732	0	0.343638	0.591501	1.72129
MluLR16281	1.10234	0.140573	0	0.21906	0.239527	1.09343
MluLR1498	0.940843	-0.0879748	0	0.272868	0.35914	1.31617
MluLR16421	1.06855	0.0956551	0	0.421079	0.216614	0.514427
MluLR3460	7.49129	2.90521	0	0.382134	1.44828	3.78999
MluLR10342	2.18411	1.12705	0	0.230392	0.495561	2.15095
MluLR2757	1.26154	0.335181	0	0.293097	0.658729	2.24748
MluLR2572	1.35501	0.438303	0	0.545151	0.150329	0.275757
MluLR4854	1.32183	0.402531	0	0.369283	0.245534	0.664894
MluLR13138	1.32979	0.411196	0	0.677291	0.649249	0.958596
MluLR10181	1.98023	0.985669	0	0.232853	0.443091	1.90288
MluLR13614	1.65051	0.722908	0	0.740285	0.948825	1.2817
MluLR2011	1.14198	0.191536	0	0.501599	0.155897	0.3108
MluLR13435	6.15192	2.62104	0	0.789089	1.48135	1.8773
MluLR4188	1.0807	0.11197	0	0.266912	0.389875	1.46069
MluLR6164	4.61354	2.20587	0	0.706857	1.45231	2.05461
MluLR10272	2.18347	1.12662	0	0.303603	0.814665	2.68332
MluLR6785	1.54558	0.628149	0	0.73214	0.927732	1.26715
MluLR15409	1.64894	0.721538	0	0.228109	0.286501	1.25598
MluLR1734	1.27422	0.349616	0	0.520543	0.351282	0.674838
MluLR15534	1.71523	0.7784	0	0.53113	0.669293	1.26013
MluLR8463	2.92631	1.54908	0	0.340825	1.25542	3.68348
MluLR9560	3.32579	1.7337	0	0.274328	1.21958	4.44573
MluLR3866	1.16279	0.217588	0	0.331636	0.377311	1.13773
MluLR13761	1.07603	0.105722	0	0.638282	0.431425	0.675916
MluLR12309	3.82797	1.93658	0	0.708792	1.31823	1.85983
MluLR166	0.925351	-0.111927	0	0.160233	0.241198	1.50529
MluLR3927	6.73832	2.75239	0	0.718355	1.52498	2.12288
MluLR3343	15.801	3.98195	0	0.63485	1.60661	2.53069
MluLR15252	7.99147	2.99846	0	0.713544	1.14866	1.6098
MluLR10836	18.1557	4.18235	0	0.177655	1.81314	10.2059
MluLR7495	3.88583	1.95822	0	0.587101	1.26484	2.15438
MluLR8973	1.82921	0.871224	0	0.176634	0.275207	1.55806
MluLR7815	7.0272	2.81295	0	0.697983	1.27722	1.82987
MluLR11610	1.8574	0.893282	0	0.684212	0.984114	1.43832
MluLR12690	1.1012	0.13908	0	0.604642	0.30281	0.500809
MluLR9226	1.66854	0.738589	0	0.288012	0.747344	2.59484
MluLR2222	1.40648	0.492088	0	0.817537	0.537848	0.657889
MluLR6995	1.28015	0.356312	0	0.261162	0.253149	0.969315
MluLR13134	3.86447	1.95027	0	0.387256	1.35672	3.50342
MluLR15956	1.14417	0.194295	0	0.480514	0.536862	1.11726
MluLR17716	1.67221	0.741757	0	0.338609	0.215965	0.6378
MluLR9075	1.56122	0.642672	0	0.726342	0.761272	1.04809
MluLR199	3.44047	1.78261	0	0.355803	1.02603	2.88369
MluLR14558	2.28697	1.19344	0	0.312298	1.10924	3.55187
MluLR8827	1.59114	0.670057	0	0.327663	0.63473	1.93714
MluLR2278	1.55931	0.640911	0	0.170766	0.151998	0.890097
MluLR6283	2.22122	1.15136	0	0.232551	0.579159	2.49046
MluLR12646	2.26114	1.17705	0	0.381699	0.391961	1.02689
MluLR13304	1.88165	0.911999	0	0.359919	0.432955	1.20292
MluLR3400	1.82779	0.870102	0	0.8692	0.988015	1.1367
MluLR17907	1.39202	0.477179	0	0.353956	0.750899	2.12144
MluLR15538	1.22478	0.292528	0	0.147169	0.193897	1.31751
MluLR10843	2.11896	1.08336	0	0.630551	1.1191	1.7748
MluLR9007	1.5481	0.630497	0	0.164675	0.844131	5.12605
MluLR11231	3.24154	1.69668	0	0.864788	1.13555	1.3131
MluLR15548	1.42851	0.514515	0	0.20282	0.216486	1.06738
MluLR7736	5.71666	2.51517	0	0.596361	1.2212	2.04775
MluLR5358	1.96962	0.977918	0	0.445862	0.831317	1.86452
MluLR3711	10.5523	3.39948	0	0.366821	1.65746	4.51845
MluLR11405	22.8721	4.51552	0	0.266273	1.84997	6.94767
MluLR5122	1.60934	0.686472	0	0.239256	0.816687	3.41344
MluLR16865	9.16712	3.19647	0	0.694297	1.60258	2.30821
MluLR6365	4.23232	2.08145	0	0.652972	1.38763	2.1251
MluLR11716	1.5108	0.595312	0	0.272035	0.317684	1.16781
MluLR15919	1.76049	0.815978	0	0.355186	0.688043	1.93713
MluLR14138	1.23017	0.298855	0	0.504802	0.423866	0.839668
MluLR1470	1.60056	0.67858	0	0.3514	0.588505	1.67475
MluLR1635	6.42451	2.68359	0	0.530363	1.43788	2.71112
MluLR6546	5.54091	2.47012	0	0.857606	1.3824	1.61193
MluLR6677	4.14927	2.05286	0	0.594238	1.42638	2.40035
MluLR2223	1.09767	0.134444	0	0.491629	0.315819	0.642392
MluLR11594	2.17974	1.12416	0	0.711325	1.02299	1.43815
MluLR14036	2.3701	1.24495	0	0.351955	0.278027	0.78995
MluLR2910	1.59809	0.676345	0	0.459376	0.628444	1.36804
MluLR16726	2.19719	1.13566	0	0.451535	1.0379	2.29861
MluLR306	1.56417	0.645395	0	0.248479	0.693307	2.79021
MluLR7137	4.86598	2.28273	0	0.211063	1.48542	7.03778
MluLR5099	2.53802	1.3437	0	0.305737	1.1161	3.65053
MluLR2829	5.13645	2.36077	0	0.862978	1.14514	1.32697
MluLR5991	1.02165	0.0308967	0	0.394745	0.206385	0.522831
MluLR672	2.12257	1.08581	0	0.615952	0.739811	1.20109
MluLR11128	1.31629	0.396475	0	0.189554	0.205725	1.08531
MluLR6766	3.16377	1.66165	0	0.410586	1.23345	3.00412
MluLR11993	1.68708	0.754527	0	0.388146	0.376147	0.969087
MluLR2158	3.08445	1.62501	0	0.370658	1.24447	3.35745
MluLR1697	1.55944	0.641031	0	0.255059	0.227463	0.891807
MluLR9966	1.96568	0.975031	0	0.286281	0.490827	1.7145
MluLR16762	5.14757	2.36389	0	0.65687	1.24543	1.89601
MluLR9972	3.01466	1.592	0	0.730387	1.31145	1.79555
MluLR13543	2.77886	1.47449	0	0.26264	0.814275	3.10034
MluLR2665	1.1445	0.194721	0	0.463133	0.416621	0.899571
MluLR8013	3.27259	1.71043	0	0.28476	1.44813	5.08544
MluLR12112	2.04793	1.03417	0	0.77828	0.997976	1.28228
MluLR5926	2.68588	1.42539	0	0.750701	1.2311	1.63993
MluLR7946	1.10354	0.142137	0	0.554681	0.285397	0.514524
MluLR10142	1.64797	0.720687	0	0.451897	0.55191	1.22132
MluLR7978	1.34234	0.424751	0	0.251196	0.191316	0.761619
MluLR6740	1.24328	0.314147	0	0.698205	0.476744	0.682814
MluLR18410	3.02392	1.59642	0	0.41566	1.20438	2.89751
MluLR1842	2.25868	1.17548	0	0.775029	1.11924	1.44413
MluLR11087	1.66228	0.733163	0	0.740179	0.764182	1.03243
MluLR6511	4.96206	2.31094	0	0.832145	1.39858	1.68069
MluLR3222	1.37431	0.458707	0	0.146781	0.659999	4.49648
MluLR8693	1.58003	0.659956	0	0.554746	0.778213	1.40283
MluLR11050	1.13517	0.182905	0	0.282269	0.333605	1.18187
MluLR4055	2.02056	1.01475	0	0.642346	1.03317	1.60843
MluLR6820	1.24202	0.312694	0	0.233436	0.536387	2.29779
MluLR809	1.84672	0.884962	0	0.535236	0.809139	1.51174
MluLR4841	9.47409	3.24399	0	0.778055	1.43796	1.84815
MluLR5230	2.15876	1.1102	0	0.302483	0.786836	2.60126
MluLR4485	1.50252	0.587388	0	0.219109	0.269445	1.22973
MluLR7422	1.67559	0.74467	0	0.187881	0.623101	3.31647
MluLR7402	1.77521	0.827987	0	0.237578	0.856686	3.60591
MluLR6852	1.73965	0.798794	0	0.560369	0.554984	0.99039
MluLR14658	7.64799	2.93508	0	0.35511	1.39729	3.9348
MluLR6472	1.45187	0.537914	0	0.237331	0.295341	1.24443
MluLR6870	1.18578	0.24584	0	0.612214	0.511482	0.835464
MluLR15844	1.84407	0.882894	0	0.267321	0.224044	0.838108
MluLR16672	1.43449	0.520536	0	0.330271	0.276642	0.83762
MluLR16624	1.86971	0.902815	0	0.856878	1.05382	1.22983
MluLR2144	12.6816	3.66466	0	0.85052	1.49805	1.76133
MluLR1121	1.28417	0.360834	0	0.316659	0.651548	2.05757
MluLR11278	1.30945	0.388956	0	0.907409	0.894808	0.986113
MluLR7525	2.8439	1.50787	0	0.448039	1.11917	2.49794
MluLR9595	8.72568	3.12527	0	0.537277	1.47553	2.74631
MluLR7514	1.49239	0.577629	0	0.225743	0.281266	1.24595
MluLR11134	2.82092	1.49616	0	0.17538	1.14656	6.53757
MluLR11857	1.73572	0.795534	0	0.278016	0.578603	2.08118
MluLR2907	1.52919	0.612772	0	0.464537	0.639545	1.37674
MluLR2878	1.53725	0.62035	0	0.405954	0.849931	2.09366
MluLR12550	5.25958	2.39495	0	0.548598	1.26355	2.30324
MluLR1879	2.45154	1.29369	0	0.429422	1.13339	2.63934
MluLR15679	1.43453	0.520576	0	0.421259	0.403526	0.957907
MluLR16124	5.08024	2.3449	0	0.405412	1.32362	3.26488
MluLR4764	9.26025	3.21105	0	0.310082	1.52672	4.9236
MluLR2229	1.10627	0.145697	0	0.709144	0.177403	0.250166
MluLR6198	1.54126	0.624109	0	0.694462	0.904886	1.303
MluLR14260	3.42871	1.77767	0	0.65084	1.27781	1.96332
MluLR7342	1.02032	0.0290212	0	0.281306	0.331558	1.17864
MluLR11300	1.69456	0.760911	0	0.290076	0.312226	1.07636
MluLR8109	2.0662	1.04698	0	0.371011	1.00503	2.70889
MluLR8578	4.76018	2.25102	0	0.380078	1.48729	3.91312
MluLR6763	2.03304	1.02364	0	0.824774	0.909685	1.10295
MluLR11381	3.37686	1.75568	0	0.253961	1.31931	5.19494
MluLR11140	6.88504	2.78346	0	0.301743	1.41976	4.70519
MluLR5803	6.45069	2.68945	0	0.795105	1.37266	1.72639
MluLR452	1.56881	0.649672	0	0.296022	0.89786	3.03308
MluLR13508	0.836152	-0.258163	0	0.431858	0.226468	0.524403
MluLR2079	1.7563	0.812543	0	0.293741	0.98531	3.35435
MluLR14464	2.94152	1.55656	0	0.33116	1.12074	3.38427
MluLR3815	1.51194	0.596399	0	0.79354	0.927195	1.16843
MluLR4000	4.91597	2.29748	0	0.355184	1.07117	3.01583
MluLR1335	1.87774	0.908995	0	0.906657	0.957688	1.05628
MluLR2515	1.90125	0.926951	0	0.507717	0.84764	1.66951
MluLR14054	2.5755	1.36485	0	0.205072	0.628336	3.06398
MluLR5042	2.83225	1.50195	0	0.305774	1.01913	3.33294
MluLR5773	1.32357	0.40443	0	0.491805	0.187592	0.381435
MluLR11793	1.40167	0.487144	0	0.402996	0.355772	0.882817
MluLR7412	2.58907	1.37244	0	0.273542	1.05314	3.85
MluLR11636	1.86917	0.902394	0	0.222917	0.788046	3.53516
MluLR8158	7.47954	2.90295	0	0.404721	1.6262	4.01808
MluLR549	1.2816	0.357941	0	0.332481	0.323892	0.974169
MluLR7563	1.92747	0.946706	0	0.780221	1.09258	1.40035
MluLR4061	2.6964	1.43103	0	0.924751	1.16129	1.25579
MluLR6794	1.52987	0.613408	0	0.303559	0.806315	2.6562
MluLR4413	1.21477	0.280683	0	0.63543	0.504534	0.794004
MluLR9082	0.990721	-0.0134496	0	0.264412	0.28987	1.09628
MluLR2853	1.24283	0.313627	0	0.785384	0.713012	0.907852
MluLR991	1.89428	0.921648	0	0.66564	0.81829	1.22933
MluLR7599	2.52557	1.33661	0	0.522938	0.234322	0.448087
MluLR16145	12.4316	3.63594	0	0.82315	1.59508	1.93778
MluLR1165	1.45894	0.544922	0	0.344946	0.240795	0.698067
MluLR7626	2.22048	1.15087	0	0.180441	0.177206	0.982074
MluLR3357	1.12775	0.173446	0	0.822416	0.509126	0.619062
MluLR12023	1.16788	0.223889	0	0.249304	0.234563	0.940869
MluLR713	2.96579	1.56842	0	0.596443	1.07907	1.80918
MluLR11317	3.09453	1.62972	0	0.727059	1.03645	1.42554
MluLR15074	1.32989	0.411307	0	0.251792	0.175711	0.697843
MluLR12034	2.08962	1.06324	0	0.903473	1.12935	1.25001
MluLR15139	1.31133	0.391034	0	0.320043	0.374187	1.16918
MluLR11032	3.17794	1.66809	0	0.285754	1.1804	4.13083
MluLR4668	5.18296	2.37378	0	0.451598	1.31304	2.90755
MluLR7427	2.76977	1.46977	0	0.383109	0.988818	2.58104
MluLR8825	1.45566	0.541675	0	0.831211	0.70655	0.850025
MluLR16741	1.50376	0.58857	0	0.382365	0.580355	1.5178
MluLR8244	1.3444	0.426957	0	0.301704	0.296501	0.982754
MluLR16723	1.18304	0.242499	0	0.385928	0.556262	1.44136
MluLR10417	5.81242	2.53914	0	0.877192	1.55097	1.7681
MluLR2201	1.19244	0.253914	0	0.443951	0.406212	0.914991
MluLR11243	0.98239	-0.0256326	0	0.81058	0.373258	0.460482
MluLR6015	0.9385	-0.0915713	0	0.200401	0.25854	1.29011
MluLR14637	1.63472	0.70904	0	0.162721	0.17863	1.09777
MluLR17010	9.15843	3.1951	0	0.455634	1.73771	3.81382
MluLR13717	1.92613	0.945708	0	0.816249	1.0634	1.30278
MluLR11375	2.33696	1.22463	0	0.717549	1.00318	1.39806
MluLR2382	1.71867	0.781296	0	0.163935	0.392011	2.39126
MluLR14846	1.2195	0.286286	0	0.146388	0.541416	3.6985
MluLR16204	0.991706	-0.012016	0	0.405902	0.373184	0.919395
MluLR8429	1.79187	0.841463	0	0.656011	0.740359	1.12858
MluLR16484	1.21532	0.281337	0	0.269126	0.802772	2.98289
MluLR17902	1.33469	0.4165	0	0.314817	0.450388	1.43063
MluLR10919	2.59159	1.37384	0	0.195243	1.10801	5.67501
MluLR7327	1.12732	0.172891	0	0.696729	0.452891	0.650025
MluLR17493	1.41115	0.496871	0	0.677568	0.687941	1.01531
MluLR14242	2.86216	1.51711	0	0.985495	1.48348	1.50532
MluLR14033	3.78232	1.91927	0	0.651764	1.20809	1.85357
MluLR3084	4.87829	2.28638	0	0.443114	1.50429	3.39482
MluLR10287	13.0182	3.70246	0	0.330682	1.67251	5.05776
MluLR6768	3.91412	1.96869	0	0.734514	1.3009	1.7711
MluLR5348	1.03363	0.0477142	0	0.570347	0.281316	0.493237
MluLR8666	1.26288	0.336719	0	0.220334	0.483876	2.1961
MluLR3998	1.40434	0.489897	0	0.194386	0.146254	0.75239
MluLR11156	2.71739	1.44222	0	0.312611	1.16452	3.72514
MluLR6909	1.37441	0.458808	0	0.189862	0.397104	2.09154
MluLR16788	6.16144	2.62327	0	0.753356	1.46118	1.93957
MluLR7643	1.27075	0.345684	0	0.295727	0.356392	1.20514
MluLR10021	2.53655	1.34287	0	0.314542	1.0305	3.27618
MluLR5022	4.20351	2.07159	0	0.424795	1.21789	2.86702
MluLR4688	2.00994	1.00715	0	0.662519	1.09745	1.65648
MluLR18148	1.56998	0.650742	0	0.359716	0.916923	2.54902
MluLR7853	5.86651	2.5525	0	0.913598	1.17906	1.29056
MluLR1937	1.41338	0.499153	0	0.792441	0.885124	1.11696
MluLR1794	1.52208	0.606048	0	0.409024	0.6147	1.50285
MluLR12390	1.21108	0.276291	0	0.898782	0.691016	0.768836
MluLR5744	1.34048	0.42275	0	0.793993	0.374026	0.47107
MluLR4822	1.85145	0.888653	0	0.34808	0.44638	1.28241
MluLR12006	2.79817	1.48449	0	0.687741	1.17774	1.71248
MluLR16403	2.12739	1.08908	0	0.88942	1.04297	1.17264
MluLR2102	1.49828	0.583309	0	0.276237	0.714883	2.58794
MluLR1409	4.14465	2.05125	0	0.426616	1.46185	3.42663
MluLR3036	1.1238	0.168379	0	0.266057	0.29682	1.11562
MluLR9577	1.28218	0.358603	0	0.180596	0.177994	0.985589
MluLR10298	1.41162	0.497353	0	0.780838	0.849064	1.08738
MluLR8020	1.77641	0.828961	0	0.268243	0.175021	0.652471
MluLR10706	1.50767	0.592324	0	0.807566	0.795838	0.985477
MluLR15718	3.20525	1.68044	0	0.243916	1.19644	4.90512
MluLR10080	0.992874	-0.0103176	0	0.629066	0.44548	0.708161
MluLR6358	2.23628	1.1611	0	0.672257	1.01142	1.50452
MluLR13921	2.1152	1.0808	0	0.535469	0.999631	1.86683
MluLR11534	4.01132	2.00408	0	0.216967	1.36778	6.30409
MluLR2863	1.20095	0.26418	0	0.590909	0.357921	0.605713
MluLR15698	2.57605	1.36516	0	0.434586	0.988905	2.27551
MluLR12067	1.24425	0.315275	0	0.337723	0.282439	0.836304
MluLR10757	1.86199	0.896844	0	0.239962	0.688918	2.87094
MluLR609	1.11465	0.156593	0	0.208247	0.390548	1.8754
MluLR6986	1.55487	0.636792	0	0.221082	0.166184	0.751683
MluLR3931	1.81037	0.856284	0	0.315652	0.186499	0.590838
MluLR14833	3.43304	1.77948	0	0.584365	1.43737	2.45972
MluLR2334	2.80161	1.48626	0	0.669646	0.902147	1.3472
MluLR6957	1.27138	0.34639	0	0.160326	0.249814	1.55817
MluLR4565	2.54167	1.34578	0	0.269305	0.934818	3.47122
MluLR11747	1.38009	0.464764	0	0.182672	0.481195	2.63421
MluLR2104	4.36823	2.12705	0	0.580994	1.07527	1.85074
MluLR14529	1.25079	0.322842	0	0.83462	0.737496	0.883631
MluLR2812	2.29516	1.1986	0	0.65056	1.19668	1.83946
MluLR2243	1.66725	0.737469	0	0.440273	0.633377	1.4386
MluLR8351	1.15365	0.206207	0	0.22095	0.208406	0.943226
MluLR11481	2.84017	1.50598	0	0.906591	1.16789	1.28822
MluLR13137	2.51694	1.33167	0	0.349515	0.967146	2.76711
MluLR12542	1.12931	0.175439	0	0.241193	0.444196	1.84167
MluLR13100	3.23708	1.69469	0	0.574588	1.09963	1.91376
MluLR4954	1.43533	0.521387	0	0.215671	0.191856	0.889577
MluLR6493	1.77494	0.827772	0	0.588751	0.237903	0.404082
MluLR13387	0.874369	-0.193685	0	0.191228	0.407633	2.13166
MluLR16445	4.7852	2.25858	0	0.653794	1.46865	2.24635
MluLR11979	1.1921	0.253506	0	0.228076	0.187782	0.82333
MluLR1923	5.29716	2.40522	0	0.794903	1.34033	1.68616
MluLR11622	1.4899	0.575213	0	0.23395	0.268469	1.14755
MluLR17009	2.88798	1.53006	0	0.206202	1.28939	6.25306
MluLR2573	1.97413	0.981219	0	0.349366	0.794	2.27269
MluLR2531	1.58521	0.664678	0	0.490819	0.467582	0.952656
MluLR8417	2.55779	1.3549	0	0.251963	1.043	4.13949
MluLR6635	1.11281	0.154209	0	0.247215	0.5336	2.15844
MluLR8211	2.17272	1.1195	0	0.707997	1.08887	1.53796
MluLR92	1.67535	0.744461	0	0.370838	0.295999	0.798188
MluLR2838	1.22963	0.298224	0	0.84486	0.700534	0.829172
MluLR785	2.21332	1.14621	0	0.810243	1.12168	1.38438
MluLR15798	7.0729	2.8223	0	0.163639	1.56627	9.57154
MluLR6018	3.87894	1.95566	0	0.813674	1.45434	1.78738
MluLR1580	3.08706	1.62623	0	0.355126	1.31456	3.70168
MluLR7245	3.9563	1.98415	0	0.703095	1.23546	1.75717
MluLR8360	3.3149	1.72897	0	0.587069	1.11362	1.89691
MluLR6739	1.41848	0.504348	0	0.748417	0.659732	0.881503
MluLR15328	5.29001	2.40327	0	0.588564	1.14463	1.94479
MluLR4268	3.54903	1.82742	0	0.669857	1.10204	1.64519
MluLR8307	0.927602	-0.108422	0	0.66087	0.341945	0.517416
MluLR7046	10.9699	3.45548	0	0.357835	1.47003	4.10813
MluLR611	1.26074	0.334269	0	0.443952	0.374231	0.842954
MluLR10141	2.11914	1.08348	0	0.484253	0.933098	1.92688
MluLR4593	1.112	0.153161	0	0.332144	0.259356	0.780855
MluLR5384	0.91968	-0.120796	0	0.763258	0.589998	0.772999
MluLR4380	1.52916	0.612737	0	0.237858	0.367982	1.54707
MluLR7722	2.45491	1.29567	0	0.453734	1.1239	2.47699
MluLR16964	5.27336	2.39872	0	0.343127	1.41623	4.12743
MluLR494	2.81924	1.49531	0	0.840375	1.12393	1.33742
MluLR5422	1.39068	0.475793	0	0.380471	0.251452	0.660896
MluLR4058	1.25269	0.325033	0	0.382535	0.139071	0.363551
MluLR10903	1.93702	0.953836	0	0.620197	0.950487	1.53256
MluLR4310	2.76663	1.46813	0	0.74909	1.2252	1.63559
MluLR2882	1.26817	0.342748	0	0.680073	0.839353	1.23421
MluLR2605	1.33584	0.417747	0	0.153761	0.122128	0.794274
MluLR4454	10.0621	3.33086	0	0.864624	1.49239	1.72606
MluLR8883	2.21035	1.14427	0	0.217975	1.05053	4.81949
MluLR9658	2.9856	1.57802	0	0.854645	1.18733	1.38927
MluLR4203	1.83708	0.877417	0	0.256945	0.423733	1.64912
MluLR6858	2.58579	1.37061	0	0.437216	1.19751	2.73894
MluLR7371	7.6579	2.93695	0	0.417632	1.67319	4.00637
MluLR10099	1.12521	0.1702	0	0.33034	0.210766	0.638027
MluLR5484	1.12556	0.170641	0	0.684885	0.658748	0.961838
MluLR10103	1.3698	0.453964	0	0.41719	0.654587	1.56904
MluLR9194	0.958119	-0.0617235	0	0.688345	0.35753	0.519406
MluLR11604	1.11359	0.155218	0	0.689307	0.245943	0.356798
MluLR17714	6.4207	2.68273	0	0.920267	1.70192	1.84938
MluLR10280	1.12703	0.172526	0	0.861703	0.818708	0.950104
MluLR14037	13.072	3.70841	0	0.250855	1.72896	6.89228
MluLR12351	1.03429	0.0486381	0	0.447163	0.587172	1.3131
MluLR10929	2.75954	1.46443	0	0.520051	1.27116	2.44431
MluLR5632	1.42201	0.507933	0	0.238015	0.649161	2.72739
MluLR6567	2.5258	1.33674	0	0.300291	1.33703	4.45247
MluLR2769	2.68006	1.42226	0	0.890109	1.24811	1.4022
MluLR6663	3.24622	1.69876	0	1.06579	1.54707	1.45158
MluLR10528	3.76357	1.9121	0	0.733789	1.21714	1.6587
MluLR6380	1.02123	0.0303116	0	0.24035	0.235641	0.980408
MluLR2097	4.54233	2.18343	0	0.621138	1.22168	1.96685
MluLR3097	1.79391	0.843109	0	0.420977	0.79979	1.89984
MluLR4276	1.39958	0.48499	0	0.420493	0.432469	1.02848
MluLR11318	2.35918	1.23829	0	0.213988	0.142677	0.666753
MluLR4737	1.59539	0.673905	0	0.785333	1.05057	1.33773
MluLR8289	3.50366	1.80886	0	0.290064	1.37489	4.73995
MluLR5140	1.17014	0.226679	0	0.223218	0.168214	0.753588
MluLR17720	2.23694	1.16153	0	0.422157	0.925127	2.19143
MluLR13478	1.28517	0.361954	0	0.39824	0.491866	1.2351
MluLR7108	1.75252	0.809428	0	0.470437	0.997299	2.11994
MluLR8177	1.56306	0.644378	0	0.167183	0.784718	4.69376
MluLR10779	2.71949	1.44334	0	0.661802	1.22335	1.84851
MluLR10482	1.47415	0.559887	0	0.809431	0.738446	0.912303
MluLR2879	1.52344	0.607332	0	0.827949	0.974156	1.17659
MluLR17405	1.74625	0.804256	0	0.472551	0.455602	0.964133
MluLR155	1.80367	0.850935	0	0.307083	0.351551	1.14481
MluLR13213	13.8192	3.7886	0	0.543577	1.45854	2.68322
MluLR9508	1.29805	0.376347	0	0.400143	0.591704	1.47873
MluLR12571	1.49952	0.584505	0	0.593024	0.946726	1.59644
MluLR12465	1.13899	0.187755	0	0.64473	0.330927	0.513279
MluLR15953	1.04586	0.0646913	0	0.415219	0.602719	1.45157
MluLR4185	1.3433	0.425785	0	0.698625	0.581985	0.833043
MluLR7909	1.3291	0.410449	0	0.478784	0.53396	1.11524
MluLR6965	7.6624	2.9378	0	0.752219	1.51751	2.01737
MluLR16154	11.6714	3.54491	0	0.201552	1.81727	9.01636
MluLR4750	3.80853	1.92923	0	0.440185	1.0516	2.389
MluLR5297	1.0945	0.13027	0	0.9754	0.736685	0.755265
MluLR7062	1.12401	0.168658	0	0.223142	0.285386	1.27894
MluLR1758	2.5861	1.37078	0	0.442626	1.22717	2.77247
MluLR17200	3.0567	1.61197	0	0.411936	1.1446	2.77859
MluLR2720	1.27452	0.349958	0	0.27853	0.723037	2.5959
MluLR1761	2.41668	1.27303	0	0.353216	1.21642	3.44382
MluLR11659	1.73158	0.792086	0	0.32057	0.322132	1.00487
MluLR1589	1.92407	0.944158	0	0.794204	0.924501	1.16406
MluLR10073	2.34858	1.23179	0	0.293232	0.459334	1.56645
MluLR8786	2.05354	1.03811	0	0.829241	0.995698	1.20073
MluLR11435	2.07019	1.04976	0	0.280075	1.2033	4.29634
MluLR11512	1.02801	0.03985	0	0.246486	0.171636	0.69633
MluLR4430	1.61435	0.690952	0	0.298949	0.400345	1.33917
MluLR2095	1.72767	0.788827	0	0.706031	0.923711	1.30832
MluLR11757	2.19921	1.13698	0	0.277468	0.233993	0.843316
MluLR3656	1.61636	0.692749	0	0.372303	0.788056	2.11671
MluLR16096	1.17213	0.229135	0	0.276297	0.677566	2.45231
MluLR16187	3.69182	1.88433	0	0.523948	1.13635	2.16882
MluLR849	2.34801	1.23144	0	0.9391	1.13066	1.20398
MluLR2271	1.86579	0.899785	0	0.761425	1.0053	1.32029
MluLR10804	4.22114	2.07763	0	0.601636	1.32758	2.20661
MluLR3141	1.13125	0.177914	0	0.456026	0.60232	1.3208
MluLR4113	10.9258	3.44966	0	0.499269	1.70823	3.42145
MluLR17223	3.0634	1.61513	0	0.198309	1.10686	5.58147
MluLR3438	6.98289	2.80382	0	0.782664	1.66953	2.13314
MluLR9708	16.3524	4.03143	0	0.216608	1.80206	8.31947
MluLR1936	14.8487	3.89227	0	0.951097	1.52363	1.60197
MluLR15661	1.81091	0.856715	0	0.374205	0.461878	1.23429
MluLR9350	2.7968	1.48378	0	0.26053	1.1967	4.59333
MluLR4495	1.80895	0.855151	0	0.415281	0.756939	1.82272
MluLR16988	1.06066	0.0849664	0	0.669242	0.388628	0.580699
MluLR3693	1.11719	0.159876	0	0.67344	0.456422	0.677747
MluLR7144	7.40883	2.88925	0	0.314791	1.53695	4.88244
MluLR9209	2.22733	1.15531	0	0.317093	0.977574	3.08293
MluLR2723	1.18875	0.249441	0	0.547038	0.548404	1.0025
MluLR6570	0.990542	-0.0137107	0	0.969131	0.661499	0.682569
MluLR13730	1.16849	0.224644	0	0.634561	0.585647	0.922917
MluLR8436	1.20312	0.266782	0	0.341638	0.511921	1.49843
MluLR1322	2.07145	1.05064	0	0.49954	1.04811	2.09815
MluLR13032	2.28093	1.18962	0	0.684368	1.00816	1.47313
MluLR12569	3.56285	1.83303	0	0.355227	1.21824	3.42947
MluLR7384	1.51132	0.595807	0	0.505741	0.768534	1.51962
MluLR4905	1.2172	0.283567	0	0.59053	0.573806	0.97168
MluLR13279	2.47992	1.31029	0	0.477973	1.20091	2.5125
MluLR5872	1.27695	0.352705	0	0.495428	0.411125	0.829838
MluLR15915	1.82493	0.867839	0	0.342913	0.937364	2.73354
MluLR3207	1.1735	0.230814	0	0.6069	0.646163	1.06469
MluLR8386	2.83189	1.50177	0	0.317833	1.25067	3.935
MluLR5035	9.79506	3.29205	0	0.796241	1.6724	2.10037
MluLR5578	1.39527	0.480544	0	0.339473	0.55472	1.63406
MluLR6750	2.15383	1.1069	0	0.43224	0.727017	1.68197
MluLR15695	2.73306	1.45052	0	0.809162	1.07873	1.33314
MluLR10472	2.23599	1.16091	0	0.27306	1.02349	3.7482
MluLR7517	3.63184	1.8607	0	0.654821	1.18166	1.80456
MluLR4289	1.52132	0.605328	0	0.625181	0.565711	0.904875
MluLR1983	1.12175	0.165745	0	0.675795	0.372772	0.551605
MluLR8038	2.97971	1.57517	0	0.636627	1.12289	1.76382
MluLR8368	1.14548	0.195958	0	0.673329	0.41559	0.617217
MluLR4109	8.10069	3.01804	0	0.876611	1.67795	1.91413
MluLR16473	1.66509	0.735599	0	0.756593	0.915177	1.2096
MluLR227	1.22001	0.286892	0	0.664015	0.356934	0.537539
MluLR16221	0.940158	-0.0890255	0	0.443295	0.338661	0.763964
MluLR2294	3.47114	1.79541	0	0.384675	1.15382	2.99947
MluLR2881	0.989947	-0.0145762	0	0.27602	0.695716	2.52053
MluLR13914	1.75228	0.809229	0	0.346221	1.00066	2.89023
MluLR2025	1.81291	0.858304	0	0.799462	0.997356	1.24753
MluLR4273	6.56552	2.71491	0	0.85248	1.37606	1.61418
MluLR14236	25.892	4.69444	0	0.854107	1.69481	1.98431
MluLR5210	1.23567	0.30529	0	0.636798	0.613106	0.962795
MluLR15184	1.44557	0.531634	0	0.190966	0.300172	1.57186
MluLR14754	2.75355	1.46129	0	0.715387	0.843362	1.17889
MluLR10369	1.92803	0.947128	0	0.877548	1.15405	1.31508
MluLR5240	0.916147	-0.126349	0	0.620915	0.474967	0.764947
MluLR12852	5.61368	2.48895	0	0.797636	1.63667	2.05191
MluLR6544	5.06395	2.34026	0	0.642629	1.64854	2.5653
MluLR13007	1.53671	0.619849	0	0.259284	0.541385	2.088
MluLR2990	1.24486	0.315987	0	0.810526	0.802132	0.989644
MluLR9663	2.04637	1.03307	0	0.445872	0.272942	0.612153
MluLR8852	1.37695	0.461472	0	0.180447	0.375006	2.0782
MluLR16493	2.06061	1.04307	0	0.833609	1.1064	1.32725
MluLR12998	1.29585	0.373901	0	0.764127	0.681729	0.892167
MluLR15377	1.75279	0.809653	0	0.266504	0.938708	3.5223
MluLR5660	1.35008	0.43304	0	0.315448	0.839452	2.66114
MluLR6783	0.86245	-0.213487	0	0.74768	0.396538	0.530358
MluLR12657	1.08965	0.123859	0	0.603221	0.602502	0.998808
MluLR3673	1.67514	0.744279	0	0.812954	1.07176	1.31835
MluLR5117	1.33411	0.41588	0	0.199595	0.361158	1.80945
MluLR14845	1.14675	0.197546	0	0.622406	0.40803	0.655569
MluLR10000	1.47187	0.557649	0	0.283673	0.161822	0.570453
MluLR10151	2.62989	1.395	0	0.287218	1.24872	4.34765
MluLR15483	4.27772	2.09684	0	0.693205	1.22618	1.76886
MluLR158	1.3122	0.391992	0	0.689381	0.587568	0.852312
MluLR840	1.51926	0.603373	0	0.339317	0.750874	2.2129
MluLR1501	1.42885	0.514854	0	0.356713	0.155955	0.437201
MluLR9186	0.892138	-0.164661	0	0.520545	0.440413	0.846061
MluLR13812	1.05249	0.0738033	0	0.385512	0.232307	0.602593
MluLR15407	2.90128	1.53669	0	0.573244	1.1152	1.94543
MluLR9561	1.79257	0.842033	0	0.253023	0.160514	0.634385
MluLR10143	1.22477	0.292507	0	0.361257	0.381293	1.05546
MluLR14469	1.54715	0.629614	0	0.193826	0.931608	4.8064
MluLR16334	1.32571	0.40676	0	0.643138	0.687627	1.06918
MluLR1909	2.07346	1.05204	0	0.698453	1.16628	1.66981
MluLR13227	1.51652	0.60076	0	0.236413	0.682342	2.88623
MluLR2971	3.61215	1.85286	0	0.155059	1.4029	9.0475
MluLR17394	6.1335	2.61671	0	0.347494	1.53513	4.41772
MluLR16398	1.04098	0.0579431	0	1.06136	0.309273	0.291394
MluLR17189	1.08189	0.113556	0	0.294308	0.216032	0.734034
MluLR12508	0.929725	-0.105125	0	0.312603	0.421625	1.34876
MluLR7756	1.35015	0.433115	0	0.615797	0.725573	1.17827
MluLR14387	1.65032	0.722747	0	0.885142	1.0825	1.22297
MluLR1570	3.1989	1.67758	0	0.669223	1.35027	2.01766
MluLR8893	4.69972	2.23258	0	0.828828	1.36779	1.65026
MluLR9685	6.23543	2.64049	0	0.697365	1.43679	2.06031
MluLR17246	1.87525	0.907082	0	0.666807	0.637612	0.956216
MluLR9754	2.77826	1.47418	0	0.168385	1.01986	6.0567
MluLR12093	3.80368	1.9274	0	0.652144	1.10113	1.68847
MluLR9569	1.91636	0.938372	0	0.208765	0.18553	0.888706
MluLR14871	1.95188	0.964862	0	0.880138	1.22394	1.39062
MluLR16510	1.43828	0.524343	0	0.373147	0.40999	1.09874
MluLR700	2.84795	1.50992	0	0.809577	1.15904	1.43166
MluLR9042	1.04511	0.0636517	0	0.405344	0.266649	0.657833
MluLR6236	1.60198	0.679859	0	0.183145	0.18499	1.01008
MluLR18007	4.43088	2.14759	0	0.514204	1.28825	2.50533
MluLR10997	1.16159	0.216101	0	0.249709	0.207329	0.830286
MluLR8199	2.70319	1.43466	0	0.49288	0.931842	1.89061
MluLR1247	1.36796	0.45203	0	0.226952	0.188891	0.832295
MluLR4361	1.10922	0.149543	0	0.162372	0.24059	1.48172
MluLR4766	2.57834	1.36644	0	0.66689	1.21552	1.82268
MluLR3497	1.59164	0.670512	0	0.767181	0.96449	1.25719
MluLR13143	9.08875	3.18408	0	0.777456	1.57481	2.0256
MluLR11429	1.56485	0.64602	0	0.263796	0.402502	1.52581
MluLR15196	1.01321	0.0189381	0	0.271616	0.523471	1.92724
MluLR11144	1.00563	0.00810674	0	0.777638	0.478309	0.615079
MluLR7272	1.53832	0.621358	0	0.758364	0.765606	1.00955
MluLR6916	2.24127	1.16431	0	0.968661	1.08187	1.11687
MluLR13759	1.26554	0.339753	0	0.42666	0.247101	0.579152
MluLR7627	2.51823	1.33241	0	0.238483	1.29967	5.44973
MluLR1240	6.7441	2.75363	0	0.988145	1.30398	1.31962
MluLR5725	1.35017	0.433145	0	0.365002	0.358954	0.98343
MluLR5128	1.4291	0.515104	0	0.549692	0.825438	1.50164
MluLR13660	16.8565	4.07523	0	0.235243	1.82907	7.77523
MluLR13113	1.31104	0.390711	0	0.319904	0.264969	0.828277
MluLR11422	1.07787	0.108181	0	0.321013	0.478672	1.49113
MluLR14348	1.45893	0.544912	0	0.261866	0.611107	2.33367
MluLR9030	6.62566	2.72807	0	0.768009	1.24287	1.61831
MluLR17731	6.72327	2.74916	0	0.821191	1.5998	1.94815
MluLR693	1.08479	0.117416	0	0.205195	0.273032	1.33059
MluLR6651	1.32496	0.405952	0	0.222297	0.80342	3.61417
MluLR7812	2.27925	1.18856	0	0.253611	0.843134	3.32452
MluLR17446	3.49376	1.80478	0	0.667799	1.06326	1.59218
MluLR8465	1.41042	0.496126	0	0.2596	0.151883	0.585065
MluLR15982	1.07161	0.0997733	0	0.872614	0.721257	0.826548
MluLR11434	1.73595	0.795726	0	0.215327	0.97644	4.53469
MluLR3742	1.51947	0.60357	0	0.645677	0.189735	0.293854
MluLR535	1.17942	0.238081	0	0.509374	0.272071	0.534128
MluLR15287	5.92561	2.56696	0	0.777041	1.5053	1.93722
MluLR5645	1.60268	0.680483	0	0.54685	0.309202	0.565423
MluLR12665	5.17033	2.37026	0	0.326168	1.63852	5.02356
MluLR8120	5.03312	2.33145	0	0.702247	1.25874	1.79245
MluLR10955	1.03974	0.0562187	0	0.79125	0.712547	0.900533
MluLR10102	0.881481	-0.181999	0	0.270694	0.287942	1.06371
MluLR7581	1.67883	0.74746	0	0.19443	0.302628	1.55649
MluLR681	1.25665	0.329582	0	0.255883	0.24907	0.973374
MluLR14879	1.13731	0.185623	0	0.836185	0.778742	0.931304
MluLR15240	4.4501	2.15384	0	0.814793	1.32346	1.62428
MluLR9062	4.19328	2.06808	0	0.729739	1.31519	1.80227
MluLR12204	3.1657	1.66252	0	0.408982	1.122	2.74341
MluLR1780	1.88363	0.913514	0	0.786679	0.284866	0.362111
MluLR9871	1.10911	0.149407	0	0.508509	0.448075	0.881156
MluLR6498	2.75469	1.46189	0	0.243839	1.30576	5.35501
MluLR9857	7.61882	2.92957	0	0.835752	1.49697	1.79116
MluLR10545	2.43169	1.28196	0	0.172596	1.07644	6.23676
MluLR5220	1.18139	0.240487	0	0.286204	0.167877	0.586564
MluLR7571	8.02752	3.00495	0	0.847	1.67294	1.97513
MluLR13712	3.65723	1.87075	0	0.383672	1.44851	3.77538
MluLR10523	0.896712	-0.157284	0	0.299186	0.230041	0.768889
MluLR8625	1.19139	0.252644	0	0.957794	0.831066	0.867688
MluLR3938	41.1597	5.36316	0	0.422899	1.79034	4.23349
MluLR6442	1.31854	0.398937	0	0.552602	0.796838	1.44197
MluLR15047	2.62505	1.39234	0	0.441593	1.25338	2.83832
MluLR6412	0.883803	-0.178204	0	0.859324	0.244169	0.28414
MluLR2752	2.25294	1.17181	0	0.601164	1.03069	1.71449
MluLR11491	1.83095	0.872596	0	0.332136	0.144732	0.435761
MluLR8650	7.7182	2.94826	0	0.492985	1.70096	3.45033
MluLR10134	2.06349	1.04509	0	0.857385	1.141	1.33079
MluLR15501	1.6379	0.711851	0	0.830343	0.843631	1.016
MluLR7083	1.12231	0.166473	0	0.155496	0.218233	1.40347
MluLR11083	1.73803	0.797455	0	0.536747	0.998989	1.86119
MluLR1827	1.31066	0.390295	0	0.579715	0.654965	1.1298
MluLR4085	1.31143	0.391136	0	0.321833	0.68277	2.1215
MluLR5177	1.43837	0.52443	0	0.236716	0.5506	2.326
MluLR12943	1.81151	0.857193	0	0.318169	0.209068	0.657096
MluLR16580	2.07564	1.05355	0	0.210074	0.972144	4.62761
MluLR2295	0.966504	-0.0491525	0	0.286172	0.47463	1.65855
MluLR5622	8.40356	3.071	0	0.494787	1.5887	3.21087
MluLR3262	2.19349	1.13323	0	0.300106	0.340531	1.1347
MluLR4587	1.30221	0.380958	0	0.935915	0.700884	0.748876
MluLR10461	1.0439	0.0619808	0	0.272141	0.328727	1.20793
MluLR4900	7.20784	2.84957	0	0.448308	1.47702	3.29467
MluLR8701	2.7781	1.4741	0	0.517687	0.842648	1.62772
MluLR42	1.84491	0.88355	0	0.489706	0.863495	1.76329
MluLR1084	4.62084	2.20816	0	0.340311	1.53771	4.51855
MluLR8008	1.72072	0.783014	0	0.370402	0.9531	2.57315
MluLR6161	3.29103	1.71854	0	0.782056	1.32587	1.69536
MluLR15605	4.60446	2.20303	0	0.986431	1.4649	1.48505
MluLR12408	9.6749	3.27425	0	0.252381	1.74632	6.91937
MluLR2884	2.9566	1.56394	0	0.776455	1.40894	1.81459
MluLR14156	3.51048	1.81167	0	0.666441	1.26865	1.90361
MluLR11080	3.4005	1.76575	0	0.928658	1.15913	1.24818
MluLR9809	2.42149	1.27589	0	0.891642	1.00399	1.126
MluLR18131	1.88759	0.916546	0	0.340972	0.884305	2.59348
MluLR6237	1.29121	0.368727	0	0.433817	0.335994	0.774507
MluLR3564	1.42079	0.506698	0	0.363566	0.28078	0.772294
MluLR2865	1.32074	0.401343	0	0.334152	0.810183	2.4246
MluLR14122	0.959104	-0.0602413	0	0.277926	0.384428	1.3832
MluLR17508	4.19373	2.06824	0	0.692126	1.33442	1.928
MluLR12643	3.5745	1.83774	0	0.451021	1.32393	2.93541
MluLR2560	2.18337	1.12655	0	0.210014	0.19159	0.912271
MluLR7310	1.80071	0.848568	0	0.316808	0.189463	0.598038
MluLR12677	3.36884	1.75225	0	0.279018	1.15193	4.12851
MluLR12931	1.78974	0.83975	0	0.55248	0.863959	1.56378
MluLR11421	0.938575	-0.0914563	0	0.888525	0.418046	0.470495
MluLR15041	1.22603	0.293994	0	0.278462	0.252673	0.907389
MluLR8383	0.726959	-0.460054	0	0.787633	0.374593	0.475594
MluLR9565	2.98497	1.57772	0	0.914833	1.31977	1.44263
MluLR14442	1.97025	0.978378	0	0.778396	1.05523	1.35564
MluLR11981	13.6176	3.7674	0	0.730009	1.72787	2.36691
MluLR9753	2.00371	1.00267	0	0.570645	0.95488	1.67334
MluLR2064	1.11248	0.153777	0	0.575991	0.458621	0.79623
MluLR8683	6.14866	2.62027	0	0.790337	1.49919	1.8969
MluLR5515	2.02906	1.02081	0	0.848387	1.09059	1.28549
MluLR5826	1.46471	0.550617	0	0.238011	0.145346	0.610668
MluLR5201	6.70878	2.74605	0	0.670917	1.38934	2.07081
MluLR8224	17.2727	4.11042	0	0.21956	1.815	8.26653
MluLR14654	2.19178	1.1321	0	0.656346	1.15237	1.75573
MluLR3226	1.352	0.435099	0	0.163436	0.267703	1.63797
MluLR2049	1.5879	0.667119	0	0.297753	0.977565	3.28314
MluLR7593	1.01239	0.0177621	0	0.162089	0.127603	0.787241
MluLR9683	5.02334	2.32865	0	0.31913	1.33666	4.18845
MluLR2505	5.07252	2.3427	0	0.503311	1.18136	2.34717
MluLR1353	13.2716	3.73027	0	0.415058	1.71006	4.12005
MluLR5081	0.903404	-0.146556	0	0.651797	0.206181	0.316326
MluLR14667	1.02711	0.0385894	0	0.235153	0.237439	1.00972
MluLR2568	1.00766	0.011008	0	0.154462	0.266757	1.727
MluLR5193	2.55992	1.3561	0	0.185392	0.136695	0.73733
MluLR10773	1.1797	0.238422	0	0.164155	0.173926	1.05952
MluLR15963	1.42675	0.512733	0	0.550959	0.434221	0.78812
MluLR14948	1.69186	0.758609	0	0.65341	0.861924	1.31912
MluLR1901	2.64968	1.40582	0	0.996172	1.25556	1.26038
MluLR11969	2.88932	1.53073	0	0.421832	1.31507	3.11753
MluLR1784	1.98096	0.986197	0	0.284455	0.577937	2.03173
MluLR5414	1.17163	0.228519	0	0.214643	0.302198	1.40791
MluLR3733	1.43632	0.522382	0	0.254257	0.238507	0.938057
MluLR13725	3.62323	1.85728	0	0.884808	1.32481	1.49728
MluLR9261	0.902652	-0.147759	0	0.62862	0.249731	0.397269
MluLR6743	1.99881	0.999138	0	0.37843	0.983358	2.59852
MluLR4396	0.928975	-0.106289	0	0.777254	0.430399	0.553744
MluLR2841	2.61038	1.38426	0	0.659948	1.23026	1.86418
MluLR1324	2.04972	1.03543	0	0.183784	0.225697	1.22805
MluLR2157	1.94867	0.962491	0	0.334353	0.601762	1.79978
MluLR2415	2.26353	1.17858	0	0.587254	1.08957	1.85537
MluLR5391	1.48301	0.568531	0	0.337217	1.10706	3.28293
MluLR645	1.09258	0.127745	0	0.381934	0.270605	0.708513
MluLR15285	1.59897	0.677143	0	0.225273	0.174936	0.776549
MluLR14763	10.8072	3.43392	0	0.764055	1.68697	2.20792
MluLR16991	3.14094	1.6512	0	0.239865	0.972268	4.0534
MluLR9722	4.12265	2.04357	0	0.253844	1.16889	4.60478
MluLR9273	3.14024	1.65087	0	0.471338	1.29808	2.75404
MluLR14767	2.42228	1.27637	0	0.476272	0.984843	2.06782
MluLR939	1.66473	0.735288	0	0.191116	0.292609	1.53105
MluLR9517	3.24257	1.69714	0	0.325052	1.28376	3.9494
MluLR2961	4.7757	2.25571	0	0.76136	1.34395	1.7652
MluLR830	1.76317	0.818168	0	0.203625	0.991389	4.86871
MluLR12698	1.39123	0.476364	0	0.193197	0.635758	3.29072
MluLR15165	3.38548	1.75936	0	0.821523	1.32962	1.61848
MluLR9446	2.00461	1.00332	0	0.269734	0.346042	1.2829
MluLR6409	0.903203	-0.146878	0	0.388298	0.470491	1.21168
MluLR13650	1.87131	0.904047	0	0.883806	1.02573	1.16058
MluLR18169	2.32921	1.21984	0	0.289356	0.272475	0.941659
MluLR1850	2.21926	1.15008	0	0.219902	0.533304	2.42519
MluLR6114	2.68309	1.4239	0	0.575868	1.40692	2.44313
MluLR7973	5.64838	2.49784	0	0.758902	1.23858	1.63207
MluLR9470	1.14209	0.191672	0	0.280191	0.255442	0.911671
MluLR16784	1.03503	0.049676	0	0.504763	0.487242	0.965288
MluLR5771	2.50001	1.32193	0	0.245798	0.207057	0.842389
MluLR3908	3.54879	1.82733	0	0.830547	1.2677	1.52634
MluLR4723	2.13942	1.09722	0	0.269316	0.893745	3.31858
MluLR11379	1.18709	0.247432	0	0.29837	0.395368	1.32509
MluLR14255	1.43283	0.518867	0	0.778413	0.845522	1.08621
MluLR7638	4.7139	2.23692	0	0.625189	1.13383	1.81358
MluLR2188	1.78868	0.838899	0	0.31186	0.207851	0.666488
MluLR16530	1.2399	0.31022	0	0.912382	0.816315	0.894707
MluLR10245	2.41898	1.2744	0	0.144752	0.176402	1.21864
MluLR2164	6.86862	2.78002	0	0.497868	1.35909	2.72981
MluLR16883	1.82176	0.86533	0	0.80296	1.0143	1.2632
MluLR3040	5.91291	2.56387	0	0.765	1.39823	1.82775
MluLR4083	11.5323	3.52761	0	0.988332	1.28817	1.30337
MluLR9249	0.850051	-0.234378	0	0.196899	0.296787	1.50731
MluLR8461	1.39827	0.483641	0	0.302898	0.571134	1.88556
MluLR5796	2.39262	1.25859	0	0.767189	1.19892	1.56274
MluLR17868	1.78212	0.833592	0	0.211208	0.439218	2.07955
MluLR7447	1.68746	0.754849	0	0.270173	0.534288	1.97758
MluLR16635	1.50669	0.591387	0	0.196434	0.1912	0.973355
MluLR13388	1.01577	0.0225748	0	0.609316	0.562101	0.922512
MluLR15684	1.03379	0.0479489	0	0.922028	0.740805	0.803452
MluLR6969	9.29816	3.21694	0	0.755795	1.63345	2.16123
MluLR16574	1.5578	0.639509	0	0.209452	1.02542	4.89575
MluLR6118	4.38584	2.13285	0	0.953681	1.44879	1.51916
MluLR2234	1.01021	0.0146536	0	0.18182	0.326053	1.79327
MluLR17216	6.37976	2.6735	0	0.902699	1.28633	1.42498
MluLR5939	2.22558	1.15418	0	0.688594	1.15205	1.67305
MluLR12826	1.09842	0.135425	0	0.185941	0.191319	1.02893
MluLR11884	2.10607	1.07455	0	0.302394	1.0035	3.31851
MluLR14524	1.591	0.669933	0	0.179633	0.195423	1.0879
MluLR8813	6.32497	2.66106	0	0.385166	1.51747	3.93979
MluLR5494	1.40085	0.486305	0	0.351832	0.204437	0.581064
MluLR17038	2.05703	1.04056	0	0.583647	1.02357	1.75375
MluLR13165	1.16193	0.216523	0	0.171959	0.553611	3.21943
MluLR2995	6.26062	2.64631	0	0.27859	1.46106	5.24446
MluLR9097	2.17682	1.12223	0	0.259888	1.23543	4.75371
MluLR2872	1.05673	0.0796064	0	0.248606	0.262366	1.05535
MluLR8294	5.16886	2.36985	0	0.868795	1.58332	1.82243
MluLR14522	2.52979	1.33902	0	0.16459	1.24688	7.57568
MluLR1029	1.61334	0.690049	0	0.457779	0.543629	1.18754
MluLR4220	3.32567	1.73365	0	0.892409	1.25102	1.40185
MluLR12058	8.32617	3.05765	0	0.595282	1.6191	2.71988
MluLR4165	1.10762	0.147462	0	0.211985	0.179225	0.845459
MluLR113	6.36396	2.66992	0	0.682072	1.75315	2.57033
MluLR1848	1.15573	0.208801	0	0.220547	0.582315	2.64033
MluLR2381	1.80222	0.849776	0	0.461898	0.966241	2.09189
MluLR5047	3.4203	1.77412	0	0.331611	1.14353	3.44839
MluLR2411	0.974247	-0.0376403	0	0.272908	0.355379	1.30219
MluLR16636	2.03559	1.02545	0	0.23571	0.862007	3.65706
MluLR480	0.907094	-0.140677	0	0.676218	0.549313	0.812331
MluLR6208	1.02488	0.0354618	0	0.529839	0.488064	0.921155
MluLR8562	4.4549	2.15539	0	0.967686	1.28309	1.32593
MluLR5823	2.25163	1.17097	0	0.403381	0.705052	1.74786
MluLR3140	1.69339	0.759911	0	0.742876	1.02572	1.38074
MluLR10793	0.831663	-0.265928	0	0.451626	0.365282	0.808814
MluLR16600	2.2939	1.1978	0	0.269512	1.25063	4.64035
MluLR9432	1.15261	0.204899	0	0.296638	0.545827	1.84004
MluLR10026	3.48852	1.80262	0	0.367206	1.23695	3.36854
MluLR1381	2.13467	1.09401	0	0.699016	0.920833	1.31733
MluLR1855	6.22166	2.6373	0	0.205848	1.62899	7.91355
MluLR8988	0.99287	-0.0103235	0	0.159445	0.32911	2.0641
MluLR13696	4.09728	2.03467	0	0.32475	1.40707	4.33279
MluLR16326	2.82139	1.4964	0	0.160224	1.19968	7.48751
MluLR16606	2.81463	1.49294	0	0.918792	1.30152	1.41655
MluLR1821	1.23933	0.309555	0	0.789114	0.829888	1.05167
MluLR3732	3.68272	1.88077	0	0.748666	1.40114	1.87152
MluLR7604	0.832186	-0.265022	0	0.939015	0.450942	0.480229
MluLR5940	1.35326	0.436438	0	0.243468	0.637166	2.61704
MluLR8974	2.23083	1.15758	0	0.834782	1.08267	1.29695
MluLR15840	1.26525	0.339425	0	0.192252	0.413874	2.15276
MluLR3717	1.15712	0.21054	0	0.491783	0.651306	1.32438
MluLR3441	1.65079	0.723153	0	0.858993	0.990212	1.15276
MluLR8647	1.18871	0.249394	0	0.425305	0.208778	0.490889
MluLR11139	0.940107	-0.0891031	0	0.202034	0.262857	1.30105
MluLR16175	1.53674	0.619875	0	0.17638	0.702604	3.98346
MluLR4294	1.21023	0.275276	0	0.286682	0.435008	1.51739
MluLR10513	1.1698	0.226265	0	0.456939	0.270217	0.591362
MluLR3202	14.6805	3.87583	0	0.803725	1.76458	2.1955
MluLR16425	2.46771	1.30318	0	0.182398	0.490475	2.68904
MluLR6836	0.923136	-0.115384	0	0.447192	0.428809	0.958893
MluLR16997	1.59837	0.6766	0	0.851702	0.94436	1.10879
MluLR11219	3.10225	1.63331	0	0.490797	1.04723	2.13373
MluLR781	2.9125	1.54226	0	0.698325	1.26432	1.8105
MluLR5602	0.829644	-0.269435	0	0.444606	0.209576	0.471375
MluLR2556	2.14214	1.09905	0	0.686967	1.29113	1.87947
MluLR18153	1.1891	0.24987	0	0.26228	0.697064	2.65771
MluLR12430	1.17463	0.232209	0	0.429038	0.461282	1.07515
MluLR6158	1.63945	0.713214	0	0.333489	0.673379	2.01919
MluLR9316	2.16629	1.11523	0	0.364514	1.14873	3.15141
MluLR2099	1.6001	0.678162	0	0.837878	1.01022	1.20569
MluLR12317	1.73066	0.791323	0	0.438027	0.384278	0.877291
MluLR5369	2.6141	1.38631	0	0.52235	1.08373	2.07471
MluLR8165	3.50651	1.81003	0	0.883594	1.45551	1.64726
MluLR11036	1.05662	0.0794608	0	0.679176	0.325229	0.478858
MluLR2032	1.43229	0.518323	0	0.587645	0.424544	0.72245
MluLR13692	2.24887	1.1692	0	0.473044	0.963138	2.03604
MluLR10512	1.38081	0.465513	0	0.32502	0.631898	1.94418
MluLR2191	1.67657	0.74551	0	0.344962	0.317907	0.921571
MluLR5310	2.38579	1.25447	0	0.240558	0.680019	2.82684
MluLR1907	1.3434	0.425888	0	0.248556	0.978847	3.93813
MluLR4820	1.35864	0.44216	0	0.208776	0.148931	0.713353
MluLR2059	2.68916	1.42716	0	0.881924	1.15091	1.305
MluLR10681	1.54206	0.624863	0	0.752648	1.01714	1.35142
MluLR1399	1.41831	0.504175	0	0.307871	0.673134	2.18642
MluLR4458	1.02352	0.0335384	0	0.21216	0.196833	0.927757
MluLR11166	3.47265	1.79604	0	0.817016	1.39786	1.71093
MluLR3923	0.78137	-0.355923	0	0.19441	0.237766	1.22301
[truncated: 15,982 more rows]
