# Supplementary material for: Systematic comparison of lncRNAs with protein coding mRNAs in population expression and their response to environmental change
Source: BMC Plant Biol. 2017 Feb 13;17:42. doi: 10.1186/s12870-017-0984-8 (PMC5307861; doi:10.1186/s12870-017-0984-8)
Supplement: Additional file 5: — The expression frequency of each lncRNA in population and their different frequency between two environments JH and QG. (XLSX 1136 kb) [file 12870_2017_984_MOESM5_ESM.xlsx]

## Sheet: expression frequency 
LncRNA name	expression frequency of LncRNA in JH	expressionfrequency of LncRNA in QG	differece of expression frequency for LncRNAs between QG and JH	absolute value of the differece of expression frequency for lncRNAs between QG and JH			mRNA name	expression frequency of mRNA in JH	expression frequency of mRNA in QG	differece of expression frequency for mRNAs between QG and JH	absolute value of the differece of expression frequency for lncRNAs between QG and JH			Wilcoxon test	t-test
lncRNA_MluLR1	0.461538	0.725	0.263462	0.263462			MluLR5844	1	1	0	0		LncRNA_JH VS mRNA_JH	P<2.2e-16	P<2.2e-16
lncRNA_MluLR2	0.794872	0.775	-0.0198718	0.0198718			MluLR18158	1	1	0	0		LncRNA_QG VS mRNA_QG	P<2.2e-16	P<2.2e-16
lncRNA_MluLR3	0.564103	0.6	0.0358974	0.0358974			MluLR15683	1	1	0	0		LncRNA_JH VS LncRNA_QG	P<2.2e-16	P<2.2e-16
lncRNA_MluLR4	0.948718	0.35	-0.598718	0.598718			MluLR11920	1	1	0	0		mRNA_JH VS mRNA_QG	P<2.2e-16	P<2.2e-16
lncRNA_MluLR5	0.846154	0.875	0.0288462	0.0288462			MluLR1066	1	1	0	0		LncRNA(QG-JH) VS 0	P<2.2e-16	P<2.2e-16
lncRNA_MluLR6	0.923077	0.875	-0.0480769	0.0480769			MluLR15512	1	1	0	0		mRNA(QG-JH) VS 0	P<2.2e-16	P<2.2e-16
lncRNA_MluLR7	0.923077	0.475	-0.448077	0.448077			MluLR8171	1	1	0	0		LncRNA(QG-JH) VS mRNA(QG-JH)	P<2.2e-16	P<2.2e-16
lncRNA_MluLR8	0.358974	0.4	0.0410256	0.0410256			MluLR11125	1	1	0	0
lncRNA_MluLR9	0.615385	0.425	-0.190385	0.190385			MluLR3245	1	1	0	0
lncRNA_MluLR10	0.974359	0.9	-0.074359	0.074359			MluLR12799	1	1	0	0
lncRNA_MluLR11	1	1	0	0			MluLR1289	1	1	0	0
lncRNA_MluLR12	0.820513	0.35	-0.470513	0.470513			MluLR3157	1	1	0	0
lncRNA_MluLR13	0.974359	0.925	-0.049359	0.049359			MluLR7094	1	1	0	0
lncRNA_MluLR14	1	1	0	0			MluLR9641	1	1	0	0
lncRNA_MluLR15	0.666667	0.75	0.0833333	0.0833333			MluLR13950	1	1	0	0
lncRNA_MluLR16	0.74359	0.7	-0.0435897	0.0435897			MluLR18122	1	1	0	0
lncRNA_MluLR17	0.769231	0.7	-0.0692308	0.0692308			MluLR16596	1	1	0	0
lncRNA_MluLR18	0.871795	0.55	-0.321795	0.321795			MluLR12110	1	1	0	0
lncRNA_MluLR19	0.846154	0.825	-0.0211538	0.0211538			MluLR10598	1	1	0	0
lncRNA_MluLR20	0.205128	0.3	0.0948718	0.0948718			MluLR661	1	1	0	0
lncRNA_MluLR21	1	1	0	0			MluLR3004	1	1	0	0
lncRNA_MluLR22	1	1	0	0			MluLR2060	1	1	0	0
lncRNA_MluLR23	1	1	0	0			MluLR5399	1	1	0	0
lncRNA_MluLR24	0.794872	0.7	-0.0948718	0.0948718			MluLR13946	1	1	0	0
lncRNA_MluLR25	0.897436	0.5	-0.397436	0.397436			MluLR17139	1	1	0	0
lncRNA_MluLR26	0.948718	0.625	-0.323718	0.323718			MluLR10823	1	1	0	0
lncRNA_MluLR27	0.717949	0.425	-0.292949	0.292949			MluLR433	1	1	0	0
lncRNA_MluLR28	0.948718	1	0.0512821	0.0512821			MluLR3448	1	1	0	0
lncRNA_MluLR29	0.794872	0.5	-0.294872	0.294872			MluLR11268	1	1	0	0
lncRNA_MluLR30	0.974359	0.9	-0.074359	0.074359			MluLR13001	1	1	0	0
lncRNA_MluLR31	0.461538	0.4	-0.0615385	0.0615385			MluLR8583	1	1	0	0
lncRNA_MluLR32	0.948718	1	0.0512821	0.0512821			MluLR4878	1	1	0	0
lncRNA_MluLR33	0.923077	0.925	0.00192308	0.00192308			MluLR4327	1	1	0	0
lncRNA_MluLR34	0.897436	0.725	-0.172436	0.172436			MluLR5207	1	1	0	0
lncRNA_MluLR35	0.230769	0.25	0.0192308	0.0192308			MluLR14915	1	1	0	0
lncRNA_MluLR36	1	1	0	0			MluLR16889	1	1	0	0
lncRNA_MluLR37	0.948718	0.875	-0.0737179	0.0737179			MluLR9524	1	1	0	0
lncRNA_MluLR38	1	1	0	0			MluLR14596	1	1	0	0
lncRNA_MluLR39	0.641026	0.6	-0.0410256	0.0410256			MluLR14782	1	1	0	0
lncRNA_MluLR40	0.974359	0.875	-0.099359	0.099359			MluLR6640	1	1	0	0
lncRNA_MluLR41	0.435897	0.3	-0.135897	0.135897			MluLR8005	1	1	0	0
lncRNA_MluLR42	0.769231	0.5	-0.269231	0.269231			MluLR11308	1	1	0	0
lncRNA_MluLR43	1	1	0	0			MluLR1486	1	1	0	0
lncRNA_MluLR44	0.717949	0.525	-0.192949	0.192949			MluLR15107	1	1	0	0
lncRNA_MluLR45	0.589744	0.35	-0.239744	0.239744			MluLR14998	1	1	0	0
lncRNA_MluLR46	0.435897	0.3	-0.135897	0.135897			MluLR3983	1	1	0	0
lncRNA_MluLR47	0.948718	0.95	0.00128205	0.00128205			MluLR786	1	1	0	0
lncRNA_MluLR48	0.794872	0.925	0.130128	0.130128			MluLR6617	1	1	0	0
lncRNA_MluLR49	0.846154	0.975	0.128846	0.128846			MluLR13996	1	1	0	0
lncRNA_MluLR50	0.461538	0.625	0.163462	0.163462			MluLR321	1	1	0	0
lncRNA_MluLR51	1	0.95	-0.05	0.05			MluLR6309	1	1	0	0
lncRNA_MluLR52	1	0.975	-0.025	0.025			MluLR10722	1	1	0	0
lncRNA_MluLR53	0.717949	0.65	-0.0679487	0.0679487			MluLR7580	1	1	0	0
lncRNA_MluLR54	0.615385	0.6	-0.0153846	0.0153846			MluLR282	1	1	0	0
lncRNA_MluLR55	0.974359	0.8	-0.174359	0.174359			MluLR13484	1	1	0	0
lncRNA_MluLR56	0.692308	0.9	0.207692	0.207692			MluLR1258	1	1	0	0
lncRNA_MluLR57	0.641026	0.525	-0.116026	0.116026			MluLR14780	1	1	0	0
lncRNA_MluLR58	0.820513	0.775	-0.0455128	0.0455128			MluLR7519	1	1	0	0
lncRNA_MluLR59	0.307692	0.3	-0.00769231	0.00769231			MluLR6448	1	1	0	0
lncRNA_MluLR60	0.358974	0.4	0.0410256	0.0410256			MluLR320	1	1	0	0
lncRNA_MluLR61	0.974359	1	0.025641	0.025641			MluLR5393	1	1	0	0
lncRNA_MluLR62	1	1	0	0			MluLR10173	1	1	0	0
lncRNA_MluLR63	0.769231	0.5	-0.269231	0.269231			MluLR14559	1	1	0	0
lncRNA_MluLR64	0.487179	0.35	-0.137179	0.137179			MluLR14578	1	1	0	0
lncRNA_MluLR65	0.769231	0.8	0.0307692	0.0307692			MluLR3405	1	1	0	0
lncRNA_MluLR66	0.641026	0.35	-0.291026	0.291026			MluLR1447	1	1	0	0
lncRNA_MluLR67	0.358974	0.3	-0.0589744	0.0589744			MluLR5687	1	1	0	0
lncRNA_MluLR68	1	1	0	0			MluLR2867	1	1	0	0
lncRNA_MluLR69	1	1	0	0			MluLR5712	1	1	0	0
lncRNA_MluLR70	0.846154	0.85	0.00384615	0.00384615			MluLR362	1	1	0	0
lncRNA_MluLR71	1	0.975	-0.025	0.025			MluLR6261	1	1	0	0
lncRNA_MluLR72	0.897436	0.975	0.0775641	0.0775641			MluLR9699	1	1	0	0
lncRNA_MluLR73	1	1	0	0			MluLR8479	1	1	0	0
lncRNA_MluLR74	0.820513	0.575	-0.245513	0.245513			MluLR4685	1	1	0	0
lncRNA_MluLR75	0.384615	0.675	0.290385	0.290385			MluLR7435	1	1	0	0
lncRNA_MluLR76	0.897436	0.925	0.0275641	0.0275641			MluLR6809	1	1	0	0
lncRNA_MluLR77	0.641026	0.6	-0.0410256	0.0410256			MluLR3793	1	1	0	0
lncRNA_MluLR78	0.871795	0.675	-0.196795	0.196795			MluLR14722	1	1	0	0
lncRNA_MluLR79	0.769231	0.95	0.180769	0.180769			MluLR1562	1	1	0	0
lncRNA_MluLR80	1	1	0	0			MluLR3840	1	1	0	0
lncRNA_MluLR81	0.974359	0.975	0.000641026	0.000641026			MluLR7501	1	1	0	0
lncRNA_MluLR82	0.923077	1	0.0769231	0.0769231			MluLR12755	1	1	0	0
lncRNA_MluLR83	1	1	0	0			MluLR14281	1	1	0	0
lncRNA_MluLR84	0.871795	0.875	0.00320513	0.00320513			MluLR5879	1	1	0	0
lncRNA_MluLR85	0.461538	0.55	0.0884615	0.0884615			MluLR15396	1	1	0	0
lncRNA_MluLR86	0.641026	0.825	0.183974	0.183974			MluLR15810	1	1	0	0
lncRNA_MluLR87	0.948718	0.7	-0.248718	0.248718			MluLR13313	1	1	0	0
lncRNA_MluLR88	0.410256	0.7	0.289744	0.289744			MluLR5192	1	1	0	0
lncRNA_MluLR89	0.846154	0.65	-0.196154	0.196154			MluLR15583	1	1	0	0
lncRNA_MluLR90	0.179487	0.4	0.220513	0.220513			MluLR8800	1	1	0	0
lncRNA_MluLR91	0.358974	0.525	0.166026	0.166026			MluLR10500	1	1	0	0
lncRNA_MluLR92	1	1	0	0			MluLR5724	1	1	0	0
lncRNA_MluLR93	0.974359	0.975	0.000641026	0.000641026			MluLR294	1	1	0	0
lncRNA_MluLR94	0.307692	0.475	0.167308	0.167308			MluLR14237	1	1	0	0
lncRNA_MluLR95	0.846154	0.85	0.00384615	0.00384615			MluLR9259	1	1	0	0
lncRNA_MluLR96	0.230769	0.425	0.194231	0.194231			MluLR17675	1	1	0	0
lncRNA_MluLR97	0.666667	0.325	-0.341667	0.341667			MluLR6183	1	1	0	0
lncRNA_MluLR98	0.871795	0.7	-0.171795	0.171795			MluLR5397	1	1	0	0
lncRNA_MluLR99	1	1	0	0			MluLR12759	1	1	0	0
lncRNA_MluLR100	0.307692	0.3	-0.00769231	0.00769231			MluLR11988	1	1	0	0
lncRNA_MluLR101	0.769231	0.7	-0.0692308	0.0692308			MluLR14614	1	1	0	0
lncRNA_MluLR102	0.692308	0.9	0.207692	0.207692			MluLR16380	1	1	0	0
lncRNA_MluLR103	0.846154	0.75	-0.0961538	0.0961538			MluLR16037	1	1	0	0
lncRNA_MluLR104	0.871795	0.75	-0.121795	0.121795			MluLR8392	1	1	0	0
lncRNA_MluLR105	0.410256	0.4	-0.0102564	0.0102564			MluLR13221	1	1	0	0
lncRNA_MluLR106	0.615385	0.575	-0.0403846	0.0403846			MluLR3620	1	1	0	0
lncRNA_MluLR107	0.410256	0.4	-0.0102564	0.0102564			MluLR11634	1	1	0	0
lncRNA_MluLR108	0.717949	0.55	-0.167949	0.167949			MluLR4243	1	1	0	0
lncRNA_MluLR109	0.897436	0.95	0.0525641	0.0525641			MluLR15024	1	1	0	0
lncRNA_MluLR110	0.230769	0.4	0.169231	0.169231			MluLR16222	1	1	0	0
lncRNA_MluLR111	1	0.925	-0.075	0.075			MluLR10295	1	1	0	0
lncRNA_MluLR112	0.384615	0.425	0.0403846	0.0403846			MluLR16852	1	1	0	0
lncRNA_MluLR113	0.974359	0.825	-0.149359	0.149359			MluLR1888	1	1	0	0
lncRNA_MluLR114	0.666667	0.85	0.183333	0.183333			MluLR15972	1	1	0	0
lncRNA_MluLR115	0.230769	0.3	0.0692308	0.0692308			MluLR12459	1	1	0	0
lncRNA_MluLR116	0.974359	0.825	-0.149359	0.149359			MluLR11606	1	1	0	0
lncRNA_MluLR117	1	1	0	0			MluLR17040	1	1	0	0
lncRNA_MluLR118	0.974359	0.95	-0.024359	0.024359			MluLR13729	1	1	0	0
lncRNA_MluLR119	0.717949	0.85	0.132051	0.132051			MluLR5472	1	1	0	0
lncRNA_MluLR120	0.871795	0.85	-0.0217949	0.0217949			MluLR6954	1	1	0	0
lncRNA_MluLR121	1	0.7	-0.3	0.3			MluLR3753	1	1	0	0
lncRNA_MluLR122	0.923077	0.975	0.0519231	0.0519231			MluLR6184	1	1	0	0
lncRNA_MluLR123	0.230769	0.275	0.0442308	0.0442308			MluLR14202	1	1	0	0
lncRNA_MluLR124	0.692308	0.5	-0.192308	0.192308			MluLR8133	1	1	0	0
lncRNA_MluLR125	0.589744	0.5	-0.0897436	0.0897436			MluLR10534	1	1	0	0
lncRNA_MluLR126	0.974359	0.9	-0.074359	0.074359			MluLR8748	1	1	0	0
lncRNA_MluLR127	0.846154	0.65	-0.196154	0.196154			MluLR4795	1	1	0	0
lncRNA_MluLR128	0.307692	0.425	0.117308	0.117308			MluLR6792	1	1	0	0
lncRNA_MluLR129	0.692308	0.825	0.132692	0.132692			MluLR8492	1	1	0	0
lncRNA_MluLR130	0.974359	0.725	-0.249359	0.249359			MluLR2687	1	1	0	0
lncRNA_MluLR131	0.641026	0.275	-0.366026	0.366026			MluLR9391	1	1	0	0
lncRNA_MluLR132	0.871795	0.525	-0.346795	0.346795			MluLR6781	1	1	0	0
lncRNA_MluLR133	0.871795	0.925	0.0532051	0.0532051			MluLR16130	1	1	0	0
lncRNA_MluLR134	0.846154	0.775	-0.0711538	0.0711538			MluLR8602	1	1	0	0
lncRNA_MluLR135	0.564103	0.475	-0.0891026	0.0891026			MluLR9822	1	1	0	0
lncRNA_MluLR136	0.923077	0.85	-0.0730769	0.0730769			MluLR5364	1	1	0	0
lncRNA_MluLR137	0.461538	0.65	0.188462	0.188462			MluLR14557	1	1	0	0
lncRNA_MluLR138	0.717949	0.475	-0.242949	0.242949			MluLR12530	1	1	0	0
lncRNA_MluLR139	0.307692	0.3	-0.00769231	0.00769231			MluLR16460	1	1	0	0
lncRNA_MluLR140	0.333333	0.2	-0.133333	0.133333			MluLR11983	1	1	0	0
lncRNA_MluLR141	0.307692	0.825	0.517308	0.517308			MluLR10905	1	1	0	0
lncRNA_MluLR142	1	0.95	-0.05	0.05			MluLR16882	1	1	0	0
lncRNA_MluLR143	0.487179	0.5	0.0128205	0.0128205			MluLR12168	1	1	0	0
lncRNA_MluLR144	1	1	0	0			MluLR10424	1	1	0	0
lncRNA_MluLR145	0.641026	0.45	-0.191026	0.191026			MluLR14448	1	1	0	0
lncRNA_MluLR146	0.871795	0.925	0.0532051	0.0532051			MluLR2780	1	1	0	0
lncRNA_MluLR147	1	1	0	0			MluLR159	1	1	0	0
lncRNA_MluLR148	0.487179	0.675	0.187821	0.187821			MluLR16189	1	1	0	0
lncRNA_MluLR149	0.846154	0.875	0.0288462	0.0288462			MluLR16043	1	1	0	0
lncRNA_MluLR150	0.641026	0.7	0.0589744	0.0589744			MluLR7290	1	1	0	0
lncRNA_MluLR151	1	0.825	-0.175	0.175			MluLR1388	1	1	0	0
lncRNA_MluLR152	0.871795	0.625	-0.246795	0.246795			MluLR3228	1	1	0	0
lncRNA_MluLR153	0.897436	0.95	0.0525641	0.0525641			MluLR4873	1	1	0	0
lncRNA_MluLR154	0.564103	0.375	-0.189103	0.189103			MluLR1044	1	1	0	0
lncRNA_MluLR155	0.923077	0.7	-0.223077	0.223077			MluLR7637	1	1	0	0
lncRNA_MluLR156	1	1	0	0			MluLR8048	1	1	0	0
lncRNA_MluLR157	0.74359	0.375	-0.36859	0.36859			MluLR10483	1	1	0	0
lncRNA_MluLR158	1	0.975	-0.025	0.025			MluLR11789	1	1	0	0
lncRNA_MluLR159	1	0.8	-0.2	0.2			MluLR16364	1	1	0	0
lncRNA_MluLR160	1	0.9	-0.1	0.1			MluLR7915	1	1	0	0
lncRNA_MluLR161	0.769231	0.6	-0.169231	0.169231			MluLR6215	1	1	0	0
lncRNA_MluLR162	1	1	0	0			MluLR10884	1	1	0	0
lncRNA_MluLR163	1	0.95	-0.05	0.05			MluLR4488	1	1	0	0
lncRNA_MluLR164	1	0.95	-0.05	0.05			MluLR15273	1	1	0	0
lncRNA_MluLR165	0.435897	0.55	0.114103	0.114103			MluLR10565	1	1	0	0
lncRNA_MluLR166	0.948718	0.9	-0.0487179	0.0487179			MluLR1554	1	1	0	0
lncRNA_MluLR167	1	0.85	-0.15	0.15			MluLR10307	1	1	0	0
lncRNA_MluLR168	0.564103	0.25	-0.314103	0.314103			MluLR4892	1	1	0	0
lncRNA_MluLR169	0.384615	0.575	0.190385	0.190385			MluLR2487	1	1	0	0
lncRNA_MluLR170	0.794872	0.9	0.105128	0.105128			MluLR13355	1	1	0	0
lncRNA_MluLR171	0.820513	0.9	0.0794872	0.0794872			MluLR7789	1	1	0	0
lncRNA_MluLR172	0.692308	0.6	-0.0923077	0.0923077			MluLR10373	1	1	0	0
lncRNA_MluLR173	0.948718	0.95	0.00128205	0.00128205			MluLR2270	1	1	0	0
lncRNA_MluLR174	0.307692	0.425	0.117308	0.117308			MluLR13556	1	1	0	0
lncRNA_MluLR175	0.769231	0.6	-0.169231	0.169231			MluLR2728	1	1	0	0
lncRNA_MluLR176	0.974359	1	0.025641	0.025641			MluLR10054	1	1	0	0
lncRNA_MluLR177	1	1	0	0			MluLR4480	1	1	0	0
lncRNA_MluLR178	1	1	0	0			MluLR2526	1	1	0	0
lncRNA_MluLR179	0.820513	0.875	0.0544872	0.0544872			MluLR11438	1	1	0	0
lncRNA_MluLR180	0.794872	0.6	-0.194872	0.194872			MluLR4801	1	1	0	0
lncRNA_MluLR181	0.948718	0.775	-0.173718	0.173718			MluLR10759	1	1	0	0
lncRNA_MluLR182	1	1	0	0			MluLR7877	1	1	0	0
lncRNA_MluLR183	0.307692	0.25	-0.0576923	0.0576923			MluLR2824	1	1	0	0
lncRNA_MluLR184	0.512821	0.275	-0.237821	0.237821			MluLR7715	1	1	0	0
lncRNA_MluLR185	0.871795	0.475	-0.396795	0.396795			MluLR5034	1	1	0	0
lncRNA_MluLR186	1	0.725	-0.275	0.275			MluLR9605	1	1	0	0
lncRNA_MluLR187	0.666667	0.675	0.00833333	0.00833333			MluLR13385	1	1	0	0
lncRNA_MluLR188	1	1	0	0			MluLR6831	1	1	0	0
lncRNA_MluLR189	1	0.95	-0.05	0.05			MluLR16720	1	1	0	0
lncRNA_MluLR190	0.717949	0.725	0.00705128	0.00705128			MluLR8494	1	1	0	0
lncRNA_MluLR191	1	1	0	0			MluLR2658	1	1	0	0
lncRNA_MluLR192	0.846154	0.775	-0.0711538	0.0711538			MluLR14441	1	1	0	0
lncRNA_MluLR193	0.846154	0.9	0.0538462	0.0538462			MluLR16750	1	1	0	0
lncRNA_MluLR194	0.538462	0.525	-0.0134615	0.0134615			MluLR2585	1	1	0	0
lncRNA_MluLR195	0.974359	1	0.025641	0.025641			MluLR9651	1	1	0	0
lncRNA_MluLR196	0.923077	0.75	-0.173077	0.173077			MluLR5958	1	1	0	0
lncRNA_MluLR197	1	1	0	0			MluLR13475	1	1	0	0
lncRNA_MluLR198	0.153846	0.35	0.196154	0.196154			MluLR15378	1	1	0	0
lncRNA_MluLR199	1	1	0	0			MluLR6684	1	1	0	0
lncRNA_MluLR200	0.615385	0.775	0.159615	0.159615			MluLR853	1	1	0	0
lncRNA_MluLR201	1	1	0	0			MluLR730	1	1	0	0
lncRNA_MluLR202	0.333333	0.7	0.366667	0.366667			MluLR897	1	1	0	0
lncRNA_MluLR203	0.871795	1	0.128205	0.128205			MluLR16205	1	1	0	0
lncRNA_MluLR204	0.615385	0.425	-0.190385	0.190385			MluLR5666	1	1	0	0
lncRNA_MluLR205	0.846154	0.45	-0.396154	0.396154			MluLR16012	1	1	0	0
lncRNA_MluLR206	0.384615	0.5	0.115385	0.115385			MluLR8444	1	1	0	0
lncRNA_MluLR207	1	0.875	-0.125	0.125			MluLR12915	1	1	0	0
lncRNA_MluLR208	0.692308	0.5	-0.192308	0.192308			MluLR6745	1	1	0	0
lncRNA_MluLR209	0.923077	0.9	-0.0230769	0.0230769			MluLR2782	1	1	0	0
lncRNA_MluLR210	0.435897	0.65	0.214103	0.214103			MluLR8277	1	1	0	0
lncRNA_MluLR211	0.435897	0.075	-0.360897	0.360897			MluLR8233	1	1	0	0
lncRNA_MluLR212	0.794872	0.875	0.0801282	0.0801282			MluLR16351	1	1	0	0
lncRNA_MluLR213	0.974359	0.875	-0.099359	0.099359			MluLR16935	1	1	0	0
lncRNA_MluLR214	0.179487	0.375	0.195513	0.195513			MluLR14158	1	1	0	0
lncRNA_MluLR215	0.538462	0.4	-0.138462	0.138462			MluLR1064	1	1	0	0
lncRNA_MluLR216	0.538462	0.625	0.0865385	0.0865385			MluLR17229	1	1	0	0
lncRNA_MluLR217	0.897436	0.925	0.0275641	0.0275641			MluLR8155	1	1	0	0
lncRNA_MluLR218	0.230769	0.45	0.219231	0.219231			MluLR2939	1	1	0	0
lncRNA_MluLR219	0.948718	0.95	0.00128205	0.00128205			MluLR15027	1	1	0	0
lncRNA_MluLR220	1	0.975	-0.025	0.025			MluLR15192	1	1	0	0
lncRNA_MluLR221	0.948718	0.95	0.00128205	0.00128205			MluLR2326	1	1	0	0
lncRNA_MluLR222	1	0.975	-0.025	0.025			MluLR7358	1	1	0	0
lncRNA_MluLR223	0.923077	0.525	-0.398077	0.398077			MluLR3479	1	1	0	0
lncRNA_MluLR224	0.820513	0.35	-0.470513	0.470513			MluLR11003	1	1	0	0
lncRNA_MluLR225	0.923077	0.65	-0.273077	0.273077			MluLR8232	1	1	0	0
lncRNA_MluLR226	0.435897	0.475	0.0391026	0.0391026			MluLR8070	1	1	0	0
lncRNA_MluLR227	0.923077	0.95	0.0269231	0.0269231			MluLR7020	1	1	0	0
lncRNA_MluLR228	0.897436	0.7	-0.197436	0.197436			MluLR18318	1	1	0	0
lncRNA_MluLR229	0.307692	0.425	0.117308	0.117308			MluLR9067	1	1	0	0
lncRNA_MluLR230	0.923077	0.825	-0.0980769	0.0980769			MluLR8156	1	1	0	0
lncRNA_MluLR231	0.615385	0.8	0.184615	0.184615			MluLR11875	1	1	0	0
lncRNA_MluLR232	0.897436	0.975	0.0775641	0.0775641			MluLR8286	1	1	0	0
lncRNA_MluLR233	0.974359	0.9	-0.074359	0.074359			MluLR12420	1	1	0	0
lncRNA_MluLR234	0.333333	0.3	-0.0333333	0.0333333			MluLR2507	1	1	0	0
lncRNA_MluLR235	0.461538	0.325	-0.136538	0.136538			MluLR16029	1	1	0	0
lncRNA_MluLR236	0.615385	0.5	-0.115385	0.115385			MluLR10285	1	1	0	0
lncRNA_MluLR237	0.948718	0.925	-0.0237179	0.0237179			MluLR4062	1	1	0	0
lncRNA_MluLR238	0.948718	0.825	-0.123718	0.123718			MluLR3184	1	1	0	0
lncRNA_MluLR239	0.153846	0.425	0.271154	0.271154			MluLR4371	1	1	0	0
lncRNA_MluLR240	1	1	0	0			MluLR12588	1	1	0	0
lncRNA_MluLR241	0.74359	0.325	-0.41859	0.41859			MluLR10704	1	1	0	0
lncRNA_MluLR242	0.948718	0.875	-0.0737179	0.0737179			MluLR2123	1	1	0	0
lncRNA_MluLR243	0.923077	0.65	-0.273077	0.273077			MluLR9182	1	1	0	0
lncRNA_MluLR244	0.512821	0.525	0.0121795	0.0121795			MluLR14429	1	1	0	0
lncRNA_MluLR245	0.717949	0.525	-0.192949	0.192949			MluLR2963	1	1	0	0
lncRNA_MluLR246	0.512821	0.775	0.262179	0.262179			MluLR17158	1	1	0	0
lncRNA_MluLR247	0.307692	0.425	0.117308	0.117308			MluLR5762	1	1	0	0
lncRNA_MluLR248	0.923077	0.7	-0.223077	0.223077			MluLR8354	1	1	0	0
lncRNA_MluLR249	0.435897	0.2	-0.235897	0.235897			MluLR9431	1	1	0	0
lncRNA_MluLR250	0.794872	0.65	-0.144872	0.144872			MluLR4994	1	1	0	0
lncRNA_MluLR251	1	0.9	-0.1	0.1			MluLR13169	1	1	0	0
lncRNA_MluLR252	0.923077	0.625	-0.298077	0.298077			MluLR5195	1	1	0	0
lncRNA_MluLR253	0.307692	0.325	0.0173077	0.0173077			MluLR5268	1	1	0	0
lncRNA_MluLR254	0.384615	0.375	-0.00961539	0.00961539			MluLR14884	1	1	0	0
lncRNA_MluLR255	0.846154	0.85	0.00384615	0.00384615			MluLR16036	1	1	0	0
lncRNA_MluLR256	0.666667	0.725	0.0583333	0.0583333			MluLR6264	1	1	0	0
lncRNA_MluLR257	0.871795	0.85	-0.0217949	0.0217949			MluLR9441	1	1	0	0
lncRNA_MluLR258	1	0.925	-0.075	0.075			MluLR2657	1	1	0	0
lncRNA_MluLR259	1	1	0	0			MluLR8654	1	1	0	0
lncRNA_MluLR260	0.974359	0.95	-0.024359	0.024359			MluLR4603	1	1	0	0
lncRNA_MluLR261	0.871795	0.825	-0.0467949	0.0467949			MluLR10496	1	1	0	0
lncRNA_MluLR262	0.384615	0.375	-0.00961539	0.00961539			MluLR10751	1	1	0	0
lncRNA_MluLR263	0.589744	0.225	-0.364744	0.364744			MluLR940	1	1	0	0
lncRNA_MluLR264	0.512821	0.725	0.212179	0.212179			MluLR6223	1	1	0	0
lncRNA_MluLR265	0.692308	0.15	-0.542308	0.542308			MluLR15119	1	1	0	0
lncRNA_MluLR266	0.358974	0.25	-0.108974	0.108974			MluLR4471	1	1	0	0
lncRNA_MluLR267	0.794872	0.8	0.00512821	0.00512821			MluLR10568	1	1	0	0
lncRNA_MluLR268	0.230769	0.3	0.0692308	0.0692308			MluLR9187	1	1	0	0
lncRNA_MluLR269	0.307692	0.425	0.117308	0.117308			MluLR11658	1	1	0	0
lncRNA_MluLR270	0.692308	0.6	-0.0923077	0.0923077			MluLR13374	1	1	0	0
lncRNA_MluLR271	0.512821	0.275	-0.237821	0.237821			MluLR6603	1	1	0	0
lncRNA_MluLR272	0.538462	0.15	-0.388462	0.388462			MluLR3996	1	1	0	0
lncRNA_MluLR273	0.384615	0.525	0.140385	0.140385			MluLR10313	1	1	0	0
lncRNA_MluLR274	1	1	0	0			MluLR8500	1	1	0	0
lncRNA_MluLR275	0.435897	0.4	-0.0358974	0.0358974			MluLR10763	1	1	0	0
lncRNA_MluLR276	0.205128	0.425	0.219872	0.219872			MluLR1552	1	1	0	0
lncRNA_MluLR277	0.25641	0.325	0.0685897	0.0685897			MluLR13258	1	1	0	0
lncRNA_MluLR278	0.692308	1	0.307692	0.307692			MluLR4966	1	1	0	0
lncRNA_MluLR279	0.384615	0.125	-0.259615	0.259615			MluLR1177	1	1	0	0
lncRNA_MluLR280	0.846154	0.65	-0.196154	0.196154			MluLR11039	1	1	0	0
lncRNA_MluLR281	0.948718	0.575	-0.373718	0.373718			MluLR1676	1	1	0	0
lncRNA_MluLR282	0.538462	0.5	-0.0384615	0.0384615			MluLR2061	1	1	0	0
lncRNA_MluLR283	0.538462	0.475	-0.0634615	0.0634615			MluLR10531	1	1	0	0
lncRNA_MluLR284	0.871795	0.85	-0.0217949	0.0217949			MluLR7330	1	1	0	0
lncRNA_MluLR285	1	0.95	-0.05	0.05			MluLR1261	1	1	0	0
lncRNA_MluLR286	0.871795	0.95	0.0782051	0.0782051			MluLR6157	1	1	0	0
lncRNA_MluLR287	0.974359	0.9	-0.074359	0.074359			MluLR8994	1	1	0	0
lncRNA_MluLR288	0.974359	0.925	-0.049359	0.049359			MluLR11361	1	1	0	0
lncRNA_MluLR289	0.974359	0.7	-0.274359	0.274359			MluLR16793	1	1	0	0
lncRNA_MluLR290	0.538462	0.6	0.0615385	0.0615385			MluLR16734	1	1	0	0
lncRNA_MluLR291	0.25641	0.3	0.0435897	0.0435897			MluLR3109	1	1	0	0
lncRNA_MluLR292	0.74359	0.65	-0.0935897	0.0935897			MluLR11691	1	1	0	0
lncRNA_MluLR293	0.769231	0.725	-0.0442308	0.0442308			MluLR4368	1	1	0	0
lncRNA_MluLR294	0.512821	0.475	-0.0378205	0.0378205			MluLR8940	1	1	0	0
lncRNA_MluLR295	0.769231	0.875	0.105769	0.105769			MluLR9355	1	1	0	0
lncRNA_MluLR296	0.871795	0.9	0.0282051	0.0282051			MluLR3545	1	1	0	0
lncRNA_MluLR297	0.923077	0.75	-0.173077	0.173077			MluLR7053	1	1	0	0
lncRNA_MluLR298	1	1	0	0			MluLR11299	1	1	0	0
lncRNA_MluLR299	0.333333	0.175	-0.158333	0.158333			MluLR9466	1	1	0	0
lncRNA_MluLR300	0.820513	0.375	-0.445513	0.445513			MluLR2742	1	1	0	0
lncRNA_MluLR301	1	1	0	0			MluLR12216	1	1	0	0
lncRNA_MluLR302	0.974359	0.975	0.000641026	0.000641026			MluLR3248	1	1	0	0
lncRNA_MluLR303	1	1	0	0			MluLR14922	1	1	0	0
lncRNA_MluLR304	0.974359	0.55	-0.424359	0.424359			MluLR4011	1	1	0	0
lncRNA_MluLR305	0.589744	0.475	-0.114744	0.114744			MluLR3684	1	1	0	0
lncRNA_MluLR306	0.692308	0.775	0.0826923	0.0826923			MluLR14437	1	1	0	0
lncRNA_MluLR307	1	1	0	0			MluLR4352	1	1	0	0
lncRNA_MluLR308	0.384615	0.175	-0.209615	0.209615			MluLR14586	1	1	0	0
lncRNA_MluLR309	0.871795	1	0.128205	0.128205			MluLR13269	1	1	0	0
lncRNA_MluLR310	0.282051	0.25	-0.0320513	0.0320513			MluLR643	1	1	0	0
lncRNA_MluLR311	1	1	0	0			MluLR8567	1	1	0	0
lncRNA_MluLR312	0.589744	0.875	0.285256	0.285256			MluLR10939	1	1	0	0
lncRNA_MluLR313	0.897436	0.775	-0.122436	0.122436			MluLR16683	1	1	0	0
lncRNA_MluLR314	0.435897	0.4	-0.0358974	0.0358974			MluLR9313	1	1	0	0
lncRNA_MluLR315	1	1	0	0			MluLR5707	1	1	0	0
lncRNA_MluLR316	1	0.7	-0.3	0.3			MluLR11914	1	1	0	0
lncRNA_MluLR317	0.948718	0.6	-0.348718	0.348718			MluLR14890	1	1	0	0
lncRNA_MluLR318	1	0.9	-0.1	0.1			MluLR16097	1	1	0	0
lncRNA_MluLR319	0.641026	0.675	0.0339744	0.0339744			MluLR6557	1	1	0	0
lncRNA_MluLR320	0.564103	0.7	0.135897	0.135897			MluLR17196	1	1	0	0
lncRNA_MluLR321	0.948718	0.875	-0.0737179	0.0737179			MluLR4372	1	1	0	0
lncRNA_MluLR322	0.589744	0.1	-0.489744	0.489744			MluLR511	1	1	0	0
lncRNA_MluLR323	0.948718	1	0.0512821	0.0512821			MluLR7122	1	1	0	0
lncRNA_MluLR324	0.384615	0.4	0.0153846	0.0153846			MluLR14165	1	1	0	0
lncRNA_MluLR325	0.974359	0.95	-0.024359	0.024359			MluLR11872	1	1	0	0
lncRNA_MluLR326	0.923077	0.475	-0.448077	0.448077			MluLR4871	1	1	0	0
lncRNA_MluLR327	0.282051	0.425	0.142949	0.142949			MluLR7865	1	1	0	0
lncRNA_MluLR328	0.384615	0.275	-0.109615	0.109615			MluLR12457	1	1	0	0
lncRNA_MluLR329	0.974359	0.95	-0.024359	0.024359			MluLR14097	1	1	0	0
lncRNA_MluLR330	0.487179	0.75	0.262821	0.262821			MluLR8900	1	1	0	0
lncRNA_MluLR331	0.923077	0.95	0.0269231	0.0269231			MluLR9826	1	1	0	0
lncRNA_MluLR332	0.74359	0.5	-0.24359	0.24359			MluLR89	1	1	0	0
lncRNA_MluLR333	0.948718	0.775	-0.173718	0.173718			MluLR12872	1	1	0	0
lncRNA_MluLR334	1	1	0	0			MluLR12287	1	1	0	0
lncRNA_MluLR335	0.897436	0.8	-0.0974359	0.0974359			MluLR5331	1	1	0	0
lncRNA_MluLR336	0.25641	0.3	0.0435897	0.0435897			MluLR1091	1	1	0	0
lncRNA_MluLR337	0.692308	0.4	-0.292308	0.292308			MluLR3099	1	1	0	0
lncRNA_MluLR338	0.461538	0.2	-0.261538	0.261538			MluLR10732	1	1	0	0
lncRNA_MluLR339	0.410256	0.45	0.0397436	0.0397436			MluLR12172	1	1	0	0
lncRNA_MluLR340	1	1	0	0			MluLR11257	1	1	0	0
lncRNA_MluLR341	0.923077	0.4	-0.523077	0.523077			MluLR12275	1	1	0	0
lncRNA_MluLR342	0.461538	1	0.538462	0.538462			MluLR12326	1	1	0	0
lncRNA_MluLR343	0.307692	0.3	-0.00769231	0.00769231			MluLR1575	1	1	0	0
lncRNA_MluLR344	0.897436	0.825	-0.0724359	0.0724359			MluLR2975	1	1	0	0
lncRNA_MluLR345	0.717949	0.85	0.132051	0.132051			MluLR10851	1	1	0	0
lncRNA_MluLR346	1	1	0	0			MluLR2934	1	1	0	0
lncRNA_MluLR347	0.410256	0.4	-0.0102564	0.0102564			MluLR5449	1	1	0	0
lncRNA_MluLR348	0.794872	0.55	-0.244872	0.244872			MluLR3739	1	1	0	0
lncRNA_MluLR349	0.974359	0.95	-0.024359	0.024359			MluLR4431	1	1	0	0
lncRNA_MluLR350	0.25641	0.425	0.16859	0.16859			MluLR13232	1	1	0	0
lncRNA_MluLR351	0.25641	0.45	0.19359	0.19359			MluLR10650	1	1	0	0
lncRNA_MluLR352	0.794872	0.825	0.0301282	0.0301282			MluLR1235	1	1	0	0
lncRNA_MluLR353	0.923077	0.9	-0.0230769	0.0230769			MluLR9700	1	1	0	0
lncRNA_MluLR354	0.974359	0.9	-0.074359	0.074359			MluLR9630	1	1	0	0
lncRNA_MluLR355	0.74359	0.875	0.13141	0.13141			MluLR4448	1	1	0	0
lncRNA_MluLR356	1	1	0	0			MluLR7243	1	1	0	0
lncRNA_MluLR357	1	1	0	0			MluLR6829	1	1	0	0
lncRNA_MluLR358	0.512821	0.4	-0.112821	0.112821			MluLR88	1	1	0	0
lncRNA_MluLR359	0.435897	0.45	0.0141026	0.0141026			MluLR1892	1	1	0	0
lncRNA_MluLR360	0.25641	0.275	0.0185897	0.0185897			MluLR16831	1	1	0	0
lncRNA_MluLR361	0.307692	0.35	0.0423077	0.0423077			MluLR3572	1	1	0	0
lncRNA_MluLR362	0.153846	0.425	0.271154	0.271154			MluLR8446	1	1	0	0
lncRNA_MluLR363	0.692308	0.2	-0.492308	0.492308			MluLR4730	1	1	0	0
lncRNA_MluLR364	0.384615	0.25	-0.134615	0.134615			MluLR4387	1	1	0	0
lncRNA_MluLR365	0.923077	0.625	-0.298077	0.298077			MluLR14787	1	1	0	0
lncRNA_MluLR366	0.410256	0.15	-0.260256	0.260256			MluLR4261	1	1	0	0
lncRNA_MluLR367	0.820513	0.75	-0.0705128	0.0705128			MluLR4756	1	1	0	0
lncRNA_MluLR368	1	1	0	0			MluLR3749	1	1	0	0
lncRNA_MluLR369	0.923077	0.55	-0.373077	0.373077			MluLR1113	1	1	0	0
lncRNA_MluLR370	1	0.95	-0.05	0.05			MluLR7893	1	1	0	0
lncRNA_MluLR371	0.128205	0.475	0.346795	0.346795			MluLR8221	1	1	0	0
lncRNA_MluLR372	0.461538	0.175	-0.286538	0.286538			MluLR12227	1	1	0	0
lncRNA_MluLR373	0.692308	0.35	-0.342308	0.342308			MluLR3658	1	1	0	0
lncRNA_MluLR374	0.820513	0.95	0.129487	0.129487			MluLR5433	1	1	0	0
lncRNA_MluLR375	0.769231	0.775	0.00576923	0.00576923			MluLR4307	1	1	0	0
lncRNA_MluLR376	0.384615	0.625	0.240385	0.240385			MluLR17757	1	1	0	0
lncRNA_MluLR377	0.948718	0.75	-0.198718	0.198718			MluLR9063	1	1	0	0
lncRNA_MluLR378	0.769231	0.7	-0.0692308	0.0692308			MluLR556	1	1	0	0
lncRNA_MluLR379	0.615385	0.425	-0.190385	0.190385			MluLR16645	1	1	0	0
lncRNA_MluLR380	0.897436	0.925	0.0275641	0.0275641			MluLR5974	1	1	0	0
lncRNA_MluLR381	0.948718	0.925	-0.0237179	0.0237179			MluLR4392	1	1	0	0
lncRNA_MluLR382	0.538462	0.425	-0.113462	0.113462			MluLR10572	1	1	0	0
lncRNA_MluLR383	0.769231	0.525	-0.244231	0.244231			MluLR11882	1	1	0	0
lncRNA_MluLR384	0.717949	0.55	-0.167949	0.167949			MluLR12506	1	1	0	0
lncRNA_MluLR385	0.974359	0.975	0.000641026	0.000641026			MluLR15463	1	1	0	0
lncRNA_MluLR386	0.307692	0.5	0.192308	0.192308			MluLR1271	1	1	0	0
lncRNA_MluLR387	1	1	0	0			MluLR1508	1	1	0	0
lncRNA_MluLR388	0.230769	0.3	0.0692308	0.0692308			MluLR12297	1	1	0	0
lncRNA_MluLR389	0.307692	0.4	0.0923077	0.0923077			MluLR1933	1	1	0	0
lncRNA_MluLR390	0.897436	0.775	-0.122436	0.122436			MluLR2421	1	1	0	0
lncRNA_MluLR391	0.25641	0.4	0.14359	0.14359			MluLR1917	1	1	0	0
lncRNA_MluLR392	0.948718	0.925	-0.0237179	0.0237179			MluLR1014	1	1	0	0
lncRNA_MluLR393	1	0.975	-0.025	0.025			MluLR6525	1	1	0	0
lncRNA_MluLR394	0.666667	0.9	0.233333	0.233333			MluLR12966	1	1	0	0
lncRNA_MluLR395	1	1	0	0			MluLR13030	1	1	0	0
lncRNA_MluLR396	0.692308	0.3	-0.392308	0.392308			MluLR14584	1	1	0	0
lncRNA_MluLR397	0.461538	0.475	0.0134615	0.0134615			MluLR10588	1	1	0	0
lncRNA_MluLR398	0.589744	0.725	0.135256	0.135256			MluLR5639	1	1	0	0
lncRNA_MluLR399	0.384615	0.625	0.240385	0.240385			MluLR7558	1	1	0	0
lncRNA_MluLR400	0.282051	0.425	0.142949	0.142949			MluLR18154	1	1	0	0
lncRNA_MluLR401	0.179487	0.525	0.345513	0.345513			MluLR6890	1	1	0	0
lncRNA_MluLR402	1	1	0	0			MluLR9608	1	1	0	0
lncRNA_MluLR403	0.435897	0.425	-0.0108974	0.0108974			MluLR3316	1	1	0	0
lncRNA_MluLR404	0.923077	0.825	-0.0980769	0.0980769			MluLR11756	1	1	0	0
lncRNA_MluLR405	0.333333	0.2	-0.133333	0.133333			MluLR8966	1	1	0	0
lncRNA_MluLR406	0.897436	0.9	0.0025641	0.0025641			MluLR4648	1	1	0	0
lncRNA_MluLR407	0.410256	0.425	0.0147436	0.0147436			MluLR2418	1	1	0	0
lncRNA_MluLR408	1	0.925	-0.075	0.075			MluLR2750	1	1	0	0
lncRNA_MluLR409	0.666667	0.975	0.308333	0.308333			MluLR5336	1	1	0	0
lncRNA_MluLR410	0.717949	0.975	0.257051	0.257051			MluLR16116	1	1	0	0
lncRNA_MluLR411	0.589744	0.525	-0.0647436	0.0647436			MluLR4283	1	1	0	0
lncRNA_MluLR412	1	0.95	-0.05	0.05			MluLR3779	1	1	0	0
lncRNA_MluLR413	0.435897	0.75	0.314103	0.314103			MluLR4056	1	1	0	0
lncRNA_MluLR414	0.589744	0.675	0.0852564	0.0852564			MluLR6855	1	1	0	0
lncRNA_MluLR415	0.384615	0.225	-0.159615	0.159615			MluLR4406	1	1	0	0
lncRNA_MluLR416	1	1	0	0			MluLR14712	1	1	0	0
lncRNA_MluLR417	0.435897	0.325	-0.110897	0.110897			MluLR15668	1	1	0	0
lncRNA_MluLR418	0.435897	0.225	-0.210897	0.210897			MluLR10444	1	1	0	0
lncRNA_MluLR419	1	1	0	0			MluLR7462	1	1	0	0
lncRNA_MluLR420	0.410256	0.425	0.0147436	0.0147436			MluLR6939	1	1	0	0
lncRNA_MluLR421	0.025641	0.625	0.599359	0.599359			MluLR10727	1	1	0	0
lncRNA_MluLR422	0.846154	0.7	-0.146154	0.146154			MluLR1576	1	1	0	0
lncRNA_MluLR423	0.384615	0.225	-0.159615	0.159615			MluLR14430	1	1	0	0
lncRNA_MluLR424	0.897436	0.825	-0.0724359	0.0724359			MluLR15057	1	1	0	0
lncRNA_MluLR425	0.410256	0.45	0.0397436	0.0397436			MluLR14626	1	1	0	0
lncRNA_MluLR426	1	0.95	-0.05	0.05			MluLR12833	1	1	0	0
lncRNA_MluLR427	1	0.975	-0.025	0.025			MluLR9219	1	1	0	0
lncRNA_MluLR428	1	0.8	-0.2	0.2			MluLR14917	1	1	0	0
lncRNA_MluLR429	0.871795	0.9	0.0282051	0.0282051			MluLR6693	1	1	0	0
lncRNA_MluLR430	0.25641	0.25	-0.00641026	0.00641026			MluLR17750	1	1	0	0
lncRNA_MluLR431	0.307692	0.5	0.192308	0.192308			MluLR5775	1	1	0	0
lncRNA_MluLR432	1	0.9	-0.1	0.1			MluLR4664	1	1	0	0
lncRNA_MluLR433	0.589744	0.275	-0.314744	0.314744			MluLR2639	1	1	0	0
lncRNA_MluLR434	0.25641	1	0.74359	0.74359			MluLR6437	1	1	0	0
lncRNA_MluLR435	0.74359	0.775	0.0314103	0.0314103			MluLR9519	1	1	0	0
lncRNA_MluLR436	1	1	0	0			MluLR13651	1	1	0	0
lncRNA_MluLR437	0.74359	0.425	-0.31859	0.31859			MluLR4246	1	1	0	0
lncRNA_MluLR438	0.923077	0.825	-0.0980769	0.0980769			MluLR15400	1	1	0	0
lncRNA_MluLR439	0.794872	0.475	-0.319872	0.319872			MluLR2582	1	1	0	0
lncRNA_MluLR440	1	0.975	-0.025	0.025			MluLR1732	1	1	0	0
lncRNA_MluLR441	0.923077	0.575	-0.348077	0.348077			MluLR13397	1	1	0	0
lncRNA_MluLR442	0.102564	0.45	0.347436	0.347436			MluLR13965	1	1	0	0
lncRNA_MluLR443	1	0.95	-0.05	0.05			MluLR8183	1	1	0	0
lncRNA_MluLR444	0.358974	0.25	-0.108974	0.108974			MluLR4330	1	1	0	0
lncRNA_MluLR445	0.666667	0.65	-0.0166667	0.0166667			MluLR13072	1	1	0	0
lncRNA_MluLR446	0.794872	0.775	-0.0198718	0.0198718			MluLR1636	1	1	0	0
lncRNA_MluLR447	1	1	0	0			MluLR5080	1	1	0	0
lncRNA_MluLR448	0.717949	0.8	0.0820513	0.0820513			MluLR14024	1	1	0	0
lncRNA_MluLR449	0.948718	0.975	0.0262821	0.0262821			MluLR10659	1	1	0	0
lncRNA_MluLR450	0.282051	1	0.717949	0.717949			MluLR16778	1	1	0	0
lncRNA_MluLR451	0.564103	0.475	-0.0891026	0.0891026			MluLR8861	1	1	0	0
lncRNA_MluLR452	0.25641	0.55	0.29359	0.29359			MluLR5407	1	1	0	0
lncRNA_MluLR453	0.717949	0.425	-0.292949	0.292949			MluLR5382	1	1	0	0
lncRNA_MluLR454	0.897436	0.425	-0.472436	0.472436			MluLR16520	1	1	0	0
lncRNA_MluLR455	0.282051	0.475	0.192949	0.192949			MluLR11143	1	1	0	0
lncRNA_MluLR456	0.435897	0.45	0.0141026	0.0141026			MluLR5050	1	1	0	0
lncRNA_MluLR457	0.282051	0.45	0.167949	0.167949			MluLR7398	1	1	0	0
lncRNA_MluLR458	0.717949	0.825	0.107051	0.107051			MluLR384	1	1	0	0
lncRNA_MluLR459	0.74359	0.375	-0.36859	0.36859			MluLR16394	1	1	0	0
lncRNA_MluLR460	0.333333	0.55	0.216667	0.216667			MluLR8485	1	1	0	0
lncRNA_MluLR461	0.666667	0.825	0.158333	0.158333			MluLR13443	1	1	0	0
lncRNA_MluLR462	0.615385	0.625	0.00961539	0.00961539			MluLR4383	1	1	0	0
lncRNA_MluLR463	0.333333	1	0.666667	0.666667			MluLR4897	1	1	0	0
lncRNA_MluLR464	0.974359	0.975	0.000641026	0.000641026			MluLR5082	1	1	0	0
lncRNA_MluLR465	0.717949	0.35	-0.367949	0.367949			MluLR12748	1	1	0	0
lncRNA_MluLR466	0.487179	0.875	0.387821	0.387821			MluLR657	1	1	0	0
lncRNA_MluLR467	0.435897	0.175	-0.260897	0.260897			MluLR1711	1	1	0	0
lncRNA_MluLR468	0.692308	0.15	-0.542308	0.542308			MluLR1602	1	1	0	0
lncRNA_MluLR469	0.333333	0.175	-0.158333	0.158333			MluLR13067	1	1	0	0
lncRNA_MluLR470	1	0.95	-0.05	0.05			MluLR13162	1	1	0	0
lncRNA_MluLR471	0.717949	0.25	-0.467949	0.467949			MluLR11690	1	1	0	0
lncRNA_MluLR472	0.435897	0.425	-0.0108974	0.0108974			MluLR3406	1	1	0	0
lncRNA_MluLR473	0.974359	0.9	-0.074359	0.074359			MluLR2417	1	1	0	0
lncRNA_MluLR474	1	0.975	-0.025	0.025			MluLR2645	1	1	0	0
lncRNA_MluLR475	1	1	0	0			MluLR15677	1	1	0	0
lncRNA_MluLR476	1	1	0	0			MluLR4917	1	1	0	0
lncRNA_MluLR477	1	1	0	0			MluLR7886	1	1	0	0
lncRNA_MluLR478	0.230769	0.35	0.119231	0.119231			MluLR7010	1	1	0	0
lncRNA_MluLR479	1	0.2	-0.8	0.8			MluLR2785	1	1	0	0
lncRNA_MluLR480	0.974359	0.975	0.000641026	0.000641026			MluLR1000	1	1	0	0
lncRNA_MluLR481	0.487179	0.45	-0.0371795	0.0371795			MluLR7082	1	1	0	0
lncRNA_MluLR482	0.641026	0.25	-0.391026	0.391026			MluLR11714	1	1	0	0
lncRNA_MluLR483	1	1	0	0			MluLR13188	1	1	0	0
lncRNA_MluLR484	1	1	0	0			MluLR5213	1	1	0	0
lncRNA_MluLR485	0.384615	0.475	0.0903846	0.0903846			MluLR12041	1	1	0	0
lncRNA_MluLR486	0.717949	0.3	-0.417949	0.417949			MluLR4171	1	1	0	0
lncRNA_MluLR487	1	1	0	0			MluLR15905	1	1	0	0
lncRNA_MluLR488	1	1	0	0			MluLR2020	1	1	0	0
lncRNA_MluLR489	1	1	0	0			MluLR5452	1	1	0	0
lncRNA_MluLR490	1	0.975	-0.025	0.025			MluLR1431	1	1	0	0
lncRNA_MluLR491	0.487179	0.1	-0.387179	0.387179			MluLR14779	1	1	0	0
lncRNA_MluLR492	1	0.925	-0.075	0.075			MluLR3604	1	1	0	0
lncRNA_MluLR493	0.820513	0.875	0.0544872	0.0544872			MluLR2751	1	1	0	0
lncRNA_MluLR494	0.512821	0.45	-0.0628205	0.0628205			MluLR14620	1	1	0	0
lncRNA_MluLR495	0.974359	1	0.025641	0.025641			MluLR4293	1	1	0	0
lncRNA_MluLR496	0.794872	0.5	-0.294872	0.294872			MluLR2533	1	1	0	0
lncRNA_MluLR497	0.948718	0.95	0.00128205	0.00128205			MluLR10031	1	1	0	0
lncRNA_MluLR498	0.923077	0.875	-0.0480769	0.0480769			MluLR7635	1	1	0	0
lncRNA_MluLR499	0.538462	0.2	-0.338462	0.338462			MluLR11560	1	1	0	0
lncRNA_MluLR500	1	0.95	-0.05	0.05			MluLR7498	1	1	0	0
lncRNA_MluLR501	0.358974	0.2	-0.158974	0.158974			MluLR14783	1	1	0	0
lncRNA_MluLR502	0.846154	0.65	-0.196154	0.196154			MluLR3667	1	1	0	0
lncRNA_MluLR503	0.307692	0.325	0.0173077	0.0173077			MluLR7210	1	1	0	0
lncRNA_MluLR504	0.461538	0.2	-0.261538	0.261538			MluLR11514	1	1	0	0
lncRNA_MluLR505	0.974359	0.975	0.000641026	0.000641026			MluLR5859	1	1	0	0
lncRNA_MluLR506	0.923077	0.875	-0.0480769	0.0480769			MluLR16729	1	1	0	0
lncRNA_MluLR507	0.974359	0.4	-0.574359	0.574359			MluLR14250	1	1	0	0
lncRNA_MluLR508	0.666667	0.275	-0.391667	0.391667			MluLR4328	1	1	0	0
lncRNA_MluLR509	0.717949	0.15	-0.567949	0.567949			MluLR9371	1	1	0	0
lncRNA_MluLR510	1	1	0	0			MluLR14650	1	1	0	0
lncRNA_MluLR511	0.74359	0.25	-0.49359	0.49359			MluLR16804	1	1	0	0
lncRNA_MluLR512	0.974359	0.95	-0.024359	0.024359			MluLR10786	1	1	0	0
lncRNA_MluLR513	0.974359	0.825	-0.149359	0.149359			MluLR9327	1	1	0	0
lncRNA_MluLR514	0.897436	0.75	-0.147436	0.147436			MluLR18473	1	1	0	0
lncRNA_MluLR515	0.923077	0.35	-0.573077	0.573077			MluLR8684	1	1	0	0
lncRNA_MluLR516	1	1	0	0			MluLR118	1	1	0	0
lncRNA_MluLR517	1	1	0	0			MluLR4941	1	1	0	0
lncRNA_MluLR518	0.512821	0.175	-0.337821	0.337821			MluLR2075	1	1	0	0
lncRNA_MluLR519	0.25641	0.475	0.21859	0.21859			MluLR13957	1	1	0	0
lncRNA_MluLR520	0.205128	0.325	0.119872	0.119872			MluLR11149	1	1	0	0
lncRNA_MluLR521	0.846154	0.75	-0.0961538	0.0961538			MluLR3185	1	1	0	0
lncRNA_MluLR522	0.871795	0.9	0.0282051	0.0282051			MluLR8342	1	1	0	0
lncRNA_MluLR523	0.769231	0.175	-0.594231	0.594231			MluLR17475	1	1	0	0
lncRNA_MluLR524	0.410256	0.275	-0.135256	0.135256			MluLR8107	1	1	0	0
lncRNA_MluLR525	0.666667	0.225	-0.441667	0.441667			MluLR8742	1	1	0	0
lncRNA_MluLR526	0.641026	0.275	-0.366026	0.366026			MluLR7895	1	1	0	0
lncRNA_MluLR527	0.846154	0.1	-0.746154	0.746154			MluLR15591	1	1	0	0
lncRNA_MluLR528	0.974359	0.75	-0.224359	0.224359			MluLR15052	1	1	0	0
lncRNA_MluLR529	0.74359	0.525	-0.21859	0.21859			MluLR10081	1	1	0	0
lncRNA_MluLR530	1	0.975	-0.025	0.025			MluLR17068	1	1	0	0
lncRNA_MluLR531	0.974359	0.975	0.000641026	0.000641026			MluLR7103	1	1	0	0
lncRNA_MluLR532	0.897436	0.75	-0.147436	0.147436			MluLR16472	1	1	0	0
lncRNA_MluLR533	1	0.975	-0.025	0.025			MluLR8626	1	1	0	0
lncRNA_MluLR534	0.666667	0.7	0.0333333	0.0333333			MluLR14268	1	1	0	0
lncRNA_MluLR535	0.692308	0.275	-0.417308	0.417308			MluLR7409	1	1	0	0
lncRNA_MluLR536	0.641026	0.625	-0.0160256	0.0160256			MluLR267	1	1	0	0
lncRNA_MluLR537	0.410256	0.475	0.0647436	0.0647436			MluLR2799	1	1	0	0
lncRNA_MluLR538	1	1	0	0			MluLR10924	1	1	0	0
lncRNA_MluLR539	0.794872	0.25	-0.544872	0.544872			MluLR16003	1	1	0	0
lncRNA_MluLR540	0.333333	0.45	0.116667	0.116667			MluLR15557	1	1	0	0
lncRNA_MluLR541	0.974359	0.975	0.000641026	0.000641026			MluLR7351	1	1	0	0
lncRNA_MluLR542	0.794872	0.575	-0.219872	0.219872			MluLR5499	1	1	0	0
lncRNA_MluLR543	0.589744	0.35	-0.239744	0.239744			MluLR6991	1	1	0	0
lncRNA_MluLR544	0.769231	0.275	-0.494231	0.494231			MluLR133	1	1	0	0
lncRNA_MluLR545	1	0.95	-0.05	0.05			MluLR12133	1	1	0	0
lncRNA_MluLR546	0.846154	0.675	-0.171154	0.171154			MluLR4219	1	1	0	0
lncRNA_MluLR547	0.74359	0.05	-0.69359	0.69359			MluLR2823	1	1	0	0
lncRNA_MluLR548	0.923077	0.8	-0.123077	0.123077			MluLR10746	1	1	0	0
lncRNA_MluLR549	0.846154	0.7	-0.146154	0.146154			MluLR6932	1	1	0	0
lncRNA_MluLR550	0.666667	0.575	-0.0916667	0.0916667			MluLR16487	1	1	0	0
lncRNA_MluLR551	0.384615	0.175	-0.209615	0.209615			MluLR16927	1	1	0	0
lncRNA_MluLR552	0.769231	0.65	-0.119231	0.119231			MluLR11344	1	1	0	0
lncRNA_MluLR553	0.487179	0.575	0.0878205	0.0878205			MluLR2803	1	1	0	0
lncRNA_MluLR554	0.74359	0.35	-0.39359	0.39359			MluLR5993	1	1	0	0
lncRNA_MluLR555	0.871795	0.5	-0.371795	0.371795			MluLR14023	1	1	0	0
lncRNA_MluLR556	0.564103	0.375	-0.189103	0.189103			MluLR7727	1	1	0	0
lncRNA_MluLR557	1	1	0	0			MluLR10189	1	1	0	0
lncRNA_MluLR558	1	1	0	0			MluLR5704	1	1	0	0
lncRNA_MluLR559	0.538462	0.2	-0.338462	0.338462			MluLR2725	1	1	0	0
lncRNA_MluLR560	0.282051	1	0.717949	0.717949			MluLR1668	1	1	0	0
lncRNA_MluLR561	1	1	0	0			MluLR17990	1	1	0	0
lncRNA_MluLR562	1	1	0	0			MluLR9873	1	1	0	0
lncRNA_MluLR563	0.538462	0.125	-0.413462	0.413462			MluLR16810	1	1	0	0
lncRNA_MluLR564	1	1	0	0			MluLR11472	1	1	0	0
lncRNA_MluLR565	0.564103	0.225	-0.339103	0.339103			MluLR1384	1	1	0	0
lncRNA_MluLR566	1	1	0	0			MluLR12832	1	1	0	0
lncRNA_MluLR567	0.692308	0.175	-0.517308	0.517308			MluLR12174	1	1	0	0
lncRNA_MluLR568	0.846154	0.95	0.103846	0.103846			MluLR11212	1	1	0	0
lncRNA_MluLR569	0.435897	0.225	-0.210897	0.210897			MluLR6779	1	1	0	0
lncRNA_MluLR570	0.769231	0.875	0.105769	0.105769			MluLR3731	1	1	0	0
lncRNA_MluLR571	0.871795	0.75	-0.121795	0.121795			MluLR4819	1	1	0	0
lncRNA_MluLR572	0.897436	0.825	-0.0724359	0.0724359			MluLR13678	1	1	0	0
lncRNA_MluLR573	0.820513	0.55	-0.270513	0.270513			MluLR3841	1	1	0	0
lncRNA_MluLR574	0.948718	1	0.0512821	0.0512821			MluLR12424	1	1	0	0
lncRNA_MluLR575	0.487179	0.175	-0.312179	0.312179			MluLR7671	1	1	0	0
lncRNA_MluLR576	0.384615	0.175	-0.209615	0.209615			MluLR13425	1	1	0	0
lncRNA_MluLR577	0.615385	0.475	-0.140385	0.140385			MluLR12770	1	1	0	0
lncRNA_MluLR578	0.461538	0.25	-0.211538	0.211538			MluLR5933	1	1	0	0
lncRNA_MluLR579	0.538462	0.225	-0.313462	0.313462			MluLR16410	1	1	0	0
lncRNA_MluLR580	1	1	0	0			MluLR243	1	1	0	0
lncRNA_MluLR581	1	1	0	0			MluLR9914	1	1	0	0
lncRNA_MluLR582	0.410256	0.25	-0.160256	0.160256			MluLR12385	1	1	0	0
lncRNA_MluLR583	0.846154	0.375	-0.471154	0.471154			MluLR6689	1	1	0	0
lncRNA_MluLR584	0.769231	0.85	0.0807692	0.0807692			MluLR1171	1	1	0	0
lncRNA_MluLR585	0.358974	0.5	0.141026	0.141026			MluLR7508	1	1	0	0
lncRNA_MluLR586	0.282051	0.65	0.367949	0.367949			MluLR15053	1	1	0	0
lncRNA_MluLR587	0.589744	0.25	-0.339744	0.339744			MluLR16127	1	1	0	0
lncRNA_MluLR588	1	1	0	0			MluLR1263	1	1	0	0
lncRNA_MluLR589	0.589744	0.475	-0.114744	0.114744			MluLR14927	1	1	0	0
lncRNA_MluLR590	0.692308	0.1	-0.592308	0.592308			MluLR3167	1	1	0	0
lncRNA_MluLR591	0.230769	0.3	0.0692308	0.0692308			MluLR15793	1	1	0	0
lncRNA_MluLR592	0.974359	0.875	-0.099359	0.099359			MluLR13321	1	1	0	0
lncRNA_MluLR593	0.871795	0.95	0.0782051	0.0782051			MluLR7689	1	1	0	0
lncRNA_MluLR594	0.923077	0.7	-0.223077	0.223077			MluLR6053	1	1	0	0
lncRNA_MluLR595	0.846154	0.7	-0.146154	0.146154			MluLR10089	1	1	0	0
lncRNA_MluLR596	0.820513	0.525	-0.295513	0.295513			MluLR8929	1	1	0	0
lncRNA_MluLR597	1	0.95	-0.05	0.05			MluLR14455	1	1	0	0
lncRNA_MluLR598	0.74359	0.825	0.0814103	0.0814103			MluLR15757	1	1	0	0
lncRNA_MluLR599	0.666667	0.75	0.0833333	0.0833333			MluLR14007	1	1	0	0
lncRNA_MluLR600	0.974359	1	0.025641	0.025641			MluLR10072	1	1	0	0
lncRNA_MluLR601	0.871795	0.6	-0.271795	0.271795			MluLR12327	1	1	0	0
lncRNA_MluLR602	0.948718	0.775	-0.173718	0.173718			MluLR6647	1	1	0	0
lncRNA_MluLR603	1	0.975	-0.025	0.025			MluLR13583	1	1	0	0
lncRNA_MluLR604	0.641026	0.45	-0.191026	0.191026			MluLR7762	1	1	0	0
lncRNA_MluLR605	0.897436	0.475	-0.422436	0.422436			MluLR12548	1	1	0	0
lncRNA_MluLR606	0.897436	0.675	-0.222436	0.222436			MluLR2194	1	1	0	0
lncRNA_MluLR607	1	1	0	0			MluLR10654	1	1	0	0
lncRNA_MluLR608	0.948718	1	0.0512821	0.0512821			MluLR11193	1	1	0	0
lncRNA_MluLR609	0.948718	0.625	-0.323718	0.323718			MluLR6403	1	1	0	0
lncRNA_MluLR610	0.615385	0.675	0.0596154	0.0596154			MluLR15162	1	1	0	0
lncRNA_MluLR611	0.948718	0.575	-0.373718	0.373718			MluLR532	1	1	0	0
lncRNA_MluLR612	0.897436	0.625	-0.272436	0.272436			MluLR5541	1	1	0	0
lncRNA_MluLR613	1	0.9	-0.1	0.1			MluLR15059	1	1	0	0
lncRNA_MluLR614	0.692308	0.35	-0.342308	0.342308			MluLR6561	1	1	0	0
lncRNA_MluLR615	1	1	0	0			MluLR5751	1	1	0	0
lncRNA_MluLR616	0.358974	0.25	-0.108974	0.108974			MluLR5897	1	1	0	0
lncRNA_MluLR617	0.282051	0.375	0.0929487	0.0929487			MluLR7790	1	1	0	0
lncRNA_MluLR618	0.564103	0.275	-0.289103	0.289103			MluLR4682	1	1	0	0
lncRNA_MluLR619	0.307692	0.35	0.0423077	0.0423077			MluLR11839	1	1	0	0
lncRNA_MluLR620	1	0.8	-0.2	0.2			MluLR3823	1	1	0	0
lncRNA_MluLR621	1	1	0	0			MluLR11249	1	1	0	0
lncRNA_MluLR622	0.871795	0.325	-0.546795	0.546795			MluLR8355	1	1	0	0
lncRNA_MluLR623	0.25641	0.5	0.24359	0.24359			MluLR13314	1	1	0	0
lncRNA_MluLR624	0.487179	0.075	-0.412179	0.412179			MluLR5500	1	1	0	0
lncRNA_MluLR625	1	1	0	0			MluLR8192	1	1	0	0
lncRNA_MluLR626	0.538462	0.475	-0.0634615	0.0634615			MluLR5719	1	1	0	0
lncRNA_MluLR627	0.230769	0.3	0.0692308	0.0692308			MluLR1051	1	1	0	0
lncRNA_MluLR628	0.974359	0.8	-0.174359	0.174359			MluLR5831	1	1	0	0
lncRNA_MluLR629	1	1	0	0			MluLR1023	1	1	0	0
lncRNA_MluLR630	0.948718	0.825	-0.123718	0.123718			MluLR14619	1	1	0	0
lncRNA_MluLR631	1	1	0	0			MluLR14017	1	1	0	0
lncRNA_MluLR632	0.974359	0.375	-0.599359	0.599359			MluLR8734	1	1	0	0
lncRNA_MluLR633	0.461538	0.35	-0.111538	0.111538			MluLR6182	1	1	0	0
lncRNA_MluLR634	0.461538	0.6	0.138462	0.138462			MluLR7705	1	1	0	0
lncRNA_MluLR635	0.820513	0.075	-0.745513	0.745513			MluLR12367	1	1	0	0
lncRNA_MluLR636	0.435897	0.55	0.114103	0.114103			MluLR1625	1	1	0	0
lncRNA_MluLR637	0.794872	0.25	-0.544872	0.544872			MluLR6997	1	1	0	0
lncRNA_MluLR638	0.538462	0.2	-0.338462	0.338462			MluLR14238	1	1	0	0
lncRNA_MluLR639	0.282051	0.225	-0.0570513	0.0570513			MluLR1334	1	1	0	0
lncRNA_MluLR640	1	1	0	0			MluLR7174	1	1	0	0
lncRNA_MluLR641	0.153846	0.35	0.196154	0.196154			MluLR1826	1	1	0	0
lncRNA_MluLR642	0.384615	0.275	-0.109615	0.109615			MluLR9961	1	1	0	0
lncRNA_MluLR643	0.692308	0.3	-0.392308	0.392308			MluLR12492	1	1	0	0
lncRNA_MluLR644	0.230769	0.325	0.0942308	0.0942308			MluLR10300	1	1	0	0
lncRNA_MluLR645	0.948718	0.925	-0.0237179	0.0237179			MluLR10897	1	1	0	0
lncRNA_MluLR646	1	1	0	0			MluLR11363	1	1	0	0
lncRNA_MluLR647	0.692308	0.55	-0.142308	0.142308			MluLR16071	1	1	0	0
lncRNA_MluLR648	1	0.925	-0.075	0.075			MluLR5254	1	1	0	0
lncRNA_MluLR649	0.769231	0.775	0.00576923	0.00576923			MluLR2167	1	1	0	0
lncRNA_MluLR650	1	0.9	-0.1	0.1			MluLR5286	1	1	0	0
lncRNA_MluLR651	0.307692	0.375	0.0673077	0.0673077			MluLR1371	1	1	0	0
lncRNA_MluLR652	0.461538	0.5	0.0384615	0.0384615			MluLR10043	1	1	0	0
lncRNA_MluLR653	0.538462	0.175	-0.363462	0.363462			MluLR9556	1	1	0	0
lncRNA_MluLR654	0.538462	0.1	-0.438462	0.438462			MluLR9024	1	1	0	0
lncRNA_MluLR655	1	0.95	-0.05	0.05			MluLR6280	1	1	0	0
lncRNA_MluLR656	0.794872	0.6	-0.194872	0.194872			MluLR8416	1	1	0	0
lncRNA_MluLR657	0.74359	0.2	-0.54359	0.54359			MluLR2962	1	1	0	0
lncRNA_MluLR658	1	1	0	0			MluLR3741	1	1	0	0
lncRNA_MluLR659	0.974359	0.975	0.000641026	0.000641026			MluLR4206	1	1	0	0
lncRNA_MluLR660	1	0.925	-0.075	0.075			MluLR9070	1	1	0	0
lncRNA_MluLR661	0.74359	0.25	-0.49359	0.49359			MluLR1238	1	1	0	0
lncRNA_MluLR662	0.820513	0.7	-0.120513	0.120513			MluLR8464	1	1	0	0
lncRNA_MluLR663	0.974359	0.975	0.000641026	0.000641026			MluLR5701	1	1	0	0
lncRNA_MluLR664	0.230769	0.3	0.0692308	0.0692308			MluLR12393	1	1	0	0
lncRNA_MluLR665	0.974359	1	0.025641	0.025641			MluLR8190	1	1	0	0
lncRNA_MluLR666	1	1	0	0			MluLR17083	1	1	0	0
lncRNA_MluLR667	0.820513	0.4	-0.420513	0.420513			MluLR8509	1	1	0	0
lncRNA_MluLR668	0.948718	0.875	-0.0737179	0.0737179			MluLR11695	1	1	0	0
lncRNA_MluLR669	0.435897	0.775	0.339103	0.339103			MluLR12450	1	1	0	0
lncRNA_MluLR670	0.25641	0.55	0.29359	0.29359			MluLR7274	1	1	0	0
lncRNA_MluLR671	1	0.8	-0.2	0.2			MluLR2054	1	1	0	0
lncRNA_MluLR672	0.846154	0.65	-0.196154	0.196154			MluLR13855	1	1	0	0
lncRNA_MluLR673	0.282051	0.35	0.0679487	0.0679487			MluLR4461	1	1	0	0
lncRNA_MluLR674	0.307692	0.225	-0.0826923	0.0826923			MluLR2031	1	1	0	0
lncRNA_MluLR675	0.794872	0.55	-0.244872	0.244872			MluLR865	1	1	0	0
lncRNA_MluLR676	1	0.95	-0.05	0.05			MluLR489	1	1	0	0
lncRNA_MluLR677	0.974359	0.75	-0.224359	0.224359			MluLR6646	1	1	0	0
lncRNA_MluLR678	0.564103	0.15	-0.414103	0.414103			MluLR14258	1	1	0	0
lncRNA_MluLR679	0.74359	0.75	0.00641026	0.00641026			MluLR4850	1	1	0	0
lncRNA_MluLR680	0.384615	0.55	0.165385	0.165385			MluLR1363	1	1	0	0
lncRNA_MluLR681	1	1	0	0			MluLR14295	1	1	0	0
lncRNA_MluLR682	1	0.75	-0.25	0.25			MluLR4255	1	1	0	0
lncRNA_MluLR683	1	0.875	-0.125	0.125			MluLR912	1	1	0	0
lncRNA_MluLR684	1	0.975	-0.025	0.025			MluLR3716	1	1	0	0
lncRNA_MluLR685	0.974359	1	0.025641	0.025641			MluLR3720	1	1	0	0
lncRNA_MluLR686	1	0.85	-0.15	0.15			MluLR15128	1	1	0	0
lncRNA_MluLR687	0.897436	0.75	-0.147436	0.147436			MluLR13052	1	1	0	0
lncRNA_MluLR688	0.307692	0.625	0.317308	0.317308			MluLR5474	1	1	0	0
lncRNA_MluLR689	0.307692	0.4	0.0923077	0.0923077			MluLR2855	1	1	0	0
lncRNA_MluLR690	0.948718	0.65	-0.298718	0.298718			MluLR2268	1	1	0	0
lncRNA_MluLR691	0.435897	0.35	-0.0858974	0.0858974			MluLR2890	1	1	0	0
lncRNA_MluLR692	0.974359	0.95	-0.024359	0.024359			MluLR18241	1	1	0	0
lncRNA_MluLR693	0.974359	0.85	-0.124359	0.124359			MluLR12432	1	1	0	0
lncRNA_MluLR694	0.666667	0.55	-0.116667	0.116667			MluLR8024	1	1	0	0
lncRNA_MluLR695	0.923077	0.725	-0.198077	0.198077			MluLR187	1	1	0	0
lncRNA_MluLR696	0.820513	0.8	-0.0205128	0.0205128			MluLR17736	1	1	0	0
lncRNA_MluLR697	0.846154	0.75	-0.0961538	0.0961538			MluLR5260	1	1	0	0
lncRNA_MluLR698	0.564103	0.6	0.0358974	0.0358974			MluLR4732	1	1	0	0
lncRNA_MluLR699	0.692308	0.625	-0.0673077	0.0673077			MluLR12773	1	1	0	0
lncRNA_MluLR700	0.846154	0.65	-0.196154	0.196154			MluLR1803	1	1	0	0
lncRNA_MluLR701	0.692308	0.625	-0.0673077	0.0673077			MluLR5209	1	1	0	0
lncRNA_MluLR702	0.923077	0.725	-0.198077	0.198077			MluLR4233	1	1	0	0
lncRNA_MluLR703	1	1	0	0			MluLR1383	1	1	0	0
lncRNA_MluLR704	1	0.85	-0.15	0.15			MluLR3193	1	1	0	0
lncRNA_MluLR705	0.333333	0.275	-0.0583333	0.0583333			MluLR4767	1	1	0	0
lncRNA_MluLR706	0.948718	0.775	-0.173718	0.173718			MluLR486	1	1	0	0
lncRNA_MluLR707	1	1	0	0			MluLR8209	1	1	0	0
lncRNA_MluLR708	0.74359	0.275	-0.46859	0.46859			MluLR7213	1	1	0	0
lncRNA_MluLR709	0.538462	0.75	0.211538	0.211538			MluLR1774	1	1	0	0
lncRNA_MluLR710	1	1	0	0			MluLR13680	1	1	0	0
lncRNA_MluLR711	0.923077	0.7	-0.223077	0.223077			MluLR12995	1	1	0	0
lncRNA_MluLR712	1	1	0	0			MluLR16251	1	1	0	0
lncRNA_MluLR713	1	0.975	-0.025	0.025			MluLR3744	1	1	0	0
lncRNA_MluLR714	0.897436	0.875	-0.0224359	0.0224359			MluLR12892	1	1	0	0
lncRNA_MluLR715	0.974359	0.7	-0.274359	0.274359			MluLR5560	1	1	0	0
lncRNA_MluLR716	1	1	0	0			MluLR1464	1	1	0	0
lncRNA_MluLR717	0.564103	0.575	0.0108974	0.0108974			MluLR921	1	1	0	0
lncRNA_MluLR718	1	1	0	0			MluLR1556	1	1	0	0
lncRNA_MluLR719	0.435897	0.525	0.0891026	0.0891026			MluLR6566	1	1	0	0
lncRNA_MluLR720	1	0.975	-0.025	0.025			MluLR2459	1	1	0	0
lncRNA_MluLR721	0.461538	0.1	-0.361538	0.361538			MluLR1685	1	1	0	0
lncRNA_MluLR722	0.641026	0.4	-0.241026	0.241026			MluLR5891	1	1	0	0
lncRNA_MluLR723	0.512821	0.825	0.312179	0.312179			MluLR12513	1	1	0	0
lncRNA_MluLR724	0.384615	0.425	0.0403846	0.0403846			MluLR4237	1	1	0	0
lncRNA_MluLR725	0.794872	0.725	-0.0698718	0.0698718			MluLR12207	1	1	0	0
lncRNA_MluLR726	0.74359	0.55	-0.19359	0.19359			MluLR7522	1	1	0	0
lncRNA_MluLR727	0.923077	0.7	-0.223077	0.223077			MluLR8395	1	1	0	0
lncRNA_MluLR728	1	1	0	0			MluLR8331	1	1	0	0
lncRNA_MluLR729	0.820513	0.55	-0.270513	0.270513			MluLR10733	1	1	0	0
lncRNA_MluLR730	1	1	0	0			MluLR12346	1	1	0	0
lncRNA_MluLR731	0.769231	0.3	-0.469231	0.469231			MluLR3624	1	1	0	0
lncRNA_MluLR732	0.487179	0.45	-0.0371795	0.0371795			MluLR17198	1	1	0	0
lncRNA_MluLR733	0.794872	0.175	-0.619872	0.619872			MluLR279	1	1	0	0
lncRNA_MluLR734	0.666667	0.175	-0.491667	0.491667			MluLR3411	1	1	0	0
lncRNA_MluLR735	0.487179	0.05	-0.437179	0.437179			MluLR13501	1	1	0	0
lncRNA_MluLR736	0.948718	0.825	-0.123718	0.123718			MluLR14546	1	1	0	0
lncRNA_MluLR737	0.205128	0.325	0.119872	0.119872			MluLR16431	1	1	0	0
lncRNA_MluLR738	0.641026	0.475	-0.166026	0.166026			MluLR7724	1	1	0	0
lncRNA_MluLR739	0.974359	0.825	-0.149359	0.149359			MluLR15760	1	1	0	0
lncRNA_MluLR740	1	0.975	-0.025	0.025			MluLR10892	1	1	0	0
lncRNA_MluLR741	0.769231	0.35	-0.419231	0.419231			MluLR10660	1	1	0	0
lncRNA_MluLR742	1	1	0	0			MluLR8259	1	1	0	0
lncRNA_MluLR743	0.820513	0.25	-0.570513	0.570513			MluLR11581	1	1	0	0
lncRNA_MluLR744	0.205128	0.325	0.119872	0.119872			MluLR13069	1	1	0	0
lncRNA_MluLR745	0.666667	0.45	-0.216667	0.216667			MluLR5315	1	1	0	0
lncRNA_MluLR746	0.923077	0.775	-0.148077	0.148077			MluLR10609	1	1	0	0
lncRNA_MluLR747	0.333333	0.325	-0.00833333	0.00833333			MluLR7184	1	1	0	0
lncRNA_MluLR748	0.641026	0.275	-0.366026	0.366026			MluLR4076	1	1	0	0
lncRNA_MluLR749	0.897436	0.7	-0.197436	0.197436			MluLR7726	1	1	0	0
lncRNA_MluLR750	0.717949	0.3	-0.417949	0.417949			MluLR11615	1	1	0	0
lncRNA_MluLR751	0.564103	0.425	-0.139103	0.139103			MluLR3312	1	1	0	0
lncRNA_MluLR752	0.974359	1	0.025641	0.025641			MluLR15292	1	1	0	0
lncRNA_MluLR753	0.538462	0.6	0.0615385	0.0615385			MluLR13970	1	1	0	0
lncRNA_MluLR754	1	1	0	0			MluLR13129	1	1	0	0
lncRNA_MluLR755	1	1	0	0			MluLR14294	1	1	0	0
lncRNA_MluLR756	0.589744	0.05	-0.539744	0.539744			MluLR6101	1	1	0	0
lncRNA_MluLR757	0.25641	0.3	0.0435897	0.0435897			MluLR2542	1	1	0	0
lncRNA_MluLR758	0.897436	0.725	-0.172436	0.172436			MluLR8521	1	1	0	0
lncRNA_MluLR759	0.717949	0.775	0.0570513	0.0570513			MluLR14209	1	1	0	0
lncRNA_MluLR760	0.435897	0.2	-0.235897	0.235897			MluLR16995	1	1	0	0
lncRNA_MluLR761	0.666667	0.8	0.133333	0.133333			MluLR6060	1	1	0	0
lncRNA_MluLR762	0.179487	0.975	0.795513	0.795513			MluLR11204	1	1	0	0
lncRNA_MluLR763	0.820513	0.6	-0.220513	0.220513			MluLR9050	1	1	0	0
lncRNA_MluLR764	0.205128	0.35	0.144872	0.144872			MluLR7536	1	1	0	0
lncRNA_MluLR765	1	1	0	0			MluLR14912	1	1	0	0
lncRNA_MluLR766	1	1	0	0			MluLR9338	1	1	0	0
lncRNA_MluLR767	0.871795	0.825	-0.0467949	0.0467949			MluLR10705	1	1	0	0
lncRNA_MluLR768	1	0.875	-0.125	0.125			MluLR10256	1	1	0	0
lncRNA_MluLR769	0.692308	0.675	-0.0173077	0.0173077			MluLR2393	1	1	0	0
lncRNA_MluLR770	0.692308	0.225	-0.467308	0.467308			MluLR18308	1	1	0	0
lncRNA_MluLR771	0.948718	0.45	-0.498718	0.498718			MluLR1007	1	1	0	0
lncRNA_MluLR772	0.974359	0.825	-0.149359	0.149359			MluLR13801	1	1	0	0
lncRNA_MluLR773	0.358974	0.45	0.0910256	0.0910256			MluLR15436	1	1	0	0
lncRNA_MluLR774	1	1	0	0			MluLR5103	1	1	0	0
lncRNA_MluLR775	0.487179	0.5	0.0128205	0.0128205			MluLR5647	1	1	0	0
lncRNA_MluLR776	0.923077	0.55	-0.373077	0.373077			MluLR11061	1	1	0	0
lncRNA_MluLR777	0.897436	0.775	-0.122436	0.122436			MluLR1018	1	1	0	0
lncRNA_MluLR778	0.538462	0.15	-0.388462	0.388462			MluLR15334	1	1	0	0
lncRNA_MluLR779	0.666667	0.2	-0.466667	0.466667			MluLR5458	1	1	0	0
lncRNA_MluLR780	0.512821	0.75	0.237179	0.237179			MluLR3149	1	1	0	0
lncRNA_MluLR781	0.205128	0.375	0.169872	0.169872			MluLR10176	1	1	0	0
lncRNA_MluLR782	0.897436	0.425	-0.472436	0.472436			MluLR10883	1	1	0	0
lncRNA_MluLR783	1	0.875	-0.125	0.125			MluLR6163	1	1	0	0
lncRNA_MluLR784	0.615385	0.275	-0.340385	0.340385			MluLR11980	1	1	0	0
lncRNA_MluLR785	0.846154	0.3	-0.546154	0.546154			MluLR10725	1	1	0	0
lncRNA_MluLR786	0.820513	0.45	-0.370513	0.370513			MluLR5029	1	1	0	0
lncRNA_MluLR787	0.948718	0.7	-0.248718	0.248718			MluLR16979	1	1	0	0
lncRNA_MluLR788	0.974359	0.925	-0.049359	0.049359			MluLR9137	1	1	0	0
lncRNA_MluLR789	0.25641	0.525	0.26859	0.26859			MluLR1087	1	1	0	0
lncRNA_MluLR790	0.820513	0.75	-0.0705128	0.0705128			MluLR9099	1	1	0	0
lncRNA_MluLR791	1	1	0	0			MluLR6061	1	1	0	0
lncRNA_MluLR792	0.564103	0.125	-0.439103	0.439103			MluLR7259	1	1	0	0
lncRNA_MluLR793	0.74359	0.5	-0.24359	0.24359			MluLR8471	1	1	0	0
lncRNA_MluLR794	0.179487	0.325	0.145513	0.145513			MluLR10343	1	1	0	0
lncRNA_MluLR795	0.333333	0.2	-0.133333	0.133333			MluLR10146	1	1	0	0
lncRNA_MluLR796	0.923077	0.55	-0.373077	0.373077			MluLR16915	1	1	0	0
lncRNA_MluLR797	0.74359	0.6	-0.14359	0.14359			MluLR3033	1	1	0	0
lncRNA_MluLR798	0.846154	0.575	-0.271154	0.271154			MluLR15676	1	1	0	0
lncRNA_MluLR799	0.666667	0.2	-0.466667	0.466667			MluLR7801	1	1	0	0
lncRNA_MluLR800	0.205128	0.3	0.0948718	0.0948718			MluLR3853	1	1	0	0
lncRNA_MluLR801	0.615385	0.275	-0.340385	0.340385			MluLR9645	1	1	0	0
lncRNA_MluLR802	0.435897	0.1	-0.335897	0.335897			MluLR17810	1	1	0	0
lncRNA_MluLR803	0.820513	0.5	-0.320513	0.320513			MluLR14163	1	1	0	0
lncRNA_MluLR804	0.897436	0.6	-0.297436	0.297436			MluLR474	1	1	0	0
lncRNA_MluLR805	0.820513	0.25	-0.570513	0.570513			MluLR6699	1	1	0	0
lncRNA_MluLR806	0.846154	0.75	-0.0961538	0.0961538			MluLR16332	1	1	0	0
lncRNA_MluLR807	0.692308	0.675	-0.0173077	0.0173077			MluLR9220	1	1	0	0
lncRNA_MluLR808	0.615385	0.4	-0.215385	0.215385			MluLR9558	1	1	0	0
lncRNA_MluLR809	0.589744	0.225	-0.364744	0.364744			MluLR14120	1	1	0	0
lncRNA_MluLR810	0.307692	0.5	0.192308	0.192308			MluLR13799	1	1	0	0
lncRNA_MluLR811	0.923077	0.875	-0.0480769	0.0480769			MluLR16102	1	1	0	0
lncRNA_MluLR812	0.897436	0.775	-0.122436	0.122436			MluLR7217	1	1	0	0
lncRNA_MluLR813	0.846154	0.975	0.128846	0.128846			MluLR9278	1	1	0	0
lncRNA_MluLR814	0.307692	0.35	0.0423077	0.0423077			MluLR10206	1	1	0	0
lncRNA_MluLR815	0.410256	0.375	-0.0352564	0.0352564			MluLR6526	1	1	0	0
lncRNA_MluLR816	0.589744	0.25	-0.339744	0.339744			MluLR2490	1	1	0	0
lncRNA_MluLR817	1	1	0	0			MluLR11752	1	1	0	0
lncRNA_MluLR818	0.820513	0.725	-0.0955128	0.0955128			MluLR6390	1	1	0	0
lncRNA_MluLR819	0.333333	0.2	-0.133333	0.133333			MluLR8525	1	1	0	0
lncRNA_MluLR820	0.948718	0.8	-0.148718	0.148718			MluLR16908	1	1	0	0
lncRNA_MluLR821	0.948718	0.975	0.0262821	0.0262821			MluLR18320	1	1	0	0
lncRNA_MluLR822	1	0.95	-0.05	0.05			MluLR343	1	1	0	0
lncRNA_MluLR823	0.74359	0.575	-0.16859	0.16859			MluLR9276	1	1	0	0
lncRNA_MluLR824	1	0.975	-0.025	0.025			MluLR4863	1	1	0	0
lncRNA_MluLR825	0.923077	0.4	-0.523077	0.523077			MluLR5610	1	1	0	0
lncRNA_MluLR826	0.487179	0.1	-0.387179	0.387179			MluLR6102	1	1	0	0
lncRNA_MluLR827	0.923077	0.7	-0.223077	0.223077			MluLR13773	1	1	0	0
lncRNA_MluLR828	0.769231	0.475	-0.294231	0.294231			MluLR3548	1	1	0	0
lncRNA_MluLR829	0.692308	0.4	-0.292308	0.292308			MluLR5555	1	1	0	0
lncRNA_MluLR830	0.641026	0.4	-0.241026	0.241026			MluLR18485	1	1	0	0
lncRNA_MluLR831	1	1	0	0			MluLR6540	1	1	0	0
lncRNA_MluLR832	0.769231	0.7	-0.0692308	0.0692308			MluLR11238	1	1	0	0
lncRNA_MluLR833	0.307692	0.325	0.0173077	0.0173077			MluLR1689	1	1	0	0
lncRNA_MluLR834	1	1	0	0			MluLR4116	1	1	0	0
lncRNA_MluLR835	0.358974	0.275	-0.0839744	0.0839744			MluLR13627	1	1	0	0
lncRNA_MluLR836	0.410256	0.425	0.0147436	0.0147436			MluLR17015	1	1	0	0
lncRNA_MluLR837	0.307692	0.45	0.142308	0.142308			MluLR5147	1	1	0	0
lncRNA_MluLR838	0.846154	0.525	-0.321154	0.321154			MluLR17548	1	1	0	0
lncRNA_MluLR839	0.615385	0.3	-0.315385	0.315385			MluLR3949	1	1	0	0
lncRNA_MluLR840	0.461538	0.325	-0.136538	0.136538			MluLR1232	1	1	0	0
lncRNA_MluLR841	0.564103	0.65	0.0858974	0.0858974			MluLR15937	1	1	0	0
lncRNA_MluLR842	0.897436	0.75	-0.147436	0.147436			MluLR8219	1	1	0	0
lncRNA_MluLR843	0.846154	0.725	-0.121154	0.121154			MluLR13670	1	1	0	0
lncRNA_MluLR844	1	1	0	0			MluLR9229	1	1	0	0
lncRNA_MluLR845	1	1	0	0			MluLR18141	1	1	0	0
lncRNA_MluLR846	1	0.925	-0.075	0.075			MluLR9639	1	1	0	0
lncRNA_MluLR847	0.871795	0.425	-0.446795	0.446795			MluLR10090	1	1	0	0
lncRNA_MluLR848	1	1	0	0			MluLR2579	1	1	0	0
lncRNA_MluLR849	0.948718	0.35	-0.598718	0.598718			MluLR11225	1	1	0	0
lncRNA_MluLR850	1	0.8	-0.2	0.2			MluLR3696	1	1	0	0
lncRNA_MluLR851	1	1	0	0			MluLR56	1	1	0	0
lncRNA_MluLR852	0.615385	0.225	-0.390385	0.390385			MluLR17877	1	1	0	0
lncRNA_MluLR853	1	1	0	0			MluLR5565	1	1	0	0
lncRNA_MluLR854	1	1	0	0			MluLR3543	1	1	0	0
lncRNA_MluLR855	0.717949	0.75	0.0320513	0.0320513			MluLR2074	1	1	0	0
lncRNA_MluLR856	0.820513	0.625	-0.195513	0.195513			MluLR8124	1	1	0	0
lncRNA_MluLR857	0.974359	0.875	-0.099359	0.099359			MluLR4063	1	1	0	0
lncRNA_MluLR858	0.923077	0.85	-0.0730769	0.0730769			MluLR6907	1	1	0	0
lncRNA_MluLR859	0.230769	0.45	0.219231	0.219231			MluLR10436	1	1	0	0
lncRNA_MluLR860	0.615385	0.575	-0.0403846	0.0403846			MluLR3422	1	1	0	0
lncRNA_MluLR861	1	1	0	0			MluLR6821	1	1	0	0
lncRNA_MluLR862	0.435897	0.425	-0.0108974	0.0108974			MluLR9973	1	1	0	0
lncRNA_MluLR863	0.846154	0.275	-0.571154	0.571154			MluLR2738	1	1	0	0
lncRNA_MluLR864	1	0.975	-0.025	0.025			MluLR4789	1	1	0	0
lncRNA_MluLR865	0.333333	0.4	0.0666667	0.0666667			MluLR2609	1	1	0	0
lncRNA_MluLR866	0.974359	1	0.025641	0.025641			MluLR2220	1	1	0	0
lncRNA_MluLR867	0.615385	0.1	-0.515385	0.515385			MluLR14969	1	1	0	0
lncRNA_MluLR868	0.74359	0.65	-0.0935897	0.0935897			MluLR6731	1	1	0	0
lncRNA_MluLR869	0.820513	0.225	-0.595513	0.595513			MluLR2387	1	1	0	0
lncRNA_MluLR870	0.307692	0.2	-0.107692	0.107692			MluLR1683	1	1	0	0
lncRNA_MluLR871	0.871795	0.7	-0.171795	0.171795			MluLR7157	1	1	0	0
lncRNA_MluLR872	0.948718	1	0.0512821	0.0512821			MluLR6144	1	1	0	0
lncRNA_MluLR873	0.948718	0.65	-0.298718	0.298718			MluLR1604	1	1	0	0
lncRNA_MluLR874	0.74359	0.25	-0.49359	0.49359			MluLR6185	1	1	0	0
lncRNA_MluLR875	0.358974	0.475	0.116026	0.116026			MluLR1132	1	1	0	0
lncRNA_MluLR876	0.435897	0.575	0.139103	0.139103			MluLR7949	1	1	0	0
lncRNA_MluLR877	0.25641	0.25	-0.00641026	0.00641026			MluLR13356	1	1	0	0
lncRNA_MluLR878	0.897436	0.625	-0.272436	0.272436			MluLR5473	1	1	0	0
lncRNA_MluLR879	0.794872	0.45	-0.344872	0.344872			MluLR1724	1	1	0	0
lncRNA_MluLR880	0.692308	0.55	-0.142308	0.142308			MluLR13909	1	1	0	0
lncRNA_MluLR881	0.897436	0.7	-0.197436	0.197436			MluLR1435	1	1	0	0
lncRNA_MluLR882	0.897436	0.775	-0.122436	0.122436			MluLR3582	1	1	0	0
lncRNA_MluLR883	0.666667	0.45	-0.216667	0.216667			MluLR17735	1	1	0	0
lncRNA_MluLR884	1	1	0	0			MluLR15508	1	1	0	0
lncRNA_MluLR885	0.948718	0.6	-0.348718	0.348718			MluLR1866	1	1	0	0
lncRNA_MluLR886	0.948718	0.975	0.0262821	0.0262821			MluLR2717	1	1	0	0
lncRNA_MluLR887	0.487179	0.225	-0.262179	0.262179			MluLR9444	1	1	0	0
lncRNA_MluLR888	0.717949	0.525	-0.192949	0.192949			MluLR16941	1	1	0	0
lncRNA_MluLR889	0.384615	0.45	0.0653846	0.0653846			MluLR13743	1	1	0	0
lncRNA_MluLR890	0.794872	0.75	-0.0448718	0.0448718			MluLR15244	1	1	0	0
lncRNA_MluLR891	0.564103	0.25	-0.314103	0.314103			MluLR18220	1	1	0	0
lncRNA_MluLR892	1	0.875	-0.125	0.125			MluLR13432	1	1	0	0
lncRNA_MluLR893	0.615385	0.675	0.0596154	0.0596154			MluLR2762	1	1	0	0
lncRNA_MluLR894	1	0.95	-0.05	0.05			MluLR16524	1	1	0	0
lncRNA_MluLR895	0.717949	0.325	-0.392949	0.392949			MluLR6480	1	1	0	0
lncRNA_MluLR896	0.410256	0.1	-0.310256	0.310256			MluLR5135	1	1	0	0
lncRNA_MluLR897	0.846154	0.5	-0.346154	0.346154			MluLR2329	1	1	0	0
lncRNA_MluLR898	0.615385	0.175	-0.440385	0.440385			MluLR6372	1	1	0	0
lncRNA_MluLR899	0.692308	0.225	-0.467308	0.467308			MluLR2160	1	1	0	0
lncRNA_MluLR900	1	0.8	-0.2	0.2			MluLR9423	1	1	0	0
lncRNA_MluLR901	0.717949	1	0.282051	0.282051			MluLR14231	1	1	0	0
lncRNA_MluLR902	1	1	0	0			MluLR13154	1	1	0	0
lncRNA_MluLR903	0.948718	0.875	-0.0737179	0.0737179			MluLR10954	1	1	0	0
lncRNA_MluLR904	0.794872	0.375	-0.419872	0.419872			MluLR3671	1	1	0	0
lncRNA_MluLR905	0.589744	0.35	-0.239744	0.239744			MluLR8598	1	1	0	0
lncRNA_MluLR906	0.974359	0.725	-0.249359	0.249359			MluLR439	1	1	0	0
lncRNA_MluLR907	1	0.875	-0.125	0.125			MluLR76	1	1	0	0
lncRNA_MluLR908	0.307692	0.45	0.142308	0.142308			MluLR15411	1	1	0	0
lncRNA_MluLR909	0.666667	0.5	-0.166667	0.166667			MluLR1104	1	1	0	0
lncRNA_MluLR910	0.333333	0.45	0.116667	0.116667			MluLR1666	1	1	0	0
lncRNA_MluLR911	1	0.975	-0.025	0.025			MluLR4588	1	1	0	0
lncRNA_MluLR912	0.871795	0.95	0.0782051	0.0782051			MluLR7537	1	1	0	0
lncRNA_MluLR913	0.897436	0.6	-0.297436	0.297436			MluLR15120	1	1	0	0
lncRNA_MluLR914	0.820513	0.6	-0.220513	0.220513			MluLR1753	1	1	0	0
lncRNA_MluLR915	0.564103	0.325	-0.239103	0.239103			MluLR12647	1	1	0	0
lncRNA_MluLR916	1	1	0	0			MluLR4891	1	1	0	0
lncRNA_MluLR917	1	0.975	-0.025	0.025			MluLR7621	1	1	0	0
lncRNA_MluLR918	0.641026	0.55	-0.0910256	0.0910256			MluLR8184	1	1	0	0
lncRNA_MluLR919	0.461538	0.15	-0.311538	0.311538			MluLR4681	1	1	0	0
lncRNA_MluLR920	0.512821	0.625	0.112179	0.112179			MluLR15552	1	1	0	0
lncRNA_MluLR921	0.487179	0.4	-0.0871795	0.0871795			MluLR13172	1	1	0	0
lncRNA_MluLR922	0.589744	0.175	-0.414744	0.414744			MluLR9064	1	1	0	0
lncRNA_MluLR923	1	1	0	0			MluLR13097	1	1	0	0
lncRNA_MluLR924	1	0.975	-0.025	0.025			MluLR11849	1	1	0	0
lncRNA_MluLR925	1	1	0	0			MluLR8483	1	1	0	0
lncRNA_MluLR926	0.487179	0.525	0.0378205	0.0378205			MluLR12789	1	1	0	0
lncRNA_MluLR927	0.692308	0.65	-0.0423077	0.0423077			MluLR15218	1	1	0	0
lncRNA_MluLR928	0.435897	0.375	-0.0608974	0.0608974			MluLR3449	1	1	0	0
lncRNA_MluLR929	0.871795	0.55	-0.321795	0.321795			MluLR16782	1	1	0	0
lncRNA_MluLR930	0.564103	0.5	-0.0641026	0.0641026			MluLR6228	1	1	0	0
lncRNA_MluLR931	0.717949	0.775	0.0570513	0.0570513			MluLR473	1	1	0	0
lncRNA_MluLR932	0.820513	0.675	-0.145513	0.145513			MluLR16074	1	1	0	0
lncRNA_MluLR933	1	0.8	-0.2	0.2			MluLR16067	1	1	0	0
lncRNA_MluLR934	1	1	0	0			MluLR9274	1	1	0	0
lncRNA_MluLR935	0.692308	0.15	-0.542308	0.542308			MluLR5605	1	1	0	0
lncRNA_MluLR936	1	1	0	0			MluLR13200	1	1	0	0
lncRNA_MluLR937	0.846154	0.45	-0.396154	0.396154			MluLR10435	1	1	0	0
lncRNA_MluLR938	1	1	0	0			MluLR5332	1	1	0	0
lncRNA_MluLR939	1	1	0	0			MluLR5421	1	1	0	0
lncRNA_MluLR940	0.435897	0.275	-0.160897	0.160897			MluLR2460	1	1	0	0
lncRNA_MluLR941	0.358974	0.325	-0.0339744	0.0339744			MluLR16505	1	1	0	0
lncRNA_MluLR942	0.230769	0.35	0.119231	0.119231			MluLR6408	1	1	0	0
lncRNA_MluLR943	0.974359	0.7	-0.274359	0.274359			MluLR6424	1	1	0	0
lncRNA_MluLR944	1	0.975	-0.025	0.025			MluLR6348	1	1	0	0
lncRNA_MluLR945	0.205128	0.3	0.0948718	0.0948718			MluLR16087	1	1	0	0
lncRNA_MluLR946	0.282051	0.225	-0.0570513	0.0570513			MluLR6878	1	1	0	0
lncRNA_MluLR947	1	1	0	0			MluLR11706	1	1	0	0
lncRNA_MluLR948	1	0.975	-0.025	0.025			MluLR2866	1	1	0	0
lncRNA_MluLR949	0.769231	0.7	-0.0692308	0.0692308			MluLR11327	1	1	0	0
lncRNA_MluLR950	0.948718	0.775	-0.173718	0.173718			MluLR2383	1	1	0	0
lncRNA_MluLR951	0.384615	0.3	-0.0846154	0.0846154			MluLR1193	1	1	0	0
lncRNA_MluLR952	0.948718	0.925	-0.0237179	0.0237179			MluLR11404	1	1	0	0
lncRNA_MluLR953	1	1	0	0			MluLR6046	1	1	0	0
lncRNA_MluLR954	0.794872	0.65	-0.144872	0.144872			MluLR7572	1	1	0	0
lncRNA_MluLR955	0.487179	0.175	-0.312179	0.312179			MluLR6388	1	1	0	0
lncRNA_MluLR956	0.74359	0.525	-0.21859	0.21859			MluLR15570	1	1	0	0
lncRNA_MluLR957	0.717949	0.075	-0.642949	0.642949			MluLR12433	1	1	0	0
lncRNA_MluLR958	0.538462	0.15	-0.388462	0.388462			MluLR11480	1	1	0	0
lncRNA_MluLR959	0.923077	0.875	-0.0480769	0.0480769			MluLR16299	1	1	0	0
lncRNA_MluLR960	0.358974	0.325	-0.0339744	0.0339744			MluLR9302	1	1	0	0
lncRNA_MluLR961	0.948718	0.85	-0.0987179	0.0987179			MluLR1442	1	1	0	0
lncRNA_MluLR962	1	0.9	-0.1	0.1			MluLR5757	1	1	0	0
lncRNA_MluLR963	0.461538	0.15	-0.311538	0.311538			MluLR2946	1	1	0	0
lncRNA_MluLR964	0.641026	0.3	-0.341026	0.341026			MluLR5557	1	1	0	0
lncRNA_MluLR965	1	1	0	0			MluLR7250	1	1	0	0
lncRNA_MluLR966	0.589744	0.4	-0.189744	0.189744			MluLR14212	1	1	0	0
lncRNA_MluLR967	0.333333	0.225	-0.108333	0.108333			MluLR8952	1	1	0	0
lncRNA_MluLR968	0.974359	0.725	-0.249359	0.249359			MluLR14629	1	1	0	0
lncRNA_MluLR969	0.384615	0.25	-0.134615	0.134615			MluLR11163	1	1	0	0
lncRNA_MluLR970	0.794872	0.15	-0.644872	0.644872			MluLR3151	1	1	0	0
lncRNA_MluLR971	0.974359	0.5	-0.474359	0.474359			MluLR7322	1	1	0	0
lncRNA_MluLR972	0.615385	0.625	0.00961539	0.00961539			MluLR15121	1	1	0	0
lncRNA_MluLR973	0.487179	0.3	-0.187179	0.187179			MluLR16117	1	1	0	0
lncRNA_MluLR974	0.589744	0.7	0.110256	0.110256			MluLR4084	1	1	0	0
lncRNA_MluLR975	0.205128	0.95	0.744872	0.744872			MluLR13430	1	1	0	0
lncRNA_MluLR976	0.769231	0.375	-0.394231	0.394231			MluLR5329	1	1	0	0
lncRNA_MluLR977	0.897436	0.875	-0.0224359	0.0224359			MluLR16587	1	1	0	0
lncRNA_MluLR978	0.846154	0.55	-0.296154	0.296154			MluLR11964	1	1	0	0
lncRNA_MluLR979	0.487179	0.375	-0.112179	0.112179			MluLR5191	1	1	0	0
lncRNA_MluLR980	0.897436	0.375	-0.522436	0.522436			MluLR12137	1	1	0	0
lncRNA_MluLR981	0.846154	0.75	-0.0961538	0.0961538			MluLR4816	1	1	0	0
lncRNA_MluLR982	0.871795	0.325	-0.546795	0.546795			MluLR2211	1	1	0	0
lncRNA_MluLR983	1	1	0	0			MluLR11034	1	1	0	0
lncRNA_MluLR984	0.512821	0.55	0.0371795	0.0371795			MluLR2311	1	1	0	0
lncRNA_MluLR985	0.692308	0.275	-0.417308	0.417308			MluLR14228	1	1	0	0
lncRNA_MluLR986	0.538462	0.4	-0.138462	0.138462			MluLR1474	1	1	0	0
lncRNA_MluLR987	0.230769	0.425	0.194231	0.194231			MluLR12489	1	1	0	0
lncRNA_MluLR988	1	1	0	0			MluLR4595	1	1	0	0
lncRNA_MluLR989	1	1	0	0			MluLR7787	1	1	0	0
lncRNA_MluLR990	0.692308	0.3	-0.392308	0.392308			MluLR164	1	1	0	0
lncRNA_MluLR991	1	1	0	0			MluLR8694	1	1	0	0
lncRNA_MluLR992	0.871795	0.7	-0.171795	0.171795			MluLR4407	1	1	0	0
lncRNA_MluLR993	0.769231	0.55	-0.219231	0.219231			MluLR12261	1	1	0	0
lncRNA_MluLR994	0.641026	0.5	-0.141026	0.141026			MluLR14427	1	1	0	0
lncRNA_MluLR995	0.384615	0.15	-0.234615	0.234615			MluLR3907	1	1	0	0
lncRNA_MluLR996	0.74359	0.875	0.13141	0.13141			MluLR12336	1	1	0	0
lncRNA_MluLR997	0.923077	0.875	-0.0480769	0.0480769			MluLR10969	1	1	0	0
lncRNA_MluLR998	0.871795	0.475	-0.396795	0.396795			MluLR5833	1	1	0	0
lncRNA_MluLR999	0.923077	0.825	-0.0980769	0.0980769			MluLR7646	1	1	0	0
lncRNA_MluLR1000	0.666667	0.25	-0.416667	0.416667			MluLR13819	1	1	0	0
lncRNA_MluLR1001	0.102564	0.4	0.297436	0.297436			MluLR15234	1	1	0	0
lncRNA_MluLR1002	0.923077	0.65	-0.273077	0.273077			MluLR3278	1	1	0	0
lncRNA_MluLR1003	0.871795	0.825	-0.0467949	0.0467949			MluLR3646	1	1	0	0
lncRNA_MluLR1004	0.769231	0.625	-0.144231	0.144231			MluLR4833	1	1	0	0
lncRNA_MluLR1005	0.974359	0.975	0.000641026	0.000641026			MluLR3697	1	1	0	0
lncRNA_MluLR1006	0.923077	0.95	0.0269231	0.0269231			MluLR3042	1	1	0	0
lncRNA_MluLR1007	0.820513	0.6	-0.220513	0.220513			MluLR2240	1	1	0	0
lncRNA_MluLR1008	0.74359	0.575	-0.16859	0.16859			MluLR11963	1	1	0	0
lncRNA_MluLR1009	0.974359	1	0.025641	0.025641			MluLR15043	1	1	0	0
lncRNA_MluLR1010	0.230769	0.275	0.0442308	0.0442308			MluLR5287	1	1	0	0
lncRNA_MluLR1011	0.487179	0.325	-0.162179	0.162179			MluLR11018	1	1	0	0
lncRNA_MluLR1012	0.666667	0.5	-0.166667	0.166667			MluLR13751	1	1	0	0
lncRNA_MluLR1013	1	0.95	-0.05	0.05			MluLR7222	1	1	0	0
lncRNA_MluLR1014	1	1	0	0			MluLR12159	1	1	0	0
lncRNA_MluLR1015	1	1	0	0			MluLR15293	1	1	0	0
lncRNA_MluLR1016	0.666667	0.45	-0.216667	0.216667			MluLR15197	1	1	0	0
lncRNA_MluLR1017	0.871795	0.425	-0.446795	0.446795			MluLR3736	1	1	0	0
lncRNA_MluLR1018	0.974359	0.925	-0.049359	0.049359			MluLR11765	1	1	0	0
lncRNA_MluLR1019	0.205128	0.325	0.119872	0.119872			MluLR11195	1	1	0	0
lncRNA_MluLR1020	0.487179	0.05	-0.437179	0.437179			MluLR11291	1	1	0	0
lncRNA_MluLR1021	0.307692	0.225	-0.0826923	0.0826923			MluLR6083	1	1	0	0
lncRNA_MluLR1022	0.384615	0.425	0.0403846	0.0403846			MluLR1013	1	1	0	0
lncRNA_MluLR1023	1	1	0	0			MluLR4081	1	1	0	0
lncRNA_MluLR1024	0.846154	0.275	-0.571154	0.571154			MluLR7711	1	1	0	0
lncRNA_MluLR1025	0.897436	0.725	-0.172436	0.172436			MluLR8992	1	1	0	0
lncRNA_MluLR1026	0.410256	0.1	-0.310256	0.310256			MluLR12625	1	1	0	0
lncRNA_MluLR1027	0.615385	0.25	-0.365385	0.365385			MluLR6832	1	1	0	0
lncRNA_MluLR1028	0.435897	0.475	0.0391026	0.0391026			MluLR6426	1	1	0	0
lncRNA_MluLR1029	0.435897	0.4	-0.0358974	0.0358974			MluLR16389	1	1	0	0
lncRNA_MluLR1030	1	0.95	-0.05	0.05			MluLR9477	1	1	0	0
lncRNA_MluLR1031	1	0.975	-0.025	0.025			MluLR604	1	1	0	0
lncRNA_MluLR1032	0.948718	0.3	-0.648718	0.648718			MluLR8740	1	1	0	0
lncRNA_MluLR1033	0.974359	0.975	0.000641026	0.000641026			MluLR7411	1	1	0	0
lncRNA_MluLR1034	0.512821	1	0.487179	0.487179			MluLR14370	1	1	0	0
lncRNA_MluLR1035	0.717949	0.425	-0.292949	0.292949			MluLR12499	1	1	0	0
lncRNA_MluLR1036	0.897436	0.825	-0.0724359	0.0724359			MluLR12555	1	1	0	0
lncRNA_MluLR1037	0.74359	0.125	-0.61859	0.61859			MluLR9523	1	1	0	0
lncRNA_MluLR1038	0.487179	0.3	-0.187179	0.187179			MluLR13455	1	1	0	0
lncRNA_MluLR1039	0.897436	0.725	-0.172436	0.172436			MluLR13197	1	1	0	0
lncRNA_MluLR1040	0.74359	0.525	-0.21859	0.21859			MluLR9403	1	1	0	0
lncRNA_MluLR1041	0.615385	0.35	-0.265385	0.265385			MluLR1789	1	1	0	0
lncRNA_MluLR1042	0.461538	0.325	-0.136538	0.136538			MluLR9289	1	1	0	0
lncRNA_MluLR1043	1	0.925	-0.075	0.075			MluLR2216	1	1	0	0
lncRNA_MluLR1044	0.948718	1	0.0512821	0.0512821			MluLR1756	1	1	0	0
lncRNA_MluLR1045	0.487179	0.3	-0.187179	0.187179			MluLR4714	1	1	0	0
lncRNA_MluLR1046	0.948718	0.8	-0.148718	0.148718			MluLR17103	1	1	0	0
lncRNA_MluLR1047	0.410256	0.1	-0.310256	0.310256			MluLR8243	1	1	0	0
lncRNA_MluLR1048	1	0.975	-0.025	0.025			MluLR17029	1	1	0	0
lncRNA_MluLR1049	0.564103	0.125	-0.439103	0.439103			MluLR16518	1	1	0	0
lncRNA_MluLR1050	1	0.9	-0.1	0.1			MluLR9846	1	1	0	0
lncRNA_MluLR1051	0.974359	0.875	-0.099359	0.099359			MluLR7309	1	1	0	0
lncRNA_MluLR1052	0.871795	0.825	-0.0467949	0.0467949			MluLR12091	1	1	0	0
lncRNA_MluLR1053	0.282051	0.225	-0.0570513	0.0570513			MluLR2196	1	1	0	0
lncRNA_MluLR1054	0.74359	0.675	-0.0685897	0.0685897			MluLR5306	1	1	0	0
lncRNA_MluLR1055	0.923077	0.8	-0.123077	0.123077			MluLR10022	1	1	0	0
lncRNA_MluLR1056	0.871795	0.4	-0.471795	0.471795			MluLR9842	1	1	0	0
lncRNA_MluLR1057	0.769231	0.7	-0.0692308	0.0692308			MluLR4633	1	1	0	0
lncRNA_MluLR1058	1	1	0	0			MluLR1703	1	1	0	0
lncRNA_MluLR1059	0.512821	0.325	-0.187821	0.187821			MluLR4749	1	1	0	0
lncRNA_MluLR1060	0.410256	0.125	-0.285256	0.285256			MluLR14886	1	1	0	0
lncRNA_MluLR1061	0.974359	0.95	-0.024359	0.024359			MluLR6314	1	1	0	0
lncRNA_MluLR1062	0.615385	0.45	-0.165385	0.165385			MluLR9582	1	1	0	0
lncRNA_MluLR1063	0.410256	0.125	-0.285256	0.285256			MluLR1716	1	1	0	0
lncRNA_MluLR1064	0.666667	0.675	0.00833333	0.00833333			MluLR210	1	1	0	0
lncRNA_MluLR1065	0.230769	1	0.769231	0.769231			MluLR10708	1	1	0	0
lncRNA_MluLR1066	0.974359	0.725	-0.249359	0.249359			MluLR4551	1	1	0	0
lncRNA_MluLR1067	0.153846	0.8	0.646154	0.646154			MluLR7105	1	1	0	0
lncRNA_MluLR1068	0.512821	0.3	-0.212821	0.212821			MluLR5247	1	1	0	0
lncRNA_MluLR1069	0.538462	0.125	-0.413462	0.413462			MluLR1341	1	1	0	0
lncRNA_MluLR1070	0.948718	0.85	-0.0987179	0.0987179			MluLR2950	1	1	0	0
lncRNA_MluLR1071	0.897436	0.475	-0.422436	0.422436			MluLR1836	1	1	0	0
lncRNA_MluLR1072	0.538462	0.525	-0.0134615	0.0134615			MluLR5092	1	1	0	0
lncRNA_MluLR1073	0.897436	0.375	-0.522436	0.522436			MluLR4359	1	1	0	0
lncRNA_MluLR1074	0.487179	0.15	-0.337179	0.337179			MluLR2837	1	1	0	0
lncRNA_MluLR1075	0.923077	0.725	-0.198077	0.198077			MluLR6620	1	1	0	0
lncRNA_MluLR1076	0.333333	1	0.666667	0.666667			MluLR2821	1	1	0	0
lncRNA_MluLR1077	1	1	0	0			MluLR14798	1	1	0	0
lncRNA_MluLR1078	0.205128	0.475	0.269872	0.269872			MluLR12731	1	1	0	0
lncRNA_MluLR1079	0.717949	0.35	-0.367949	0.367949			MluLR2926	1	1	0	0
lncRNA_MluLR1080	0.102564	0.4	0.297436	0.297436			MluLR9684	1	1	0	0
lncRNA_MluLR1081	0.435897	0.35	-0.0858974	0.0858974			MluLR10764	1	1	0	0
lncRNA_MluLR1082	0.974359	0.85	-0.124359	0.124359			MluLR18023	1	1	0	0
lncRNA_MluLR1083	0.25641	0.275	0.0185897	0.0185897			MluLR16826	1	1	0	0
lncRNA_MluLR1084	0.589744	0.1	-0.489744	0.489744			MluLR1005	1	1	0	0
lncRNA_MluLR1085	0.769231	0.5	-0.269231	0.269231			MluLR18367	1	1	0	0
lncRNA_MluLR1086	0.871795	0.5	-0.371795	0.371795			MluLR13359	1	1	0	0
lncRNA_MluLR1087	0.153846	0.85	0.696154	0.696154			MluLR14396	1	1	0	0
lncRNA_MluLR1088	0.153846	0.925	0.771154	0.771154			MluLR13445	1	1	0	0
lncRNA_MluLR1089	0.846154	0.925	0.0788462	0.0788462			MluLR1838	1	1	0	0
lncRNA_MluLR1090	0.179487	0.6	0.420513	0.420513			MluLR4067	1	1	0	0
lncRNA_MluLR1091	1	1	0	0			MluLR7216	1	1	0	0
lncRNA_MluLR1092	0.846154	0.675	-0.171154	0.171154			MluLR16294	1	1	0	0
lncRNA_MluLR1093	0.461538	0.325	-0.136538	0.136538			MluLR10200	1	1	0	0
lncRNA_MluLR1094	0.564103	0.05	-0.514103	0.514103			MluLR12910	1	1	0	0
lncRNA_MluLR1095	0.769231	0.6	-0.169231	0.169231			MluLR14950	1	1	0	0
lncRNA_MluLR1096	0.641026	0.625	-0.0160256	0.0160256			MluLR7093	1	1	0	0
lncRNA_MluLR1097	0.666667	0.225	-0.441667	0.441667			MluLR10953	1	1	0	0
lncRNA_MluLR1098	0.487179	0.55	0.0628205	0.0628205			MluLR6951	1	1	0	0
lncRNA_MluLR1099	0.692308	0.4	-0.292308	0.292308			MluLR2875	1	1	0	0
lncRNA_MluLR1100	0.923077	0.95	0.0269231	0.0269231			MluLR13092	1	1	0	0
lncRNA_MluLR1101	0.564103	0.4	-0.164103	0.164103			MluLR6802	1	1	0	0
lncRNA_MluLR1102	0.974359	1	0.025641	0.025641			MluLR6168	1	1	0	0
lncRNA_MluLR1103	0.179487	0.8	0.620513	0.620513			MluLR13119	1	1	0	0
lncRNA_MluLR1104	0.25641	1	0.74359	0.74359			MluLR2520	1	1	0	0
lncRNA_MluLR1105	1	1	0	0			MluLR7700	1	1	0	0
lncRNA_MluLR1106	0.871795	0.7	-0.171795	0.171795			MluLR5540	1	1	0	0
lncRNA_MluLR1107	0.0769231	0.5	0.423077	0.423077			MluLR3632	1	1	0	0
lncRNA_MluLR1108	0.410256	0.15	-0.260256	0.260256			MluLR10735	1	1	0	0
lncRNA_MluLR1109	0.358974	0.275	-0.0839744	0.0839744			MluLR8186	1	1	0	0
lncRNA_MluLR1110	0.74359	0.25	-0.49359	0.49359			MluLR11127	1	1	0	0
lncRNA_MluLR1111	0.820513	0.325	-0.495513	0.495513			MluLR3139	1	1	0	0
lncRNA_MluLR1112	0.615385	0.6	-0.0153846	0.0153846			MluLR1242	1	1	0	0
lncRNA_MluLR1113	0.717949	0.4	-0.317949	0.317949			MluLR7369	1	1	0	0
lncRNA_MluLR1114	0.948718	0.925	-0.0237179	0.0237179			MluLR5232	1	1	0	0
lncRNA_MluLR1115	0.820513	0.475	-0.345513	0.345513			MluLR7081	1	1	0	0
lncRNA_MluLR1116	0.692308	0.525	-0.167308	0.167308			MluLR10630	1	1	0	0
lncRNA_MluLR1117	0.384615	0.275	-0.109615	0.109615			MluLR108	1	1	0	0
lncRNA_MluLR1118	0.820513	0.4	-0.420513	0.420513			MluLR16456	1	1	0	0
lncRNA_MluLR1119	0.717949	0.65	-0.0679487	0.0679487			MluLR3660	1	1	0	0
lncRNA_MluLR1120	0.410256	0.35	-0.0602564	0.0602564			MluLR4560	1	1	0	0
lncRNA_MluLR1121	0.179487	0.85	0.670513	0.670513			MluLR651	1	1	0	0
lncRNA_MluLR1122	1	1	0	0			MluLR3376	1	1	0	0
lncRNA_MluLR1123	0.974359	0.95	-0.024359	0.024359			MluLR12684	1	1	0	0
lncRNA_MluLR1124	1	0.975	-0.025	0.025			MluLR7871	1	1	0	0
lncRNA_MluLR1125	0.897436	0.35	-0.547436	0.547436			MluLR14711	1	1	0	0
lncRNA_MluLR1126	0.538462	0.075	-0.463462	0.463462			MluLR9819	1	1	0	0
lncRNA_MluLR1127	1	0.95	-0.05	0.05			MluLR7745	1	1	0	0
lncRNA_MluLR1128	0.333333	0.3	-0.0333333	0.0333333			MluLR2909	1	1	0	0
lncRNA_MluLR1129	1	1	0	0			MluLR12743	1	1	0	0
lncRNA_MluLR1130	0.461538	0.475	0.0134615	0.0134615			MluLR9866	1	1	0	0
lncRNA_MluLR1131	0.538462	0.525	-0.0134615	0.0134615			MluLR10396	1	1	0	0
lncRNA_MluLR1132	0.692308	0.55	-0.142308	0.142308			MluLR13848	1	1	0	0
lncRNA_MluLR1133	1	0.975	-0.025	0.025			MluLR17328	1	1	0	0
lncRNA_MluLR1134	0.230769	0.7	0.469231	0.469231			MluLR8408	1	1	0	0
lncRNA_MluLR1135	1	1	0	0			MluLR11242	1	1	0	0
lncRNA_MluLR1136	0.794872	0.55	-0.244872	0.244872			MluLR9054	1	1	0	0
lncRNA_MluLR1137	0.717949	0.7	-0.0179487	0.0179487			MluLR11384	1	1	0	0
lncRNA_MluLR1138	0.333333	0.175	-0.158333	0.158333			MluLR1766	1	1	0	0
lncRNA_MluLR1139	1	0.975	-0.025	0.025			MluLR16934	1	1	0	0
lncRNA_MluLR1140	0.666667	0.35	-0.316667	0.316667			MluLR3516	1	1	0	0
lncRNA_MluLR1141	1	0.85	-0.15	0.15			MluLR16942	1	1	0	0
lncRNA_MluLR1142	1	0.975	-0.025	0.025			MluLR13917	1	1	0	0
lncRNA_MluLR1143	0.487179	0.525	0.0378205	0.0378205			MluLR11256	1	1	0	0
lncRNA_MluLR1144	0.179487	0.925	0.745513	0.745513			MluLR6612	1	1	0	0
lncRNA_MluLR1145	0.179487	0.975	0.795513	0.795513			MluLR1344	1	1	0	0
lncRNA_MluLR1146	0.179487	0.725	0.545513	0.545513			MluLR1593	1	1	0	0
lncRNA_MluLR1147	0.897436	0.775	-0.122436	0.122436			MluLR7313	1	1	0	0
lncRNA_MluLR1148	0.435897	0.175	-0.260897	0.260897			MluLR1645	1	1	0	0
lncRNA_MluLR1149	0.820513	0.225	-0.595513	0.595513			MluLR6410	1	1	0	0
lncRNA_MluLR1150	1	0.975	-0.025	0.025			MluLR5492	1	1	0	0
lncRNA_MluLR1151	0.641026	0.425	-0.216026	0.216026			MluLR6799	1	1	0	0
lncRNA_MluLR1152	0.948718	0.925	-0.0237179	0.0237179			MluLR9998	1	1	0	0
lncRNA_MluLR1153	0.871795	0.6	-0.271795	0.271795			MluLR9093	1	1	0	0
lncRNA_MluLR1154	0.794872	0.475	-0.319872	0.319872			MluLR5625	1	1	0	0
lncRNA_MluLR1155	0.948718	0.825	-0.123718	0.123718			MluLR2475	1	1	0	0
lncRNA_MluLR1156	0.74359	0.55	-0.19359	0.19359			MluLR1206	1	1	0	0
lncRNA_MluLR1157	0.153846	0.975	0.821154	0.821154			MluLR5710	1	1	0	0
lncRNA_MluLR1158	0.769231	0.65	-0.119231	0.119231			MluLR14572	1	1	0	0
lncRNA_MluLR1159	0.333333	0.175	-0.158333	0.158333			MluLR1368	1	1	0	0
lncRNA_MluLR1160	0.820513	0.55	-0.270513	0.270513			MluLR10974	1	1	0	0
lncRNA_MluLR1161	1	0.825	-0.175	0.175			MluLR16214	1	1	0	0
lncRNA_MluLR1162	0.179487	0.975	0.795513	0.795513			MluLR6339	1	1	0	0
lncRNA_MluLR1163	0.205128	0.925	0.719872	0.719872			MluLR8565	1	1	0	0
lncRNA_MluLR1164	0.846154	0.8	-0.0461538	0.0461538			MluLR9349	1	1	0	0
lncRNA_MluLR1165	1	0.825	-0.175	0.175			MluLR7333	1	1	0	0
lncRNA_MluLR1166	0.948718	0.775	-0.173718	0.173718			MluLR12575	1	1	0	0
lncRNA_MluLR1167	0.461538	0.275	-0.186538	0.186538			MluLR1185	1	1	0	0
lncRNA_MluLR1168	0.512821	0.05	-0.462821	0.462821			MluLR4139	1	1	0	0
lncRNA_MluLR1169	0.820513	0.4	-0.420513	0.420513			MluLR8456	1	1	0	0
lncRNA_MluLR1170	0.692308	0.775	0.0826923	0.0826923			MluLR569	1	1	0	0
lncRNA_MluLR1171	0.179487	0.925	0.745513	0.745513			MluLR2508	1	1	0	0
lncRNA_MluLR1172	0.666667	0.65	-0.0166667	0.0166667			MluLR2197	1	1	0	0
lncRNA_MluLR1173	0.435897	0.325	-0.110897	0.110897			MluLR5423	1	1	0	0
lncRNA_MluLR1174	0.358974	0.7	0.341026	0.341026			MluLR14480	1	1	0	0
lncRNA_MluLR1175	1	0.875	-0.125	0.125			MluLR9585	1	1	0	0
lncRNA_MluLR1176	0.153846	1	0.846154	0.846154			MluLR9527	1	1	0	0
lncRNA_MluLR1177	0.846154	0.3	-0.546154	0.546154			MluLR12645	1	1	0	0
lncRNA_MluLR1178	0.923077	0.95	0.0269231	0.0269231			MluLR10448	1	1	0	0
lncRNA_MluLR1179	0.410256	0.45	0.0397436	0.0397436			MluLR5739	1	1	0	0
lncRNA_MluLR1180	0.948718	1	0.0512821	0.0512821			MluLR309	1	1	0	0
lncRNA_MluLR1181	0.974359	1	0.025641	0.025641			MluLR11799	1	1	0	0
lncRNA_MluLR1182	0.717949	0.4	-0.317949	0.317949			MluLR2986	1	1	0	0
lncRNA_MluLR1183	1	0.9	-0.1	0.1			MluLR11498	1	1	0	0
lncRNA_MluLR1184	0.974359	0.9	-0.074359	0.074359			MluLR14800	1	1	0	0
lncRNA_MluLR1185	0.179487	0.625	0.445513	0.445513			MluLR14375	1	1	0	0
lncRNA_MluLR1186	0.641026	0.15	-0.491026	0.491026			MluLR16120	1	1	0	0
lncRNA_MluLR1187	0.692308	0.55	-0.142308	0.142308			MluLR11852	1	1	0	0
lncRNA_MluLR1188	1	0.975	-0.025	0.025			MluLR7914	1	1	0	0
lncRNA_MluLR1189	0.974359	0.75	-0.224359	0.224359			MluLR4335	1	1	0	0
lncRNA_MluLR1190	0.435897	0.175	-0.260897	0.260897			MluLR6642	1	1	0	0
lncRNA_MluLR1191	1	1	0	0			MluLR2715	1	1	0	0
lncRNA_MluLR1192	0.25641	0.35	0.0935897	0.0935897			MluLR8145	1	1	0	0
lncRNA_MluLR1193	0.974359	0.975	0.000641026	0.000641026			MluLR4683	1	1	0	0
lncRNA_MluLR1194	0.282051	0.275	-0.00705128	0.00705128			MluLR17258	1	1	0	0
lncRNA_MluLR1195	0.615385	0.375	-0.240385	0.240385			MluLR13665	1	1	0	0
lncRNA_MluLR1196	0.307692	0.225	-0.0826923	0.0826923			MluLR13824	1	1	0	0
lncRNA_MluLR1197	0.846154	0.275	-0.571154	0.571154			MluLR4244	1	1	0	0
lncRNA_MluLR1198	0.897436	0.3	-0.597436	0.597436			MluLR1099	1	1	0	0
lncRNA_MluLR1199	0.923077	0.675	-0.248077	0.248077			MluLR12836	1	1	0	0
lncRNA_MluLR1200	0.153846	0.325	0.171154	0.171154			MluLR17005	1	1	0	0
lncRNA_MluLR1201	0.846154	0.8	-0.0461538	0.0461538			MluLR16974	1	1	0	0
lncRNA_MluLR1202	0.923077	0.75	-0.173077	0.173077			MluLR1813	1	1	0	0
lncRNA_MluLR1203	0.384615	0.375	-0.00961539	0.00961539			MluLR14865	1	1	0	0
lncRNA_MluLR1204	0.666667	0.275	-0.391667	0.391667			MluLR11503	1	1	0	0
lncRNA_MluLR1205	0.282051	0.325	0.0429487	0.0429487			MluLR8887	1	1	0	0
lncRNA_MluLR1206	0.179487	0.95	0.770513	0.770513			MluLR14465	1	1	0	0
lncRNA_MluLR1207	0.435897	0.225	-0.210897	0.210897			MluLR16697	1	1	0	0
lncRNA_MluLR1208	0.512821	0.3	-0.212821	0.212821			MluLR998	1	1	0	0
lncRNA_MluLR1209	0.666667	0.625	-0.0416667	0.0416667			MluLR3710	1	1	0	0
lncRNA_MluLR1210	1	1	0	0			MluLR11172	1	1	0	0
lncRNA_MluLR1211	0.205128	0.925	0.719872	0.719872			MluLR16311	1	1	0	0
lncRNA_MluLR1212	0.846154	0.6	-0.246154	0.246154			MluLR3988	1	1	0	0
lncRNA_MluLR1213	1	1	0	0			MluLR6537	1	1	0	0
lncRNA_MluLR1214	0.871795	0.875	0.00320513	0.00320513			MluLR4538	1	1	0	0
lncRNA_MluLR1215	0.205128	1	0.794872	0.794872			MluLR7481	1	1	0	0
lncRNA_MluLR1216	0.974359	0.85	-0.124359	0.124359			MluLR11531	1	1	0	0
lncRNA_MluLR1217	0.615385	0.175	-0.440385	0.440385			MluLR12600	1	1	0	0
lncRNA_MluLR1218	1	1	0	0			MluLR18099	1	1	0	0
lncRNA_MluLR1219	0.461538	0.7	0.238462	0.238462			MluLR2538	1	1	0	0
lncRNA_MluLR1220	0.666667	0.375	-0.291667	0.291667			MluLR16363	1	1	0	0
lncRNA_MluLR1221	1	0.95	-0.05	0.05			MluLR591	1	1	0	0
lncRNA_MluLR1222	0.487179	0.35	-0.137179	0.137179			MluLR3690	1	1	0	0
lncRNA_MluLR1223	0.897436	0.3	-0.597436	0.597436			MluLR3530	1	1	0	0
lncRNA_MluLR1224	1	1	0	0			MluLR11553	1	1	0	0
lncRNA_MluLR1225	0.410256	0.225	-0.185256	0.185256			MluLR1992	1	1	0	0
lncRNA_MluLR1226	0.74359	0.35	-0.39359	0.39359			MluLR6735	1	1	0	0
lncRNA_MluLR1227	0.564103	0.175	-0.389103	0.389103			MluLR10047	1	1	0	0
lncRNA_MluLR1228	0.871795	0.8	-0.0717949	0.0717949			MluLR4983	1	1	0	0
lncRNA_MluLR1229	0.897436	0.975	0.0775641	0.0775641			MluLR9375	1	1	0	0
lncRNA_MluLR1230	1	0.675	-0.325	0.325			MluLR10379	1	1	0	0
lncRNA_MluLR1231	0.153846	0.825	0.671154	0.671154			MluLR3428	1	1	0	0
lncRNA_MluLR1232	1	0.95	-0.05	0.05			MluLR3215	1	1	0	0
lncRNA_MluLR1233	1	1	0	0			MluLR3407	1	1	0	0
lncRNA_MluLR1234	0.333333	0.2	-0.133333	0.133333			MluLR8280	1	1	0	0
lncRNA_MluLR1235	0.128205	0.4	0.271795	0.271795			MluLR17208	1	1	0	0
lncRNA_MluLR1236	0.25641	0.525	0.26859	0.26859			MluLR2260	1	1	0	0
lncRNA_MluLR1237	0.538462	0.1	-0.438462	0.438462			MluLR17307	1	1	0	0
lncRNA_MluLR1238	0.871795	0.45	-0.421795	0.421795			MluLR2106	1	1	0	0
lncRNA_MluLR1239	1	1	0	0			MluLR17566	1	1	0	0
lncRNA_MluLR1240	1	1	0	0			MluLR6669	1	1	0	0
lncRNA_MluLR1241	0.384615	0.275	-0.109615	0.109615			MluLR12448	1	1	0	0
lncRNA_MluLR1242	1	1	0	0			MluLR15641	1	1	0	0
lncRNA_MluLR1243	0.153846	0.7	0.546154	0.546154			MluLR15988	1	1	0	0
lncRNA_MluLR1244	1	1	0	0			MluLR17893	1	1	0	0
lncRNA_MluLR1245	0.871795	0.825	-0.0467949	0.0467949			MluLR9478	1	1	0	0
lncRNA_MluLR1246	0.641026	0.3	-0.341026	0.341026			MluLR8300	1	1	0	0
lncRNA_MluLR1247	0.512821	0.425	-0.0878205	0.0878205			MluLR7988	1	1	0	0
lncRNA_MluLR1248	0.794872	0.475	-0.319872	0.319872			MluLR4091	1	1	0	0
lncRNA_MluLR1249	0.153846	0.575	0.421154	0.421154			MluLR7924	1	1	0	0
lncRNA_MluLR1250	1	0.8	-0.2	0.2			MluLR12425	1	1	0	0
lncRNA_MluLR1251	0.512821	0.25	-0.262821	0.262821			MluLR15223	1	1	0	0
lncRNA_MluLR1252	0.358974	0.275	-0.0839744	0.0839744			MluLR10738	1	1	0	0
lncRNA_MluLR1253	1	0.975	-0.025	0.025			MluLR15525	1	1	0	0
lncRNA_MluLR1254	0.435897	0.15	-0.285897	0.285897			MluLR656	1	1	0	0
lncRNA_MluLR1255	0.948718	0.675	-0.273718	0.273718			MluLR8719	1	1	0	0
lncRNA_MluLR1256	1	1	0	0			MluLR14248	1	1	0	0
lncRNA_MluLR1257	0.25641	0.25	-0.00641026	0.00641026			MluLR261	1	1	0	0
lncRNA_MluLR1258	1	1	0	0			MluLR6797	1	1	0	0
lncRNA_MluLR1259	0.461538	0.075	-0.386538	0.386538			MluLR5754	1	1	0	0
lncRNA_MluLR1260	0.923077	0.95	0.0269231	0.0269231			MluLR16281	1	1	0	0
lncRNA_MluLR1261	0.948718	0.925	-0.0237179	0.0237179			MluLR1498	1	1	0	0
lncRNA_MluLR1262	0.923077	0.425	-0.498077	0.498077			MluLR16421	1	1	0	0
lncRNA_MluLR1263	0.666667	0.35	-0.316667	0.316667			MluLR3460	1	1	0	0
lncRNA_MluLR1264	1	1	0	0			MluLR10342	1	1	0	0
lncRNA_MluLR1265	0.641026	0.575	-0.0660256	0.0660256			MluLR2757	1	1	0	0
lncRNA_MluLR1266	0.641026	0.45	-0.191026	0.191026			MluLR2572	1	1	0	0
lncRNA_MluLR1267	0.333333	0.5	0.166667	0.166667			MluLR4854	1	1	0	0
lncRNA_MluLR1268	0.589744	0.325	-0.264744	0.264744			MluLR13138	1	1	0	0
lncRNA_MluLR1269	0.384615	0.225	-0.159615	0.159615			MluLR10181	1	1	0	0
lncRNA_MluLR1270	0.74359	0.625	-0.11859	0.11859			MluLR13614	1	1	0	0
lncRNA_MluLR1271	1	1	0	0			MluLR2011	1	1	0	0
lncRNA_MluLR1272	0.333333	0.475	0.141667	0.141667			MluLR13435	1	1	0	0
lncRNA_MluLR1273	0.666667	0.275	-0.391667	0.391667			MluLR4188	1	1	0	0
lncRNA_MluLR1274	0.615385	0.225	-0.390385	0.390385			MluLR6164	1	1	0	0
lncRNA_MluLR1275	1	1	0	0			MluLR10272	1	1	0	0
lncRNA_MluLR1276	0.230769	0.475	0.244231	0.244231			MluLR6785	1	1	0	0
lncRNA_MluLR1277	1	1	0	0			MluLR15409	1	1	0	0
lncRNA_MluLR1278	0.282051	0.25	-0.0320513	0.0320513			MluLR1734	1	1	0	0
lncRNA_MluLR1279	0.512821	0.35	-0.162821	0.162821			MluLR15534	1	1	0	0
lncRNA_MluLR1280	0.641026	0.1	-0.541026	0.541026			MluLR8463	1	1	0	0
lncRNA_MluLR1281	0.794872	0.4	-0.394872	0.394872			MluLR9560	1	1	0	0
lncRNA_MluLR1282	1	0.925	-0.075	0.075			MluLR3866	1	1	0	0
lncRNA_MluLR1283	0.589744	0.175	-0.414744	0.414744			MluLR13761	1	1	0	0
lncRNA_MluLR1284	0.564103	0.325	-0.239103	0.239103			MluLR12309	1	1	0	0
lncRNA_MluLR1285	1	1	0	0			MluLR166	1	1	0	0
lncRNA_MluLR1286	0.794872	0.225	-0.569872	0.569872			MluLR3927	1	1	0	0
lncRNA_MluLR1287	0.564103	0.2	-0.364103	0.364103			MluLR3343	1	1	0	0
lncRNA_MluLR1288	0.820513	0.8	-0.0205128	0.0205128			MluLR15252	1	1	0	0
lncRNA_MluLR1289	0.897436	0.75	-0.147436	0.147436			MluLR10836	1	1	0	0
lncRNA_MluLR1290	0.794872	0.7	-0.0948718	0.0948718			MluLR7495	1	1	0	0
lncRNA_MluLR1291	0.74359	0.3	-0.44359	0.44359			MluLR8973	1	1	0	0
lncRNA_MluLR1292	0.230769	0.85	0.619231	0.619231			MluLR7815	1	1	0	0
lncRNA_MluLR1293	0.333333	0.425	0.0916667	0.0916667			MluLR11610	1	1	0	0
lncRNA_MluLR1294	0.487179	0.05	-0.437179	0.437179			MluLR12690	1	1	0	0
lncRNA_MluLR1295	0.692308	0.35	-0.342308	0.342308			MluLR9226	1	1	0	0
lncRNA_MluLR1296	0.128205	0.7	0.571795	0.571795			MluLR2222	1	1	0	0
lncRNA_MluLR1297	0.897436	0.6	-0.297436	0.297436			MluLR6995	1	1	0	0
lncRNA_MluLR1298	0.487179	0.3	-0.187179	0.187179			MluLR13134	1	1	0	0
lncRNA_MluLR1299	0.230769	0.425	0.194231	0.194231			MluLR15956	1	1	0	0
lncRNA_MluLR1300	0.230769	1	0.769231	0.769231			MluLR17716	1	1	0	0
lncRNA_MluLR1301	0.512821	0.325	-0.187821	0.187821			MluLR9075	1	1	0	0
lncRNA_MluLR1302	1	0.975	-0.025	0.025			MluLR199	1	1	0	0
lncRNA_MluLR1303	0.846154	0.625	-0.221154	0.221154			MluLR14558	1	1	0	0
lncRNA_MluLR1304	0.384615	0.225	-0.159615	0.159615			MluLR8827	1	1	0	0
lncRNA_MluLR1305	0.974359	0.825	-0.149359	0.149359			MluLR2278	1	1	0	0
lncRNA_MluLR1306	0.871795	1	0.128205	0.128205			MluLR6283	1	1	0	0
lncRNA_MluLR1307	0.512821	0.3	-0.212821	0.212821			MluLR12646	1	1	0	0
lncRNA_MluLR1308	1	0.8	-0.2	0.2			MluLR13304	1	1	0	0
lncRNA_MluLR1309	0.820513	0.475	-0.345513	0.345513			MluLR3400	1	1	0	0
lncRNA_MluLR1310	0.230769	0.8	0.569231	0.569231			MluLR17907	1	1	0	0
lncRNA_MluLR1311	0.769231	0.375	-0.394231	0.394231			MluLR15538	1	1	0	0
lncRNA_MluLR1312	0.974359	0.95	-0.024359	0.024359			MluLR10843	1	1	0	0
lncRNA_MluLR1313	0.820513	0.65	-0.170513	0.170513			MluLR9007	1	1	0	0
lncRNA_MluLR1314	0.820513	0.475	-0.345513	0.345513			MluLR11231	1	1	0	0
lncRNA_MluLR1315	0.333333	0.175	-0.158333	0.158333			MluLR15548	1	1	0	0
lncRNA_MluLR1316	0.102564	0.5	0.397436	0.397436			MluLR7736	1	1	0	0
lncRNA_MluLR1317	1	1	0	0			MluLR5358	1	1	0	0
lncRNA_MluLR1318	0.512821	0.4	-0.112821	0.112821			MluLR3711	1	1	0	0
lncRNA_MluLR1319	0.615385	0.225	-0.390385	0.390385			MluLR11405	1	1	0	0
lncRNA_MluLR1320	1	1	0	0			MluLR5122	1	1	0	0
lncRNA_MluLR1321	1	1	0	0			MluLR16865	1	1	0	0
lncRNA_MluLR1322	0.974359	0.8	-0.174359	0.174359			MluLR6365	1	1	0	0
lncRNA_MluLR1323	0.846154	0.8	-0.0461538	0.0461538			MluLR11716	1	1	0	0
lncRNA_MluLR1324	0.974359	0.95	-0.024359	0.024359			MluLR15919	1	1	0	0
lncRNA_MluLR1325	0.410256	0.2	-0.210256	0.210256			MluLR14138	1	1	0	0
lncRNA_MluLR1326	0.538462	0.075	-0.463462	0.463462			MluLR1470	1	1	0	0
lncRNA_MluLR1327	0.871795	0.55	-0.321795	0.321795			MluLR1635	1	1	0	0
lncRNA_MluLR1328	0.769231	0.625	-0.144231	0.144231			MluLR6546	1	1	0	0
lncRNA_MluLR1329	0.384615	0.225	-0.159615	0.159615			MluLR6677	1	1	0	0
lncRNA_MluLR1330	0.538462	0.8	0.261538	0.261538			MluLR2223	1	1	0	0
lncRNA_MluLR1331	0.435897	0.325	-0.110897	0.110897			MluLR11594	1	1	0	0
lncRNA_MluLR1332	1	0.65	-0.35	0.35			MluLR14036	1	1	0	0
lncRNA_MluLR1333	0.333333	0.4	0.0666667	0.0666667			MluLR2910	1	1	0	0
lncRNA_MluLR1334	0.897436	0.175	-0.722436	0.722436			MluLR16726	1	1	0	0
lncRNA_MluLR1335	0.769231	0.5	-0.269231	0.269231			MluLR306	1	1	0	0
lncRNA_MluLR1336	1	1	0	0			MluLR7137	1	1	0	0
lncRNA_MluLR1337	0.74359	0.25	-0.49359	0.49359			MluLR5099	1	1	0	0
lncRNA_MluLR1338	1	1	0	0			MluLR2829	1	1	0	0
lncRNA_MluLR1339	0.641026	0.1	-0.541026	0.541026			MluLR5991	1	1	0	0
lncRNA_MluLR1340	1	0.975	-0.025	0.025			MluLR672	1	1	0	0
lncRNA_MluLR1341	0.589744	0.275	-0.314744	0.314744			MluLR11128	1	1	0	0
lncRNA_MluLR1342	0.410256	0.375	-0.0352564	0.0352564			MluLR6766	1	1	0	0
lncRNA_MluLR1343	0.641026	0.2	-0.441026	0.441026			MluLR11993	1	1	0	0
lncRNA_MluLR1344	0.769231	0.25	-0.519231	0.519231			MluLR2158	1	1	0	0
lncRNA_MluLR1345	0.358974	0.25	-0.108974	0.108974			MluLR1697	1	1	0	0
lncRNA_MluLR1346	0.923077	0.825	-0.0980769	0.0980769			MluLR9966	1	1	0	0
lncRNA_MluLR1347	0.307692	0.175	-0.132692	0.132692			MluLR16762	1	1	0	0
lncRNA_MluLR1348	0.794872	0.3	-0.494872	0.494872			MluLR9972	1	1	0	0
lncRNA_MluLR1349	0.948718	0.575	-0.373718	0.373718			MluLR13543	1	1	0	0
lncRNA_MluLR1350	0.74359	0.55	-0.19359	0.19359			MluLR2665	1	1	0	0
lncRNA_MluLR1351	0.897436	0.375	-0.522436	0.522436			MluLR8013	1	1	0	0
lncRNA_MluLR1352	1	1	0	0			MluLR12112	1	1	0	0
lncRNA_MluLR1353	0.846154	0.7	-0.146154	0.146154			MluLR5926	1	1	0	0
lncRNA_MluLR1354	0.871795	0.325	-0.546795	0.546795			MluLR7946	1	1	0	0
lncRNA_MluLR1355	0.615385	0.2	-0.415385	0.415385			MluLR10142	1	1	0	0
lncRNA_MluLR1356	1	0.95	-0.05	0.05			MluLR7978	1	1	0	0
lncRNA_MluLR1357	0.820513	0.825	0.00448718	0.00448718			MluLR6740	1	1	0	0
lncRNA_MluLR1358	0.282051	0.325	0.0429487	0.0429487			MluLR18410	1	1	0	0
lncRNA_MluLR1359	0.897436	0.375	-0.522436	0.522436			MluLR1842	1	1	0	0
lncRNA_MluLR1360	0.820513	0.825	0.00448718	0.00448718			MluLR11087	1	1	0	0
lncRNA_MluLR1361	0.410256	0.35	-0.0602564	0.0602564			MluLR6511	1	1	0	0
lncRNA_MluLR1362	0.512821	0.45	-0.0628205	0.0628205			MluLR3222	1	1	0	0
lncRNA_MluLR1363	0.282051	0.325	0.0429487	0.0429487			MluLR8693	1	1	0	0
lncRNA_MluLR1364	0.564103	0.5	-0.0641026	0.0641026			MluLR11050	1	1	0	0
lncRNA_MluLR1365	0.692308	0.7	0.00769231	0.00769231			MluLR4055	1	1	0	0
lncRNA_MluLR1366	0.820513	0.775	-0.0455128	0.0455128			MluLR6820	1	1	0	0
lncRNA_MluLR1367	0.846154	0.825	-0.0211538	0.0211538			MluLR809	1	1	0	0
lncRNA_MluLR1368	0.410256	0.4	-0.0102564	0.0102564			MluLR4841	1	1	0	0
lncRNA_MluLR1369	0.589744	0.325	-0.264744	0.264744			MluLR5230	1	1	0	0
lncRNA_MluLR1370	1	1	0	0			MluLR4485	1	1	0	0
lncRNA_MluLR1371	0.512821	0.1	-0.412821	0.412821			MluLR7422	1	1	0	0
lncRNA_MluLR1372	1	1	0	0			MluLR7402	1	1	0	0
lncRNA_MluLR1373	1	0.95	-0.05	0.05			MluLR6852	1	1	0	0
lncRNA_MluLR1374	0.615385	0.125	-0.490385	0.490385			MluLR14658	1	1	0	0
lncRNA_MluLR1375	0.820513	0.7	-0.120513	0.120513			MluLR6472	1	1	0	0
lncRNA_MluLR1376	0.897436	0.5	-0.397436	0.397436			MluLR6870	1	1	0	0
lncRNA_MluLR1377	0.948718	0.375	-0.573718	0.573718			MluLR15844	1	1	0	0
lncRNA_MluLR1378	0.358974	0.325	-0.0339744	0.0339744			MluLR16672	1	1	0	0
lncRNA_MluLR1379	1	1	0	0			MluLR16624	1	1	0	0
lncRNA_MluLR1380	0.25641	0.675	0.41859	0.41859			MluLR2144	1	1	0	0
lncRNA_MluLR1381	0.948718	0.75	-0.198718	0.198718			MluLR1121	1	1	0	0
lncRNA_MluLR1382	0.358974	0.2	-0.158974	0.158974			MluLR11278	1	1	0	0
lncRNA_MluLR1383	0.897436	0.825	-0.0724359	0.0724359			MluLR7525	1	1	0	0
lncRNA_MluLR1384	0.435897	0.275	-0.160897	0.160897			MluLR9595	1	1	0	0
lncRNA_MluLR1385	0.410256	0.2	-0.210256	0.210256			MluLR7514	1	1	0	0
lncRNA_MluLR1386	0.641026	0.275	-0.366026	0.366026			MluLR11134	1	1	0	0
lncRNA_MluLR1387	0.615385	0.425	-0.190385	0.190385			MluLR11857	1	1	0	0
lncRNA_MluLR1388	0.128205	0.35	0.221795	0.221795			MluLR2907	1	1	0	0
lncRNA_MluLR1389	0.435897	0.1	-0.335897	0.335897			MluLR2878	1	1	0	0
lncRNA_MluLR1390	0.794872	0.6	-0.194872	0.194872			MluLR12550	1	1	0	0
lncRNA_MluLR1391	0.871795	0.35	-0.521795	0.521795			MluLR1879	1	1	0	0
lncRNA_MluLR1392	0.564103	0.5	-0.0641026	0.0641026			MluLR15679	1	1	0	0
lncRNA_MluLR1393	0.641026	0.375	-0.266026	0.266026			MluLR16124	1	1	0	0
lncRNA_MluLR1394	1	0.975	-0.025	0.025			MluLR4764	1	1	0	0
lncRNA_MluLR1395	1	0.75	-0.25	0.25			MluLR2229	1	1	0	0
lncRNA_MluLR1396	0.948718	0.725	-0.223718	0.223718			MluLR6198	1	1	0	0
lncRNA_MluLR1397	0.871795	0.65	-0.221795	0.221795			MluLR14260	1	1	0	0
lncRNA_MluLR1398	1	1	0	0			MluLR7342	1	1	0	0
lncRNA_MluLR1399	0.641026	0.425	-0.216026	0.216026			MluLR11300	1	1	0	0
lncRNA_MluLR1400	0.717949	0.775	0.0570513	0.0570513			MluLR8109	1	1	0	0
lncRNA_MluLR1401	0.435897	0.15	-0.285897	0.285897			MluLR8578	1	1	0	0
lncRNA_MluLR1402	0.74359	0.625	-0.11859	0.11859			MluLR6763	1	1	0	0
lncRNA_MluLR1403	0.794872	0.45	-0.344872	0.344872			MluLR11381	1	1	0	0
lncRNA_MluLR1404	1	1	0	0			MluLR11140	1	1	0	0
lncRNA_MluLR1405	0.794872	0.25	-0.544872	0.544872			MluLR5803	1	1	0	0
lncRNA_MluLR1406	0.230769	0.275	0.0442308	0.0442308			MluLR452	1	1	0	0
lncRNA_MluLR1407	0.666667	0.725	0.0583333	0.0583333			MluLR13508	1	1	0	0
lncRNA_MluLR1408	0.410256	0.125	-0.285256	0.285256			MluLR2079	1	1	0	0
lncRNA_MluLR1409	0.974359	1	0.025641	0.025641			MluLR14464	1	1	0	0
lncRNA_MluLR1410	1	0.925	-0.075	0.075			MluLR3815	1	1	0	0
lncRNA_MluLR1411	0.333333	0.45	0.116667	0.116667			MluLR4000	1	1	0	0
lncRNA_MluLR1412	0.74359	0.275	-0.46859	0.46859			MluLR1335	1	1	0	0
lncRNA_MluLR1413	0.205128	0.425	0.219872	0.219872			MluLR2515	1	1	0	0
lncRNA_MluLR1414	0.487179	0.4	-0.0871795	0.0871795			MluLR14054	1	1	0	0
lncRNA_MluLR1415	0.666667	0.275	-0.391667	0.391667			MluLR5042	1	1	0	0
lncRNA_MluLR1416	0.794872	0.5	-0.294872	0.294872			MluLR5773	1	1	0	0
lncRNA_MluLR1417	0.461538	0.25	-0.211538	0.211538			MluLR11793	1	1	0	0
lncRNA_MluLR1418	1	1	0	0			MluLR7412	1	1	0	0
lncRNA_MluLR1419	0.974359	0.625	-0.349359	0.349359			MluLR11636	1	1	0	0
lncRNA_MluLR1420	1	1	0	0			MluLR8158	1	1	0	0
lncRNA_MluLR1421	0.384615	0.5	0.115385	0.115385			MluLR549	1	1	0	0
lncRNA_MluLR1422	0.461538	0.125	-0.336538	0.336538			MluLR7563	1	1	0	0
lncRNA_MluLR1423	1	0.825	-0.175	0.175			MluLR4061	1	1	0	0
lncRNA_MluLR1424	1	1	0	0			MluLR6794	1	1	0	0
lncRNA_MluLR1425	1	1	0	0			MluLR4413	1	1	0	0
lncRNA_MluLR1426	0.589744	0.375	-0.214744	0.214744			MluLR9082	1	1	0	0
lncRNA_MluLR1427	0.512821	0.4	-0.112821	0.112821			MluLR2853	1	1	0	0
lncRNA_MluLR1428	0.692308	0.175	-0.517308	0.517308			MluLR991	1	1	0	0
lncRNA_MluLR1429	0.74359	0.475	-0.26859	0.26859			MluLR7599	1	1	0	0
lncRNA_MluLR1430	1	1	0	0			MluLR16145	1	1	0	0
lncRNA_MluLR1431	0.820513	0.7	-0.120513	0.120513			MluLR1165	1	1	0	0
lncRNA_MluLR1432	0.871795	0.5	-0.371795	0.371795			MluLR7626	1	1	0	0
lncRNA_MluLR1433	0.410256	0.225	-0.185256	0.185256			MluLR3357	1	1	0	0
lncRNA_MluLR1434	0.897436	0.425	-0.472436	0.472436			MluLR12023	1	1	0	0
lncRNA_MluLR1435	0.717949	0.125	-0.592949	0.592949			MluLR713	1	1	0	0
lncRNA_MluLR1436	1	0.975	-0.025	0.025			MluLR11317	1	1	0	0
lncRNA_MluLR1437	0.307692	0.25	-0.0576923	0.0576923			MluLR15074	1	1	0	0
lncRNA_MluLR1438	0.358974	0.225	-0.133974	0.133974			MluLR12034	1	1	0	0
lncRNA_MluLR1439	0.641026	0.525	-0.116026	0.116026			MluLR15139	1	1	0	0
lncRNA_MluLR1440	0.948718	0.95	0.00128205	0.00128205			MluLR11032	1	1	0	0
lncRNA_MluLR1441	0.820513	0.2	-0.620513	0.620513			MluLR4668	1	1	0	0
lncRNA_MluLR1442	0.794872	0.625	-0.169872	0.169872			MluLR7427	1	1	0	0
lncRNA_MluLR1443	0.769231	0.375	-0.394231	0.394231			MluLR8825	1	1	0	0
lncRNA_MluLR1444	0.794872	0.4	-0.394872	0.394872			MluLR16741	1	1	0	0
lncRNA_MluLR1445	1	1	0	0			MluLR8244	1	1	0	0
lncRNA_MluLR1446	0.794872	0.7	-0.0948718	0.0948718			MluLR16723	1	1	0	0
lncRNA_MluLR1447	0.564103	0.425	-0.139103	0.139103			MluLR10417	1	1	0	0
lncRNA_MluLR1448	1	0.95	-0.05	0.05			MluLR2201	1	1	0	0
lncRNA_MluLR1449	0.923077	0.55	-0.373077	0.373077			MluLR11243	1	1	0	0
lncRNA_MluLR1450	1	1	0	0			MluLR6015	1	1	0	0
lncRNA_MluLR1451	0.846154	0.125	-0.721154	0.721154			MluLR14637	1	1	0	0
lncRNA_MluLR1452	1	1	0	0			MluLR17010	1	1	0	0
lncRNA_MluLR1453	0.923077	0.6	-0.323077	0.323077			MluLR13717	1	1	0	0
lncRNA_MluLR1454	0.384615	0.25	-0.134615	0.134615			MluLR11375	1	1	0	0
lncRNA_MluLR1455	0.205128	0.325	0.119872	0.119872			MluLR2382	1	1	0	0
lncRNA_MluLR1456	0.512821	0.6	0.0871795	0.0871795			MluLR14846	1	1	0	0
lncRNA_MluLR1457	0.794872	0.2	-0.594872	0.594872			MluLR16204	1	1	0	0
lncRNA_MluLR1458	0.846154	0.85	0.00384615	0.00384615			MluLR8429	1	1	0	0
lncRNA_MluLR1459	1	1	0	0			MluLR16484	1	1	0	0
lncRNA_MluLR1460	0.74359	0.6	-0.14359	0.14359			MluLR17902	1	1	0	0
lncRNA_MluLR1461	0.974359	0.625	-0.349359	0.349359			MluLR10919	1	1	0	0
lncRNA_MluLR1462	0.410256	0.325	-0.0852564	0.0852564			MluLR7327	1	1	0	0
lncRNA_MluLR1463	0.615385	0.275	-0.340385	0.340385			MluLR17493	1	1	0	0
lncRNA_MluLR1464	0.589744	0.575	-0.0147436	0.0147436			MluLR14242	1	1	0	0
lncRNA_MluLR1465	1	0.775	-0.225	0.225			MluLR14033	1	1	0	0
lncRNA_MluLR1466	0.871795	0.85	-0.0217949	0.0217949			MluLR3084	1	1	0	0
lncRNA_MluLR1467	0.384615	0.2	-0.184615	0.184615			MluLR10287	1	1	0	0
lncRNA_MluLR1468	1	1	0	0			MluLR6768	1	1	0	0
lncRNA_MluLR1469	0.589744	0.55	-0.0397436	0.0397436			MluLR5348	1	1	0	0
lncRNA_MluLR1470	0.102564	0.425	0.322436	0.322436			MluLR8666	1	1	0	0
lncRNA_MluLR1471	0.692308	0.225	-0.467308	0.467308			MluLR3998	1	1	0	0
lncRNA_MluLR1472	0.871795	0.5	-0.371795	0.371795			MluLR11156	1	1	0	0
lncRNA_MluLR1473	0.897436	0.925	0.0275641	0.0275641			MluLR6909	1	1	0	0
lncRNA_MluLR1474	0.641026	0.25	-0.391026	0.391026			MluLR16788	1	1	0	0
lncRNA_MluLR1475	0.333333	0.2	-0.133333	0.133333			MluLR7643	1	1	0	0
lncRNA_MluLR1476	0.384615	0.2	-0.184615	0.184615			MluLR10021	1	1	0	0
lncRNA_MluLR1477	0.692308	0.2	-0.492308	0.492308			MluLR5022	1	1	0	0
lncRNA_MluLR1478	0.179487	0.825	0.645513	0.645513			MluLR4688	1	1	0	0
lncRNA_MluLR1479	0.871795	0.525	-0.346795	0.346795			MluLR18148	1	1	0	0
lncRNA_MluLR1480	0.820513	0.475	-0.345513	0.345513			MluLR7853	1	1	0	0
lncRNA_MluLR1481	0.179487	0.775	0.595513	0.595513			MluLR1937	1	1	0	0
lncRNA_MluLR1482	1	0.95	-0.05	0.05			MluLR1794	1	1	0	0
lncRNA_MluLR1483	0.846154	0.275	-0.571154	0.571154			MluLR12390	1	1	0	0
lncRNA_MluLR1484	0.410256	0.25	-0.160256	0.160256			MluLR5744	1	1	0	0
lncRNA_MluLR1485	1	1	0	0			MluLR4822	1	1	0	0
lncRNA_MluLR1486	0.538462	0.125	-0.413462	0.413462			MluLR12006	1	1	0	0
lncRNA_MluLR1487	1	0.925	-0.075	0.075			MluLR16403	1	1	0	0
lncRNA_MluLR1488	0.846154	0.925	0.0788462	0.0788462			MluLR2102	1	1	0	0
lncRNA_MluLR1489	0.461538	0.425	-0.0365385	0.0365385			MluLR1409	1	1	0	0
lncRNA_MluLR1490	0.461538	0.55	0.0884615	0.0884615			MluLR3036	1	1	0	0
lncRNA_MluLR1491	0.538462	0.15	-0.388462	0.388462			MluLR9577	1	1	0	0
lncRNA_MluLR1492	0.974359	0.975	0.000641026	0.000641026			MluLR10298	1	1	0	0
lncRNA_MluLR1493	0.282051	0.225	-0.0570513	0.0570513			MluLR8020	1	1	0	0
lncRNA_MluLR1494	1	1	0	0			MluLR10706	1	1	0	0
lncRNA_MluLR1495	0.205128	0.3	0.0948718	0.0948718			MluLR15718	1	1	0	0
lncRNA_MluLR1496	0.589744	0.25	-0.339744	0.339744			MluLR10080	1	1	0	0
lncRNA_MluLR1497	0.461538	0.4	-0.0615385	0.0615385			MluLR6358	1	1	0	0
lncRNA_MluLR1498	0.846154	0.6	-0.246154	0.246154			MluLR13921	1	1	0	0
lncRNA_MluLR1499	1	1	0	0			MluLR11534	1	1	0	0
lncRNA_MluLR1500	0.820513	0.475	-0.345513	0.345513			MluLR2863	1	1	0	0
lncRNA_MluLR1501	0.666667	0.35	-0.316667	0.316667			MluLR15698	1	1	0	0
lncRNA_MluLR1502	0.358974	0.15	-0.208974	0.208974			MluLR12067	1	1	0	0
lncRNA_MluLR1503	0.641026	0.35	-0.291026	0.291026			MluLR10757	1	1	0	0
lncRNA_MluLR1504	0.641026	0.6	-0.0410256	0.0410256			MluLR609	1	1	0	0
lncRNA_MluLR1505	0.769231	0.4	-0.369231	0.369231			MluLR6986	1	1	0	0
lncRNA_MluLR1506	0.692308	0.4	-0.292308	0.292308			MluLR3931	1	1	0	0
lncRNA_MluLR1507	0.923077	0.4	-0.523077	0.523077			MluLR14833	1	1	0	0
lncRNA_MluLR1508	0.512821	0.725	0.212179	0.212179			MluLR2334	1	1	0	0
lncRNA_MluLR1509	0.410256	0.525	0.114744	0.114744			MluLR6957	1	1	0	0
lncRNA_MluLR1510	0.820513	0.325	-0.495513	0.495513			MluLR4565	1	1	0	0
lncRNA_MluLR1511	0.615385	0.825	0.209615	0.209615			MluLR11747	1	1	0	0
lncRNA_MluLR1512	0.461538	0.175	-0.286538	0.286538			MluLR2104	1	1	0	0
lncRNA_MluLR1513	0.948718	0.825	-0.123718	0.123718			MluLR14529	1	1	0	0
lncRNA_MluLR1514	1	0.825	-0.175	0.175			MluLR2812	1	1	0	0
lncRNA_MluLR1515	0.384615	0.15	-0.234615	0.234615			MluLR2243	1	1	0	0
lncRNA_MluLR1516	0.666667	0.475	-0.191667	0.191667			MluLR8351	1	1	0	0
lncRNA_MluLR1517	0.384615	0.25	-0.134615	0.134615			MluLR11481	1	1	0	0
lncRNA_MluLR1518	0.871795	0.725	-0.146795	0.146795			MluLR13137	1	1	0	0
lncRNA_MluLR1519	0.641026	0.35	-0.291026	0.291026			MluLR12542	1	1	0	0
lncRNA_MluLR1520	0.410256	0.175	-0.235256	0.235256			MluLR13100	1	1	0	0
lncRNA_MluLR1521	1	0.9	-0.1	0.1			MluLR4954	1	1	0	0
lncRNA_MluLR1522	0.974359	0.9	-0.074359	0.074359			MluLR6493	1	1	0	0
lncRNA_MluLR1523	0.641026	0.1	-0.541026	0.541026			MluLR13387	1	1	0	0
lncRNA_MluLR1524	0.538462	0.1	-0.438462	0.438462			MluLR16445	1	1	0	0
lncRNA_MluLR1525	0.461538	0.625	0.163462	0.163462			MluLR11979	1	1	0	0
lncRNA_MluLR1526	0.205128	0.375	0.169872	0.169872			MluLR1923	1	1	0	0
lncRNA_MluLR1527	0.205128	1	0.794872	0.794872			MluLR11622	1	1	0	0
lncRNA_MluLR1528	0.820513	0.75	-0.0705128	0.0705128			MluLR17009	1	1	0	0
lncRNA_MluLR1529	0.307692	0.3	-0.00769231	0.00769231			MluLR2573	1	1	0	0
lncRNA_MluLR1530	0.641026	0.125	-0.516026	0.516026			MluLR2531	1	1	0	0
lncRNA_MluLR1531	0.948718	0.6	-0.348718	0.348718			MluLR8417	1	1	0	0
lncRNA_MluLR1532	0.74359	0.25	-0.49359	0.49359			MluLR6635	1	1	0	0
lncRNA_MluLR1533	0.871795	0.775	-0.0967949	0.0967949			MluLR8211	1	1	0	0
lncRNA_MluLR1534	0.974359	0.8	-0.174359	0.174359			MluLR92	1	1	0	0
lncRNA_MluLR1535	1	1	0	0			MluLR2838	1	1	0	0
lncRNA_MluLR1536	1	1	0	0			MluLR785	1	1	0	0
lncRNA_MluLR1537	0.102564	0.4	0.297436	0.297436			MluLR15798	1	1	0	0
lncRNA_MluLR1538	0.692308	0.425	-0.267308	0.267308			MluLR6018	1	1	0	0
lncRNA_MluLR1539	0.512821	0.3	-0.212821	0.212821			MluLR1580	1	1	0	0
lncRNA_MluLR1540	0.153846	0.375	0.221154	0.221154			MluLR7245	1	1	0	0
lncRNA_MluLR1541	0.410256	0.225	-0.185256	0.185256			MluLR8360	1	1	0	0
lncRNA_MluLR1542	0.641026	0.5	-0.141026	0.141026			MluLR6739	1	1	0	0
lncRNA_MluLR1543	0.794872	0.475	-0.319872	0.319872			MluLR15328	1	1	0	0
lncRNA_MluLR1544	1	0.975	-0.025	0.025			MluLR4268	1	1	0	0
lncRNA_MluLR1545	0.358974	0.275	-0.0839744	0.0839744			MluLR8307	1	1	0	0
lncRNA_MluLR1546	0.487179	0.225	-0.262179	0.262179			MluLR7046	1	1	0	0
lncRNA_MluLR1547	0.512821	0.5	-0.0128205	0.0128205			MluLR611	1	1	0	0
lncRNA_MluLR1548	0.487179	0.625	0.137821	0.137821			MluLR10141	1	1	0	0
lncRNA_MluLR1549	0.487179	0.425	-0.0621795	0.0621795			MluLR4593	1	1	0	0
lncRNA_MluLR1550	0.871795	0.45	-0.421795	0.421795			MluLR5384	1	1	0	0
lncRNA_MluLR1551	0.461538	0.225	-0.236538	0.236538			MluLR4380	1	1	0	0
lncRNA_MluLR1552	0.384615	0.25	-0.134615	0.134615			MluLR7722	1	1	0	0
lncRNA_MluLR1553	0.871795	0.775	-0.0967949	0.0967949			MluLR16964	1	1	0	0
lncRNA_MluLR1554	0.435897	0.375	-0.0608974	0.0608974			MluLR494	1	1	0	0
lncRNA_MluLR1555	0.410256	0.475	0.0647436	0.0647436			MluLR5422	1	1	0	0
lncRNA_MluLR1556	0.974359	0.875	-0.099359	0.099359			MluLR4058	1	1	0	0
lncRNA_MluLR1557	0.205128	0.625	0.419872	0.419872			MluLR10903	1	1	0	0
lncRNA_MluLR1558	0.769231	0.7	-0.0692308	0.0692308			MluLR4310	1	1	0	0
lncRNA_MluLR1559	0.230769	0.55	0.319231	0.319231			MluLR2882	1	1	0	0
lncRNA_MluLR1560	0.897436	0.75	-0.147436	0.147436			MluLR2605	1	1	0	0
lncRNA_MluLR1561	0.307692	0.35	0.0423077	0.0423077			MluLR4454	1	1	0	0
lncRNA_MluLR1562	0.589744	0.5	-0.0897436	0.0897436			MluLR8883	1	1	0	0
lncRNA_MluLR1563	0.538462	0.025	-0.513462	0.513462			MluLR9658	1	1	0	0
lncRNA_MluLR1564	0.897436	1	0.102564	0.102564			MluLR4203	1	1	0	0
lncRNA_MluLR1565	0.948718	0.625	-0.323718	0.323718			MluLR6858	1	1	0	0
lncRNA_MluLR1566	0.435897	0.575	0.139103	0.139103			MluLR7371	1	1	0	0
lncRNA_MluLR1567	0.846154	0.475	-0.371154	0.371154			MluLR10099	1	1	0	0
lncRNA_MluLR1568	1	1	0	0			MluLR5484	1	1	0	0
lncRNA_MluLR1569	0.512821	0.175	-0.337821	0.337821			MluLR10103	1	1	0	0
lncRNA_MluLR1570	0.692308	0.55	-0.142308	0.142308			MluLR9194	1	1	0	0
lncRNA_MluLR1571	0.282051	0.35	0.0679487	0.0679487			MluLR11604	1	1	0	0
lncRNA_MluLR1572	0.692308	0.45	-0.242308	0.242308			MluLR17714	1	1	0	0
lncRNA_MluLR1573	0.615385	0.125	-0.490385	0.490385			MluLR10280	1	1	0	0
lncRNA_MluLR1574	0.820513	0.5	-0.320513	0.320513			MluLR14037	1	1	0	0
lncRNA_MluLR1575	0.641026	0.175	-0.466026	0.466026			MluLR12351	1	1	0	0
lncRNA_MluLR1576	0.717949	0.6	-0.117949	0.117949			MluLR10929	1	1	0	0
lncRNA_MluLR1577	0.487179	0.3	-0.187179	0.187179			MluLR5632	1	1	0	0
lncRNA_MluLR1578	0.487179	0.275	-0.212179	0.212179			MluLR6567	1	1	0	0
lncRNA_MluLR1579	0.102564	0.475	0.372436	0.372436			MluLR2769	1	1	0	0
lncRNA_MluLR1580	1	0.8	-0.2	0.2			MluLR6663	1	1	0	0
lncRNA_MluLR1581	0.410256	0.375	-0.0352564	0.0352564			MluLR10528	1	1	0	0
lncRNA_MluLR1582	0.512821	0.275	-0.237821	0.237821			MluLR6380	1	1	0	0
lncRNA_MluLR1583	0.487179	0.45	-0.0371795	0.0371795			MluLR2097	1	1	0	0
lncRNA_MluLR1584	0.717949	0.475	-0.242949	0.242949			MluLR3097	1	1	0	0
lncRNA_MluLR1585	0.282051	0.225	-0.0570513	0.0570513			MluLR4276	1	1	0	0
lncRNA_MluLR1586	0.820513	0.725	-0.0955128	0.0955128			MluLR11318	1	1	0	0
lncRNA_MluLR1587	0.538462	0.05	-0.488462	0.488462			MluLR4737	1	1	0	0
lncRNA_MluLR1588	0.128205	0.375	0.246795	0.246795			MluLR8289	1	1	0	0
lncRNA_MluLR1589	1	0.9	-0.1	0.1			MluLR5140	1	1	0	0
lncRNA_MluLR1590	0.923077	0.75	-0.173077	0.173077			MluLR17720	1	1	0	0
lncRNA_MluLR1591	0.487179	0.3	-0.187179	0.187179			MluLR13478	1	1	0	0
lncRNA_MluLR1592	0.564103	0.225	-0.339103	0.339103			MluLR7108	1	1	0	0
lncRNA_MluLR1593	0.897436	0.6	-0.297436	0.297436			MluLR8177	1	1	0	0
lncRNA_MluLR1594	0.358974	0.325	-0.0339744	0.0339744			MluLR10779	1	1	0	0
lncRNA_MluLR1595	0.692308	0.2	-0.492308	0.492308			MluLR10482	1	1	0	0
lncRNA_MluLR1596	1	1	0	0			MluLR2879	1	1	0	0
lncRNA_MluLR1597	0.769231	0.425	-0.344231	0.344231			MluLR17405	1	1	0	0
lncRNA_MluLR1598	0.358974	0.4	0.0410256	0.0410256			MluLR155	1	1	0	0
lncRNA_MluLR1599	1	0.975	-0.025	0.025			MluLR13213	1	1	0	0
lncRNA_MluLR1600	0.384615	0.225	-0.159615	0.159615			MluLR9508	1	1	0	0
lncRNA_MluLR1601	1	0.925	-0.075	0.075			MluLR12571	1	1	0	0
lncRNA_MluLR1602	1	1	0	0			MluLR12465	1	1	0	0
lncRNA_MluLR1603	0.461538	0.475	0.0134615	0.0134615			MluLR15953	1	1	0	0
lncRNA_MluLR1604	0.435897	0.3	-0.135897	0.135897			MluLR4185	1	1	0	0
lncRNA_MluLR1605	1	0.775	-0.225	0.225			MluLR7909	1	1	0	0
lncRNA_MluLR1606	1	1	0	0			MluLR6965	1	1	0	0
lncRNA_MluLR1607	1	1	0	0			MluLR16154	1	1	0	0
lncRNA_MluLR1608	0.923077	0.9	-0.0230769	0.0230769			MluLR4750	1	1	0	0
lncRNA_MluLR1609	0.230769	0.4	0.169231	0.169231			MluLR5297	1	1	0	0
lncRNA_MluLR1610	0.820513	0.575	-0.245513	0.245513			MluLR7062	1	1	0	0
lncRNA_MluLR1611	0.487179	0.325	-0.162179	0.162179			MluLR1758	1	1	0	0
lncRNA_MluLR1612	0.717949	0.725	0.00705128	0.00705128			MluLR17200	1	1	0	0
lncRNA_MluLR1613	0.948718	1	0.0512821	0.0512821			MluLR2720	1	1	0	0
lncRNA_MluLR1614	1	0.925	-0.075	0.075			MluLR1761	1	1	0	0
lncRNA_MluLR1615	0.512821	0.25	-0.262821	0.262821			MluLR11659	1	1	0	0
lncRNA_MluLR1616	0.307692	0.325	0.0173077	0.0173077			MluLR1589	1	1	0	0
lncRNA_MluLR1617	0.897436	0.525	-0.372436	0.372436			MluLR10073	1	1	0	0
lncRNA_MluLR1618	0.794872	0.375	-0.419872	0.419872			MluLR8786	1	1	0	0
lncRNA_MluLR1619	0.25641	0.275	0.0185897	0.0185897			MluLR11435	1	1	0	0
lncRNA_MluLR1620	0.358974	0.275	-0.0839744	0.0839744			MluLR11512	1	1	0	0
lncRNA_MluLR1621	0.794872	0.125	-0.669872	0.669872			MluLR4430	1	1	0	0
lncRNA_MluLR1622	0.871795	0.85	-0.0217949	0.0217949			MluLR2095	1	1	0	0
lncRNA_MluLR1623	0.538462	0.4	-0.138462	0.138462			MluLR11757	1	1	0	0
lncRNA_MluLR1624	0.512821	0.45	-0.0628205	0.0628205			MluLR3656	1	1	0	0
lncRNA_MluLR1625	0.564103	0.85	0.285897	0.285897			MluLR16096	1	1	0	0
lncRNA_MluLR1626	0.692308	0.8	0.107692	0.107692			MluLR16187	1	1	0	0
lncRNA_MluLR1627	1	0.85	-0.15	0.15			MluLR849	1	1	0	0
lncRNA_MluLR1628	1	1	0	0			MluLR2271	1	1	0	0
lncRNA_MluLR1629	1	1	0	0			MluLR10804	1	1	0	0
lncRNA_MluLR1630	0.589744	0.35	-0.239744	0.239744			MluLR3141	1	1	0	0
lncRNA_MluLR1631	1	1	0	0			MluLR4113	1	1	0	0
lncRNA_MluLR1632	0.794872	0.425	-0.369872	0.369872			MluLR17223	1	1	0	0
lncRNA_MluLR1633	0.923077	0.775	-0.148077	0.148077			MluLR3438	1	1	0	0
lncRNA_MluLR1634	1	1	0	0			MluLR9708	1	1	0	0
lncRNA_MluLR1635	0.512821	0.15	-0.362821	0.362821			MluLR1936	1	1	0	0
lncRNA_MluLR1636	0.410256	0.375	-0.0352564	0.0352564			MluLR15661	1	1	0	0
lncRNA_MluLR1637	0.589744	0.5	-0.0897436	0.0897436			MluLR9350	1	1	0	0
lncRNA_MluLR1638	1	0.95	-0.05	0.05			MluLR4495	1	1	0	0
lncRNA_MluLR1639	0.948718	0.2	-0.748718	0.748718			MluLR16988	1	1	0	0
lncRNA_MluLR1640	1	0.925	-0.075	0.075			MluLR3693	1	1	0	0
lncRNA_MluLR1641	0.897436	0.95	0.0525641	0.0525641			MluLR7144	1	1	0	0
lncRNA_MluLR1642	0.615385	0.35	-0.265385	0.265385			MluLR9209	1	1	0	0
lncRNA_MluLR1643	0.974359	0.85	-0.124359	0.124359			MluLR2723	1	1	0	0
lncRNA_MluLR1644	0.974359	0.95	-0.024359	0.024359			MluLR6570	1	1	0	0
lncRNA_MluLR1645	0.384615	0.35	-0.0346154	0.0346154			MluLR13730	1	1	0	0
lncRNA_MluLR1646	0.871795	0.15	-0.721795	0.721795			MluLR8436	1	1	0	0
lncRNA_MluLR1647	0.948718	0.8	-0.148718	0.148718			MluLR1322	1	1	0	0
lncRNA_MluLR1648	0.794872	0.5	-0.294872	0.294872			MluLR13032	1	1	0	0
lncRNA_MluLR1649	0.641026	0.8	0.158974	0.158974			MluLR12569	1	1	0	0
lncRNA_MluLR1650	1	1	0	0			MluLR7384	1	1	0	0
lncRNA_MluLR1651	0.512821	0.2	-0.312821	0.312821			MluLR4905	1	1	0	0
lncRNA_MluLR1652	0.897436	0.65	-0.247436	0.247436			MluLR13279	1	1	0	0
lncRNA_MluLR1653	0.487179	0.125	-0.362179	0.362179			MluLR5872	1	1	0	0
lncRNA_MluLR1654	1	0.95	-0.05	0.05			MluLR15915	1	1	0	0
lncRNA_MluLR1655	0.769231	0.375	-0.394231	0.394231			MluLR3207	1	1	0	0
lncRNA_MluLR1656	0.794872	0.175	-0.619872	0.619872			MluLR8386	1	1	0	0
lncRNA_MluLR1657	0.974359	0.5	-0.474359	0.474359			MluLR5035	1	1	0	0
lncRNA_MluLR1658	0.153846	0.35	0.196154	0.196154			MluLR5578	1	1	0	0
lncRNA_MluLR1659	0.205128	0.325	0.119872	0.119872			MluLR6750	1	1	0	0
lncRNA_MluLR1660	0.794872	0.55	-0.244872	0.244872			MluLR15695	1	1	0	0
lncRNA_MluLR1661	0.435897	0.15	-0.285897	0.285897			MluLR10472	1	1	0	0
lncRNA_MluLR1662	0.794872	0.375	-0.419872	0.419872			MluLR7517	1	1	0	0
lncRNA_MluLR1663	0.948718	0.175	-0.773718	0.773718			MluLR4289	1	1	0	0
lncRNA_MluLR1664	0.538462	0.55	0.0115385	0.0115385			MluLR1983	1	1	0	0
lncRNA_MluLR1665	0.307692	0.275	-0.0326923	0.0326923			MluLR8038	1	1	0	0
lncRNA_MluLR1666	0.589744	0.275	-0.314744	0.314744			MluLR8368	1	1	0	0
lncRNA_MluLR1667	0.512821	0.35	-0.162821	0.162821			MluLR4109	1	1	0	0
lncRNA_MluLR1668	1	1	0	0			MluLR16473	1	1	0	0
lncRNA_MluLR1669	0.974359	0.875	-0.099359	0.099359			MluLR227	1	1	0	0
lncRNA_MluLR1670	0.512821	0.075	-0.437821	0.437821			MluLR16221	1	1	0	0
lncRNA_MluLR1671	0.846154	0.65	-0.196154	0.196154			MluLR2294	1	1	0	0
lncRNA_MluLR1672	1	0.875	-0.125	0.125			MluLR2881	1	1	0	0
lncRNA_MluLR1673	0.846154	0.425	-0.421154	0.421154			MluLR13914	1	1	0	0
lncRNA_MluLR1674	0.487179	0.35	-0.137179	0.137179			MluLR2025	1	1	0	0
lncRNA_MluLR1675	0.794872	0.575	-0.219872	0.219872			MluLR4273	1	1	0	0
lncRNA_MluLR1676	0.333333	0.225	-0.108333	0.108333			MluLR14236	1	1	0	0
lncRNA_MluLR1677	0.974359	0.775	-0.199359	0.199359			MluLR5210	1	1	0	0
lncRNA_MluLR1678	1	0.675	-0.325	0.325			MluLR15184	1	1	0	0
lncRNA_MluLR1679	1	0.75	-0.25	0.25			MluLR14754	1	1	0	0
lncRNA_MluLR1680	1	0.875	-0.125	0.125			MluLR10369	1	1	0	0
lncRNA_MluLR1681	0.974359	0.975	0.000641026	0.000641026			MluLR5240	1	1	0	0
lncRNA_MluLR1682	0.717949	0.525	-0.192949	0.192949			MluLR12852	1	1	0	0
lncRNA_MluLR1683	0.923077	0.525	-0.398077	0.398077			MluLR6544	1	1	0	0
lncRNA_MluLR1684	0.846154	0.575	-0.271154	0.271154			MluLR13007	1	1	0	0
lncRNA_MluLR1685	0.974359	0.775	-0.199359	0.199359			MluLR2990	1	1	0	0
lncRNA_MluLR1686	0.820513	0.8	-0.0205128	0.0205128			MluLR9663	1	1	0	0
lncRNA_MluLR1687	0.564103	0.125	-0.439103	0.439103			MluLR8852	1	1	0	0
lncRNA_MluLR1688	0.820513	0.2	-0.620513	0.620513			MluLR16493	1	1	0	0
lncRNA_MluLR1689	0.512821	0.2	-0.312821	0.312821			MluLR12998	1	1	0	0
lncRNA_MluLR1690	0.897436	0.65	-0.247436	0.247436			MluLR15377	1	1	0	0
lncRNA_MluLR1691	0.435897	0.35	-0.0858974	0.0858974			MluLR5660	1	1	0	0
lncRNA_MluLR1692	1	0.95	-0.05	0.05			MluLR6783	1	1	0	0
lncRNA_MluLR1693	0.461538	0.275	-0.186538	0.186538			MluLR12657	1	1	0	0
lncRNA_MluLR1694	0.230769	0.3	0.0692308	0.0692308			MluLR3673	1	1	0	0
lncRNA_MluLR1695	0.512821	0.3	-0.212821	0.212821			MluLR5117	1	1	0	0
lncRNA_MluLR1696	0.512821	0.1	-0.412821	0.412821			MluLR14845	1	1	0	0
lncRNA_MluLR1697	0.333333	0.3	-0.0333333	0.0333333			MluLR10000	1	1	0	0
lncRNA_MluLR1698	0.333333	0.35	0.0166667	0.0166667			MluLR10151	1	1	0	0
lncRNA_MluLR1699	0.461538	0.55	0.0884615	0.0884615			MluLR15483	1	1	0	0
lncRNA_MluLR1700	1	1	0	0			MluLR158	1	1	0	0
lncRNA_MluLR1701	0.461538	0.2	-0.261538	0.261538			MluLR840	1	1	0	0
lncRNA_MluLR1702	0.538462	0.275	-0.263462	0.263462			MluLR1501	1	1	0	0
lncRNA_MluLR1703	0.666667	0.25	-0.416667	0.416667			MluLR9186	1	1	0	0
lncRNA_MluLR1704	0.948718	0.3	-0.648718	0.648718			MluLR13812	1	1	0	0
lncRNA_MluLR1705	0.666667	0.325	-0.341667	0.341667			MluLR15407	1	1	0	0
lncRNA_MluLR1706	0.820513	0.5	-0.320513	0.320513			MluLR9561	1	1	0	0
lncRNA_MluLR1707	0.871795	0.875	0.00320513	0.00320513			MluLR10143	1	1	0	0
lncRNA_MluLR1708	0.897436	0.675	-0.222436	0.222436			MluLR14469	1	1	0	0
lncRNA_MluLR1709	0.564103	0.25	-0.314103	0.314103			MluLR16334	1	1	0	0
lncRNA_MluLR1710	0.666667	0.4	-0.266667	0.266667			MluLR1909	1	1	0	0
lncRNA_MluLR1711	0.923077	0.625	-0.298077	0.298077			MluLR13227	1	1	0	0
lncRNA_MluLR1712	0.333333	0.25	-0.0833333	0.0833333			MluLR2971	1	1	0	0
lncRNA_MluLR1713	0.615385	0.425	-0.190385	0.190385			MluLR17394	1	1	0	0
lncRNA_MluLR1714	0.589744	0.225	-0.364744	0.364744			MluLR16398	1	1	0	0
lncRNA_MluLR1715	0.897436	1	0.102564	0.102564			MluLR17189	1	1	0	0
lncRNA_MluLR1716	0.871795	0.575	-0.296795	0.296795			MluLR12508	1	1	0	0
lncRNA_MluLR1717	0.692308	0.225	-0.467308	0.467308			MluLR7756	1	1	0	0
lncRNA_MluLR1718	0.589744	0.325	-0.264744	0.264744			MluLR14387	1	1	0	0
lncRNA_MluLR1719	0.358974	0.3	-0.0589744	0.0589744			MluLR1570	1	1	0	0
lncRNA_MluLR1720	0.974359	0.7	-0.274359	0.274359			MluLR8893	1	1	0	0
lncRNA_MluLR1721	0.666667	0.075	-0.591667	0.591667			MluLR9685	1	1	0	0
lncRNA_MluLR1722	0.897436	0.575	-0.322436	0.322436			MluLR17246	1	1	0	0
lncRNA_MluLR1723	0.820513	0.275	-0.545513	0.545513			MluLR9754	1	1	0	0
lncRNA_MluLR1724	0.461538	0.225	-0.236538	0.236538			MluLR12093	1	1	0	0
lncRNA_MluLR1725	1	0.7	-0.3	0.3			MluLR9569	1	1	0	0
lncRNA_MluLR1726	1	1	0	0			MluLR14871	1	1	0	0
lncRNA_MluLR1727	0.410256	0.2	-0.210256	0.210256			MluLR16510	1	1	0	0
lncRNA_MluLR1728	0.794872	0.675	-0.119872	0.119872			MluLR700	1	1	0	0
lncRNA_MluLR1729	0.410256	0.35	-0.0602564	0.0602564			MluLR9042	1	1	0	0
lncRNA_MluLR1730	0.717949	0.25	-0.467949	0.467949			MluLR6236	1	1	0	0
lncRNA_MluLR1731	1	1	0	0			MluLR18007	1	1	0	0
lncRNA_MluLR1732	0.74359	0.35	-0.39359	0.39359			MluLR10997	1	1	0	0
lncRNA_MluLR1733	0.333333	0.4	0.0666667	0.0666667			MluLR8199	1	1	0	0
lncRNA_MluLR1734	0.564103	0.35	-0.214103	0.214103			MluLR1247	1	1	0	0
lncRNA_MluLR1735	0.512821	0.8	0.287179	0.287179			MluLR4361	1	1	0	0
lncRNA_MluLR1736	1	0.975	-0.025	0.025			MluLR4766	1	1	0	0
lncRNA_MluLR1737	0.897436	0.65	-0.247436	0.247436			MluLR3497	1	1	0	0
lncRNA_MluLR1738	0.769231	0.5	-0.269231	0.269231			MluLR13143	1	1	0	0
lncRNA_MluLR1739	0.615385	0.15	-0.465385	0.465385			MluLR11429	1	1	0	0
lncRNA_MluLR1740	0.820513	0.45	-0.370513	0.370513			MluLR15196	1	1	0	0
lncRNA_MluLR1741	0.538462	0.275	-0.263462	0.263462			MluLR11144	1	1	0	0
lncRNA_MluLR1742	0.871795	0.775	-0.0967949	0.0967949			MluLR7272	1	1	0	0
lncRNA_MluLR1743	0.564103	0.275	-0.289103	0.289103			MluLR6916	1	1	0	0
lncRNA_MluLR1744	1	0.875	-0.125	0.125			MluLR13759	1	1	0	0
lncRNA_MluLR1745	0.794872	0.475	-0.319872	0.319872			MluLR7627	1	1	0	0
lncRNA_MluLR1746	0.25641	0.25	-0.00641026	0.00641026			MluLR1240	1	1	0	0
lncRNA_MluLR1747	0.923077	0.75	-0.173077	0.173077			MluLR5725	1	1	0	0
lncRNA_MluLR1748	0.794872	0.55	-0.244872	0.244872			MluLR5128	1	1	0	0
lncRNA_MluLR1749	0.512821	0.4	-0.112821	0.112821			MluLR13660	1	1	0	0
lncRNA_MluLR1750	0.589744	0.25	-0.339744	0.339744			MluLR13113	1	1	0	0
lncRNA_MluLR1751	1	1	0	0			MluLR11422	1	1	0	0
lncRNA_MluLR1752	0.666667	0.425	-0.241667	0.241667			MluLR14348	1	1	0	0
lncRNA_MluLR1753	1	1	0	0			MluLR9030	1	1	0	0
lncRNA_MluLR1754	0.615385	0.125	-0.490385	0.490385			MluLR17731	1	1	0	0
lncRNA_MluLR1755	0.717949	0.2	-0.517949	0.517949			MluLR693	1	1	0	0
lncRNA_MluLR1756	0.974359	0.35	-0.624359	0.624359			MluLR6651	1	1	0	0
lncRNA_MluLR1757	0.25641	0.3	0.0435897	0.0435897			MluLR7812	1	1	0	0
lncRNA_MluLR1758	0.769231	1	0.230769	0.230769			MluLR17446	1	1	0	0
lncRNA_MluLR1759	0.487179	0.425	-0.0621795	0.0621795			MluLR8465	1	1	0	0
lncRNA_MluLR1760	1	0.925	-0.075	0.075			MluLR15982	1	1	0	0
lncRNA_MluLR1761	0.641026	0.85	0.208974	0.208974			MluLR11434	1	1	0	0
lncRNA_MluLR1762	1	1	0	0			MluLR3742	1	1	0	0
lncRNA_MluLR1763	0.871795	0.525	-0.346795	0.346795			MluLR535	1	1	0	0
lncRNA_MluLR1764	0.692308	0.55	-0.142308	0.142308			MluLR15287	1	1	0	0
lncRNA_MluLR1765	1	0.85	-0.15	0.15			MluLR5645	1	1	0	0
lncRNA_MluLR1766	0.897436	0.775	-0.122436	0.122436			MluLR12665	1	1	0	0
lncRNA_MluLR1767	0.974359	0.975	0.000641026	0.000641026			MluLR8120	1	1	0	0
lncRNA_MluLR1768	0.871795	0.675	-0.196795	0.196795			MluLR10955	1	1	0	0
lncRNA_MluLR1769	0.487179	0.45	-0.0371795	0.0371795			MluLR10102	1	1	0	0
lncRNA_MluLR1770	0.282051	0.275	-0.00705128	0.00705128			MluLR7581	1	1	0	0
lncRNA_MluLR1771	1	1	0	0			MluLR681	1	1	0	0
lncRNA_MluLR1772	0.307692	0.325	0.0173077	0.0173077			MluLR14879	1	1	0	0
lncRNA_MluLR1773	0.923077	0.525	-0.398077	0.398077			MluLR15240	1	1	0	0
lncRNA_MluLR1774	0.794872	0.775	-0.0198718	0.0198718			MluLR9062	1	1	0	0
lncRNA_MluLR1775	1	1	0	0			MluLR12204	1	1	0	0
lncRNA_MluLR1776	0.692308	0.5	-0.192308	0.192308			MluLR1780	1	1	0	0
lncRNA_MluLR1777	0.897436	0.65	-0.247436	0.247436			MluLR9871	1	1	0	0
lncRNA_MluLR1778	0.948718	1	0.0512821	0.0512821			MluLR6498	1	1	0	0
lncRNA_MluLR1779	0.897436	0.825	-0.0724359	0.0724359			MluLR9857	1	1	0	0
lncRNA_MluLR1780	0.333333	0.3	-0.0333333	0.0333333			MluLR10545	1	1	0	0
lncRNA_MluLR1781	0.230769	0.325	0.0942308	0.0942308			MluLR5220	1	1	0	0
lncRNA_MluLR1782	0.974359	0.75	-0.224359	0.224359			MluLR7571	1	1	0	0
lncRNA_MluLR1783	0.74359	0.45	-0.29359	0.29359			MluLR13712	1	1	0	0
lncRNA_MluLR1784	0.333333	0.175	-0.158333	0.158333			MluLR10523	1	1	0	0
lncRNA_MluLR1785	0.666667	0.575	-0.0916667	0.0916667			MluLR8625	1	1	0	0
lncRNA_MluLR1786	0.974359	0.925	-0.049359	0.049359			MluLR3938	1	1	0	0
lncRNA_MluLR1787	0.25641	0.275	0.0185897	0.0185897			MluLR6442	1	1	0	0
lncRNA_MluLR1788	0.333333	0.25	-0.0833333	0.0833333			MluLR15047	1	1	0	0
lncRNA_MluLR1789	1	1	0	0			MluLR6412	1	1	0	0
lncRNA_MluLR1790	0.333333	0.325	-0.00833333	0.00833333			MluLR2752	1	1	0	0
lncRNA_MluLR1791	1	0.875	-0.125	0.125			MluLR11491	1	1	0	0
lncRNA_MluLR1792	0.794872	0.3	-0.494872	0.494872			MluLR8650	1	1	0	0
lncRNA_MluLR1793	0.820513	0.2	-0.620513	0.620513			MluLR10134	1	1	0	0
lncRNA_MluLR1794	0.641026	0.55	-0.0910256	0.0910256			MluLR15501	1	1	0	0
lncRNA_MluLR1795	0.538462	0.225	-0.313462	0.313462			MluLR7083	1	1	0	0
lncRNA_MluLR1796	1	0.975	-0.025	0.025			MluLR11083	1	1	0	0
lncRNA_MluLR1797	0.974359	0.675	-0.299359	0.299359			MluLR1827	1	1	0	0
lncRNA_MluLR1798	0.666667	0.275	-0.391667	0.391667			MluLR4085	1	1	0	0
lncRNA_MluLR1799	0.641026	0.625	-0.0160256	0.0160256			MluLR5177	1	1	0	0
lncRNA_MluLR1800	0.948718	0.5	-0.448718	0.448718			MluLR12943	1	1	0	0
lncRNA_MluLR1801	0.435897	0.375	-0.0608974	0.0608974			MluLR16580	1	1	0	0
lncRNA_MluLR1802	0.461538	0.275	-0.186538	0.186538			MluLR2295	1	1	0	0
lncRNA_MluLR1803	0.512821	0.525	0.0121795	0.0121795			MluLR5622	1	1	0	0
lncRNA_MluLR1804	1	1	0	0			MluLR3262	1	1	0	0
lncRNA_MluLR1805	0.74359	0.45	-0.29359	0.29359			MluLR4587	1	1	0	0
lncRNA_MluLR1806	0.846154	0.65	-0.196154	0.196154			MluLR10461	1	1	0	0
lncRNA_MluLR1807	0.820513	0.45	-0.370513	0.370513			MluLR4900	1	1	0	0
lncRNA_MluLR1808	0.410256	0.25	-0.160256	0.160256			MluLR8701	1	1	0	0
lncRNA_MluLR1809	0.948718	0.975	0.0262821	0.0262821			MluLR42	1	1	0	0
lncRNA_MluLR1810	0.564103	0.15	-0.414103	0.414103			MluLR1084	1	1	0	0
lncRNA_MluLR1811	0.410256	0.125	-0.285256	0.285256			MluLR8008	1	1	0	0
lncRNA_MluLR1812	0.769231	0.575	-0.194231	0.194231			MluLR6161	1	1	0	0
lncRNA_MluLR1813	0.769231	0.225	-0.544231	0.544231			MluLR15605	1	1	0	0
lncRNA_MluLR1814	0.641026	0.325	-0.316026	0.316026			MluLR12408	1	1	0	0
lncRNA_MluLR1815	0.769231	0.475	-0.294231	0.294231			MluLR2884	1	1	0	0
lncRNA_MluLR1816	0.666667	0.1	-0.566667	0.566667			MluLR14156	1	1	0	0
lncRNA_MluLR1817	0.794872	0.8	0.00512821	0.00512821			MluLR11080	1	1	0	0
lncRNA_MluLR1818	0.487179	0.125	-0.362179	0.362179			MluLR9809	1	1	0	0
lncRNA_MluLR1819	0.564103	0.15	-0.414103	0.414103			MluLR18131	1	1	0	0
lncRNA_MluLR1820	0.358974	0.525	0.166026	0.166026			MluLR6237	1	1	0	0
lncRNA_MluLR1821	0.948718	0.775	-0.173718	0.173718			MluLR3564	1	1	0	0
lncRNA_MluLR1822	0.897436	0.45	-0.447436	0.447436			MluLR2865	1	1	0	0
lncRNA_MluLR1823	0.794872	0.125	-0.669872	0.669872			MluLR14122	1	1	0	0
lncRNA_MluLR1824	0.435897	0.125	-0.310897	0.310897			MluLR17508	1	1	0	0
lncRNA_MluLR1825	0.384615	0.475	0.0903846	0.0903846			MluLR12643	1	1	0	0
lncRNA_MluLR1826	0.564103	0.475	-0.0891026	0.0891026			MluLR2560	1	1	0	0
lncRNA_MluLR1827	0.74359	0.25	-0.49359	0.49359			MluLR7310	1	1	0	0
lncRNA_MluLR1828	0.846154	0.675	-0.171154	0.171154			MluLR12677	1	1	0	0
lncRNA_MluLR1829	0.666667	0.3	-0.366667	0.366667			MluLR12931	1	1	0	0
lncRNA_MluLR1830	0.769231	0.3	-0.469231	0.469231			MluLR11421	1	1	0	0
lncRNA_MluLR1831	0.974359	0.825	-0.149359	0.149359			MluLR15041	1	1	0	0
lncRNA_MluLR1832	0.923077	0.85	-0.0730769	0.0730769			MluLR8383	1	1	0	0
lncRNA_MluLR1833	1	1	0	0			MluLR9565	1	1	0	0
lncRNA_MluLR1834	1	1	0	0			MluLR14442	1	1	0	0
lncRNA_MluLR1835	0.25641	0.9	0.64359	0.64359			MluLR11981	1	1	0	0
lncRNA_MluLR1836	0.74359	0.675	-0.0685897	0.0685897			MluLR9753	1	1	0	0
lncRNA_MluLR1837	0.923077	0.725	-0.198077	0.198077			MluLR2064	1	1	0	0
lncRNA_MluLR1838	0.307692	0.3	-0.00769231	0.00769231			MluLR8683	1	1	0	0
lncRNA_MluLR1839	0.384615	0.3	-0.0846154	0.0846154			MluLR5515	1	1	0	0
lncRNA_MluLR1840	1	0.55	-0.45	0.45			MluLR5826	1	1	0	0
lncRNA_MluLR1841	0.923077	0.475	-0.448077	0.448077			MluLR5201	1	1	0	0
lncRNA_MluLR1842	1	0.875	-0.125	0.125			MluLR8224	1	1	0	0
lncRNA_MluLR1843	0.358974	0.25	-0.108974	0.108974			MluLR14654	1	1	0	0
lncRNA_MluLR1844	0.692308	0.275	-0.417308	0.417308			MluLR3226	1	1	0	0
lncRNA_MluLR1845	0.820513	0.5	-0.320513	0.320513			MluLR2049	1	1	0	0
lncRNA_MluLR1846	0.794872	0.45	-0.344872	0.344872			MluLR7593	1	1	0	0
lncRNA_MluLR1847	1	0.975	-0.025	0.025			MluLR9683	1	1	0	0
lncRNA_MluLR1848	0.230769	0.4	0.169231	0.169231			MluLR2505	1	1	0	0
lncRNA_MluLR1849	1	0.975	-0.025	0.025			MluLR1353	1	1	0	0
lncRNA_MluLR1850	0.794872	0.4	-0.394872	0.394872			MluLR5081	1	1	0	0
lncRNA_MluLR1851	0.615385	0.225	-0.390385	0.390385			MluLR14667	1	1	0	0
lncRNA_MluLR1852	0.948718	0.5	-0.448718	0.448718			MluLR2568	1	1	0	0
lncRNA_MluLR1853	0.820513	0.25	-0.570513	0.570513			MluLR5193	1	1	0	0
lncRNA_MluLR1854	0.25641	0.975	0.71859	0.71859			MluLR10773	1	1	0	0
lncRNA_MluLR1855	0.794872	0.6	-0.194872	0.194872			MluLR15963	1	1	0	0
lncRNA_MluLR1856	0.923077	0.775	-0.148077	0.148077			MluLR14948	1	1	0	0
lncRNA_MluLR1857	0.666667	0.75	0.0833333	0.0833333			MluLR1901	1	1	0	0
lncRNA_MluLR1858	0.846154	0.6	-0.246154	0.246154			MluLR11969	1	1	0	0
lncRNA_MluLR1859	0.871795	0.575	-0.296795	0.296795			MluLR1784	1	1	0	0
lncRNA_MluLR1860	0.923077	0.875	-0.0480769	0.0480769			MluLR5414	1	1	0	0
lncRNA_MluLR1861	0.564103	0.3	-0.264103	0.264103			MluLR3733	1	1	0	0
lncRNA_MluLR1862	0.512821	0.525	0.0121795	0.0121795			MluLR13725	1	1	0	0
lncRNA_MluLR1863	0.307692	0.2	-0.107692	0.107692			MluLR9261	1	1	0	0
lncRNA_MluLR1864	0.307692	0.2	-0.107692	0.107692			MluLR6743	1	1	0	0
lncRNA_MluLR1865	0.230769	0.325	0.0942308	0.0942308			MluLR4396	1	1	0	0
lncRNA_MluLR1866	0.641026	0.275	-0.366026	0.366026			MluLR2841	1	1	0	0
lncRNA_MluLR1867	0.384615	0.4	0.0153846	0.0153846			MluLR1324	1	1	0	0
lncRNA_MluLR1868	0.641026	0.4	-0.241026	0.241026			MluLR2157	1	1	0	0
lncRNA_MluLR1869	0.410256	0.325	-0.0852564	0.0852564			MluLR2415	1	1	0	0
lncRNA_MluLR1870	0.538462	0.525	-0.0134615	0.0134615			MluLR5391	1	1	0	0
lncRNA_MluLR1871	0.974359	0.6	-0.374359	0.374359			MluLR645	1	1	0	0
lncRNA_MluLR1872	0.564103	0.075	-0.489103	0.489103			MluLR15285	1	1	0	0
lncRNA_MluLR1873	0.410256	0.325	-0.0852564	0.0852564			MluLR14763	1	1	0	0
lncRNA_MluLR1874	0.333333	0.175	-0.158333	0.158333			MluLR16991	1	1	0	0
lncRNA_MluLR1875	0.974359	1	0.025641	0.025641			MluLR9722	1	1	0	0
lncRNA_MluLR1876	1	0.9	-0.1	0.1			MluLR9273	1	1	0	0
lncRNA_MluLR1877	0.333333	0.2	-0.133333	0.133333			MluLR14767	1	1	0	0
lncRNA_MluLR1878	1	0.95	-0.05	0.05			MluLR939	1	1	0	0
lncRNA_MluLR1879	0.641026	0.675	0.0339744	0.0339744			MluLR9517	1	1	0	0
lncRNA_MluLR1880	0.487179	0.275	-0.212179	0.212179			MluLR2961	1	1	0	0
lncRNA_MluLR1881	0.820513	0.7	-0.120513	0.120513			MluLR830	1	1	0	0
lncRNA_MluLR1882	0.205128	0.425	0.219872	0.219872			MluLR12698	1	1	0	0
lncRNA_MluLR1883	0.974359	1	0.025641	0.025641			MluLR15165	1	1	0	0
lncRNA_MluLR1884	1	1	0	0			MluLR9446	1	1	0	0
lncRNA_MluLR1885	1	1	0	0			MluLR6409	1	1	0	0
lncRNA_MluLR1886	0.564103	0.325	-0.239103	0.239103			MluLR13650	1	1	0	0
lncRNA_MluLR1887	1	1	0	0			MluLR18169	1	1	0	0
lncRNA_MluLR1888	0.820513	0.575	-0.245513	0.245513			MluLR1850	1	1	0	0
lncRNA_MluLR1889	0.564103	0.6	0.0358974	0.0358974			MluLR6114	1	1	0	0
lncRNA_MluLR1890	0.435897	0.35	-0.0858974	0.0858974			MluLR7973	1	1	0	0
lncRNA_MluLR1891	0.666667	0.25	-0.416667	0.416667			MluLR9470	1	1	0	0
lncRNA_MluLR1892	1	1	0	0			MluLR16784	1	1	0	0
lncRNA_MluLR1893	0.923077	0.825	-0.0980769	0.0980769			MluLR5771	1	1	0	0
lncRNA_MluLR1894	0.538462	0.55	0.0115385	0.0115385			MluLR3908	1	1	0	0
lncRNA_MluLR1895	0.871795	0.775	-0.0967949	0.0967949			MluLR4723	1	1	0	0
lncRNA_MluLR1896	0.307692	0.275	-0.0326923	0.0326923			MluLR11379	1	1	0	0
lncRNA_MluLR1897	1	1	0	0			MluLR14255	1	1	0	0
lncRNA_MluLR1898	0.974359	0.95	-0.024359	0.024359			MluLR7638	1	1	0	0
lncRNA_MluLR1899	0.25641	0.4	0.14359	0.14359			MluLR2188	1	1	0	0
lncRNA_MluLR1900	0.769231	0.5	-0.269231	0.269231			MluLR16530	1	1	0	0
lncRNA_MluLR1901	0.538462	0.65	0.111538	0.111538			MluLR10245	1	1	0	0
lncRNA_MluLR1902	0.333333	0.225	-0.108333	0.108333			MluLR2164	1	1	0	0
lncRNA_MluLR1903	1	1	0	0			MluLR16883	1	1	0	0
lncRNA_MluLR1904	0.948718	0.2	-0.748718	0.748718			MluLR3040	1	1	0	0
lncRNA_MluLR1905	0.692308	0.575	-0.117308	0.117308			MluLR4083	1	1	0	0
lncRNA_MluLR1906	0.871795	0.575	-0.296795	0.296795			MluLR9249	1	1	0	0
lncRNA_MluLR1907	0.538462	0.4	-0.138462	0.138462			MluLR8461	1	1	0	0
lncRNA_MluLR1908	0.435897	0.225	-0.210897	0.210897			MluLR5796	1	1	0	0
lncRNA_MluLR1909	0.897436	0.725	-0.172436	0.172436			MluLR17868	1	1	0	0
lncRNA_MluLR1910	0.512821	0.675	0.162179	0.162179			MluLR7447	1	1	0	0
lncRNA_MluLR1911	0.615385	0.325	-0.290385	0.290385			MluLR16635	1	1	0	0
lncRNA_MluLR1912	0.794872	0.875	0.0801282	0.0801282			MluLR13388	1	1	0	0
lncRNA_MluLR1913	0.846154	0.85	0.00384615	0.00384615			MluLR15684	1	1	0	0
lncRNA_MluLR1914	0.666667	0.55	-0.116667	0.116667			MluLR6969	1	1	0	0
lncRNA_MluLR1915	0.794872	0.65	-0.144872	0.144872			MluLR16574	1	1	0	0
lncRNA_MluLR1916	0.435897	0.325	-0.110897	0.110897			MluLR6118	1	1	0	0
lncRNA_MluLR1917	0.974359	0.825	-0.149359	0.149359			MluLR2234	1	1	0	0
lncRNA_MluLR1918	0.282051	0.4	0.117949	0.117949			MluLR17216	1	1	0	0
lncRNA_MluLR1919	1	1	0	0			MluLR5939	1	1	0	0
lncRNA_MluLR1920	0.282051	0.575	0.292949	0.292949			MluLR12826	1	1	0	0
lncRNA_MluLR1921	0.820513	0.725	-0.0955128	0.0955128			MluLR11884	1	1	0	0
lncRNA_MluLR1922	1	0.975	-0.025	0.025			MluLR14524	1	1	0	0
lncRNA_MluLR1923	0.923077	0.35	-0.573077	0.573077			MluLR8813	1	1	0	0
lncRNA_MluLR1924	0.923077	0.75	-0.173077	0.173077			MluLR5494	1	1	0	0
lncRNA_MluLR1925	0.410256	0.375	-0.0352564	0.0352564			MluLR17038	1	1	0	0
lncRNA_MluLR1926	0.384615	0.225	-0.159615	0.159615			MluLR13165	1	1	0	0
lncRNA_MluLR1927	0.179487	0.325	0.145513	0.145513			MluLR2995	1	1	0	0
lncRNA_MluLR1928	1	0.9	-0.1	0.1			MluLR9097	1	1	0	0
lncRNA_MluLR1929	0.435897	0.125	-0.310897	0.310897			MluLR2872	1	1	0	0
lncRNA_MluLR1930	0.333333	0.525	0.191667	0.191667			MluLR8294	1	1	0	0
lncRNA_MluLR1931	1	1	0	0			MluLR14522	1	1	0	0
lncRNA_MluLR1932	0.794872	0.425	-0.369872	0.369872			MluLR1029	1	1	0	0
lncRNA_MluLR1933	1	0.775	-0.225	0.225			MluLR4220	1	1	0	0
lncRNA_MluLR1934	1	0.975	-0.025	0.025			MluLR12058	1	1	0	0
lncRNA_MluLR1935	1	1	0	0			MluLR4165	1	1	0	0
lncRNA_MluLR1936	0.230769	0.275	0.0442308	0.0442308			MluLR113	1	1	0	0
lncRNA_MluLR1937	0.74359	0.8	0.0564103	0.0564103			MluLR1848	1	1	0	0
lncRNA_MluLR1938	0.948718	0.825	-0.123718	0.123718			MluLR2381	1	1	0	0
lncRNA_MluLR1939	0.410256	0.425	0.0147436	0.0147436			MluLR5047	1	1	0	0
lncRNA_MluLR1940	0.948718	0.95	0.00128205	0.00128205			MluLR2411	1	1	0	0
lncRNA_MluLR1941	0.923077	0.85	-0.0730769	0.0730769			MluLR16636	1	1	0	0
lncRNA_MluLR1942	0.923077	0.5	-0.423077	0.423077			MluLR480	1	1	0	0
lncRNA_MluLR1943	1	1	0	0			MluLR6208	1	1	0	0
lncRNA_MluLR1944	0.538462	0.325	-0.213462	0.213462			MluLR8562	1	1	0	0
lncRNA_MluLR1945	0.487179	0.125	-0.362179	0.362179			MluLR5823	1	1	0	0
lncRNA_MluLR1946	0.512821	0.35	-0.162821	0.162821			MluLR3140	1	1	0	0
lncRNA_MluLR1947	0.128205	0.45	0.321795	0.321795			MluLR10793	1	1	0	0
lncRNA_MluLR1948	0.333333	0.275	-0.0583333	0.0583333			MluLR16600	1	1	0	0
lncRNA_MluLR1949	1	0.95	-0.05	0.05			MluLR9432	1	1	0	0
lncRNA_MluLR1950	0.794872	0.65	-0.144872	0.144872			MluLR10026	1	1	0	0
lncRNA_MluLR1951	0.615385	0.4	-0.215385	0.215385			MluLR1381	1	1	0	0
lncRNA_MluLR1952	0.692308	0.35	-0.342308	0.342308			MluLR1855	1	1	0	0
lncRNA_MluLR1953	0.871795	0.575	-0.296795	0.296795			MluLR8988	1	1	0	0
lncRNA_MluLR1954	0.74359	0.225	-0.51859	0.51859			MluLR13696	1	1	0	0
lncRNA_MluLR1955	1	1	0	0			MluLR16326	1	1	0	0
lncRNA_MluLR1956	0.205128	0.45	0.244872	0.244872			MluLR16606	1	1	0	0
lncRNA_MluLR1957	0.461538	0.15	-0.311538	0.311538			MluLR1821	1	1	0	0
lncRNA_MluLR1958	0.307692	0.525	0.217308	0.217308			MluLR3732	1	1	0	0
lncRNA_MluLR1959	0.769231	0.475	-0.294231	0.294231			MluLR7604	1	1	0	0
lncRNA_MluLR1960	0.74359	0.125	-0.61859	0.61859			MluLR5940	1	1	0	0
lncRNA_MluLR1961	0.358974	0.275	-0.0839744	0.0839744			MluLR8974	1	1	0	0
lncRNA_MluLR1962	1	1	0	0			MluLR15840	1	1	0	0
lncRNA_MluLR1963	0.538462	0.725	0.186538	0.186538			MluLR3717	1	1	0	0
lncRNA_MluLR1964	1	1	0	0			MluLR3441	1	1	0	0
lncRNA_MluLR1965	0.461538	0.475	0.0134615	0.0134615			MluLR8647	1	1	0	0
lncRNA_MluLR1966	0.538462	0.1	-0.438462	0.438462			MluLR11139	1	1	0	0
lncRNA_MluLR1967	0.358974	0.275	-0.0839744	0.0839744			MluLR16175	1	1	0	0
lncRNA_MluLR1968	1	1	0	0			MluLR4294	1	1	0	0
lncRNA_MluLR1969	0.538462	0.575	0.0365385	0.0365385			MluLR10513	1	1	0	0
lncRNA_MluLR1970	0.410256	0.275	-0.135256	0.135256			MluLR3202	1	1	0	0
lncRNA_MluLR1971	1	1	0	0			MluLR16425	1	1	0	0
lncRNA_MluLR1972	0.897436	0.875	-0.0224359	0.0224359			MluLR6836	1	1	0	0
lncRNA_MluLR1973	1	1	0	0			MluLR16997	1	1	0	0
lncRNA_MluLR1974	0.974359	0.925	-0.049359	0.049359			MluLR11219	1	1	0	0
lncRNA_MluLR1975	0.692308	0.375	-0.317308	0.317308			MluLR781	1	1	0	0
lncRNA_MluLR1976	0.948718	0.925	-0.0237179	0.0237179			MluLR5602	1	1	0	0
lncRNA_MluLR1977	0.333333	0.3	-0.0333333	0.0333333			MluLR2556	1	1	0	0
lncRNA_MluLR1978	0.641026	0.45	-0.191026	0.191026			MluLR18153	1	1	0	0
lncRNA_MluLR1979	0.717949	0.175	-0.542949	0.542949			MluLR12430	1	1	0	0
lncRNA_MluLR1980	0.615385	0.425	-0.190385	0.190385			MluLR6158	1	1	0	0
lncRNA_MluLR1981	0.333333	0.625	0.291667	0.291667			MluLR9316	1	1	0	0
lncRNA_MluLR1982	0.564103	0.125	-0.439103	0.439103			MluLR2099	1	1	0	0
lncRNA_MluLR1983	0.948718	0.85	-0.0987179	0.0987179			MluLR12317	1	1	0	0
lncRNA_MluLR1984	0.589744	0.45	-0.139744	0.139744			MluLR5369	1	1	0	0
lncRNA_MluLR1985	0.461538	0.375	-0.0865385	0.0865385			MluLR8165	1	1	0	0
lncRNA_MluLR1986	0.923077	0.85	-0.0730769	0.0730769			MluLR11036	1	1	0	0
lncRNA_MluLR1987	0.358974	0.425	0.0660256	0.0660256			MluLR2032	1	1	0	0
lncRNA_MluLR1988	0.692308	0.475	-0.217308	0.217308			MluLR13692	1	1	0	0
lncRNA_MluLR1989	0.769231	0.725	-0.0442308	0.0442308			MluLR10512	1	1	0	0
lncRNA_MluLR1990	0.897436	0.9	0.0025641	0.0025641			MluLR2191	1	1	0	0
lncRNA_MluLR1991	0.923077	0.5	-0.423077	0.423077			MluLR5310	1	1	0	0
lncRNA_MluLR1992	1	0.95	-0.05	0.05			MluLR1907	1	1	0	0
lncRNA_MluLR1993	0.846154	0.725	-0.121154	0.121154			MluLR4820	1	1	0	0
lncRNA_MluLR1994	0.820513	1	0.179487	0.179487			MluLR2059	1	1	0	0
lncRNA_MluLR1995	0.846154	0.625	-0.221154	0.221154			MluLR10681	1	1	0	0
lncRNA_MluLR1996	0.923077	0.775	-0.148077	0.148077			MluLR1399	1	1	0	0
lncRNA_MluLR1997	0.948718	0.8	-0.148718	0.148718			MluLR4458	1	1	0	0
lncRNA_MluLR1998	0.692308	0.6	-0.0923077	0.0923077			MluLR11166	1	1	0	0
lncRNA_MluLR1999	0.615385	0.4	-0.215385	0.215385			MluLR3923	1	1	0	0
[truncated: 15,982 more rows]
