# Supplementary material for: Systematic comparison of lncRNAs with protein coding mRNAs in population expression and their response to environmental change
Source: BMC Plant Biol. 2017 Feb 13;17:42. doi: 10.1186/s12870-017-0984-8 (PMC5307861; doi:10.1186/s12870-017-0984-8)
Supplement: Additional file 6: — The lncRNA-mRNA pairs in both environments with the correlation coefficient of more than 0.9. (XLSX 234 kb) [file 12870_2017_984_MOESM6_ESM.xlsx]

## Sheet: correlated pair_rr0.9
LncRNA_mRNA correlated pairs	lncRNA	mRNA	JH.p value	JH.r value	QG.p value	QG.r value
lncRNA_MluLR00006:MluLR02195	lncRNA_MluLR00006	MluLR02195	2.22045e-16	0.917141	0	0.937676
lncRNA_MluLR00035:MluLR10672	lncRNA_MluLR00035	MluLR10672	1.11022e-15	0.909786	0	0.975646
lncRNA_MluLR00035:MluLR12386	lncRNA_MluLR00035	MluLR12386	4.44089e-16	0.915864	2.22045e-16	0.912799
lncRNA_MluLR00037:MluLR11235	lncRNA_MluLR00037	MluLR11235	0	0.926877	0	0.941449
lncRNA_MluLR00045:MluLR14359	lncRNA_MluLR00045	MluLR14359	0	0.957746	0	0.931094
lncRNA_MluLR00046:MluLR04732	lncRNA_MluLR00046	MluLR04732	0	0.922897	0	0.982845
lncRNA_MluLR00050:MluLR02401	lncRNA_MluLR00050	MluLR02401	1.77636e-15	0.907188	0	0.968612
lncRNA_MluLR00056:MluLR02037	lncRNA_MluLR00056	MluLR02037	4.44089e-16	0.914503	0	0.988074
lncRNA_MluLR00056:MluLR13654	lncRNA_MluLR00056	MluLR13654	0	0.951049	0	0.978817
lncRNA_MluLR00056:MluLR14444	lncRNA_MluLR00056	MluLR14444	0	0.995804	0	0.992648
lncRNA_MluLR00056:MluLR17187	lncRNA_MluLR00056	MluLR17187	0	0.93707	0	0.983705
lncRNA_MluLR00084:MluLR03406	lncRNA_MluLR00084	MluLR03406	0	0.970862	0	0.934809
lncRNA_MluLR00084:MluLR04775	lncRNA_MluLR00084	MluLR04775	0	0.956316	0	0.94539
lncRNA_MluLR00084:MluLR09942	lncRNA_MluLR00084	MluLR09942	0	0.980107	0	0.971661
lncRNA_MluLR00084:MluLR14983	lncRNA_MluLR00084	MluLR14983	0	0.983115	0	0.989553
lncRNA_MluLR00084:MluLR15203	lncRNA_MluLR00084	MluLR15203	0	0.996301	0	0.98007
lncRNA_MluLR00084:MluLR16022	lncRNA_MluLR00084	MluLR16022	0	0.996253	0	0.973445
lncRNA_MluLR00103:MluLR07913	lncRNA_MluLR00103	MluLR07913	0	0.934713	0	0.982316
lncRNA_MluLR00106:MluLR01940	lncRNA_MluLR00106	MluLR01940	0	0.969697	0	0.930253
lncRNA_MluLR00106:MluLR04080	lncRNA_MluLR00106	MluLR04080	0	0.951175	8.88178e-16	0.905744
lncRNA_MluLR00106:MluLR04623	lncRNA_MluLR00106	MluLR04623	0	0.923438	0	0.916491
lncRNA_MluLR00106:MluLR06458	lncRNA_MluLR00106	MluLR06458	0	0.956011	0	0.930536
lncRNA_MluLR00106:MluLR10522	lncRNA_MluLR00106	MluLR10522	5.55112e-15	0.900863	0	0.955804
lncRNA_MluLR00106:MluLR13116	lncRNA_MluLR00106	MluLR13116	0	0.967988	0	0.956703
lncRNA_MluLR00106:MluLR15029	lncRNA_MluLR00106	MluLR15029	0	0.934533	0	0.980103
lncRNA_MluLR00106:MluLR15732	lncRNA_MluLR00106	MluLR15732	0	0.946215	0	0.999056
lncRNA_MluLR00106:MluLR15738	lncRNA_MluLR00106	MluLR15738	6.21725e-15	0.900187	0	0.933239
lncRNA_MluLR00106:MluLR16630	lncRNA_MluLR00106	MluLR16630	0	0.968655	0	0.925105
lncRNA_MluLR00106:MluLR17109	lncRNA_MluLR00106	MluLR17109	0	0.965011	0	0.991771
lncRNA_MluLR00106:MluLR17662	lncRNA_MluLR00106	MluLR17662	0	0.969319	0	0.941853
lncRNA_MluLR00109:MluLR15548	lncRNA_MluLR00109	MluLR15548	0	0.968892	0	0.984691
lncRNA_MluLR00113:MluLR13484	lncRNA_MluLR00113	MluLR13484	0	0.994173	0	0.98981
lncRNA_MluLR00114:MluLR05702	lncRNA_MluLR00114	MluLR05702	0	0.972397	0	0.931044
lncRNA_MluLR00115:MluLR08797	lncRNA_MluLR00115	MluLR08797	0	0.94949	0	0.93067
lncRNA_MluLR00118:MluLR00766	lncRNA_MluLR00118	MluLR00766	0	0.990041	0	0.974263
lncRNA_MluLR00120:MluLR01552	lncRNA_MluLR00120	MluLR01552	0	0.935786	0	0.991019
lncRNA_MluLR00120:MluLR02422	lncRNA_MluLR00120	MluLR02422	4.88498e-15	0.901717	0	0.95972
lncRNA_MluLR00120:MluLR07996	lncRNA_MluLR00120	MluLR07996	3.10862e-15	0.903876	0	0.970425
lncRNA_MluLR00120:MluLR10043	lncRNA_MluLR00120	MluLR10043	0	0.928324	0	0.936244
lncRNA_MluLR00120:MluLR13052	lncRNA_MluLR00120	MluLR13052	0	0.938133	0	0.992455
lncRNA_MluLR00123:MluLR06066	lncRNA_MluLR00123	MluLR06066	0	0.951234	0	0.919195
lncRNA_MluLR00131:MluLR10125	lncRNA_MluLR00131	MluLR10125	0	0.969577	0	0.978709
lncRNA_MluLR00134:MluLR06088	lncRNA_MluLR00134	MluLR06088	0	0.931243	0	0.93733
lncRNA_MluLR00134:MluLR06144	lncRNA_MluLR00134	MluLR06144	0	0.965932	0	0.937705
lncRNA_MluLR00134:MluLR07788	lncRNA_MluLR00134	MluLR07788	0	0.965391	0	0.938305
lncRNA_MluLR00134:MluLR09156	lncRNA_MluLR00134	MluLR09156	0	0.951986	0	0.939374
lncRNA_MluLR00134:MluLR09214	lncRNA_MluLR00134	MluLR09214	0	0.980393	4.44089e-16	0.909752
lncRNA_MluLR00134:MluLR09863	lncRNA_MluLR00134	MluLR09863	0	0.960155	1.77636e-15	0.902595
lncRNA_MluLR00134:MluLR11910	lncRNA_MluLR00134	MluLR11910	0	0.989016	0	0.949319
lncRNA_MluLR00134:MluLR12682	lncRNA_MluLR00134	MluLR12682	0	0.983287	0	0.94354
lncRNA_MluLR00134:MluLR13250	lncRNA_MluLR00134	MluLR13250	0	0.982408	0	0.950759
lncRNA_MluLR00134:MluLR13970	lncRNA_MluLR00134	MluLR13970	0	0.987418	4.44089e-16	0.910488
lncRNA_MluLR00137:MluLR07750	lncRNA_MluLR00137	MluLR07750	1.77636e-15	0.907501	0	0.972121
lncRNA_MluLR00139:MluLR09733	lncRNA_MluLR00139	MluLR09733	0	0.948934	1.9984e-15	0.901757
lncRNA_MluLR00145:MluLR03592	lncRNA_MluLR00145	MluLR03592	0	0.945082	0	0.991317
lncRNA_MluLR00145:MluLR17886	lncRNA_MluLR00145	MluLR17886	1.33227e-15	0.908552	0	0.991065
lncRNA_MluLR00174:MluLR04628	lncRNA_MluLR00174	MluLR04628	0	0.92904	0	0.950391
lncRNA_MluLR00174:MluLR06969	lncRNA_MluLR00174	MluLR06969	2.22045e-15	0.90633	0	0.987437
lncRNA_MluLR00209:MluLR16530	lncRNA_MluLR00209	MluLR16530	0	0.970472	0	0.923891
lncRNA_MluLR00211:MluLR03807	lncRNA_MluLR00211	MluLR03807	0	0.942378	4.44089e-16	0.909061
lncRNA_MluLR00220:MluLR04732	lncRNA_MluLR00220	MluLR04732	0	0.925908	0	0.98616
lncRNA_MluLR00239:MluLR00360	lncRNA_MluLR00239	MluLR00360	0	0.979772	0	0.999474
lncRNA_MluLR00239:MluLR01394	lncRNA_MluLR00239	MluLR01394	0	0.955289	0	0.932487
lncRNA_MluLR00239:MluLR02841	lncRNA_MluLR00239	MluLR02841	0	0.953639	0	0.998072
lncRNA_MluLR00248:MluLR01046	lncRNA_MluLR00248	MluLR01046	4.44089e-16	0.915222	0	0.974027
lncRNA_MluLR00287:MluLR16588	lncRNA_MluLR00287	MluLR16588	0	0.921454	0	0.963307
lncRNA_MluLR00310:MluLR16447	lncRNA_MluLR00310	MluLR16447	3.9968e-15	0.902695	0	0.923728
lncRNA_MluLR00319:MluLR15495	lncRNA_MluLR00319	MluLR15495	0	0.980399	0	0.928094
lncRNA_MluLR00323:MluLR05858	lncRNA_MluLR00323	MluLR05858	0	0.921686	0	0.925403
lncRNA_MluLR00328:MluLR04226	lncRNA_MluLR00328	MluLR04226	0	0.929139	0	0.971254
lncRNA_MluLR00328:MluLR05409	lncRNA_MluLR00328	MluLR05409	0	0.919504	0	0.951049
lncRNA_MluLR00328:MluLR11281	lncRNA_MluLR00328	MluLR11281	0	0.953243	0	0.924363
lncRNA_MluLR00341:MluLR00664	lncRNA_MluLR00341	MluLR00664	4.44089e-16	0.913613	0	0.935153
lncRNA_MluLR00343:MluLR16747	lncRNA_MluLR00343	MluLR16747	4.88498e-15	0.901648	0	0.941218
lncRNA_MluLR00360:MluLR01432	lncRNA_MluLR00360	MluLR01432	0	0.988205	0	0.994043
lncRNA_MluLR00363:MluLR00527	lncRNA_MluLR00363	MluLR00527	0	0.98668	6.66134e-16	0.907886
lncRNA_MluLR00363:MluLR11943	lncRNA_MluLR00363	MluLR11943	0	0.944348	0	0.941861
lncRNA_MluLR00369:MluLR16668	lncRNA_MluLR00369	MluLR16668	0	0.927234	0	0.977981
lncRNA_MluLR00378:MluLR00527	lncRNA_MluLR00378	MluLR00527	0	0.970638	0	0.941983
lncRNA_MluLR00378:MluLR11943	lncRNA_MluLR00378	MluLR11943	8.88178e-16	0.910226	0	0.973734
lncRNA_MluLR00380:MluLR07127	lncRNA_MluLR00380	MluLR07127	0	0.933797	0	0.942654
lncRNA_MluLR00380:MluLR15651	lncRNA_MluLR00380	MluLR15651	0	0.994852	0	0.965773
lncRNA_MluLR00380:MluLR15931	lncRNA_MluLR00380	MluLR15931	0	0.92589	8.88178e-16	0.906254
lncRNA_MluLR00382:MluLR03184	lncRNA_MluLR00382	MluLR03184	0	0.921357	0	0.998384
lncRNA_MluLR00385:MluLR15373	lncRNA_MluLR00385	MluLR15373	6.21725e-15	0.90024	0	0.995541
lncRNA_MluLR00389:MluLR04732	lncRNA_MluLR00389	MluLR04732	0	0.926927	0	0.918786
lncRNA_MluLR00390:MluLR08517	lncRNA_MluLR00390	MluLR08517	0	0.978973	0	0.988761
lncRNA_MluLR00390:MluLR15012	lncRNA_MluLR00390	MluLR15012	0	0.999168	0	0.992477
lncRNA_MluLR00391:MluLR06090	lncRNA_MluLR00391	MluLR06090	0	0.962631	0	0.914436
lncRNA_MluLR00400:MluLR12449	lncRNA_MluLR00400	MluLR12449	0	0.999165	0	0.986903
lncRNA_MluLR00400:MluLR13315	lncRNA_MluLR00400	MluLR13315	0	0.923128	0	0.985407
lncRNA_MluLR00404:MluLR07322	lncRNA_MluLR00404	MluLR07322	0	0.964654	0	0.982301
lncRNA_MluLR00405:MluLR11878	lncRNA_MluLR00405	MluLR11878	0	0.955719	0	0.964887
lncRNA_MluLR00407:MluLR00095	lncRNA_MluLR00407	MluLR00095	0	0.953191	0	0.959169
lncRNA_MluLR00407:MluLR04211	lncRNA_MluLR00407	MluLR04211	0	0.963574	0	0.943657
lncRNA_MluLR00409:MluLR06609	lncRNA_MluLR00409	MluLR06609	0	0.954119	0	0.971275
lncRNA_MluLR00410:MluLR07552	lncRNA_MluLR00410	MluLR07552	0	0.932826	4.44089e-16	0.911912
lncRNA_MluLR00415:MluLR04345	lncRNA_MluLR00415	MluLR04345	0	0.984488	0	0.946822
lncRNA_MluLR00437:MluLR10545	lncRNA_MluLR00437	MluLR10545	0	0.930039	0	0.930621
lncRNA_MluLR00445:MluLR12968	lncRNA_MluLR00445	MluLR12968	0	0.95765	0	0.950645
lncRNA_MluLR00456:MluLR13633	lncRNA_MluLR00456	MluLR13633	0	0.995014	0	0.97234
lncRNA_MluLR00460:MluLR17209	lncRNA_MluLR00460	MluLR17209	0	0.934311	0	0.936441
lncRNA_MluLR00468:MluLR07603	lncRNA_MluLR00468	MluLR07603	0	0.944941	0	0.977709
lncRNA_MluLR00468:MluLR11696	lncRNA_MluLR00468	MluLR11696	0	0.932099	0	0.952204
lncRNA_MluLR00468:MluLR12860	lncRNA_MluLR00468	MluLR12860	0	0.955454	0	0.957651
lncRNA_MluLR00468:MluLR15615	lncRNA_MluLR00468	MluLR15615	0	0.957501	0	0.990413
lncRNA_MluLR00468:MluLR16232	lncRNA_MluLR00468	MluLR16232	0	0.959806	0	0.960131
lncRNA_MluLR00469:MluLR10040	lncRNA_MluLR00469	MluLR10040	2.22045e-15	0.906168	0	0.929302
lncRNA_MluLR00524:MluLR02558	lncRNA_MluLR00524	MluLR02558	0	0.939715	0	0.936552
lncRNA_MluLR00524:MluLR11146	lncRNA_MluLR00524	MluLR11146	8.88178e-16	0.911155	0	0.983076
lncRNA_MluLR00573:MluLR00439	lncRNA_MluLR00573	MluLR00439	6.21725e-15	0.900145	0	0.974846
lncRNA_MluLR00587:MluLR07272	lncRNA_MluLR00587	MluLR07272	0	0.935419	0	0.996836
lncRNA_MluLR00590:MluLR13032	lncRNA_MluLR00590	MluLR13032	0	0.967522	0	0.970772
lncRNA_MluLR00590:MluLR14876	lncRNA_MluLR00590	MluLR14876	0	0.997823	0	0.974076
lncRNA_MluLR00643:MluLR02996	lncRNA_MluLR00643	MluLR02996	0	0.973666	0	0.937342
lncRNA_MluLR00643:MluLR05530	lncRNA_MluLR00643	MluLR05530	0	0.972463	0	0.956218
lncRNA_MluLR00643:MluLR05745	lncRNA_MluLR00643	MluLR05745	0	0.923562	0	0.958992
lncRNA_MluLR00677:MluLR16740	lncRNA_MluLR00677	MluLR16740	1.33227e-15	0.908477	0	0.977576
lncRNA_MluLR00694:MluLR12716	lncRNA_MluLR00694	MluLR12716	0	0.997298	8.88178e-16	0.906753
lncRNA_MluLR00721:MluLR14084	lncRNA_MluLR00721	MluLR14084	0	0.96061	0	0.948923
lncRNA_MluLR00724:MluLR00069	lncRNA_MluLR00724	MluLR00069	0	0.956617	0	0.922873
lncRNA_MluLR00727:MluLR00347	lncRNA_MluLR00727	MluLR00347	0	0.927999	0	0.976874
lncRNA_MluLR00732:MluLR04345	lncRNA_MluLR00732	MluLR04345	0	0.989241	0	0.920624
lncRNA_MluLR00738:MluLR16795	lncRNA_MluLR00738	MluLR16795	0	0.980354	0	0.988796
lncRNA_MluLR00738:MluLR17895	lncRNA_MluLR00738	MluLR17895	0	0.931762	0	0.961782
lncRNA_MluLR00745:MluLR00430	lncRNA_MluLR00745	MluLR00430	2.22045e-16	0.9178	0	0.97724
lncRNA_MluLR00785:MluLR04690	lncRNA_MluLR00785	MluLR04690	0	0.990383	0	0.973251
lncRNA_MluLR00785:MluLR13269	lncRNA_MluLR00785	MluLR13269	0	0.990263	0	0.975055
lncRNA_MluLR00792:MluLR11673	lncRNA_MluLR00792	MluLR11673	0	0.91894	0	0.997979
lncRNA_MluLR00798:MluLR14766	lncRNA_MluLR00798	MluLR14766	0	0.993987	0	0.965805
lncRNA_MluLR00798:MluLR16737	lncRNA_MluLR00798	MluLR16737	0	0.986974	0	0.932316
lncRNA_MluLR00813:MluLR05870	lncRNA_MluLR00813	MluLR05870	0	0.96572	0	0.96081
lncRNA_MluLR00813:MluLR07226	lncRNA_MluLR00813	MluLR07226	0	0.965298	0	0.992702
lncRNA_MluLR00813:MluLR16561	lncRNA_MluLR00813	MluLR16561	0	0.971479	0	0.946021
lncRNA_MluLR00814:MluLR06486	lncRNA_MluLR00814	MluLR06486	0	0.967545	4.44089e-16	0.910239
lncRNA_MluLR00816:MluLR03060	lncRNA_MluLR00816	MluLR03060	0	0.983209	0	0.921123
lncRNA_MluLR00816:MluLR10308	lncRNA_MluLR00816	MluLR10308	4.44089e-16	0.915388	0	0.994616
lncRNA_MluLR00820:MluLR07913	lncRNA_MluLR00820	MluLR07913	0	0.997273	0	0.955548
lncRNA_MluLR00825:MluLR00770	lncRNA_MluLR00825	MluLR00770	0	0.994916	0	0.989487
lncRNA_MluLR00825:MluLR06051	lncRNA_MluLR00825	MluLR06051	0	0.993511	0	0.966294
lncRNA_MluLR00825:MluLR11856	lncRNA_MluLR00825	MluLR11856	0	0.993095	0	0.944572
lncRNA_MluLR00825:MluLR14321	lncRNA_MluLR00825	MluLR14321	0	0.991517	0	0.993653
lncRNA_MluLR00825:MluLR16641	lncRNA_MluLR00825	MluLR16641	0	0.96497	0	0.997876
lncRNA_MluLR00825:MluLR16753	lncRNA_MluLR00825	MluLR16753	0	0.98983	0	0.980502
lncRNA_MluLR00844:MluLR06889	lncRNA_MluLR00844	MluLR06889	0	0.979654	0	0.971378
lncRNA_MluLR00927:MluLR09733	lncRNA_MluLR00927	MluLR09733	0	0.960587	0	0.920372
lncRNA_MluLR00940:MluLR02834	lncRNA_MluLR00940	MluLR02834	3.55271e-15	0.903183	0	0.974143
lncRNA_MluLR00940:MluLR04480	lncRNA_MluLR00940	MluLR04480	0	0.993139	0	0.917753
lncRNA_MluLR00940:MluLR07608	lncRNA_MluLR00940	MluLR07608	0	0.978045	0	0.965914
lncRNA_MluLR00940:MluLR09721	lncRNA_MluLR00940	MluLR09721	1.33227e-15	0.908882	0	0.981899
lncRNA_MluLR00940:MluLR13014	lncRNA_MluLR00940	MluLR13014	0	0.968358	0	0.983751
lncRNA_MluLR00940:MluLR13909	lncRNA_MluLR00940	MluLR13909	0	0.988394	0	0.969358
lncRNA_MluLR00940:MluLR14670	lncRNA_MluLR00940	MluLR14670	0	0.978006	0	0.967174
lncRNA_MluLR00940:MluLR16430	lncRNA_MluLR00940	MluLR16430	0	0.978288	1.77636e-15	0.902265
lncRNA_MluLR00958:MluLR16070	lncRNA_MluLR00958	MluLR16070	1.9984e-15	0.906455	0	0.940888
lncRNA_MluLR00971:MluLR00363	lncRNA_MluLR00971	MluLR00363	0	0.998432	0	0.966842
lncRNA_MluLR00994:MluLR10910	lncRNA_MluLR00994	MluLR10910	0	0.983456	0	0.946403
lncRNA_MluLR00994:MluLR13576	lncRNA_MluLR00994	MluLR13576	0	0.987564	0	0.927052
lncRNA_MluLR01042:MluLR13794	lncRNA_MluLR01042	MluLR13794	0	0.950114	0	0.958526
lncRNA_MluLR01072:MluLR05230	lncRNA_MluLR01072	MluLR05230	0	0.956549	0	0.94584
lncRNA_MluLR01094:MluLR13870	lncRNA_MluLR01094	MluLR13870	0	0.951561	0	0.981111
lncRNA_MluLR01097:MluLR08623	lncRNA_MluLR01097	MluLR08623	0	0.918985	0	0.916579
lncRNA_MluLR01120:MluLR02922	lncRNA_MluLR01120	MluLR02922	0	0.988912	0	0.94051
lncRNA_MluLR01141:MluLR13082	lncRNA_MluLR01141	MluLR13082	1.9984e-15	0.906507	0	0.950615
lncRNA_MluLR01147:MluLR00645	lncRNA_MluLR01147	MluLR00645	0	0.96971	0	0.992217
lncRNA_MluLR01153:MluLR00947	lncRNA_MluLR01153	MluLR00947	0	0.987944	0	0.943821
lncRNA_MluLR01153:MluLR03354	lncRNA_MluLR01153	MluLR03354	0	0.989151	0	0.940913
lncRNA_MluLR01153:MluLR05243	lncRNA_MluLR01153	MluLR05243	0	0.945116	0	0.945912
lncRNA_MluLR01153:MluLR16735	lncRNA_MluLR01153	MluLR16735	0	0.921917	0	0.935772
lncRNA_MluLR01172:MluLR04157	lncRNA_MluLR01172	MluLR04157	0	0.943149	0	0.975471
lncRNA_MluLR01190:MluLR14084	lncRNA_MluLR01190	MluLR14084	0	0.943295	0	0.955978
lncRNA_MluLR01195:MluLR05549	lncRNA_MluLR01195	MluLR05549	0	0.940936	0	0.932314
lncRNA_MluLR01196:MluLR11098	lncRNA_MluLR01196	MluLR11098	0	0.941825	0	0.966075
lncRNA_MluLR01219:MluLR15868	lncRNA_MluLR01219	MluLR15868	0	0.99058	0	0.917891
lncRNA_MluLR01241:MluLR07997	lncRNA_MluLR01241	MluLR07997	0	0.9194	0	0.960309
lncRNA_MluLR01243:MluLR07603	lncRNA_MluLR01243	MluLR07603	4.44089e-16	0.914543	8.88178e-16	0.906333
lncRNA_MluLR01243:MluLR11803	lncRNA_MluLR01243	MluLR11803	0	0.940911	2.66454e-15	0.900207
lncRNA_MluLR01243:MluLR15615	lncRNA_MluLR01243	MluLR15615	0	0.924112	1.33227e-15	0.904697
lncRNA_MluLR01265:MluLR09618	lncRNA_MluLR01265	MluLR09618	0	0.970695	4.44089e-16	0.91166
lncRNA_MluLR01287:MluLR09915	lncRNA_MluLR01287	MluLR09915	0	0.975478	0	0.959685
lncRNA_MluLR01327:MluLR02769	lncRNA_MluLR01327	MluLR02769	0	0.928417	0	0.918568
lncRNA_MluLR01330:MluLR02556	lncRNA_MluLR01330	MluLR02556	4.44089e-15	0.901962	0	0.917971
lncRNA_MluLR01366:MluLR00382	lncRNA_MluLR01366	MluLR00382	4.88498e-15	0.901531	0	0.99222
lncRNA_MluLR01366:MluLR10481	lncRNA_MluLR01366	MluLR10481	0	0.976237	0	0.969694
lncRNA_MluLR01366:MluLR12572	lncRNA_MluLR01366	MluLR12572	0	0.951225	0	0.939659
lncRNA_MluLR01366:MluLR16266	lncRNA_MluLR01366	MluLR16266	0	0.996641	0	0.994161
lncRNA_MluLR01366:MluLR17716	lncRNA_MluLR01366	MluLR17716	8.88178e-16	0.910633	0	0.958285
lncRNA_MluLR01399:MluLR13484	lncRNA_MluLR01399	MluLR13484	4.44089e-15	0.902043	0	0.959582
lncRNA_MluLR01405:MluLR03176	lncRNA_MluLR01405	MluLR03176	0	0.96937	0	0.939729
lncRNA_MluLR01405:MluLR03806	lncRNA_MluLR01405	MluLR03806	0	0.971322	0	0.947414
lncRNA_MluLR01405:MluLR13264	lncRNA_MluLR01405	MluLR13264	0	0.922873	0	0.943034
lncRNA_MluLR01412:MluLR05227	lncRNA_MluLR01412	MluLR05227	0	0.943764	0	0.965448
lncRNA_MluLR01417:MluLR17234	lncRNA_MluLR01417	MluLR17234	0	0.987637	0	0.980176
lncRNA_MluLR01432:MluLR01148	lncRNA_MluLR01432	MluLR01148	0	0.956964	0	0.996707
lncRNA_MluLR01432:MluLR09195	lncRNA_MluLR01432	MluLR09195	0	0.958155	0	0.979382
lncRNA_MluLR01437:MluLR16064	lncRNA_MluLR01437	MluLR16064	4.88498e-15	0.901492	0	0.96202
lncRNA_MluLR01470:MluLR06390	lncRNA_MluLR01470	MluLR06390	0	0.981705	0	0.986161
lncRNA_MluLR01470:MluLR15360	lncRNA_MluLR01470	MluLR15360	0	0.992156	0	0.940165
lncRNA_MluLR01486:MluLR02092	lncRNA_MluLR01486	MluLR02092	0	0.949084	0	0.979315
lncRNA_MluLR01486:MluLR02215	lncRNA_MluLR01486	MluLR02215	0	0.97012	0	0.954531
lncRNA_MluLR01494:MluLR00079	lncRNA_MluLR01494	MluLR00079	0	0.952441	0	0.98257
lncRNA_MluLR01494:MluLR13522	lncRNA_MluLR01494	MluLR13522	0	0.947424	0	0.991261
lncRNA_MluLR01495:MluLR06302	lncRNA_MluLR01495	MluLR06302	0	0.965497	4.44089e-16	0.911157
lncRNA_MluLR01495:MluLR16318	lncRNA_MluLR01495	MluLR16318	0	0.933862	0	0.948852
lncRNA_MluLR01504:MluLR11878	lncRNA_MluLR01504	MluLR11878	3.77476e-15	0.903012	0	0.982752
lncRNA_MluLR01516:MluLR02623	lncRNA_MluLR01516	MluLR02623	0	0.93293	0	0.938365
lncRNA_MluLR01516:MluLR05287	lncRNA_MluLR01516	MluLR05287	0	0.923214	0	0.94375
lncRNA_MluLR01520:MluLR02945	lncRNA_MluLR01520	MluLR02945	0	0.919374	0	0.996743
lncRNA_MluLR01542:MluLR05874	lncRNA_MluLR01542	MluLR05874	0	0.928823	0	0.971229
lncRNA_MluLR01553:MluLR07467	lncRNA_MluLR01553	MluLR07467	3.55271e-15	0.903182	0	0.928475
lncRNA_MluLR01571:MluLR17206	lncRNA_MluLR01571	MluLR17206	0	0.950947	0	0.946171
lncRNA_MluLR01581:MluLR13271	lncRNA_MluLR01581	MluLR13271	0	0.966024	0	0.984542
lncRNA_MluLR01581:MluLR14263	lncRNA_MluLR01581	MluLR14263	0	0.989606	0	0.993445
lncRNA_MluLR01582:MluLR00723	lncRNA_MluLR01582	MluLR00723	0	0.93665	0	0.960989
lncRNA_MluLR01587:MluLR07272	lncRNA_MluLR01587	MluLR07272	0	0.977728	0	0.989858
lncRNA_MluLR01615:MluLR06828	lncRNA_MluLR01615	MluLR06828	3.77476e-15	0.903019	0	0.981975
lncRNA_MluLR01616:MluLR01691	lncRNA_MluLR01616	MluLR01691	0	0.98105	0	0.972354
lncRNA_MluLR01616:MluLR10687	lncRNA_MluLR01616	MluLR10687	0	0.972012	0	0.966105
lncRNA_MluLR01616:MluLR12506	lncRNA_MluLR01616	MluLR12506	0	0.972836	0	0.96857
lncRNA_MluLR01642:MluLR02586	lncRNA_MluLR01642	MluLR02586	8.88178e-16	0.911319	0	0.918658
lncRNA_MluLR01642:MluLR17136	lncRNA_MluLR01642	MluLR17136	4.44089e-16	0.912819	2.22045e-15	0.901595
lncRNA_MluLR01645:MluLR03119	lncRNA_MluLR01645	MluLR03119	0	0.997435	0	0.951655
lncRNA_MluLR01645:MluLR04802	lncRNA_MluLR01645	MluLR04802	3.10862e-15	0.904028	0	0.957887
lncRNA_MluLR01670:MluLR02463	lncRNA_MluLR01670	MluLR02463	0	0.918892	0	0.963178
lncRNA_MluLR01670:MluLR02793	lncRNA_MluLR01670	MluLR02793	0	0.933905	0	0.947089
lncRNA_MluLR01676:MluLR01462	lncRNA_MluLR01676	MluLR01462	0	0.949564	0	0.920392
lncRNA_MluLR01683:MluLR04089	lncRNA_MluLR01683	MluLR04089	0	0.994772	0	0.964612
lncRNA_MluLR01688:MluLR04309	lncRNA_MluLR01688	MluLR04309	0	0.966106	6.66134e-16	0.907872
lncRNA_MluLR01701:MluLR06828	lncRNA_MluLR01701	MluLR06828	0	0.921057	0	0.997596
lncRNA_MluLR01708:MluLR01241	lncRNA_MluLR01708	MluLR01241	0	0.922965	0	0.981042
lncRNA_MluLR01708:MluLR11695	lncRNA_MluLR01708	MluLR11695	2.66454e-15	0.904844	0	0.951105
lncRNA_MluLR01710:MluLR02881	lncRNA_MluLR01710	MluLR02881	0	0.954357	0	0.989978
lncRNA_MluLR01710:MluLR06150	lncRNA_MluLR01710	MluLR06150	0	0.979623	0	0.935309
lncRNA_MluLR01710:MluLR16117	lncRNA_MluLR01710	MluLR16117	0	0.997169	4.44089e-16	0.909536
lncRNA_MluLR01717:MluLR12798	lncRNA_MluLR01717	MluLR12798	1.55431e-15	0.907962	0	0.916699
lncRNA_MluLR01735:MluLR06321	lncRNA_MluLR01735	MluLR06321	0	0.984728	0	0.965605
lncRNA_MluLR01737:MluLR03807	lncRNA_MluLR01737	MluLR03807	0	0.942829	0	0.927106
lncRNA_MluLR01744:MluLR02379	lncRNA_MluLR01744	MluLR02379	0	0.959028	0	0.933585
lncRNA_MluLR01744:MluLR02406	lncRNA_MluLR01744	MluLR02406	0	0.956823	0	0.923495
lncRNA_MluLR01744:MluLR02689	lncRNA_MluLR01744	MluLR02689	0	0.994991	0	0.934684
lncRNA_MluLR01744:MluLR03649	lncRNA_MluLR01744	MluLR03649	0	0.992101	0	0.916045
lncRNA_MluLR01744:MluLR05306	lncRNA_MluLR01744	MluLR05306	0	0.972269	4.44089e-16	0.909089
lncRNA_MluLR01744:MluLR07179	lncRNA_MluLR01744	MluLR07179	0	0.989067	4.44089e-16	0.909468
lncRNA_MluLR01744:MluLR08440	lncRNA_MluLR01744	MluLR08440	0	0.981636	0	0.931506
lncRNA_MluLR01744:MluLR08909	lncRNA_MluLR01744	MluLR08909	0	0.980827	4.44089e-16	0.911633
lncRNA_MluLR01744:MluLR09475	lncRNA_MluLR01744	MluLR09475	0	0.963999	0	0.933173
lncRNA_MluLR01744:MluLR09908	lncRNA_MluLR01744	MluLR09908	0	0.984004	0	0.959588
lncRNA_MluLR01744:MluLR11690	lncRNA_MluLR01744	MluLR11690	0	0.952676	0	0.930886
lncRNA_MluLR01744:MluLR12035	lncRNA_MluLR01744	MluLR12035	0	0.938215	0	0.93458
lncRNA_MluLR01744:MluLR12280	lncRNA_MluLR01744	MluLR12280	0	0.981966	0	0.918707
lncRNA_MluLR01744:MluLR12423	lncRNA_MluLR01744	MluLR12423	0	0.993625	0	0.937471
lncRNA_MluLR01744:MluLR14023	lncRNA_MluLR01744	MluLR14023	0	0.969971	0	0.933891
lncRNA_MluLR01744:MluLR17284	lncRNA_MluLR01744	MluLR17284	0	0.959316	4.44089e-16	0.909785
lncRNA_MluLR01763:MluLR09208	lncRNA_MluLR01763	MluLR09208	0	0.955342	0	0.932639
lncRNA_MluLR01763:MluLR15967	lncRNA_MluLR01763	MluLR15967	2.88658e-15	0.904495	0	0.955257
lncRNA_MluLR01765:MluLR10854	lncRNA_MluLR01765	MluLR10854	0	0.94027	4.44089e-16	0.911932
lncRNA_MluLR01776:MluLR05851	lncRNA_MluLR01776	MluLR05851	0	0.945242	2.22045e-16	0.91385
lncRNA_MluLR01787:MluLR02479	lncRNA_MluLR01787	MluLR02479	0	0.920945	0	0.966786
lncRNA_MluLR01787:MluLR15151	lncRNA_MluLR01787	MluLR15151	0	0.978426	0	0.947934
lncRNA_MluLR01810:MluLR05953	lncRNA_MluLR01810	MluLR05953	0	0.933871	0	0.956421
lncRNA_MluLR01827:MluLR15651	lncRNA_MluLR01827	MluLR15651	0	0.972028	4.44089e-16	0.909434
lncRNA_MluLR01837:MluLR14766	lncRNA_MluLR01837	MluLR14766	0	0.996416	0	0.915438
lncRNA_MluLR01848:MluLR03653	lncRNA_MluLR01848	MluLR03653	0	0.930988	0	0.988483
lncRNA_MluLR01848:MluLR13756	lncRNA_MluLR01848	MluLR13756	0	0.962508	0	0.981381
lncRNA_MluLR01848:MluLR16807	lncRNA_MluLR01848	MluLR16807	1.33227e-15	0.909164	0	0.939624
lncRNA_MluLR01859:MluLR01883	lncRNA_MluLR01859	MluLR01883	0	0.920241	0	0.95238
lncRNA_MluLR01862:MluLR15517	lncRNA_MluLR01862	MluLR15517	0	0.930043	0	0.920171
lncRNA_MluLR01937:MluLR07672	lncRNA_MluLR01937	MluLR07672	0	0.991104	4.44089e-16	0.911815
lncRNA_MluLR01950:MluLR01241	lncRNA_MluLR01950	MluLR01241	0	0.942011	0	0.928206
lncRNA_MluLR01966:MluLR13383	lncRNA_MluLR01966	MluLR13383	0	0.942932	0	0.986682
lncRNA_MluLR01974:MluLR00770	lncRNA_MluLR01974	MluLR00770	0	0.997647	0	0.980516
lncRNA_MluLR01974:MluLR06051	lncRNA_MluLR01974	MluLR06051	0	0.997048	0	0.957529
lncRNA_MluLR01974:MluLR11856	lncRNA_MluLR01974	MluLR11856	0	0.986783	0	0.933295
lncRNA_MluLR01974:MluLR14321	lncRNA_MluLR01974	MluLR14321	0	0.983918	0	0.98338
lncRNA_MluLR01974:MluLR16641	lncRNA_MluLR01974	MluLR16641	0	0.970221	0	0.987491
lncRNA_MluLR01974:MluLR16753	lncRNA_MluLR01974	MluLR16753	0	0.988015	0	0.970697
lncRNA_MluLR01996:MluLR07229	lncRNA_MluLR01996	MluLR07229	0	0.957942	0	0.93167
lncRNA_MluLR01996:MluLR14121	lncRNA_MluLR01996	MluLR14121	0	0.951708	0	0.939827
lncRNA_MluLR01996:MluLR14352	lncRNA_MluLR01996	MluLR14352	0	0.980025	0	0.944562
lncRNA_MluLR02005:MluLR00766	lncRNA_MluLR02005	MluLR00766	0	0.996256	0	0.941873
lncRNA_MluLR02011:MluLR16064	lncRNA_MluLR02011	MluLR16064	5.10703e-15	0.901342	0	0.985383
lncRNA_MluLR02025:MluLR01174	lncRNA_MluLR02025	MluLR01174	0	0.966806	0	0.998996
lncRNA_MluLR02025:MluLR03547	lncRNA_MluLR02025	MluLR03547	0	0.967888	0	0.950008
lncRNA_MluLR02025:MluLR04569	lncRNA_MluLR02025	MluLR04569	0	0.966487	0	0.992673
lncRNA_MluLR02025:MluLR05507	lncRNA_MluLR02025	MluLR05507	0	0.941534	0	0.968594
lncRNA_MluLR02025:MluLR17329	lncRNA_MluLR02025	MluLR17329	0	0.932828	0	0.983227
lncRNA_MluLR02039:MluLR05851	lncRNA_MluLR02039	MluLR05851	0	0.943431	0	0.955514
lncRNA_MluLR02054:MluLR12464	lncRNA_MluLR02054	MluLR12464	0	0.934141	0	0.963872
lncRNA_MluLR02070:MluLR06182	lncRNA_MluLR02070	MluLR06182	4.44089e-16	0.913587	0	0.960655
lncRNA_MluLR02070:MluLR14183	lncRNA_MluLR02070	MluLR14183	0	0.996613	0	0.961581
lncRNA_MluLR02086:MluLR05937	lncRNA_MluLR02086	MluLR05937	0	0.956047	4.44089e-16	0.910114
lncRNA_MluLR02086:MluLR15584	lncRNA_MluLR02086	MluLR15584	0	0.939694	0	0.960522
lncRNA_MluLR02100:MluLR13439	lncRNA_MluLR02100	MluLR13439	0	0.918868	0	0.957466
lncRNA_MluLR02100:MluLR16704	lncRNA_MluLR02100	MluLR16704	0	0.956833	0	0.97486
lncRNA_MluLR02117:MluLR01241	lncRNA_MluLR02117	MluLR01241	0	0.932359	0	0.984356
lncRNA_MluLR02121:MluLR00801	lncRNA_MluLR02121	MluLR00801	0	0.945199	0	0.917341
lncRNA_MluLR02121:MluLR01397	lncRNA_MluLR02121	MluLR01397	0	0.962213	0	0.994404
lncRNA_MluLR02121:MluLR03646	lncRNA_MluLR02121	MluLR03646	0	0.962842	0	0.968093
lncRNA_MluLR02121:MluLR05692	lncRNA_MluLR02121	MluLR05692	0	0.960349	2.22045e-15	0.901136
lncRNA_MluLR02121:MluLR08633	lncRNA_MluLR02121	MluLR08633	0	0.939261	1.55431e-15	0.903408
lncRNA_MluLR02122:MluLR06828	lncRNA_MluLR02122	MluLR06828	0	0.999187	0	0.924593
lncRNA_MluLR02122:MluLR16647	lncRNA_MluLR02122	MluLR16647	0	0.956818	0	0.920849
lncRNA_MluLR02131:MluLR10404	lncRNA_MluLR02131	MluLR10404	0	0.946729	0	0.961836
lncRNA_MluLR02144:MluLR02741	lncRNA_MluLR02144	MluLR02741	0	0.988874	0	0.976229
lncRNA_MluLR02144:MluLR05443	lncRNA_MluLR02144	MluLR05443	0	0.992262	0	0.973876
lncRNA_MluLR02144:MluLR10533	lncRNA_MluLR02144	MluLR10533	0	0.952281	0	0.989027
lncRNA_MluLR02144:MluLR15587	lncRNA_MluLR02144	MluLR15587	0	0.997004	0	0.998283
lncRNA_MluLR02147:MluLR06321	lncRNA_MluLR02147	MluLR06321	5.77316e-15	0.900559	0	0.949807
lncRNA_MluLR02155:MluLR07951	lncRNA_MluLR02155	MluLR07951	0	0.961663	0	0.937544
lncRNA_MluLR02155:MluLR12798	lncRNA_MluLR02155	MluLR12798	4.44089e-16	0.915805	0	0.978545
lncRNA_MluLR02155:MluLR15276	lncRNA_MluLR02155	MluLR15276	0	0.940949	0	0.929788
lncRNA_MluLR02155:MluLR15685	lncRNA_MluLR02155	MluLR15685	0	0.970585	0	0.937766
lncRNA_MluLR02155:MluLR15710	lncRNA_MluLR02155	MluLR15710	0	0.997116	0	0.92591
lncRNA_MluLR02158:MluLR14919	lncRNA_MluLR02158	MluLR14919	0	0.933324	0	0.923795
lncRNA_MluLR02158:MluLR15285	lncRNA_MluLR02158	MluLR15285	0	0.935451	0	0.997644
lncRNA_MluLR02181:MluLR09778	lncRNA_MluLR02181	MluLR09778	0	0.970681	2.22045e-16	0.912507
lncRNA_MluLR02188:MluLR03878	lncRNA_MluLR02188	MluLR03878	0	0.926668	0	0.961497
lncRNA_MluLR02200:MluLR17473	lncRNA_MluLR02200	MluLR17473	0	0.99512	2.66454e-15	0.900534
lncRNA_MluLR02205:MluLR15910	lncRNA_MluLR02205	MluLR15910	0	0.935682	1.77636e-15	0.902886
lncRNA_MluLR02213:MluLR04732	lncRNA_MluLR02213	MluLR04732	0	0.924563	0	0.972059
lncRNA_MluLR02213:MluLR09072	lncRNA_MluLR02213	MluLR09072	0	0.973604	2.66454e-15	0.90032
lncRNA_MluLR02216:MluLR17043	lncRNA_MluLR02216	MluLR17043	2.66454e-15	0.905281	0	0.972072
lncRNA_MluLR02226:MluLR08616	lncRNA_MluLR02226	MluLR08616	0	0.949356	0	0.96807
lncRNA_MluLR02242:MluLR12095	lncRNA_MluLR02242	MluLR12095	0	0.961409	0	0.942572
lncRNA_MluLR02258:MluLR00999	lncRNA_MluLR02258	MluLR00999	0	0.919145	0	0.937598
lncRNA_MluLR02258:MluLR01799	lncRNA_MluLR02258	MluLR01799	0	0.983082	0	0.950737
lncRNA_MluLR02258:MluLR16311	lncRNA_MluLR02258	MluLR16311	0	0.979745	0	0.941074
lncRNA_MluLR02285:MluLR08438	lncRNA_MluLR02285	MluLR08438	0	0.928668	0	0.983378
lncRNA_MluLR02288:MluLR07760	lncRNA_MluLR02288	MluLR07760	2.22045e-16	0.91638	0	0.983697
lncRNA_MluLR02288:MluLR15293	lncRNA_MluLR02288	MluLR15293	0	0.986249	0	0.984968
lncRNA_MluLR02318:MluLR09769	lncRNA_MluLR02318	MluLR09769	0	0.943822	0	0.971356
lncRNA_MluLR02319:MluLR01046	lncRNA_MluLR02319	MluLR01046	0	0.995717	0	0.965767
lncRNA_MluLR02319:MluLR11673	lncRNA_MluLR02319	MluLR11673	0	0.946536	0	0.97607
lncRNA_MluLR02326:MluLR12449	lncRNA_MluLR02326	MluLR12449	0	0.9992	0	0.99338
lncRNA_MluLR02326:MluLR13315	lncRNA_MluLR02326	MluLR13315	0	0.920432	0	0.994071
lncRNA_MluLR02345:MluLR04089	lncRNA_MluLR02345	MluLR04089	0	0.96082	0	0.988561
lncRNA_MluLR02387:MluLR03878	lncRNA_MluLR02387	MluLR03878	0	0.939676	0	0.976181
lncRNA_MluLR02389:MluLR00595	lncRNA_MluLR02389	MluLR00595	3.10862e-15	0.904029	0	0.929753
lncRNA_MluLR02389:MluLR01144	lncRNA_MluLR02389	MluLR01144	0	0.970407	0	0.961992
lncRNA_MluLR02389:MluLR01206	lncRNA_MluLR02389	MluLR01206	0	0.984386	0	0.964983
lncRNA_MluLR02389:MluLR02979	lncRNA_MluLR02389	MluLR02979	0	0.977388	0	0.923962
lncRNA_MluLR02389:MluLR11912	lncRNA_MluLR02389	MluLR11912	0	0.979141	0	0.93711
lncRNA_MluLR02395:MluLR08743	lncRNA_MluLR02395	MluLR08743	0	0.930779	0	0.995694
lncRNA_MluLR02395:MluLR16271	lncRNA_MluLR02395	MluLR16271	6.21725e-15	0.900214	0	0.991919
lncRNA_MluLR02401:MluLR09246	lncRNA_MluLR02401	MluLR09246	5.10703e-15	0.901436	1.77636e-15	0.902621
lncRNA_MluLR02412:MluLR01699	lncRNA_MluLR02412	MluLR01699	0	0.937123	0	0.997546
lncRNA_MluLR02442:MluLR00920	lncRNA_MluLR02442	MluLR00920	0	0.954902	0	0.987971
lncRNA_MluLR02442:MluLR02812	lncRNA_MluLR02442	MluLR02812	0	0.949952	0	0.96795
lncRNA_MluLR02442:MluLR11528	lncRNA_MluLR02442	MluLR11528	0	0.949607	0	0.993974
lncRNA_MluLR02444:MluLR08517	lncRNA_MluLR02444	MluLR08517	2.22045e-15	0.905752	0	0.990639
lncRNA_MluLR02444:MluLR15012	lncRNA_MluLR02444	MluLR15012	0	0.927536	0	0.993293
lncRNA_MluLR02448:MluLR09891	lncRNA_MluLR02448	MluLR09891	0	0.956582	0	0.915569
lncRNA_MluLR02454:MluLR13870	lncRNA_MluLR02454	MluLR13870	0	0.919229	0	0.973729
lncRNA_MluLR02455:MluLR00384	lncRNA_MluLR02455	MluLR00384	0	0.930649	2.22045e-16	0.913265
lncRNA_MluLR02459:MluLR15286	lncRNA_MluLR02459	MluLR15286	0	0.989445	0	0.920539
lncRNA_MluLR02474:MluLR00514	lncRNA_MluLR02474	MluLR00514	0	0.978686	1.33227e-15	0.904058
lncRNA_MluLR02492:MluLR06486	lncRNA_MluLR02492	MluLR06486	0	0.944213	0	0.930509
lncRNA_MluLR02511:MluLR00168	lncRNA_MluLR02511	MluLR00168	0	0.99293	0	0.997135
lncRNA_MluLR02511:MluLR03850	lncRNA_MluLR02511	MluLR03850	0	0.931762	0	0.982741
lncRNA_MluLR02511:MluLR11728	lncRNA_MluLR02511	MluLR11728	0	0.983167	0	0.946732
lncRNA_MluLR02516:MluLR00310	lncRNA_MluLR02516	MluLR00310	0	0.963865	0	0.935516
lncRNA_MluLR02523:MluLR05937	lncRNA_MluLR02523	MluLR05937	0	0.927052	8.88178e-16	0.905518
lncRNA_MluLR02523:MluLR15584	lncRNA_MluLR02523	MluLR15584	1.11022e-15	0.909523	0	0.953139
lncRNA_MluLR02537:MluLR07963	lncRNA_MluLR02537	MluLR07963	4.44089e-16	0.913841	0	0.985791
lncRNA_MluLR02543:MluLR07500	lncRNA_MluLR02543	MluLR07500	0	0.988067	0	0.953942
lncRNA_MluLR02554:MluLR00194	lncRNA_MluLR02554	MluLR00194	0	0.998431	0	0.967762
lncRNA_MluLR02554:MluLR03482	lncRNA_MluLR02554	MluLR03482	0	0.97873	0	0.96785
lncRNA_MluLR02554:MluLR03656	lncRNA_MluLR02554	MluLR03656	0	0.996143	0	0.967773
lncRNA_MluLR02554:MluLR03778	lncRNA_MluLR02554	MluLR03778	0	0.996105	0	0.938266
lncRNA_MluLR02554:MluLR06951	lncRNA_MluLR02554	MluLR06951	0	0.998391	0	0.969034
lncRNA_MluLR02554:MluLR07482	lncRNA_MluLR02554	MluLR07482	0	0.962726	0	0.960835
lncRNA_MluLR02554:MluLR08217	lncRNA_MluLR02554	MluLR08217	0	0.997754	0	0.951402
lncRNA_MluLR02554:MluLR13814	lncRNA_MluLR02554	MluLR13814	0	0.947218	0	0.968329
lncRNA_MluLR02554:MluLR16588	lncRNA_MluLR02554	MluLR16588	0	0.973093	0	0.930286
lncRNA_MluLR02573:MluLR17331	lncRNA_MluLR02573	MluLR17331	0	0.937255	0	0.942063
lncRNA_MluLR02590:MluLR00863	lncRNA_MluLR02590	MluLR00863	0	0.965777	0	0.970331
lncRNA_MluLR02600:MluLR07767	lncRNA_MluLR02600	MluLR07767	0	0.955208	0	0.927155
lncRNA_MluLR02616:MluLR01144	lncRNA_MluLR02616	MluLR01144	0	0.953459	0	0.956594
lncRNA_MluLR02616:MluLR01206	lncRNA_MluLR02616	MluLR01206	0	0.967825	0	0.997221
lncRNA_MluLR02616:MluLR02979	lncRNA_MluLR02616	MluLR02979	0	0.988006	0	0.950613
lncRNA_MluLR02616:MluLR03700	lncRNA_MluLR02616	MluLR03700	0	0.983351	0	0.924215
lncRNA_MluLR02616:MluLR11912	lncRNA_MluLR02616	MluLR11912	0	0.96753	0	0.969698
lncRNA_MluLR02626:MluLR08167	lncRNA_MluLR02626	MluLR08167	0	0.993218	0	0.975805
lncRNA_MluLR02626:MluLR08774	lncRNA_MluLR02626	MluLR08774	6.21725e-15	0.90015	0	0.928698
lncRNA_MluLR02626:MluLR14220	lncRNA_MluLR02626	MluLR14220	0	0.994688	0	0.980259
lncRNA_MluLR02629:MluLR08908	lncRNA_MluLR02629	MluLR08908	0	0.991945	0	0.91544
lncRNA_MluLR02630:MluLR01530	lncRNA_MluLR02630	MluLR01530	0	0.955194	0	0.972872
lncRNA_MluLR02630:MluLR05463	lncRNA_MluLR02630	MluLR05463	2.22045e-16	0.917851	0	0.975118
lncRNA_MluLR02630:MluLR11075	lncRNA_MluLR02630	MluLR11075	0	0.994463	0	0.977685
lncRNA_MluLR02630:MluLR17929	lncRNA_MluLR02630	MluLR17929	5.9952e-15	0.900437	0	0.92278
lncRNA_MluLR02652:MluLR12381	lncRNA_MluLR02652	MluLR12381	0	0.984131	0	0.985635
lncRNA_MluLR02654:MluLR10201	lncRNA_MluLR02654	MluLR10201	1.55431e-15	0.907669	0	0.928225
lncRNA_MluLR02667:MluLR02037	lncRNA_MluLR02667	MluLR02037	4.44089e-16	0.914941	0	0.984161
lncRNA_MluLR02667:MluLR13654	lncRNA_MluLR02667	MluLR13654	0	0.95511	0	0.975054
lncRNA_MluLR02667:MluLR14444	lncRNA_MluLR02667	MluLR14444	0	0.996698	0	0.988502
lncRNA_MluLR02667:MluLR17187	lncRNA_MluLR02667	MluLR17187	0	0.939392	0	0.982273
lncRNA_MluLR02669:MluLR03995	lncRNA_MluLR02669	MluLR03995	0	0.958722	0	0.997104
lncRNA_MluLR02671:MluLR03406	lncRNA_MluLR02671	MluLR03406	8.88178e-16	0.911387	0	0.937418
lncRNA_MluLR02671:MluLR04775	lncRNA_MluLR02671	MluLR04775	4.44089e-16	0.916047	0	0.94729
lncRNA_MluLR02671:MluLR09942	lncRNA_MluLR02671	MluLR09942	0	0.939034	0	0.970926
lncRNA_MluLR02671:MluLR14983	lncRNA_MluLR02671	MluLR14983	0	0.929736	0	0.991409
lncRNA_MluLR02671:MluLR15203	lncRNA_MluLR02671	MluLR15203	0	0.960497	0	0.979867
lncRNA_MluLR02671:MluLR16022	lncRNA_MluLR02671	MluLR16022	0	0.960387	0	0.973875
lncRNA_MluLR02673:MluLR16747	lncRNA_MluLR02673	MluLR16747	0	0.955235	0	0.95279
lncRNA_MluLR02680:MluLR05702	lncRNA_MluLR02680	MluLR05702	0	0.970363	0	0.940225
lncRNA_MluLR02680:MluLR07290	lncRNA_MluLR02680	MluLR07290	0	0.980256	0	0.918502
lncRNA_MluLR02680:MluLR09514	lncRNA_MluLR02680	MluLR09514	0	0.952713	0	0.986586
lncRNA_MluLR02703:MluLR09604	lncRNA_MluLR02703	MluLR09604	0	0.947865	0	0.993788
lncRNA_MluLR02741:MluLR17547	lncRNA_MluLR02741	MluLR17547	0	0.924347	0	0.961148
lncRNA_MluLR02757:MluLR01223	lncRNA_MluLR02757	MluLR01223	0	0.977782	0	0.947848
lncRNA_MluLR02757:MluLR01278	lncRNA_MluLR02757	MluLR01278	0	0.948777	0	0.971794
lncRNA_MluLR02757:MluLR10737	lncRNA_MluLR02757	MluLR10737	6.21725e-15	0.90023	0	0.971775
lncRNA_MluLR02761:MluLR00723	lncRNA_MluLR02761	MluLR00723	0	0.94909	0	0.928915
lncRNA_MluLR02764:MluLR06074	lncRNA_MluLR02764	MluLR06074	2.44249e-15	0.905517	0	0.951736
lncRNA_MluLR02764:MluLR14925	lncRNA_MluLR02764	MluLR14925	6.66134e-15	0.900028	0	0.997569
lncRNA_MluLR02766:MluLR01371	lncRNA_MluLR02766	MluLR01371	0	0.981316	0	0.945824
lncRNA_MluLR02766:MluLR03779	lncRNA_MluLR02766	MluLR03779	0	0.946909	0	0.956941
lncRNA_MluLR02766:MluLR09583	lncRNA_MluLR02766	MluLR09583	1.77636e-15	0.90684	0	0.915976
lncRNA_MluLR02773:MluLR00645	lncRNA_MluLR02773	MluLR00645	0	0.926684	0	0.999218
lncRNA_MluLR02783:MluLR01462	lncRNA_MluLR02783	MluLR01462	0	0.93767	4.44089e-16	0.91137
lncRNA_MluLR02797:MluLR11235	lncRNA_MluLR02797	MluLR11235	0	0.96344	0	0.948982
lncRNA_MluLR02804:MluLR08358	lncRNA_MluLR02804	MluLR08358	0	0.974399	8.88178e-16	0.906596
lncRNA_MluLR02806:MluLR00766	lncRNA_MluLR02806	MluLR00766	0	0.98687	0	0.943829
lncRNA_MluLR02864:MluLR00194	lncRNA_MluLR02864	MluLR00194	0	0.999889	0	0.984798
lncRNA_MluLR02864:MluLR03482	lncRNA_MluLR02864	MluLR03482	0	0.981471	0	0.984009
lncRNA_MluLR02864:MluLR03656	lncRNA_MluLR02864	MluLR03656	0	0.997925	0	0.98475
lncRNA_MluLR02864:MluLR03778	lncRNA_MluLR02864	MluLR03778	0	0.997807	0	0.936883
lncRNA_MluLR02864:MluLR06951	lncRNA_MluLR02864	MluLR06951	0	0.999877	0	0.984636
lncRNA_MluLR02864:MluLR07482	lncRNA_MluLR02864	MluLR07482	0	0.964725	0	0.975903
lncRNA_MluLR02864:MluLR08217	lncRNA_MluLR02864	MluLR08217	0	0.999404	0	0.970103
lncRNA_MluLR02864:MluLR13814	lncRNA_MluLR02864	MluLR13814	0	0.947223	0	0.981405
lncRNA_MluLR02864:MluLR16588	lncRNA_MluLR02864	MluLR16588	0	0.97562	0	0.950313
lncRNA_MluLR02878:MluLR16795	lncRNA_MluLR02878	MluLR16795	0	0.981339	0	0.997543
lncRNA_MluLR02878:MluLR17895	lncRNA_MluLR02878	MluLR17895	0	0.928443	0	0.976154
lncRNA_MluLR02888:MluLR17119	lncRNA_MluLR02888	MluLR17119	4.44089e-16	0.912791	0	0.965894
lncRNA_MluLR02905:MluLR13439	lncRNA_MluLR02905	MluLR13439	8.88178e-16	0.91104	0	0.969484
lncRNA_MluLR02905:MluLR16704	lncRNA_MluLR02905	MluLR16704	4.44089e-16	0.915958	0	0.986935
lncRNA_MluLR02908:MluLR04825	lncRNA_MluLR02908	MluLR04825	0	0.993933	0	0.970704
lncRNA_MluLR02908:MluLR06257	lncRNA_MluLR02908	MluLR06257	0	0.955643	0	0.987721
lncRNA_MluLR02920:MluLR05870	lncRNA_MluLR02920	MluLR05870	0	0.949983	0	0.961694
lncRNA_MluLR02920:MluLR07226	lncRNA_MluLR02920	MluLR07226	0	0.935924	0	0.993259
lncRNA_MluLR02920:MluLR16561	lncRNA_MluLR02920	MluLR16561	0	0.953705	0	0.947057
lncRNA_MluLR02933:MluLR04157	lncRNA_MluLR02933	MluLR04157	0	0.96263	0	0.928422
lncRNA_MluLR02946:MluLR05682	lncRNA_MluLR02946	MluLR05682	0	0.965418	0	0.953976
lncRNA_MluLR02946:MluLR11323	lncRNA_MluLR02946	MluLR11323	0	0.94526	0	0.929163
lncRNA_MluLR02947:MluLR14133	lncRNA_MluLR02947	MluLR14133	0	0.966913	0	0.938239
lncRNA_MluLR02961:MluLR14891	lncRNA_MluLR02961	MluLR14891	0	0.939162	0	0.987095
lncRNA_MluLR02966:MluLR00138	lncRNA_MluLR02966	MluLR00138	2.22045e-16	0.917381	0	0.915783
lncRNA_MluLR02966:MluLR08312	lncRNA_MluLR02966	MluLR08312	0	0.926081	0	0.953183
lncRNA_MluLR02976:MluLR00199	lncRNA_MluLR02976	MluLR00199	0	0.999614	0	0.996202
lncRNA_MluLR03001:MluLR06609	lncRNA_MluLR03001	MluLR06609	0	0.951152	0	0.993398
lncRNA_MluLR03012:MluLR15072	lncRNA_MluLR03012	MluLR15072	3.10862e-15	0.903977	1.77636e-15	0.902116
lncRNA_MluLR03020:MluLR08743	lncRNA_MluLR03020	MluLR08743	0	0.918893	0	0.997822
lncRNA_MluLR03020:MluLR16271	lncRNA_MluLR03020	MluLR16271	0	0.972561	0	0.993019
lncRNA_MluLR03027:MluLR04622	lncRNA_MluLR03027	MluLR04622	0	0.941054	0	0.922904
lncRNA_MluLR03027:MluLR14229	lncRNA_MluLR03027	MluLR14229	0	0.986664	1.33227e-15	0.903631
lncRNA_MluLR03048:MluLR13686	lncRNA_MluLR03048	MluLR13686	0	0.925591	0	0.923869
lncRNA_MluLR03048:MluLR15227	lncRNA_MluLR03048	MluLR15227	0	0.929218	1.9984e-15	0.901908
lncRNA_MluLR03049:MluLR13596	lncRNA_MluLR03049	MluLR13596	0	0.92613	0	0.98574
lncRNA_MluLR03052:MluLR00052	lncRNA_MluLR03052	MluLR00052	6.66134e-16	0.912361	4.44089e-16	0.90857
lncRNA_MluLR03052:MluLR00228	lncRNA_MluLR03052	MluLR00228	0	0.920003	1.33227e-15	0.90471
lncRNA_MluLR03052:MluLR01762	lncRNA_MluLR03052	MluLR01762	3.33067e-15	0.903698	0	0.969202
lncRNA_MluLR03052:MluLR04403	lncRNA_MluLR03052	MluLR04403	6.66134e-16	0.911756	2.22045e-16	0.912
lncRNA_MluLR03052:MluLR04419	lncRNA_MluLR03052	MluLR04419	6.66134e-16	0.912187	0	0.984592
lncRNA_MluLR03052:MluLR05493	lncRNA_MluLR03052	MluLR05493	8.88178e-16	0.911509	2.22045e-16	0.913895
lncRNA_MluLR03052:MluLR05613	lncRNA_MluLR03052	MluLR05613	4.21885e-15	0.902482	0	0.987982
lncRNA_MluLR03052:MluLR06249	lncRNA_MluLR03052	MluLR06249	2.66454e-15	0.905167	0	0.982258
lncRNA_MluLR03052:MluLR06787	lncRNA_MluLR03052	MluLR06787	2.88658e-15	0.904559	0	0.983277
lncRNA_MluLR03052:MluLR07340	lncRNA_MluLR03052	MluLR07340	4.44089e-15	0.902278	0	0.989342
lncRNA_MluLR03052:MluLR15046	lncRNA_MluLR03052	MluLR15046	4.44089e-16	0.913045	0	0.987705
lncRNA_MluLR03052:MluLR15196	lncRNA_MluLR03052	MluLR15196	4.44089e-16	0.913633	4.44089e-16	0.908737
lncRNA_MluLR03052:MluLR15447	lncRNA_MluLR03052	MluLR15447	6.66134e-16	0.91203	0	0.974568
lncRNA_MluLR03055:MluLR15369	lncRNA_MluLR03055	MluLR15369	0	0.93759	0	0.96997
lncRNA_MluLR03059:MluLR00089	lncRNA_MluLR03059	MluLR00089	0	0.980419	0	0.938345
lncRNA_MluLR03059:MluLR04367	lncRNA_MluLR03059	MluLR04367	0	0.933241	0	0.974369
lncRNA_MluLR03059:MluLR05011	lncRNA_MluLR03059	MluLR05011	0	0.92504	0	0.976687
lncRNA_MluLR03059:MluLR11002	lncRNA_MluLR03059	MluLR11002	4.44089e-16	0.914288	0	0.968148
lncRNA_MluLR03059:MluLR17449	lncRNA_MluLR03059	MluLR17449	0	0.94908	0	0.972636
lncRNA_MluLR03060:MluLR03145	lncRNA_MluLR03060	MluLR03145	0	0.969577	0	0.96884
lncRNA_MluLR03060:MluLR06152	lncRNA_MluLR03060	MluLR06152	0	0.94653	0	0.977397
lncRNA_MluLR03066:MluLR01828	lncRNA_MluLR03066	MluLR01828	0	0.921146	0	0.992571
lncRNA_MluLR03072:MluLR03316	lncRNA_MluLR03072	MluLR03316	1.9984e-15	0.906462	0	0.944598
lncRNA_MluLR03111:MluLR12800	lncRNA_MluLR03111	MluLR12800	0	0.988653	0	0.930988
lncRNA_MluLR03126:MluLR09915	lncRNA_MluLR03126	MluLR09915	0	0.988476	0	0.946732
lncRNA_MluLR03128:MluLR08791	lncRNA_MluLR03128	MluLR08791	0	0.989305	0	0.964562
lncRNA_MluLR03128:MluLR10831	lncRNA_MluLR03128	MluLR10831	0	0.967108	0	0.929942
lncRNA_MluLR03128:MluLR15539	lncRNA_MluLR03128	MluLR15539	0	0.954696	0	0.956282
lncRNA_MluLR03150:MluLR14853	lncRNA_MluLR03150	MluLR14853	0	0.942647	0	0.932088
lncRNA_MluLR03158:MluLR05760	lncRNA_MluLR03158	MluLR05760	0	0.930173	1.55431e-15	0.903257
lncRNA_MluLR03161:MluLR02969	lncRNA_MluLR03161	MluLR02969	0	0.968884	4.44089e-16	0.910157
lncRNA_MluLR03183:MluLR06304	lncRNA_MluLR03183	MluLR06304	0	0.9792	0	0.997575
lncRNA_MluLR03183:MluLR10796	lncRNA_MluLR03183	MluLR10796	0	0.967284	0	0.979371
lncRNA_MluLR03184:MluLR11191	lncRNA_MluLR03184	MluLR11191	0	0.988504	1.9984e-15	0.901963
lncRNA_MluLR03200:MluLR00171	lncRNA_MluLR03200	MluLR00171	6.43929e-15	0.900096	1.33227e-15	0.903961
lncRNA_MluLR03417:MluLR03760	lncRNA_MluLR03417	MluLR03760	0	0.95445	0	0.962906
lncRNA_MluLR03417:MluLR04552	lncRNA_MluLR03417	MluLR04552	0	0.928065	0	0.961327
lncRNA_MluLR03417:MluLR15591	lncRNA_MluLR03417	MluLR15591	0	0.972114	0	0.922068
lncRNA_MluLR03426:MluLR01177	lncRNA_MluLR03426	MluLR01177	0	0.97766	0	0.917397
lncRNA_MluLR03426:MluLR02998	lncRNA_MluLR03426	MluLR02998	0	0.963163	4.44089e-16	0.909793
lncRNA_MluLR03426:MluLR03486	lncRNA_MluLR03426	MluLR03486	0	0.991176	2.22045e-16	0.913885
lncRNA_MluLR03426:MluLR06162	lncRNA_MluLR03426	MluLR06162	0	0.981525	0	0.915065
lncRNA_MluLR03426:MluLR08557	lncRNA_MluLR03426	MluLR08557	0	0.991225	0	0.91686
lncRNA_MluLR03426:MluLR09910	lncRNA_MluLR03426	MluLR09910	2.44249e-15	0.905324	0	0.927452
lncRNA_MluLR03426:MluLR09996	lncRNA_MluLR03426	MluLR09996	0	0.985368	0	0.926997
lncRNA_MluLR03426:MluLR11165	lncRNA_MluLR03426	MluLR11165	0	0.94143	0	0.928765
lncRNA_MluLR03426:MluLR11685	lncRNA_MluLR03426	MluLR11685	0	0.994197	0	0.92844
lncRNA_MluLR03426:MluLR14150	lncRNA_MluLR03426	MluLR14150	0	0.971408	2.22045e-16	0.913819
lncRNA_MluLR03426:MluLR16348	lncRNA_MluLR03426	MluLR16348	0	0.988365	0	0.926992
lncRNA_MluLR03428:MluLR16479	lncRNA_MluLR03428	MluLR16479	0	0.977209	0	0.965925
lncRNA_MluLR03517:MluLR09643	lncRNA_MluLR03517	MluLR09643	0	0.963088	0	0.962071
lncRNA_MluLR03523:MluLR08736	lncRNA_MluLR03523	MluLR08736	6.21725e-15	0.900179	0	0.931673
lncRNA_MluLR03524:MluLR11143	lncRNA_MluLR03524	MluLR11143	0	0.967898	0	0.994712
lncRNA_MluLR03524:MluLR13441	lncRNA_MluLR03524	MluLR13441	0	0.954424	0	0.979198
lncRNA_MluLR03532:MluLR09598	lncRNA_MluLR03532	MluLR09598	0	0.972181	0	0.948718
lncRNA_MluLR03532:MluLR16309	lncRNA_MluLR03532	MluLR16309	6.66134e-16	0.912349	0	0.928148
lncRNA_MluLR03537:MluLR06079	lncRNA_MluLR03537	MluLR06079	0	0.920112	0	0.970825
lncRNA_MluLR03576:MluLR17129	lncRNA_MluLR03576	MluLR17129	0	0.927295	0	0.944873
lncRNA_MluLR03595:MluLR09736	lncRNA_MluLR03595	MluLR09736	0	0.922993	0	0.962463
lncRNA_MluLR03596:MluLR13686	lncRNA_MluLR03596	MluLR13686	0	0.941885	6.66134e-16	0.907582
lncRNA_MluLR03596:MluLR15227	lncRNA_MluLR03596	MluLR15227	0	0.945685	0	0.922291
lncRNA_MluLR03614:MluLR16740	lncRNA_MluLR03614	MluLR16740	0	0.942646	0	0.961054
lncRNA_MluLR03637:MluLR00485	lncRNA_MluLR03637	MluLR00485	0	0.974303	0	0.920774
lncRNA_MluLR03641:MluLR05874	lncRNA_MluLR03641	MluLR05874	0	0.941115	0	0.941475
lncRNA_MluLR03656:MluLR03012	lncRNA_MluLR03656	MluLR03012	0	0.96326	0	0.962534
lncRNA_MluLR03656:MluLR09148	lncRNA_MluLR03656	MluLR09148	0	0.948187	2.66454e-15	0.900297
lncRNA_MluLR03657:MluLR03109	lncRNA_MluLR03657	MluLR03109	1.11022e-15	0.909343	0	0.998881
lncRNA_MluLR03693:MluLR17139	lncRNA_MluLR03693	MluLR17139	0	0.929689	0	0.976511
lncRNA_MluLR03709:MluLR14761	lncRNA_MluLR03709	MluLR14761	0	0.991427	0	0.9703
lncRNA_MluLR03723:MluLR05834	lncRNA_MluLR03723	MluLR05834	0	0.945352	0	0.968678
lncRNA_MluLR03729:MluLR11034	lncRNA_MluLR03729	MluLR11034	0	0.981363	1.33227e-15	0.904467
lncRNA_MluLR03743:MluLR10310	lncRNA_MluLR03743	MluLR10310	0	0.964667	0	0.988849
lncRNA_MluLR03764:MluLR02556	lncRNA_MluLR03764	MluLR02556	0	0.921507	0	0.924644
lncRNA_MluLR03773:MluLR05188	lncRNA_MluLR03773	MluLR05188	0	0.942295	0	0.915939
lncRNA_MluLR03773:MluLR13941	lncRNA_MluLR03773	MluLR13941	4.44089e-16	0.91337	0	0.917726
lncRNA_MluLR03777:MluLR02585	lncRNA_MluLR03777	MluLR02585	0	0.994399	8.88178e-16	0.906799
lncRNA_MluLR03801:MluLR16940	lncRNA_MluLR03801	MluLR16940	0	0.979623	0	0.973711
lncRNA_MluLR03807:MluLR01937	lncRNA_MluLR03807	MluLR01937	0	0.996085	0	0.996944
lncRNA_MluLR03815:MluLR03726	lncRNA_MluLR03815	MluLR03726	0	0.939002	0	0.950746
lncRNA_MluLR03816:MluLR14003	lncRNA_MluLR03816	MluLR14003	0	0.999841	0	0.980054
lncRNA_MluLR03818:MluLR12515	lncRNA_MluLR03818	MluLR12515	0	0.974862	0	0.917638
lncRNA_MluLR03825:MluLR00310	lncRNA_MluLR03825	MluLR00310	0	0.953338	4.44089e-16	0.911783
lncRNA_MluLR03827:MluLR05783	lncRNA_MluLR03827	MluLR05783	0	0.978746	0	0.980876
lncRNA_MluLR03827:MluLR16941	lncRNA_MluLR03827	MluLR16941	0	0.91923	0	0.979512
lncRNA_MluLR03832:MluLR07388	lncRNA_MluLR03832	MluLR07388	0	0.93846	2.22045e-15	0.901242
lncRNA_MluLR03840:MluLR12563	lncRNA_MluLR03840	MluLR12563	0	0.983682	0	0.944964
lncRNA_MluLR03852:MluLR10069	lncRNA_MluLR03852	MluLR10069	0	0.931325	0	0.991293
lncRNA_MluLR03858:MluLR10221	lncRNA_MluLR03858	MluLR10221	0	0.935649	0	0.995696
lncRNA_MluLR03858:MluLR17815	lncRNA_MluLR03858	MluLR17815	0	0.920433	0	0.966122
lncRNA_MluLR03864:MluLR13766	lncRNA_MluLR03864	MluLR13766	0	0.999282	0	0.982235
lncRNA_MluLR03870:MluLR11416	lncRNA_MluLR03870	MluLR11416	0	0.959359	0	0.949666
lncRNA_MluLR03880:MluLR00365	lncRNA_MluLR03880	MluLR00365	0	0.934224	0	0.981758
lncRNA_MluLR03880:MluLR00422	lncRNA_MluLR03880	MluLR00422	3.9968e-15	0.9027	0	0.982473
lncRNA_MluLR03880:MluLR12624	lncRNA_MluLR03880	MluLR12624	0	0.948708	1.77636e-15	0.902496
lncRNA_MluLR03899:MluLR00734	lncRNA_MluLR03899	MluLR00734	0	0.989642	0	0.940582
lncRNA_MluLR03899:MluLR02500	lncRNA_MluLR03899	MluLR02500	0	0.962554	0	0.967597
lncRNA_MluLR03899:MluLR04477	lncRNA_MluLR03899	MluLR04477	0	0.948304	0	0.922045
lncRNA_MluLR03899:MluLR16690	lncRNA_MluLR03899	MluLR16690	0	0.985995	0	0.917986
lncRNA_MluLR03913:MluLR00034	lncRNA_MluLR03913	MluLR00034	0	0.978769	0	0.951376
lncRNA_MluLR03913:MluLR16366	lncRNA_MluLR03913	MluLR16366	0	0.963128	0	0.923269
lncRNA_MluLR03922:MluLR02338	lncRNA_MluLR03922	MluLR02338	0	0.996853	0	0.957082
lncRNA_MluLR03922:MluLR05232	lncRNA_MluLR03922	MluLR05232	0	0.96782	0	0.920936
lncRNA_MluLR03922:MluLR13183	lncRNA_MluLR03922	MluLR13183	0	0.984617	0	0.914991
lncRNA_MluLR03922:MluLR14489	lncRNA_MluLR03922	MluLR14489	0	0.948822	0	0.996922
lncRNA_MluLR03922:MluLR16487	lncRNA_MluLR03922	MluLR16487	0	0.979924	0	0.979285
lncRNA_MluLR03922:MluLR16718	lncRNA_MluLR03922	MluLR16718	0	0.996319	0	0.944171
lncRNA_MluLR03949:MluLR15374	lncRNA_MluLR03949	MluLR15374	4.21885e-15	0.902388	0	0.991167
lncRNA_MluLR03963:MluLR16948	lncRNA_MluLR03963	MluLR16948	0	0.96028	8.88178e-16	0.906599
lncRNA_MluLR03970:MluLR11443	lncRNA_MluLR03970	MluLR11443	0	0.962882	0	0.952652
lncRNA_MluLR03982:MluLR16402	lncRNA_MluLR03982	MluLR16402	0	0.96234	0	0.937764
lncRNA_MluLR03983:MluLR04573	lncRNA_MluLR03983	MluLR04573	3.10862e-15	0.904275	0	0.983632
lncRNA_MluLR04003:MluLR12915	lncRNA_MluLR04003	MluLR12915	0	0.935182	0	0.969814
lncRNA_MluLR04006:MluLR16402	lncRNA_MluLR04006	MluLR16402	0	0.952029	0	0.940517
lncRNA_MluLR04007:MluLR05351	lncRNA_MluLR04007	MluLR05351	5.10703e-15	0.90137	1.33227e-15	0.904726
lncRNA_MluLR04020:MluLR06381	lncRNA_MluLR04020	MluLR06381	0	0.99924	0	0.936059
lncRNA_MluLR04020:MluLR06686	lncRNA_MluLR04020	MluLR06686	0	0.987473	0	0.972447
lncRNA_MluLR04023:MluLR05702	lncRNA_MluLR04023	MluLR05702	0	0.97849	0	0.998137
lncRNA_MluLR04023:MluLR07290	lncRNA_MluLR04023	MluLR07290	0	0.963667	0	0.932058
lncRNA_MluLR04023:MluLR09514	lncRNA_MluLR04023	MluLR09514	0	0.930462	0	0.954097
lncRNA_MluLR04031:MluLR14156	lncRNA_MluLR04031	MluLR14156	0	0.994736	0	0.932764
lncRNA_MluLR04031:MluLR14915	lncRNA_MluLR04031	MluLR14915	0	0.973773	1.33227e-15	0.904016
lncRNA_MluLR04035:MluLR03413	lncRNA_MluLR04035	MluLR03413	0	0.991203	0	0.978264
lncRNA_MluLR04035:MluLR04815	lncRNA_MluLR04035	MluLR04815	0	0.932986	0	0.969065
lncRNA_MluLR04036:MluLR09839	lncRNA_MluLR04036	MluLR09839	5.32907e-15	0.901247	0	0.989155
lncRNA_MluLR04063:MluLR11990	lncRNA_MluLR04063	MluLR11990	2.22045e-16	0.917805	0	0.93703
lncRNA_MluLR04081:MluLR00751	lncRNA_MluLR04081	MluLR00751	0	0.990284	0	0.998671
lncRNA_MluLR04081:MluLR13618	lncRNA_MluLR04081	MluLR13618	0	0.992601	0	0.985673
lncRNA_MluLR04093:MluLR12839	lncRNA_MluLR04093	MluLR12839	8.88178e-16	0.911103	0	0.991297
lncRNA_MluLR04099:MluLR03109	lncRNA_MluLR04099	MluLR03109	0	0.995357	0	0.988884
lncRNA_MluLR04099:MluLR04062	lncRNA_MluLR04099	MluLR04062	0	0.944175	0	0.948549
lncRNA_MluLR04106:MluLR15455	lncRNA_MluLR04106	MluLR15455	0	0.993907	0	0.998116
lncRNA_MluLR04109:MluLR03420	lncRNA_MluLR04109	MluLR03420	2.88658e-15	0.904613	0	0.935634
lncRNA_MluLR04119:MluLR05945	lncRNA_MluLR04119	MluLR05945	0	0.975842	0	0.971635
lncRNA_MluLR04125:MluLR07997	lncRNA_MluLR04125	MluLR07997	4.44089e-16	0.91607	0	0.974468
lncRNA_MluLR04129:MluLR10879	lncRNA_MluLR04129	MluLR10879	0	0.994447	0	0.914881
lncRNA_MluLR04136:MluLR11414	lncRNA_MluLR04136	MluLR11414	2.22045e-16	0.918543	1.9984e-15	0.901744
lncRNA_MluLR04137:MluLR05926	lncRNA_MluLR04137	MluLR05926	0	0.948553	0	0.925783
lncRNA_MluLR04137:MluLR16286	lncRNA_MluLR04137	MluLR16286	0	0.921232	0	0.930966
lncRNA_MluLR04141:MluLR05457	lncRNA_MluLR04141	MluLR05457	6.21725e-15	0.900269	0	0.930568
lncRNA_MluLR04141:MluLR06625	lncRNA_MluLR04141	MluLR06625	0	0.929402	0	0.992604
lncRNA_MluLR04149:MluLR11607	lncRNA_MluLR04149	MluLR11607	4.44089e-16	0.9142	0	0.928299
lncRNA_MluLR04151:MluLR00664	lncRNA_MluLR04151	MluLR00664	0	0.965398	0	0.955304
lncRNA_MluLR04151:MluLR08166	lncRNA_MluLR04151	MluLR08166	1.33227e-15	0.908106	4.44089e-16	0.908871
lncRNA_MluLR04151:MluLR14346	lncRNA_MluLR04151	MluLR14346	0	0.958436	0	0.928558
lncRNA_MluLR04156:MluLR00413	lncRNA_MluLR04156	MluLR00413	0	0.999225	0	0.980072
lncRNA_MluLR04156:MluLR01086	lncRNA_MluLR04156	MluLR01086	0	0.955532	0	0.958687
lncRNA_MluLR04156:MluLR01444	lncRNA_MluLR04156	MluLR01444	4.44089e-16	0.915553	0	0.934782
lncRNA_MluLR04156:MluLR01985	lncRNA_MluLR04156	MluLR01985	0	0.996681	0	0.945893
lncRNA_MluLR04156:MluLR02423	lncRNA_MluLR04156	MluLR02423	0	0.926033	0	0.986044
lncRNA_MluLR04156:MluLR02815	lncRNA_MluLR04156	MluLR02815	0	0.993273	0	0.993749
lncRNA_MluLR04156:MluLR02923	lncRNA_MluLR04156	MluLR02923	0	0.993487	0	0.95484
lncRNA_MluLR04156:MluLR03207	lncRNA_MluLR04156	MluLR03207	0	0.964347	0	0.950688
lncRNA_MluLR04156:MluLR05356	lncRNA_MluLR04156	MluLR05356	0	0.997629	0	0.956772
lncRNA_MluLR04156:MluLR06852	lncRNA_MluLR04156	MluLR06852	0	0.954288	0	0.979935
lncRNA_MluLR04156:MluLR09817	lncRNA_MluLR04156	MluLR09817	0	0.966488	0	0.996317
lncRNA_MluLR04156:MluLR10212	lncRNA_MluLR04156	MluLR10212	0	0.983958	0	0.987399
lncRNA_MluLR04156:MluLR14092	lncRNA_MluLR04156	MluLR14092	0	0.969069	0	0.963707
lncRNA_MluLR04156:MluLR14335	lncRNA_MluLR04156	MluLR14335	0	0.939681	0	0.932429
lncRNA_MluLR04156:MluLR15613	lncRNA_MluLR04156	MluLR15613	0	0.995784	0	0.979052
lncRNA_MluLR04172:MluLR13766	lncRNA_MluLR04172	MluLR13766	0	0.923214	0	0.953671
lncRNA_MluLR04200:MluLR00282	lncRNA_MluLR04200	MluLR00282	0	0.990355	0	0.955178
lncRNA_MluLR04200:MluLR06642	lncRNA_MluLR04200	MluLR06642	0	0.964674	0	0.979343
lncRNA_MluLR04212:MluLR00255	lncRNA_MluLR04212	MluLR00255	0	0.972457	0	0.942484
lncRNA_MluLR04218:MluLR17407	lncRNA_MluLR04218	MluLR17407	0	0.988304	8.88178e-16	0.905811
lncRNA_MluLR04250:MluLR02740	lncRNA_MluLR04250	MluLR02740	0	0.948425	0	0.965736
lncRNA_MluLR04263:MluLR06500	lncRNA_MluLR04263	MluLR06500	0	0.940589	8.88178e-16	0.906374
lncRNA_MluLR04263:MluLR10470	lncRNA_MluLR04263	MluLR10470	0	0.996216	0	0.982223
lncRNA_MluLR04268:MluLR01174	lncRNA_MluLR04268	MluLR01174	0	0.998093	0	0.998235
lncRNA_MluLR04268:MluLR03547	lncRNA_MluLR04268	MluLR03547	0	0.999585	0	0.952823
lncRNA_MluLR04268:MluLR04569	lncRNA_MluLR04268	MluLR04569	0	0.999139	0	0.996149
lncRNA_MluLR04268:MluLR05507	lncRNA_MluLR04268	MluLR05507	0	0.977076	0	0.968269
lncRNA_MluLR04268:MluLR17329	lncRNA_MluLR04268	MluLR17329	0	0.969972	0	0.982909
lncRNA_MluLR04272:MluLR01938	lncRNA_MluLR04272	MluLR01938	0	0.932389	0	0.930185
lncRNA_MluLR04277:MluLR00194	lncRNA_MluLR04277	MluLR00194	0	0.993053	0	0.933155
lncRNA_MluLR04277:MluLR03482	lncRNA_MluLR04277	MluLR03482	0	0.972742	0	0.93417
lncRNA_MluLR04277:MluLR03656	lncRNA_MluLR04277	MluLR03656	0	0.991302	0	0.933531
lncRNA_MluLR04277:MluLR06951	lncRNA_MluLR04277	MluLR06951	0	0.993134	0	0.934809
lncRNA_MluLR04277:MluLR07482	lncRNA_MluLR04277	MluLR07482	0	0.956829	0	0.926079
lncRNA_MluLR04277:MluLR08217	lncRNA_MluLR04277	MluLR08217	0	0.993148	0	0.940271
lncRNA_MluLR04277:MluLR13814	lncRNA_MluLR04277	MluLR13814	0	0.940651	0	0.932021
lncRNA_MluLR04281:MluLR15896	lncRNA_MluLR04281	MluLR15896	0	0.942346	2.22045e-15	0.901237
lncRNA_MluLR04286:MluLR07874	lncRNA_MluLR04286	MluLR07874	0	0.962929	0	0.936768
lncRNA_MluLR04290:MluLR13063	lncRNA_MluLR04290	MluLR13063	0	0.971382	2.22045e-16	0.912919
lncRNA_MluLR04296:MluLR08438	lncRNA_MluLR04296	MluLR08438	0	0.932964	0	0.986509
lncRNA_MluLR04301:MluLR00851	lncRNA_MluLR04301	MluLR00851	0	0.932414	0	0.961739
lncRNA_MluLR04302:MluLR00703	lncRNA_MluLR04302	MluLR00703	0	0.981771	0	0.953813
lncRNA_MluLR04302:MluLR05395	lncRNA_MluLR04302	MluLR05395	6.21725e-15	0.900155	0	0.96558
lncRNA_MluLR04303:MluLR03393	lncRNA_MluLR04303	MluLR03393	0	0.986141	0	0.91492
lncRNA_MluLR04306:MluLR02870	lncRNA_MluLR04306	MluLR02870	0	0.941918	0	0.974342
lncRNA_MluLR04315:MluLR09997	lncRNA_MluLR04315	MluLR09997	0	0.999106	0	0.95471
lncRNA_MluLR04315:MluLR16558	lncRNA_MluLR04315	MluLR16558	0	0.980621	0	0.955683
lncRNA_MluLR04315:MluLR17887	lncRNA_MluLR04315	MluLR17887	0	0.973789	2.22045e-16	0.912781
lncRNA_MluLR04332:MluLR00088	lncRNA_MluLR04332	MluLR00088	0	0.981584	0	0.939122
lncRNA_MluLR04332:MluLR09930	lncRNA_MluLR04332	MluLR09930	0	0.949763	0	0.97397
lncRNA_MluLR04365:MluLR14579	lncRNA_MluLR04365	MluLR14579	0	0.958672	0	0.940979
lncRNA_MluLR04365:MluLR16045	lncRNA_MluLR04365	MluLR16045	0	0.938165	0	0.995879
lncRNA_MluLR04390:MluLR06670	lncRNA_MluLR04390	MluLR06670	8.88178e-16	0.910374	0	0.991373
lncRNA_MluLR04392:MluLR10100	lncRNA_MluLR04392	MluLR10100	4.44089e-16	0.915402	0	0.940348
lncRNA_MluLR04402:MluLR09409	lncRNA_MluLR04402	MluLR09409	0	0.994852	4.44089e-16	0.908886
lncRNA_MluLR04407:MluLR17129	lncRNA_MluLR04407	MluLR17129	0	0.97443	0	0.964094
lncRNA_MluLR04413:MluLR00363	lncRNA_MluLR04413	MluLR00363	0	0.996008	0	0.931823
lncRNA_MluLR04417:MluLR17902	lncRNA_MluLR04417	MluLR17902	0	0.932675	0	0.9756
lncRNA_MluLR04418:MluLR14435	lncRNA_MluLR04418	MluLR14435	0	0.945191	0	0.962888
lncRNA_MluLR04421:MluLR05502	lncRNA_MluLR04421	MluLR05502	0	0.95193	0	0.956512
lncRNA_MluLR04421:MluLR15234	lncRNA_MluLR04421	MluLR15234	0	0.92688	0	0.962299
lncRNA_MluLR04430:MluLR00999	lncRNA_MluLR04430	MluLR00999	0	0.925802	0	0.984935
lncRNA_MluLR04430:MluLR01799	lncRNA_MluLR04430	MluLR01799	0	0.970988	0	0.993096
lncRNA_MluLR04430:MluLR16311	lncRNA_MluLR04430	MluLR16311	0	0.982647	0	0.991721
lncRNA_MluLR04438:MluLR01084	lncRNA_MluLR04438	MluLR01084	0	0.932268	0	0.969911
lncRNA_MluLR04438:MluLR15910	lncRNA_MluLR04438	MluLR15910	0	0.968324	8.88178e-16	0.905692
lncRNA_MluLR04438:MluLR17534	lncRNA_MluLR04438	MluLR17534	0	0.947767	8.88178e-16	0.90716
lncRNA_MluLR04456:MluLR03744	lncRNA_MluLR04456	MluLR03744	0	0.93304	0	0.993075
lncRNA_MluLR04456:MluLR12849	lncRNA_MluLR04456	MluLR12849	0	0.928524	0	0.989656
lncRNA_MluLR04482:MluLR11712	lncRNA_MluLR04482	MluLR11712	0	0.926422	0	0.955373
lncRNA_MluLR04484:MluLR05283	lncRNA_MluLR04484	MluLR05283	4.44089e-16	0.914022	0	0.982177
lncRNA_MluLR04484:MluLR10098	lncRNA_MluLR04484	MluLR10098	0	0.975894	0	0.93922
lncRNA_MluLR04484:MluLR16944	lncRNA_MluLR04484	MluLR16944	0	0.95271	8.88178e-16	0.906959
lncRNA_MluLR04500:MluLR01842	lncRNA_MluLR04500	MluLR01842	0	0.961689	0	0.947646
lncRNA_MluLR04500:MluLR05242	lncRNA_MluLR04500	MluLR05242	0	0.961912	0	0.967095
lncRNA_MluLR04500:MluLR16294	lncRNA_MluLR04500	MluLR16294	0	0.960956	0	0.943887
lncRNA_MluLR04512:MluLR00170	lncRNA_MluLR04512	MluLR00170	0	0.94931	0	0.951492
lncRNA_MluLR04512:MluLR08393	lncRNA_MluLR04512	MluLR08393	0	0.975744	0	0.981132
lncRNA_MluLR04512:MluLR10203	lncRNA_MluLR04512	MluLR10203	0	0.957076	0	0.954928
lncRNA_MluLR04513:MluLR08059	lncRNA_MluLR04513	MluLR08059	0	0.950542	0	0.977729
lncRNA_MluLR04513:MluLR08289	lncRNA_MluLR04513	MluLR08289	0	0.925554	0	0.967221
lncRNA_MluLR04529:MluLR00840	lncRNA_MluLR04529	MluLR00840	4.44089e-16	0.916035	0	0.968411
lncRNA_MluLR04529:MluLR08112	lncRNA_MluLR04529	MluLR08112	0	0.922628	0	0.969964
lncRNA_MluLR04529:MluLR08124	lncRNA_MluLR04529	MluLR08124	0	0.942539	0	0.939604
lncRNA_MluLR04529:MluLR14282	lncRNA_MluLR04529	MluLR14282	2.22045e-15	0.906195	0	0.961869
lncRNA_MluLR04529:MluLR15319	lncRNA_MluLR04529	MluLR15319	0	0.945994	0	0.970672
lncRNA_MluLR04533:MluLR03288	lncRNA_MluLR04533	MluLR03288	6.66134e-16	0.912418	0	0.942983
lncRNA_MluLR04533:MluLR12207	lncRNA_MluLR04533	MluLR12207	0	0.9279	0	0.924359
lncRNA_MluLR04534:MluLR02367	lncRNA_MluLR04534	MluLR02367	0	0.939746	0	0.998049
lncRNA_MluLR04534:MluLR03471	lncRNA_MluLR04534	MluLR03471	0	0.946481	1.77636e-15	0.902565
lncRNA_MluLR04547:MluLR09982	lncRNA_MluLR04547	MluLR09982	0	0.995582	0	0.991475
lncRNA_MluLR04558:MluLR06304	lncRNA_MluLR04558	MluLR06304	0	0.975496	0	0.991943
lncRNA_MluLR04558:MluLR10796	lncRNA_MluLR04558	MluLR10796	0	0.966895	0	0.971356
lncRNA_MluLR04560:MluLR02401	lncRNA_MluLR04560	MluLR02401	0	0.952629	0	0.970148
lncRNA_MluLR04563:MluLR00088	lncRNA_MluLR04563	MluLR00088	0	0.97405	0	0.940693
lncRNA_MluLR04563:MluLR09930	lncRNA_MluLR04563	MluLR09930	0	0.939441	0	0.975736
lncRNA_MluLR04564:MluLR02896	lncRNA_MluLR04564	MluLR02896	0	0.974497	1.33227e-15	0.903657
lncRNA_MluLR04565:MluLR08935	lncRNA_MluLR04565	MluLR08935	0	0.961369	0	0.96104
lncRNA_MluLR04565:MluLR11080	lncRNA_MluLR04565	MluLR11080	0	0.942687	0	0.922017
lncRNA_MluLR04571:MluLR11712	lncRNA_MluLR04571	MluLR11712	0	0.97528	0	0.938967
lncRNA_MluLR04576:MluLR01046	lncRNA_MluLR04576	MluLR01046	0	0.986645	0	0.97054
lncRNA_MluLR04576:MluLR11673	lncRNA_MluLR04576	MluLR11673	4.44089e-16	0.915	0	0.981028
lncRNA_MluLR04600:MluLR17407	lncRNA_MluLR04600	MluLR17407	0	0.994432	2.22045e-16	0.912309
lncRNA_MluLR04605:MluLR06238	lncRNA_MluLR04605	MluLR06238	0	0.932249	0	0.957267
lncRNA_MluLR04605:MluLR08893	lncRNA_MluLR04605	MluLR08893	0	0.977157	0	0.982046
lncRNA_MluLR04605:MluLR10182	lncRNA_MluLR04605	MluLR10182	0	0.950223	0	0.924639
lncRNA_MluLR04614:MluLR02605	lncRNA_MluLR04614	MluLR02605	0	0.938528	0	0.957819
lncRNA_MluLR04614:MluLR05636	lncRNA_MluLR04614	MluLR05636	0	0.96583	0	0.980099
lncRNA_MluLR04614:MluLR07491	lncRNA_MluLR04614	MluLR07491	0	0.962999	0	0.921244
lncRNA_MluLR04614:MluLR13702	lncRNA_MluLR04614	MluLR13702	0	0.932181	0	0.983718
lncRNA_MluLR04640:MluLR03587	lncRNA_MluLR04640	MluLR03587	0	0.95512	4.44089e-16	0.908309
lncRNA_MluLR04640:MluLR04774	lncRNA_MluLR04640	MluLR04774	0	0.999002	4.44089e-16	0.910565
lncRNA_MluLR04640:MluLR06561	lncRNA_MluLR04640	MluLR06561	0	0.932205	0	0.971164
lncRNA_MluLR04640:MluLR09843	lncRNA_MluLR04640	MluLR09843	0	0.968708	0	0.928252
lncRNA_MluLR04640:MluLR14750	lncRNA_MluLR04640	MluLR14750	0	0.988563	4.44089e-16	0.911553
lncRNA_MluLR04640:MluLR17267	lncRNA_MluLR04640	MluLR17267	0	0.941136	0	0.960082
lncRNA_MluLR04647:MluLR02153	lncRNA_MluLR04647	MluLR02153	6.66134e-16	0.912065	0	0.927938
lncRNA_MluLR04647:MluLR07146	lncRNA_MluLR04647	MluLR07146	0	0.978746	0	0.990886
lncRNA_MluLR04647:MluLR08316	lncRNA_MluLR04647	MluLR08316	0	0.939459	0	0.951627
lncRNA_MluLR04647:MluLR08806	lncRNA_MluLR04647	MluLR08806	0	0.991939	0	0.994666
lncRNA_MluLR04653:MluLR16070	lncRNA_MluLR04653	MluLR16070	1.33227e-15	0.908665	0	0.994982
lncRNA_MluLR04657:MluLR01148	lncRNA_MluLR04657	MluLR01148	0	0.982278	0	0.947619
lncRNA_MluLR04657:MluLR09195	lncRNA_MluLR04657	MluLR09195	0	0.979415	0	0.921902
lncRNA_MluLR04666:MluLR08358	lncRNA_MluLR04666	MluLR08358	6.66134e-16	0.912098	2.22045e-15	0.901185
lncRNA_MluLR04674:MluLR06559	lncRNA_MluLR04674	MluLR06559	0	0.99179	0	0.919352
lncRNA_MluLR04674:MluLR09854	lncRNA_MluLR04674	MluLR09854	0	0.992498	0	0.952157
lncRNA_MluLR04674:MluLR11614	lncRNA_MluLR04674	MluLR11614	0	0.967889	0	0.94992
lncRNA_MluLR04674:MluLR11829	lncRNA_MluLR04674	MluLR11829	0	0.956256	1.9984e-15	0.901777
lncRNA_MluLR04674:MluLR14462	lncRNA_MluLR04674	MluLR14462	0	0.993696	0	0.995742
lncRNA_MluLR04686:MluLR01898	lncRNA_MluLR04686	MluLR01898	0	0.951404	0	0.963142
lncRNA_MluLR04686:MluLR06364	lncRNA_MluLR04686	MluLR06364	0	0.956631	0	0.961565
lncRNA_MluLR04686:MluLR07370	lncRNA_MluLR04686	MluLR07370	0	0.959178	2.22045e-16	0.912023
lncRNA_MluLR04686:MluLR07969	lncRNA_MluLR04686	MluLR07969	0	0.960708	0	0.965226
lncRNA_MluLR04686:MluLR15199	lncRNA_MluLR04686	MluLR15199	0	0.971015	0	0.966578
lncRNA_MluLR04689:MluLR00889	lncRNA_MluLR04689	MluLR00889	0	0.942848	0	0.918346
lncRNA_MluLR04692:MluLR08623	lncRNA_MluLR04692	MluLR08623	0	0.954133	0	0.977104
lncRNA_MluLR04693:MluLR03072	lncRNA_MluLR04693	MluLR03072	0	0.980912	0	0.958178
lncRNA_MluLR04693:MluLR14558	lncRNA_MluLR04693	MluLR14558	0	0.945989	0	0.97923
lncRNA_MluLR04722:MluLR02369	lncRNA_MluLR04722	MluLR02369	0	0.961176	0	0.953219
lncRNA_MluLR04740:MluLR10621	lncRNA_MluLR04740	MluLR10621	0	0.930547	0	0.926393
lncRNA_MluLR04754:MluLR10844	lncRNA_MluLR04754	MluLR10844	0	0.930169	0	0.9857
lncRNA_MluLR04755:MluLR05320	lncRNA_MluLR04755	MluLR05320	0	0.971704	0	0.967241
lncRNA_MluLR04763:MluLR03578	lncRNA_MluLR04763	MluLR03578	4.44089e-16	0.913379	0	0.936169
lncRNA_MluLR04763:MluLR04986	lncRNA_MluLR04763	MluLR04986	0	0.946284	0	0.963791
lncRNA_MluLR04763:MluLR11293	lncRNA_MluLR04763	MluLR11293	0	0.926271	0	0.959609
lncRNA_MluLR04770:MluLR15473	lncRNA_MluLR04770	MluLR15473	0	0.982189	0	0.943248
lncRNA_MluLR04774:MluLR02498	lncRNA_MluLR04774	MluLR02498	0	0.987093	0	0.996132
lncRNA_MluLR04776:MluLR05821	lncRNA_MluLR04776	MluLR05821	3.55271e-15	0.903634	0	0.927049
lncRNA_MluLR04777:MluLR14220	lncRNA_MluLR04777	MluLR14220	0	0.952328	1.33227e-15	0.90452
lncRNA_MluLR04788:MluLR00310	lncRNA_MluLR04788	MluLR00310	0	0.970129	0	0.963405
lncRNA_MluLR04788:MluLR04668	lncRNA_MluLR04788	MluLR04668	0	0.980263	0	0.925445
lncRNA_MluLR04795:MluLR15577	lncRNA_MluLR04795	MluLR15577	0	0.943682	0	0.932322
lncRNA_MluLR04803:MluLR15737	lncRNA_MluLR04803	MluLR15737	6.21725e-15	0.900283	0	0.939635
lncRNA_MluLR04808:MluLR01782	lncRNA_MluLR04808	MluLR01782	0	0.975915	0	0.938615
lncRNA_MluLR04815:MluLR10727	lncRNA_MluLR04815	MluLR10727	0	0.984449	0	0.929577
lncRNA_MluLR04815:MluLR10879	lncRNA_MluLR04815	MluLR10879	0	0.989752	0	0.988893
lncRNA_MluLR04815:MluLR11816	lncRNA_MluLR04815	MluLR11816	0	0.964584	0	0.915103
lncRNA_MluLR04815:MluLR14837	lncRNA_MluLR04815	MluLR14837	0	0.958603	0	0.921965
lncRNA_MluLR04815:MluLR16313	lncRNA_MluLR04815	MluLR16313	0	0.937526	0	0.970446
lncRNA_MluLR04820:MluLR05926	lncRNA_MluLR04820	MluLR05926	0	0.924036	0	0.929132
lncRNA_MluLR04821:MluLR02740	lncRNA_MluLR04821	MluLR02740	0	0.989071	0	0.932598
lncRNA_MluLR04842:MluLR16940	lncRNA_MluLR04842	MluLR16940	0	0.951921	0	0.970287
lncRNA_MluLR04849:MluLR02039	lncRNA_MluLR04849	MluLR02039	0	0.951456	0	0.930118
lncRNA_MluLR04849:MluLR03233	lncRNA_MluLR04849	MluLR03233	0	0.929478	8.88178e-16	0.90671
lncRNA_MluLR04852:MluLR01591	lncRNA_MluLR04852	MluLR01591	0	0.978332	0	0.938151
lncRNA_MluLR04879:MluLR01773	lncRNA_MluLR04879	MluLR01773	2.22045e-16	0.916474	0	0.993817
lncRNA_MluLR04881:MluLR05783	lncRNA_MluLR04881	MluLR05783	0	0.979226	0	0.985185
lncRNA_MluLR04893:MluLR06035	lncRNA_MluLR04893	MluLR06035	0	0.926574	0	0.930328
lncRNA_MluLR04893:MluLR07572	lncRNA_MluLR04893	MluLR07572	0	0.97518	0	0.920391
lncRNA_MluLR04897:MluLR15517	lncRNA_MluLR04897	MluLR15517	4.44089e-16	0.913716	0	0.985577
lncRNA_MluLR04910:MluLR14435	lncRNA_MluLR04910	MluLR14435	0	0.959771	0	0.971233
lncRNA_MluLR04912:MluLR14395	lncRNA_MluLR04912	MluLR14395	0	0.956064	0	0.962708
lncRNA_MluLR04913:MluLR00117	lncRNA_MluLR04913	MluLR00117	2.88658e-15	0.904509	0	0.939126
lncRNA_MluLR04921:MluLR09208	lncRNA_MluLR04921	MluLR09208	0	0.970679	0	0.96262
lncRNA_MluLR04921:MluLR15967	lncRNA_MluLR04921	MluLR15967	0	0.974679	0	0.99316
lncRNA_MluLR04945:MluLR10240	lncRNA_MluLR04945	MluLR10240	0	0.936158	0	0.985203
lncRNA_MluLR04948:MluLR09873	lncRNA_MluLR04948	MluLR09873	0	0.941005	0	0.934795
lncRNA_MluLR04951:MluLR05806	lncRNA_MluLR04951	MluLR05806	0	0.956842	0	0.978113
lncRNA_MluLR04958:MluLR05427	lncRNA_MluLR04958	MluLR05427	0	0.957246	0	0.929254
lncRNA_MluLR04967:MluLR16740	lncRNA_MluLR04967	MluLR16740	0	0.948163	0	0.993645
lncRNA_MluLR04972:MluLR12800	lncRNA_MluLR04972	MluLR12800	0	0.953016	0	0.936814
lncRNA_MluLR04977:MluLR16535	lncRNA_MluLR04977	MluLR16535	0	0.93358	0	0.990205
lncRNA_MluLR04988:MluLR02870	lncRNA_MluLR04988	MluLR02870	0	0.924514	0	0.979433
lncRNA_MluLR04990:MluLR02552	lncRNA_MluLR04990	MluLR02552	0	0.977701	0	0.983015
lncRNA_MluLR04996:MluLR02435	lncRNA_MluLR04996	MluLR02435	6.21725e-15	0.900184	0	0.932825
lncRNA_MluLR04996:MluLR12716	lncRNA_MluLR04996	MluLR12716	1.33227e-15	0.908624	1.33227e-15	0.904047
lncRNA_MluLR05010:MluLR07248	lncRNA_MluLR05010	MluLR07248	0	0.928045	0	0.983987
lncRNA_MluLR05045:MluLR00376	lncRNA_MluLR05045	MluLR00376	0	0.966706	0	0.943737
lncRNA_MluLR05045:MluLR09302	lncRNA_MluLR05045	MluLR09302	0	0.960545	0	0.949612
lncRNA_MluLR05045:MluLR15153	lncRNA_MluLR05045	MluLR15153	0	0.969104	0	0.974188
lncRNA_MluLR05050:MluLR00742	lncRNA_MluLR05050	MluLR00742	2.22045e-16	0.916791	0	0.999498
lncRNA_MluLR05054:MluLR00577	lncRNA_MluLR05054	MluLR00577	0	0.948771	0	0.98889
lncRNA_MluLR05054:MluLR12436	lncRNA_MluLR05054	MluLR12436	0	0.946716	2.66454e-15	0.900315
lncRNA_MluLR05054:MluLR14408	lncRNA_MluLR05054	MluLR14408	0	0.929616	0	0.964534
lncRNA_MluLR05066:MluLR03782	lncRNA_MluLR05066	MluLR03782	0	0.93393	0	0.918149
lncRNA_MluLR05085:MluLR00578	lncRNA_MluLR05085	MluLR00578	0	0.975765	0	0.932484
lncRNA_MluLR05085:MluLR02470	lncRNA_MluLR05085	MluLR02470	0	0.984111	0	0.956938
lncRNA_MluLR05094:MluLR15099	lncRNA_MluLR05094	MluLR15099	0	0.997727	0	0.952202
lncRNA_MluLR05094:MluLR15565	lncRNA_MluLR05094	MluLR15565	0	0.994767	0	0.929983
lncRNA_MluLR05101:MluLR11143	lncRNA_MluLR05101	MluLR11143	0	0.986609	0	0.931745
lncRNA_MluLR05101:MluLR13441	lncRNA_MluLR05101	MluLR13441	0	0.97305	4.44089e-16	0.911572
lncRNA_MluLR05106:MluLR02741	lncRNA_MluLR05106	MluLR02741	0	0.991893	0	0.978593
lncRNA_MluLR05106:MluLR05443	lncRNA_MluLR05106	MluLR05443	0	0.996096	0	0.97534
lncRNA_MluLR05106:MluLR10533	lncRNA_MluLR05106	MluLR10533	0	0.955333	0	0.989324
lncRNA_MluLR05106:MluLR15587	lncRNA_MluLR05106	MluLR15587	0	0.999237	0	0.999401
lncRNA_MluLR05107:MluLR07223	lncRNA_MluLR05107	MluLR07223	1.77636e-15	0.906723	0	0.946985
lncRNA_MluLR05107:MluLR08903	lncRNA_MluLR05107	MluLR08903	0	0.920111	0	0.950499
lncRNA_MluLR05119:MluLR03119	lncRNA_MluLR05119	MluLR03119	0	0.995577	0	0.935941
lncRNA_MluLR05119:MluLR04802	lncRNA_MluLR05119	MluLR04802	4.66294e-15	0.90183	0	0.939203
lncRNA_MluLR05129:MluLR02952	lncRNA_MluLR05129	MluLR02952	1.9984e-15	0.906573	0	0.945479
lncRNA_MluLR05140:MluLR06321	lncRNA_MluLR05140	MluLR06321	0	0.980889	0	0.918275
lncRNA_MluLR05142:MluLR10069	lncRNA_MluLR05142	MluLR10069	0	0.993274	0	0.982839
lncRNA_MluLR05142:MluLR15986	lncRNA_MluLR05142	MluLR15986	0	0.964603	0	0.976316
lncRNA_MluLR05150:MluLR02114	lncRNA_MluLR05150	MluLR02114	0	0.972105	0	0.97987
lncRNA_MluLR05150:MluLR05112	lncRNA_MluLR05150	MluLR05112	0	0.999315	0	0.975037
lncRNA_MluLR05151:MluLR01135	lncRNA_MluLR05151	MluLR01135	0	0.972298	0	0.97011
lncRNA_MluLR05160:MluLR13654	lncRNA_MluLR05160	MluLR13654	4.44089e-16	0.913148	0	0.951
lncRNA_MluLR05160:MluLR14444	lncRNA_MluLR05160	MluLR14444	0	0.950763	0	0.970191
lncRNA_MluLR05166:MluLR02039	lncRNA_MluLR05166	MluLR02039	0	0.954701	0	0.921127
lncRNA_MluLR05169:MluLR02558	lncRNA_MluLR05169	MluLR02558	0	0.97933	8.88178e-16	0.906369
lncRNA_MluLR05169:MluLR06953	lncRNA_MluLR05169	MluLR06953	2.22045e-15	0.905891	0	0.939113
lncRNA_MluLR05169:MluLR11146	lncRNA_MluLR05169	MluLR11146	0	0.988621	0	0.958478
lncRNA_MluLR05169:MluLR17937	lncRNA_MluLR05169	MluLR17937	0	0.944401	0	0.928729
lncRNA_MluLR05211:MluLR07127	lncRNA_MluLR05211	MluLR07127	2.22045e-16	0.917414	0	0.960598
lncRNA_MluLR05211:MluLR15651	lncRNA_MluLR05211	MluLR15651	0	0.979997	0	0.965409
lncRNA_MluLR05213:MluLR16152	lncRNA_MluLR05213	MluLR16152	0	0.953926	1.77636e-15	0.9029
lncRNA_MluLR05217:MluLR07272	lncRNA_MluLR05217	MluLR07272	0	0.995239	0	0.987993
lncRNA_MluLR05222:MluLR12906	lncRNA_MluLR05222	MluLR12906	0	0.947339	0	0.943626
lncRNA_MluLR05232:MluLR04300	lncRNA_MluLR05232	MluLR04300	8.88178e-16	0.91096	0	0.960582
lncRNA_MluLR05232:MluLR13195	lncRNA_MluLR05232	MluLR13195	1.33227e-15	0.908426	0	0.999819
lncRNA_MluLR05232:MluLR16119	lncRNA_MluLR05232	MluLR16119	0	0.987251	0	0.96769
lncRNA_MluLR05232:MluLR16689	lncRNA_MluLR05232	MluLR16689	0	0.989067	0	0.918302
lncRNA_MluLR05237:MluLR14133	lncRNA_MluLR05237	MluLR14133	0	0.998439	0	0.924227
lncRNA_MluLR05245:MluLR01922	lncRNA_MluLR05245	MluLR01922	0	0.927868	0	0.941774
lncRNA_MluLR05255:MluLR11053	lncRNA_MluLR05255	MluLR11053	3.77476e-15	0.903129	0	0.951175
lncRNA_MluLR05263:MluLR07901	lncRNA_MluLR05263	MluLR07901	0	0.920623	0	0.919589
lncRNA_MluLR05271:MluLR02498	lncRNA_MluLR05271	MluLR02498	0	0.99433	0	0.999254
lncRNA_MluLR05345:MluLR10404	lncRNA_MluLR05345	MluLR10404	0	0.975076	0	0.959127
lncRNA_MluLR05345:MluLR14896	lncRNA_MluLR05345	MluLR14896	2.22045e-15	0.906127	0	0.991762
lncRNA_MluLR05390:MluLR10661	lncRNA_MluLR05390	MluLR10661	0	0.992379	0	0.960242
lncRNA_MluLR05395:MluLR00138	lncRNA_MluLR05395	MluLR00138	4.44089e-16	0.913804	0	0.959222
lncRNA_MluLR05395:MluLR08312	lncRNA_MluLR05395	MluLR08312	0	0.923904	0	0.996268
lncRNA_MluLR05396:MluLR00978	lncRNA_MluLR05396	MluLR00978	2.88658e-15	0.904477	0	0.974474
lncRNA_MluLR05396:MluLR04150	lncRNA_MluLR05396	MluLR04150	0	0.968066	0	0.987264
lncRNA_MluLR05404:MluLR08426	lncRNA_MluLR05404	MluLR08426	0	0.919801	8.88178e-16	0.905977
lncRNA_MluLR05431:MluLR17456	lncRNA_MluLR05431	MluLR17456	0	0.939708	0	0.918976
lncRNA_MluLR05489:MluLR10831	lncRNA_MluLR05489	MluLR10831	0	0.944546	0	0.95026
lncRNA_MluLR05489:MluLR15539	lncRNA_MluLR05489	MluLR15539	0	0.926028	0	0.933763
lncRNA_MluLR05541:MluLR05448	lncRNA_MluLR05541	MluLR05448	1.9984e-15	0.906533	0	0.956196
lncRNA_MluLR05541:MluLR08059	lncRNA_MluLR05541	MluLR08059	0	0.961936	0	0.971782
lncRNA_MluLR05541:MluLR08289	lncRNA_MluLR05541	MluLR08289	0	0.925619	0	0.971243
lncRNA_MluLR05546:MluLR08089	lncRNA_MluLR05546	MluLR08089	0	0.920996	0	0.974736
lncRNA_MluLR05592:MluLR01177	lncRNA_MluLR05592	MluLR01177	0	0.979327	8.88178e-16	0.906291
lncRNA_MluLR05592:MluLR02486	lncRNA_MluLR05592	MluLR02486	0	0.956482	0	0.915148
lncRNA_MluLR05592:MluLR11165	lncRNA_MluLR05592	MluLR11165	0	0.945162	2.66454e-15	0.900465
lncRNA_MluLR05592:MluLR14150	lncRNA_MluLR05592	MluLR14150	0	0.981379	4.44089e-16	0.910366
lncRNA_MluLR05597:MluLR12563	lncRNA_MluLR05597	MluLR12563	8.88178e-16	0.910403	0	0.987136
lncRNA_MluLR05607:MluLR08179	lncRNA_MluLR05607	MluLR08179	4.44089e-16	0.914523	0	0.921513
lncRNA_MluLR05619:MluLR03072	lncRNA_MluLR05619	MluLR03072	0	0.920573	0	0.954086
lncRNA_MluLR05619:MluLR14558	lncRNA_MluLR05619	MluLR14558	1.77636e-15	0.907447	0	0.981314
lncRNA_MluLR05630:MluLR00382	lncRNA_MluLR05630	MluLR00382	3.55271e-15	0.903638	0	0.985514
lncRNA_MluLR05630:MluLR10481	lncRNA_MluLR05630	MluLR10481	0	0.974089	0	0.974586
lncRNA_MluLR05630:MluLR12572	lncRNA_MluLR05630	MluLR12572	0	0.952878	0	0.934712
lncRNA_MluLR05630:MluLR16266	lncRNA_MluLR05630	MluLR16266	0	0.994475	0	0.988001
lncRNA_MluLR05630:MluLR17716	lncRNA_MluLR05630	MluLR17716	4.44089e-16	0.913889	0	0.953537
lncRNA_MluLR05645:MluLR09643	lncRNA_MluLR05645	MluLR09643	1.77636e-15	0.907185	0	0.973257
lncRNA_MluLR05660:MluLR05537	lncRNA_MluLR05660	MluLR05537	4.44089e-16	0.913497	0	0.945127
lncRNA_MluLR05666:MluLR14696	lncRNA_MluLR05666	MluLR14696	0	0.93831	0	0.952162
lncRNA_MluLR05672:MluLR01920	lncRNA_MluLR05672	MluLR01920	0	0.97216	0	0.985027
lncRNA_MluLR05672:MluLR08114	lncRNA_MluLR05672	MluLR08114	0	0.924123	0	0.943547
lncRNA_MluLR05678:MluLR16585	lncRNA_MluLR05678	MluLR16585	0	0.93838	0	0.926187
lncRNA_MluLR05686:MluLR02996	lncRNA_MluLR05686	MluLR02996	0	0.993129	0	0.972172
lncRNA_MluLR05686:MluLR05530	lncRNA_MluLR05686	MluLR05530	0	0.99577	0	0.992678
lncRNA_MluLR05686:MluLR05745	lncRNA_MluLR05686	MluLR05745	0	0.950911	0	0.998467
lncRNA_MluLR05692:MluLR12681	lncRNA_MluLR05692	MluLR12681	1.9984e-15	0.906381	0	0.965255
lncRNA_MluLR05693:MluLR17407	lncRNA_MluLR05693	MluLR17407	0	0.977207	4.44089e-16	0.908822
lncRNA_MluLR05698:MluLR08616	lncRNA_MluLR05698	MluLR08616	0	0.986512	0	0.969649
lncRNA_MluLR05700:MluLR11794	lncRNA_MluLR05700	MluLR11794	0	0.99972	0	0.95629
lncRNA_MluLR05700:MluLR17047	lncRNA_MluLR05700	MluLR17047	0	0.961634	0	0.980563
lncRNA_MluLR05701:MluLR02996	lncRNA_MluLR05701	MluLR02996	0	0.94166	0	0.925721
lncRNA_MluLR05701:MluLR05530	lncRNA_MluLR05701	MluLR05530	0	0.947868	0	0.946198
lncRNA_MluLR05701:MluLR05745	lncRNA_MluLR05701	MluLR05745	3.9968e-15	0.902674	0	0.952613
lncRNA_MluLR05715:MluLR16402	lncRNA_MluLR05715	MluLR16402	0	0.961933	0	0.936697
lncRNA_MluLR05716:MluLR11146	lncRNA_MluLR05716	MluLR11146	0	0.999459	4.44089e-16	0.909381
lncRNA_MluLR05729:MluLR03749	lncRNA_MluLR05729	MluLR03749	0	0.979215	4.44089e-16	0.908569
lncRNA_MluLR05732:MluLR03782	lncRNA_MluLR05732	MluLR03782	0	0.950479	0	0.957403
lncRNA_MluLR05736:MluLR00170	lncRNA_MluLR05736	MluLR00170	0	0.970218	0	0.954739
lncRNA_MluLR05736:MluLR08393	lncRNA_MluLR05736	MluLR08393	0	0.98952	0	0.991218
lncRNA_MluLR05736:MluLR10203	lncRNA_MluLR05736	MluLR10203	0	0.973666	0	0.96572
lncRNA_MluLR05736:MluLR17123	lncRNA_MluLR05736	MluLR17123	4.44089e-16	0.915127	0	0.952224
lncRNA_MluLR05743:MluLR07124	lncRNA_MluLR05743	MluLR07124	0	0.967594	0	0.914445
lncRNA_MluLR05748:MluLR08179	lncRNA_MluLR05748	MluLR08179	0	0.977107	0	0.957135
lncRNA_MluLR05757:MluLR04309	lncRNA_MluLR05757	MluLR04309	0	0.983667	0	0.976788
lncRNA_MluLR05761:MluLR06304	lncRNA_MluLR05761	MluLR06304	0	0.979102	0	0.985317
lncRNA_MluLR05761:MluLR10796	lncRNA_MluLR05761	MluLR10796	0	0.967458	0	0.965884
lncRNA_MluLR05762:MluLR11552	lncRNA_MluLR05762	MluLR11552	0	0.992309	0	0.983384
lncRNA_MluLR05763:MluLR16070	lncRNA_MluLR05763	MluLR16070	1.55431e-15	0.907654	0	0.994732
lncRNA_MluLR05765:MluLR13578	lncRNA_MluLR05765	MluLR13578	0	0.946741	0	0.983652
lncRNA_MluLR05767:MluLR01920	lncRNA_MluLR05767	MluLR01920	0	0.989595	1.77636e-15	0.902754
lncRNA_MluLR05769:MluLR01968	lncRNA_MluLR05769	MluLR01968	0	0.932603	0	0.992812
lncRNA_MluLR05770:MluLR16807	lncRNA_MluLR05770	MluLR16807	0	0.937737	0	0.943868
lncRNA_MluLR05791:MluLR07908	lncRNA_MluLR05791	MluLR07908	0	0.958473	0	0.941497
lncRNA_MluLR05792:MluLR00751	lncRNA_MluLR05792	MluLR00751	0	0.942687	0	0.970807
lncRNA_MluLR05792:MluLR13618	lncRNA_MluLR05792	MluLR13618	0	0.939897	0	0.954667
lncRNA_MluLR05804:MluLR00413	lncRNA_MluLR05804	MluLR00413	0	0.982706	0	0.967865
lncRNA_MluLR05804:MluLR01086	lncRNA_MluLR05804	MluLR01086	0	0.94364	0	0.933911
lncRNA_MluLR05804:MluLR01985	lncRNA_MluLR05804	MluLR01985	0	0.989549	0	0.928881
lncRNA_MluLR05804:MluLR02423	lncRNA_MluLR05804	MluLR02423	0	0.923528	0	0.963595
lncRNA_MluLR05804:MluLR02815	lncRNA_MluLR05804	MluLR02815	0	0.977454	0	0.971513
lncRNA_MluLR05804:MluLR02923	lncRNA_MluLR05804	MluLR02923	0	0.975947	0	0.928085
lncRNA_MluLR05804:MluLR03207	lncRNA_MluLR05804	MluLR03207	0	0.951919	0	0.926558
lncRNA_MluLR05804:MluLR05356	lncRNA_MluLR05804	MluLR05356	0	0.979852	0	0.96538
lncRNA_MluLR05804:MluLR06852	lncRNA_MluLR05804	MluLR06852	0	0.933732	0	0.95847
lncRNA_MluLR05804:MluLR09817	lncRNA_MluLR05804	MluLR09817	0	0.950668	0	0.974465
lncRNA_MluLR05804:MluLR10212	lncRNA_MluLR05804	MluLR10212	0	0.970226	0	0.963812
lncRNA_MluLR05804:MluLR14092	lncRNA_MluLR05804	MluLR14092	0	0.953124	0	0.942443
lncRNA_MluLR05804:MluLR14335	lncRNA_MluLR05804	MluLR14335	0	0.920504	6.66134e-16	0.907494
lncRNA_MluLR05804:MluLR15613	lncRNA_MluLR05804	MluLR15613	0	0.977082	0	0.9715
lncRNA_MluLR05812:MluLR14570	lncRNA_MluLR05812	MluLR14570	0	0.973501	0	0.949861
lncRNA_MluLR05814:MluLR14003	lncRNA_MluLR05814	MluLR14003	0	0.967577	0	0.978663
lncRNA_MluLR05827:MluLR01174	lncRNA_MluLR05827	MluLR01174	0	0.968592	0	0.994123
lncRNA_MluLR05827:MluLR03547	lncRNA_MluLR05827	MluLR03547	0	0.971146	0	0.941801
lncRNA_MluLR05827:MluLR04569	lncRNA_MluLR05827	MluLR04569	0	0.97064	0	0.986197
lncRNA_MluLR05827:MluLR05507	lncRNA_MluLR05827	MluLR05507	0	0.945777	0	0.963277
lncRNA_MluLR05827:MluLR17329	lncRNA_MluLR05827	MluLR17329	0	0.945877	0	0.977746
lncRNA_MluLR05831:MluLR09930	lncRNA_MluLR05831	MluLR09930	2.22045e-16	0.916963	4.44089e-16	0.911554
lncRNA_MluLR05832:MluLR00117	lncRNA_MluLR05832	MluLR00117	0	0.98601	0	0.961627
lncRNA_MluLR05833:MluLR01420	lncRNA_MluLR05833	MluLR01420	0	0.923052	4.44089e-16	0.909132
lncRNA_MluLR05833:MluLR01795	lncRNA_MluLR05833	MluLR01795	0	0.992591	0	0.954984
lncRNA_MluLR05833:MluLR02178	lncRNA_MluLR05833	MluLR02178	0	0.989029	0	0.990647
lncRNA_MluLR05833:MluLR08236	lncRNA_MluLR05833	MluLR08236	0	0.98366	1.9984e-15	0.901912
lncRNA_MluLR05833:MluLR09030	lncRNA_MluLR05833	MluLR09030	0	0.984783	4.44089e-16	0.910153
lncRNA_MluLR05833:MluLR10487	lncRNA_MluLR05833	MluLR10487	0	0.947364	0	0.979625
lncRNA_MluLR05844:MluLR02558	lncRNA_MluLR05844	MluLR02558	0	0.987738	0	0.943197
lncRNA_MluLR05844:MluLR06953	lncRNA_MluLR05844	MluLR06953	0	0.931537	0	0.959414
lncRNA_MluLR05844:MluLR11146	lncRNA_MluLR05844	MluLR11146	0	0.998224	0	0.976733
lncRNA_MluLR05844:MluLR17937	lncRNA_MluLR05844	MluLR17937	0	0.959418	0	0.953836
lncRNA_MluLR05872:MluLR02593	lncRNA_MluLR05872	MluLR02593	0	0.927601	6.66134e-16	0.908034
lncRNA_MluLR05880:MluLR14084	lncRNA_MluLR05880	MluLR14084	0	0.922071	0	0.980424
lncRNA_MluLR05907:MluLR00413	lncRNA_MluLR05907	MluLR00413	0	0.935662	0	0.962297
lncRNA_MluLR05907:MluLR01086	lncRNA_MluLR05907	MluLR01086	0	0.921726	0	0.93851
lncRNA_MluLR05907:MluLR01985	lncRNA_MluLR05907	MluLR01985	0	0.932173	0	0.953639
lncRNA_MluLR05907:MluLR02815	lncRNA_MluLR05907	MluLR02815	0	0.943541	0	0.974968
lncRNA_MluLR05907:MluLR02923	lncRNA_MluLR05907	MluLR02923	0	0.92794	0	0.936806
lncRNA_MluLR05907:MluLR03207	lncRNA_MluLR05907	MluLR03207	3.77476e-15	0.903047	0	0.963882
lncRNA_MluLR05907:MluLR05356	lncRNA_MluLR05907	MluLR05356	0	0.932606	0	0.945801
lncRNA_MluLR05907:MluLR09817	lncRNA_MluLR05907	MluLR09817	3.55271e-15	0.903487	0	0.981577
lncRNA_MluLR05907:MluLR10212	lncRNA_MluLR05907	MluLR10212	4.44089e-16	0.915562	0	0.971991
lncRNA_MluLR05907:MluLR14092	lncRNA_MluLR05907	MluLR14092	1.11022e-15	0.909752	0	0.951955
lncRNA_MluLR05907:MluLR14335	lncRNA_MluLR05907	MluLR14335	0	0.939571	2.22045e-16	0.912579
lncRNA_MluLR05907:MluLR15613	lncRNA_MluLR05907	MluLR15613	0	0.93009	0	0.97489
lncRNA_MluLR05927:MluLR03406	lncRNA_MluLR05927	MluLR03406	0	0.921012	0	0.935749
lncRNA_MluLR05927:MluLR04775	lncRNA_MluLR05927	MluLR04775	0	0.920278	0	0.946418
lncRNA_MluLR05927:MluLR09942	lncRNA_MluLR05927	MluLR09942	0	0.963908	0	0.973193
lncRNA_MluLR05927:MluLR14983	lncRNA_MluLR05927	MluLR14983	0	0.938647	0	0.99108
lncRNA_MluLR05927:MluLR15203	lncRNA_MluLR05927	MluLR15203	0	0.966791	0	0.982071
lncRNA_MluLR05927:MluLR16022	lncRNA_MluLR05927	MluLR16022	0	0.966612	0	0.975726
lncRNA_MluLR05968:MluLR07636	lncRNA_MluLR05968	MluLR07636	0	0.956401	8.88178e-16	0.905598
lncRNA_MluLR05968:MluLR07938	lncRNA_MluLR05968	MluLR07938	4.44089e-16	0.913202	0	0.963841
lncRNA_MluLR05968:MluLR07949	lncRNA_MluLR05968	MluLR07949	0	0.964319	0	0.995117
lncRNA_MluLR05968:MluLR11539	lncRNA_MluLR05968	MluLR11539	0	0.985229	0	0.937514
lncRNA_MluLR05968:MluLR12219	lncRNA_MluLR05968	MluLR12219	0	0.997542	0	0.970148
lncRNA_MluLR05968:MluLR12582	lncRNA_MluLR05968	MluLR12582	0	0.983309	0	0.975918
lncRNA_MluLR05968:MluLR13775	lncRNA_MluLR05968	MluLR13775	0	0.986149	0	0.98619
lncRNA_MluLR05986:MluLR02851	lncRNA_MluLR05986	MluLR02851	0	0.986843	0	0.925625
lncRNA_MluLR05987:MluLR15896	lncRNA_MluLR05987	MluLR15896	0	0.990348	4.44089e-16	0.908493
lncRNA_MluLR06032:MluLR09947	lncRNA_MluLR06032	MluLR09947	0	0.92045	2.22045e-16	0.913617
lncRNA_MluLR06053:MluLR16667	lncRNA_MluLR06053	MluLR16667	5.77316e-15	0.900729	0	0.950917
lncRNA_MluLR06058:MluLR10017	lncRNA_MluLR06058	MluLR10017	0	0.955703	0	0.989012
lncRNA_MluLR06060:MluLR05175	lncRNA_MluLR06060	MluLR05175	0	0.965037	0	0.925244
lncRNA_MluLR06069:MluLR08341	lncRNA_MluLR06069	MluLR08341	0	0.979473	0	0.9364
lncRNA_MluLR06069:MluLR12401	lncRNA_MluLR06069	MluLR12401	0	0.984454	4.44089e-16	0.911224
lncRNA_MluLR06115:MluLR13922	lncRNA_MluLR06115	MluLR13922	3.9968e-15	0.902961	0	0.977878
lncRNA_MluLR06119:MluLR14444	lncRNA_MluLR06119	MluLR14444	0	0.927603	0	0.950575
lncRNA_MluLR06122:MluLR00052	lncRNA_MluLR06122	MluLR00052	0	0.993548	6.66134e-16	0.90749
lncRNA_MluLR06122:MluLR00228	lncRNA_MluLR06122	MluLR00228	0	0.989941	0	0.955027
lncRNA_MluLR06122:MluLR01053	lncRNA_MluLR06122	MluLR01053	0	0.958687	0	0.986305
lncRNA_MluLR06122:MluLR01762	lncRNA_MluLR06122	MluLR01762	0	0.983686	0	0.951878
lncRNA_MluLR06122:MluLR03453	lncRNA_MluLR06122	MluLR03453	0	0.978421	0	0.967073
lncRNA_MluLR06122:MluLR04403	lncRNA_MluLR06122	MluLR04403	0	0.962936	0	0.918664
lncRNA_MluLR06122:MluLR04419	lncRNA_MluLR06122	MluLR04419	0	0.980102	0	0.985873
lncRNA_MluLR06122:MluLR05613	lncRNA_MluLR06122	MluLR05613	0	0.969327	0	0.989273
lncRNA_MluLR06122:MluLR06249	lncRNA_MluLR06122	MluLR06249	0	0.985423	0	0.984065
lncRNA_MluLR06122:MluLR06787	lncRNA_MluLR06122	MluLR06787	0	0.984067	0	0.984591
lncRNA_MluLR06122:MluLR07340	lncRNA_MluLR06122	MluLR07340	0	0.934404	0	0.987191
lncRNA_MluLR06122:MluLR10822	lncRNA_MluLR06122	MluLR10822	0	0.926845	0	0.944164
lncRNA_MluLR06122:MluLR11737	lncRNA_MluLR06122	MluLR11737	4.44089e-16	0.913131	0	0.984397
lncRNA_MluLR06122:MluLR14875	lncRNA_MluLR06122	MluLR14875	0	0.925412	0	0.985004
lncRNA_MluLR06122:MluLR15046	lncRNA_MluLR06122	MluLR15046	0	0.991691	0	0.989275
lncRNA_MluLR06122:MluLR15196	lncRNA_MluLR06122	MluLR15196	0	0.992673	4.44089e-16	0.910513
lncRNA_MluLR06122:MluLR15447	lncRNA_MluLR06122	MluLR15447	0	0.993297	0	0.975749
lncRNA_MluLR06122:MluLR15697	lncRNA_MluLR06122	MluLR15697	0	0.979112	0	0.989172
lncRNA_MluLR06122:MluLR16057	lncRNA_MluLR06122	MluLR16057	0	0.934597	0	0.919937
lncRNA_MluLR06123:MluLR11527	lncRNA_MluLR06123	MluLR11527	4.44089e-16	0.915768	0	0.991916
lncRNA_MluLR06126:MluLR00789	lncRNA_MluLR06126	MluLR00789	1.33227e-15	0.908249	0	0.919017
lncRNA_MluLR06135:MluLR12257	lncRNA_MluLR06135	MluLR12257	0	0.954576	0	0.997679
lncRNA_MluLR06168:MluLR10221	lncRNA_MluLR06168	MluLR10221	0	0.931165	0	0.999538
lncRNA_MluLR06170:MluLR03607	lncRNA_MluLR06170	MluLR03607	0	0.980424	0	0.923456
lncRNA_MluLR06170:MluLR12586	lncRNA_MluLR06170	MluLR12586	0	0.995158	0	0.926319
lncRNA_MluLR06170:MluLR13651	lncRNA_MluLR06170	MluLR13651	0	0.991785	0	0.927418
lncRNA_MluLR06170:MluLR14129	lncRNA_MluLR06170	MluLR14129	0	0.988073	0	0.920116
lncRNA_MluLR06173:MluLR15816	lncRNA_MluLR06173	MluLR15816	0	0.927041	0	0.964495
lncRNA_MluLR06173:MluLR16861	lncRNA_MluLR06173	MluLR16861	0	0.985948	0	0.938204
lncRNA_MluLR06189:MluLR14602	lncRNA_MluLR06189	MluLR14602	0	0.953022	0	0.926238
lncRNA_MluLR06192:MluLR01639	lncRNA_MluLR06192	MluLR01639	0	0.97065	2.22045e-15	0.901038
lncRNA_MluLR06192:MluLR09207	lncRNA_MluLR06192	MluLR09207	0	0.981819	6.66134e-16	0.907796
lncRNA_MluLR06192:MluLR09975	lncRNA_MluLR06192	MluLR09975	0	0.969963	0	0.922121
lncRNA_MluLR06192:MluLR13127	lncRNA_MluLR06192	MluLR13127	0	0.981093	0	0.927207
lncRNA_MluLR06192:MluLR15867	lncRNA_MluLR06192	MluLR15867	0	0.969319	0	0.927757
lncRNA_MluLR06192:MluLR17130	lncRNA_MluLR06192	MluLR17130	0	0.99051	0	0.915141
lncRNA_MluLR06215:MluLR01522	lncRNA_MluLR06215	MluLR01522	0	0.936918	0	0.94263
lncRNA_MluLR06219:MluLR07602	lncRNA_MluLR06219	MluLR07602	0	0.931977	0	0.968118
lncRNA_MluLR06219:MluLR14852	lncRNA_MluLR06219	MluLR14852	8.88178e-16	0.91167	0	0.923046
lncRNA_MluLR06223:MluLR04690	lncRNA_MluLR06223	MluLR04690	2.22045e-15	0.906017	0	0.991891
lncRNA_MluLR06223:MluLR13269	lncRNA_MluLR06223	MluLR13269	1.77636e-15	0.907024	0	0.995808
lncRNA_MluLR06228:MluLR01223	lncRNA_MluLR06228	MluLR01223	0	0.970861	0	0.977741
lncRNA_MluLR06228:MluLR01278	lncRNA_MluLR06228	MluLR01278	0	0.928365	0	0.983615
lncRNA_MluLR06228:MluLR10737	lncRNA_MluLR06228	MluLR10737	0	0.923628	0	0.978155
lncRNA_MluLR06230:MluLR12603	lncRNA_MluLR06230	MluLR12603	0	0.988138	2.22045e-16	0.912398
lncRNA_MluLR06246:MluLR12765	lncRNA_MluLR06246	MluLR12765	0	0.933069	0	0.998773
lncRNA_MluLR06256:MluLR04309	lncRNA_MluLR06256	MluLR04309	0	0.931311	0	0.92408
lncRNA_MluLR06284:MluLR02457	lncRNA_MluLR06284	MluLR02457	0	0.920264	0	0.930332
lncRNA_MluLR06288:MluLR10125	lncRNA_MluLR06288	MluLR10125	0	0.980616	0	0.999329
lncRNA_MluLR06291:MluLR02435	lncRNA_MluLR06291	MluLR02435	0	0.980499	0	0.966145
lncRNA_MluLR06291:MluLR09474	lncRNA_MluLR06291	MluLR09474	0	0.966553	4.44089e-16	0.909183
lncRNA_MluLR06291:MluLR12716	lncRNA_MluLR06291	MluLR12716	0	0.989123	1.33227e-15	0.90443
lncRNA_MluLR06291:MluLR12928	lncRNA_MluLR06291	MluLR12928	0	0.978739	0	0.919673
lncRNA_MluLR06291:MluLR15398	lncRNA_MluLR06291	MluLR15398	0	0.98059	0	0.970083
lncRNA_MluLR06324:MluLR00117	lncRNA_MluLR06324	MluLR00117	8.88178e-16	0.910832	0	0.964728
lncRNA_MluLR06335:MluLR06782	lncRNA_MluLR06335	MluLR06782	0	0.933112	2.22045e-16	0.913582
lncRNA_MluLR06347:MluLR01940	lncRNA_MluLR06347	MluLR01940	0	0.996981	0	0.927839
lncRNA_MluLR06347:MluLR04080	lncRNA_MluLR06347	MluLR04080	0	0.96933	0	0.915019
lncRNA_MluLR06347:MluLR04623	lncRNA_MluLR06347	MluLR04623	0	0.954171	2.22045e-16	0.914336
lncRNA_MluLR06347:MluLR06458	lncRNA_MluLR06347	MluLR06458	0	0.986076	0	0.924128
lncRNA_MluLR06347:MluLR06593	lncRNA_MluLR06347	MluLR06593	0	0.923426	0	0.994623
lncRNA_MluLR06347:MluLR06754	lncRNA_MluLR06347	MluLR06754	4.44089e-16	0.916066	0	0.984218
lncRNA_MluLR06347:MluLR07853	lncRNA_MluLR06347	MluLR07853	6.66134e-16	0.911916	0	0.948299
lncRNA_MluLR06347:MluLR10522	lncRNA_MluLR06347	MluLR10522	8.88178e-16	0.910629	0	0.949872
lncRNA_MluLR06347:MluLR13116	lncRNA_MluLR06347	MluLR13116	0	0.996523	0	0.950091
lncRNA_MluLR06347:MluLR15029	lncRNA_MluLR06347	MluLR15029	0	0.957908	0	0.975879
lncRNA_MluLR06347:MluLR15732	lncRNA_MluLR06347	MluLR15732	0	0.976706	0	0.996696
lncRNA_MluLR06347:MluLR15738	lncRNA_MluLR06347	MluLR15738	0	0.934516	0	0.934271
lncRNA_MluLR06347:MluLR15809	lncRNA_MluLR06347	MluLR15809	0	0.933496	0	0.996336
lncRNA_MluLR06347:MluLR16630	lncRNA_MluLR06347	MluLR16630	0	0.997444	0	0.917847
lncRNA_MluLR06347:MluLR17109	lncRNA_MluLR06347	MluLR17109	0	0.973727	0	0.993382
lncRNA_MluLR06347:MluLR17662	lncRNA_MluLR06347	MluLR17662	0	0.997033	0	0.940758
lncRNA_MluLR06375:MluLR03466	lncRNA_MluLR06375	MluLR03466	4.44089e-16	0.915122	0	0.926211
lncRNA_MluLR06375:MluLR04133	lncRNA_MluLR06375	MluLR04133	0	0.991974	1.77636e-15	0.902906
lncRNA_MluLR06375:MluLR06815	lncRNA_MluLR06375	MluLR06815	0	0.994737	0	0.981267
lncRNA_MluLR06375:MluLR15843	lncRNA_MluLR06375	MluLR15843	0	0.947871	0	0.97191
lncRNA_MluLR06383:MluLR04857	lncRNA_MluLR06383	MluLR04857	6.66134e-16	0.912292	0	0.926395
lncRNA_MluLR06384:MluLR01564	lncRNA_MluLR06384	MluLR01564	0	0.933295	0	0.953158
lncRNA_MluLR06384:MluLR14441	lncRNA_MluLR06384	MluLR14441	3.9968e-15	0.902838	0	0.946774
lncRNA_MluLR06405:MluLR01530	lncRNA_MluLR06405	MluLR01530	0	0.935835	0	0.995113
lncRNA_MluLR06405:MluLR11075	lncRNA_MluLR06405	MluLR11075	0	0.977188	0	0.99841
lncRNA_MluLR06425:MluLR11565	lncRNA_MluLR06425	MluLR11565	0	0.977141	0	0.942709
lncRNA_MluLR06448:MluLR00310	lncRNA_MluLR06448	MluLR00310	0	0.97525	0	0.962691
lncRNA_MluLR06448:MluLR04668	lncRNA_MluLR06448	MluLR04668	0	0.974234	0	0.921515
lncRNA_MluLR06452:MluLR08299	lncRNA_MluLR06452	MluLR08299	0	0.963983	0	0.978825
lncRNA_MluLR06452:MluLR14401	lncRNA_MluLR06452	MluLR14401	0	0.949964	0	0.967383
lncRNA_MluLR06460:MluLR13633	lncRNA_MluLR06460	MluLR13633	0	0.984788	0	0.996838
lncRNA_MluLR06466:MluLR10529	lncRNA_MluLR06466	MluLR10529	0	0.96137	0	0.915391
lncRNA_MluLR06466:MluLR12519	lncRNA_MluLR06466	MluLR12519	0	0.996555	0	0.915064
lncRNA_MluLR06467:MluLR14696	lncRNA_MluLR06467	MluLR14696	4.44089e-16	0.913605	0	0.992457
lncRNA_MluLR06479:MluLR06546	lncRNA_MluLR06479	MluLR06546	0	0.951008	0	0.960712
lncRNA_MluLR06480:MluLR07916	lncRNA_MluLR06480	MluLR07916	0	0.975586	2.22045e-16	0.913039
lncRNA_MluLR06480:MluLR11546	lncRNA_MluLR06480	MluLR11546	0	0.974608	8.88178e-16	0.906659
lncRNA_MluLR06492:MluLR16783	lncRNA_MluLR06492	MluLR16783	5.77316e-15	0.900749	0	0.938504
lncRNA_MluLR06518:MluLR02401	lncRNA_MluLR06518	MluLR02401	0	0.923677	0	0.950042
lncRNA_MluLR06527:MluLR15896	lncRNA_MluLR06527	MluLR15896	0	0.936059	4.44089e-16	0.911434
lncRNA_MluLR06586:MluLR01773	lncRNA_MluLR06586	MluLR01773	0	0.991827	0	0.928288
lncRNA_MluLR06605:MluLR05369	lncRNA_MluLR06605	MluLR05369	0	0.969749	0	0.920355
lncRNA_MluLR06613:MluLR00751	lncRNA_MluLR06613	MluLR00751	0	0.985479	0	0.989107
lncRNA_MluLR06613:MluLR13618	lncRNA_MluLR06613	MluLR13618	0	0.987362	0	0.973379
lncRNA_MluLR06623:MluLR04622	lncRNA_MluLR06623	MluLR04622	0	0.919525	0	0.977355
lncRNA_MluLR06623:MluLR14229	lncRNA_MluLR06623	MluLR14229	2.22045e-16	0.916359	0	0.98079
lncRNA_MluLR06631:MluLR00689	lncRNA_MluLR06631	MluLR00689	0	0.941491	0	0.995366
lncRNA_MluLR06631:MluLR14393	lncRNA_MluLR06631	MluLR14393	0	0.929999	4.44089e-16	0.910606
lncRNA_MluLR06640:MluLR02435	lncRNA_MluLR06640	MluLR02435	0	0.98082	0	0.975685
lncRNA_MluLR06640:MluLR09474	lncRNA_MluLR06640	MluLR09474	0	0.96841	4.44089e-16	0.911869
lncRNA_MluLR06640:MluLR12716	lncRNA_MluLR06640	MluLR12716	0	0.996083	0	0.920915
lncRNA_MluLR06640:MluLR12928	lncRNA_MluLR06640	MluLR12928	0	0.984598	0	0.935846
lncRNA_MluLR06640:MluLR15398	lncRNA_MluLR06640	MluLR15398	0	0.978732	0	0.948102
lncRNA_MluLR06640:MluLR17110	lncRNA_MluLR06640	MluLR17110	0	0.976596	4.44089e-16	0.909339
lncRNA_MluLR06657:MluLR02556	lncRNA_MluLR06657	MluLR02556	0	0.930366	0	0.958789
lncRNA_MluLR06670:MluLR03950	lncRNA_MluLR06670	MluLR03950	0	0.964771	0	0.971381
lncRNA_MluLR06683:MluLR02092	lncRNA_MluLR06683	MluLR02092	0	0.97135	0	0.974954
lncRNA_MluLR06683:MluLR02215	lncRNA_MluLR06683	MluLR02215	0	0.978388	0	0.951375
lncRNA_MluLR06685:MluLR00855	lncRNA_MluLR06685	MluLR00855	0	0.995629	0	0.957821
lncRNA_MluLR06685:MluLR04467	lncRNA_MluLR06685	MluLR04467	0	0.980861	0	0.985544
lncRNA_MluLR06685:MluLR07604	lncRNA_MluLR06685	MluLR07604	0	0.984171	0	0.9541
lncRNA_MluLR06705:MluLR16402	lncRNA_MluLR06705	MluLR16402	0	0.994697	0	0.94804
lncRNA_MluLR06709:MluLR03856	lncRNA_MluLR06709	MluLR03856	1.77636e-15	0.907418	1.77636e-15	0.902034
lncRNA_MluLR06709:MluLR13063	lncRNA_MluLR06709	MluLR13063	0	0.930648	0	0.954046
lncRNA_MluLR06709:MluLR13922	lncRNA_MluLR06709	MluLR13922	0	0.936352	0	0.934493
lncRNA_MluLR06716:MluLR06304	lncRNA_MluLR06716	MluLR06304	0	0.979089	2.22045e-16	0.912525
lncRNA_MluLR06720:MluLR06973	lncRNA_MluLR06720	MluLR06973	0	0.949181	0	0.99333
lncRNA_MluLR06737:MluLR02369	lncRNA_MluLR06737	MluLR02369	0	0.95737	0	0.980755
lncRNA_MluLR06740:MluLR14435	lncRNA_MluLR06740	MluLR14435	0	0.975802	0	0.954187
lncRNA_MluLR06743:MluLR04594	lncRNA_MluLR06743	MluLR04594	0	0.997241	0	0.962178
lncRNA_MluLR06745:MluLR00179	lncRNA_MluLR06745	MluLR00179	0	0.953006	0	0.951436
lncRNA_MluLR06745:MluLR05220	lncRNA_MluLR06745	MluLR05220	0	0.954381	0	0.963862
lncRNA_MluLR06745:MluLR14823	lncRNA_MluLR06745	MluLR14823	1.77636e-15	0.906695	0	0.933612
lncRNA_MluLR06747:MluLR15932	lncRNA_MluLR06747	MluLR15932	0	0.993736	0	0.989977
lncRNA_MluLR06753:MluLR16847	lncRNA_MluLR06753	MluLR16847	0	0.925367	0	0.998775
lncRNA_MluLR06768:MluLR05829	lncRNA_MluLR06768	MluLR05829	0	0.919491	0	0.938187
lncRNA_MluLR06768:MluLR05870	lncRNA_MluLR06768	MluLR05870	0	0.990612	4.44089e-16	0.909591
lncRNA_MluLR06768:MluLR07226	lncRNA_MluLR06768	MluLR07226	0	0.974514	0	0.935876
lncRNA_MluLR06768:MluLR11047	lncRNA_MluLR06768	MluLR11047	0	0.953497	0	0.918862
lncRNA_MluLR06779:MluLR13383	lncRNA_MluLR06779	MluLR13383	0	0.969028	0	0.988239
lncRNA_MluLR06780:MluLR14619	lncRNA_MluLR06780	MluLR14619	0	0.924982	0	0.94595
lncRNA_MluLR06785:MluLR07636	lncRNA_MluLR06785	MluLR07636	0	0.943045	2.22045e-16	0.914065
lncRNA_MluLR06785:MluLR07949	lncRNA_MluLR06785	MluLR07949	0	0.953086	0	0.999713
lncRNA_MluLR06785:MluLR11539	lncRNA_MluLR06785	MluLR11539	0	0.975412	0	0.942962
lncRNA_MluLR06785:MluLR12219	lncRNA_MluLR06785	MluLR12219	0	0.989252	0	0.97732
lncRNA_MluLR06785:MluLR12582	lncRNA_MluLR06785	MluLR12582	0	0.975363	0	0.978823
lncRNA_MluLR06785:MluLR13775	lncRNA_MluLR06785	MluLR13775	0	0.980699	0	0.990975
lncRNA_MluLR06789:MluLR02032	lncRNA_MluLR06789	MluLR02032	0	0.919937	1.33227e-15	0.904422
lncRNA_MluLR06789:MluLR16147	lncRNA_MluLR06789	MluLR16147	0	0.9806	0	0.972784
lncRNA_MluLR06792:MluLR02900	lncRNA_MluLR06792	MluLR02900	1.33227e-15	0.908425	0	0.932142
lncRNA_MluLR06792:MluLR16609	lncRNA_MluLR06792	MluLR16609	0	0.957191	0	0.951473
lncRNA_MluLR06794:MluLR16064	lncRNA_MluLR06794	MluLR16064	0	0.935332	0	0.993234
lncRNA_MluLR06807:MluLR11527	lncRNA_MluLR06807	MluLR11527	0	0.945319	0	0.939411
lncRNA_MluLR06808:MluLR01828	lncRNA_MluLR06808	MluLR01828	0	0.983128	0	0.918611
lncRNA_MluLR06815:MluLR15394	lncRNA_MluLR06815	MluLR15394	0	0.931529	0	0.920924
lncRNA_MluLR06852:MluLR02032	lncRNA_MluLR06852	MluLR02032	0	0.921765	1.55431e-15	0.903199
lncRNA_MluLR06852:MluLR16147	lncRNA_MluLR06852	MluLR16147	0	0.974455	0	0.990093
lncRNA_MluLR06855:MluLR06079	lncRNA_MluLR06855	MluLR06079	0	0.998342	0	0.976099
lncRNA_MluLR06866:MluLR00734	lncRNA_MluLR06866	MluLR00734	1.9984e-15	0.906465	0	0.92459
lncRNA_MluLR06878:MluLR03844	lncRNA_MluLR06878	MluLR03844	4.88498e-15	0.901696	0	0.984636
lncRNA_MluLR06878:MluLR05285	lncRNA_MluLR06878	MluLR05285	0	0.965893	0	0.978599
lncRNA_MluLR06878:MluLR06237	lncRNA_MluLR06878	MluLR06237	0	0.994186	0	0.938054
lncRNA_MluLR06878:MluLR06797	lncRNA_MluLR06878	MluLR06797	0	0.95421	0	0.939937
lncRNA_MluLR06878:MluLR07187	lncRNA_MluLR06878	MluLR07187	0	0.981402	0	0.961574
lncRNA_MluLR06879:MluLR03984	lncRNA_MluLR06879	MluLR03984	2.22045e-15	0.905742	2.22045e-15	0.90119
lncRNA_MluLR06882:MluLR03283	lncRNA_MluLR06882	MluLR03283	2.22045e-16	0.916484	0	0.987094
lncRNA_MluLR06882:MluLR08881	lncRNA_MluLR06882	MluLR08881	0	0.949945	0	0.993995
lncRNA_MluLR06882:MluLR11827	lncRNA_MluLR06882	MluLR11827	0	0.92324	0	0.991327
lncRNA_MluLR06882:MluLR11980	lncRNA_MluLR06882	MluLR11980	0	0.943514	0	0.982342
lncRNA_MluLR06883:MluLR08517	lncRNA_MluLR06883	MluLR08517	0	0.980251	4.44089e-16	0.90887
lncRNA_MluLR06883:MluLR15012	lncRNA_MluLR06883	MluLR15012	0	0.999826	6.66134e-16	0.907267
lncRNA_MluLR06886:MluLR07646	lncRNA_MluLR06886	MluLR07646	0	0.997512	0	0.916669
lncRNA_MluLR06886:MluLR09817	lncRNA_MluLR06886	MluLR09817	0	0.975447	1.55431e-15	0.90326
lncRNA_MluLR06912:MluLR02851	lncRNA_MluLR06912	MluLR02851	0	0.965967	0	0.937646
lncRNA_MluLR06915:MluLR04175	lncRNA_MluLR06915	MluLR04175	0	0.998916	0	0.979628
lncRNA_MluLR06915:MluLR07305	lncRNA_MluLR06915	MluLR07305	0	0.998705	0	0.930495
lncRNA_MluLR06915:MluLR13440	lncRNA_MluLR06915	MluLR13440	0	0.998409	2.22045e-16	0.912446
lncRNA_MluLR06915:MluLR14870	lncRNA_MluLR06915	MluLR14870	0	0.952385	0	0.952796
lncRNA_MluLR06915:MluLR17052	lncRNA_MluLR06915	MluLR17052	0	0.977967	0	0.970222
lncRNA_MluLR06917:MluLR16632	lncRNA_MluLR06917	MluLR16632	0	0.929192	0	0.997851
lncRNA_MluLR06923:MluLR06090	lncRNA_MluLR06923	MluLR06090	0	0.955959	0	0.979613
lncRNA_MluLR06937:MluLR11565	lncRNA_MluLR06937	MluLR11565	0	0.975131	0	0.992701
lncRNA_MluLR06943:MluLR00691	lncRNA_MluLR06943	MluLR00691	0	0.94673	0	0.928198
lncRNA_MluLR06965:MluLR00520	lncRNA_MluLR06965	MluLR00520	0	0.985456	0	0.941548
lncRNA_MluLR06965:MluLR04041	lncRNA_MluLR06965	MluLR04041	0	0.989629	0	0.954901
lncRNA_MluLR06968:MluLR02747	lncRNA_MluLR06968	MluLR02747	0	0.97774	0	0.916491
lncRNA_MluLR07010:MluLR10325	lncRNA_MluLR07010	MluLR10325	4.88498e-15	0.901494	0	0.953924
lncRNA_MluLR07011:MluLR16147	lncRNA_MluLR07011	MluLR16147	0	0.994869	0	0.959033
lncRNA_MluLR07026:MluLR00208	lncRNA_MluLR07026	MluLR00208	0	0.966507	0	0.948235
lncRNA_MluLR07026:MluLR00846	lncRNA_MluLR07026	MluLR00846	0	0.920684	0	0.96313
lncRNA_MluLR07026:MluLR01892	lncRNA_MluLR07026	MluLR01892	5.10703e-15	0.901409	0	0.994983
lncRNA_MluLR07026:MluLR03825	lncRNA_MluLR07026	MluLR03825	0	0.954794	0	0.99433
lncRNA_MluLR07026:MluLR05068	lncRNA_MluLR07026	MluLR05068	0	0.944639	0	0.988728
lncRNA_MluLR07026:MluLR05096	lncRNA_MluLR07026	MluLR05096	0	0.957031	0	0.950306
lncRNA_MluLR07026:MluLR05724	lncRNA_MluLR07026	MluLR05724	0	0.937892	0	0.994309
lncRNA_MluLR07026:MluLR05976	lncRNA_MluLR07026	MluLR05976	1.11022e-15	0.909468	0	0.974364
lncRNA_MluLR07026:MluLR08886	lncRNA_MluLR07026	MluLR08886	0	0.960876	0	0.994265
lncRNA_MluLR07026:MluLR10484	lncRNA_MluLR07026	MluLR10484	0	0.965725	0	0.994612
lncRNA_MluLR07026:MluLR15833	lncRNA_MluLR07026	MluLR15833	0	0.929263	0	0.923722
lncRNA_MluLR07031:MluLR15073	lncRNA_MluLR07031	MluLR15073	0	0.966876	0	0.987045
lncRNA_MluLR07032:MluLR03012	lncRNA_MluLR07032	MluLR03012	0	0.936315	8.88178e-16	0.905662
lncRNA_MluLR07034:MluLR07827	lncRNA_MluLR07034	MluLR07827	0	0.987395	1.33227e-15	0.904605
lncRNA_MluLR07047:MluLR12381	lncRNA_MluLR07047	MluLR12381	0	0.979761	0	0.996664
lncRNA_MluLR07051:MluLR02828	lncRNA_MluLR07051	MluLR02828	0	0.948817	0	0.932231
lncRNA_MluLR07058:MluLR10725	lncRNA_MluLR07058	MluLR10725	0	0.999259	0	0.957542
lncRNA_MluLR07058:MluLR15663	lncRNA_MluLR07058	MluLR15663	0	0.98752	8.88178e-16	0.905867
lncRNA_MluLR07062:MluLR03176	lncRNA_MluLR07062	MluLR03176	0	0.957608	0	0.986749
lncRNA_MluLR07062:MluLR03806	lncRNA_MluLR07062	MluLR03806	0	0.958158	0	0.921867
lncRNA_MluLR07062:MluLR10121	lncRNA_MluLR07062	MluLR10121	0	0.973038	0	0.925852
lncRNA_MluLR07062:MluLR13264	lncRNA_MluLR07062	MluLR13264	1.77636e-15	0.907097	0	0.986572
lncRNA_MluLR07076:MluLR12717	lncRNA_MluLR07076	MluLR12717	0	0.955233	0	0.976214
lncRNA_MluLR07086:MluLR01773	lncRNA_MluLR07086	MluLR01773	0	0.926854	0	0.994094
lncRNA_MluLR07087:MluLR01968	lncRNA_MluLR07087	MluLR01968	0	0.93207	0	0.980874
lncRNA_MluLR07093:MluLR17031	lncRNA_MluLR07093	MluLR17031	0	0.996564	0	0.965036
lncRNA_MluLR07097:MluLR07603	lncRNA_MluLR07097	MluLR07603	0	0.939467	0	0.981682
lncRNA_MluLR07097:MluLR11696	lncRNA_MluLR07097	MluLR11696	0	0.931585	0	0.958785
lncRNA_MluLR07097:MluLR12860	lncRNA_MluLR07097	MluLR12860	0	0.94295	0	0.966347
lncRNA_MluLR07097:MluLR15615	lncRNA_MluLR07097	MluLR15615	0	0.942103	0	0.994756
lncRNA_MluLR07097:MluLR16232	lncRNA_MluLR07097	MluLR16232	0	0.947027	0	0.974111
lncRNA_MluLR07107:MluLR02586	lncRNA_MluLR07107	MluLR02586	4.44089e-16	0.913663	0	0.921542
lncRNA_MluLR07107:MluLR17136	lncRNA_MluLR07107	MluLR17136	4.44089e-16	0.915554	8.88178e-16	0.9057
lncRNA_MluLR07111:MluLR17119	lncRNA_MluLR07111	MluLR17119	0	0.975751	0	0.960936
lncRNA_MluLR07119:MluLR07963	lncRNA_MluLR07119	MluLR07963	4.44089e-16	0.914257	0	0.949678
lncRNA_MluLR07157:MluLR05845	lncRNA_MluLR07157	MluLR05845	3.55271e-15	0.903388	1.11022e-15	0.90508
lncRNA_MluLR07162:MluLR07792	lncRNA_MluLR07162	MluLR07792	0	0.933275	0	0.939785
lncRNA_MluLR07162:MluLR12119	lncRNA_MluLR07162	MluLR12119	0	0.993259	0	0.999923
lncRNA_MluLR07162:MluLR12827	lncRNA_MluLR07162	MluLR12827	0	0.992642	8.88178e-16	0.906522
lncRNA_MluLR07183:MluLR01552	lncRNA_MluLR07183	MluLR01552	0	0.965544	0	0.986472
lncRNA_MluLR07183:MluLR07736	lncRNA_MluLR07183	MluLR07736	0	0.938077	0	0.988677
lncRNA_MluLR07183:MluLR07996	lncRNA_MluLR07183	MluLR07996	0	0.937091	0	0.963623
lncRNA_MluLR07183:MluLR10043	lncRNA_MluLR07183	MluLR10043	0	0.967479	0	0.931141
lncRNA_MluLR07183:MluLR11519	lncRNA_MluLR07183	MluLR11519	0	0.947175	0	0.988584
lncRNA_MluLR07183:MluLR13052	lncRNA_MluLR07183	MluLR13052	0	0.971232	0	0.989764
lncRNA_MluLR07186:MluLR02940	lncRNA_MluLR07186	MluLR02940	0	0.972859	2.22045e-15	0.900984
lncRNA_MluLR07186:MluLR17162	lncRNA_MluLR07186	MluLR17162	0	0.990359	0	0.973733
lncRNA_MluLR07188:MluLR04274	lncRNA_MluLR07188	MluLR04274	1.11022e-15	0.909437	1.33227e-15	0.903931
lncRNA_MluLR07195:MluLR06559	lncRNA_MluLR07195	MluLR06559	0	0.996679	0	0.926062
lncRNA_MluLR07195:MluLR09854	lncRNA_MluLR07195	MluLR09854	0	0.998263	0	0.949893
lncRNA_MluLR07195:MluLR11614	lncRNA_MluLR07195	MluLR11614	0	0.953539	0	0.951974
lncRNA_MluLR07195:MluLR11829	lncRNA_MluLR07195	MluLR11829	0	0.961111	4.44089e-16	0.911404
lncRNA_MluLR07195:MluLR14462	lncRNA_MluLR07195	MluLR14462	0	0.999653	0	0.99888
lncRNA_MluLR07219:MluLR04893	lncRNA_MluLR07219	MluLR04893	0	0.93733	0	0.979289
lncRNA_MluLR07220:MluLR07008	lncRNA_MluLR07220	MluLR07008	0	0.968306	0	0.950619
lncRNA_MluLR07221:MluLR10017	lncRNA_MluLR07221	MluLR10017	0	0.921705	0	0.99399
lncRNA_MluLR07245:MluLR07908	lncRNA_MluLR07245	MluLR07908	0	0.98704	0	0.944502
lncRNA_MluLR07254:MluLR11416	lncRNA_MluLR07254	MluLR11416	0	0.968838	0	0.948666
lncRNA_MluLR07255:MluLR01564	lncRNA_MluLR07255	MluLR01564	0	0.970174	1.77636e-15	0.902757
lncRNA_MluLR07255:MluLR14441	lncRNA_MluLR07255	MluLR14441	0	0.941291	1.77636e-15	0.902298
lncRNA_MluLR07258:MluLR12323	lncRNA_MluLR07258	MluLR12323	0	0.973415	0	0.961026
lncRNA_MluLR07260:MluLR04819	lncRNA_MluLR07260	MluLR04819	0	0.965411	1.77636e-15	0.902208
lncRNA_MluLR07260:MluLR05213	lncRNA_MluLR07260	MluLR05213	0	0.998198	2.22045e-16	0.914259
lncRNA_MluLR07260:MluLR06804	lncRNA_MluLR07260	MluLR06804	0	0.93787	1.33227e-15	0.904615
lncRNA_MluLR07260:MluLR10320	lncRNA_MluLR07260	MluLR10320	0	0.929482	0	0.927498
lncRNA_MluLR07260:MluLR13763	lncRNA_MluLR07260	MluLR13763	1.33227e-15	0.908956	0	0.927916
lncRNA_MluLR07260:MluLR14132	lncRNA_MluLR07260	MluLR14132	0	0.948171	0	0.930414
lncRNA_MluLR07270:MluLR05890	lncRNA_MluLR07270	MluLR05890	0	0.997873	0	0.926517
lncRNA_MluLR07270:MluLR13313	lncRNA_MluLR07270	MluLR13313	1.77636e-15	0.90671	0	0.95773
lncRNA_MluLR07270:MluLR13998	lncRNA_MluLR07270	MluLR13998	2.22045e-15	0.905633	2.22045e-16	0.913344
lncRNA_MluLR07281:MluLR03109	lncRNA_MluLR07281	MluLR03109	0	0.927518	0	0.97477
lncRNA_MluLR07302:MluLR08055	lncRNA_MluLR07302	MluLR08055	0	0.946567	0	0.95446
lncRNA_MluLR07305:MluLR07223	lncRNA_MluLR07305	MluLR07223	0	0.997001	0	0.981472
lncRNA_MluLR07305:MluLR08903	lncRNA_MluLR07305	MluLR08903	0	0.982021	0	0.981886
lncRNA_MluLR07305:MluLR14981	lncRNA_MluLR07305	MluLR14981	1.33227e-15	0.908672	0	0.930199
lncRNA_MluLR07336:MluLR02740	lncRNA_MluLR07336	MluLR02740	0	0.991464	0	0.928615
lncRNA_MluLR07341:MluLR05283	lncRNA_MluLR07341	MluLR05283	2.88658e-15	0.904519	0	0.981335
lncRNA_MluLR07341:MluLR10098	lncRNA_MluLR07341	MluLR10098	0	0.968832	0	0.936781
lncRNA_MluLR07341:MluLR16944	lncRNA_MluLR07341	MluLR16944	0	0.949776	0	0.91744
lncRNA_MluLR07353:MluLR06266	lncRNA_MluLR07353	MluLR06266	0	0.941116	2.66454e-15	0.900613
lncRNA_MluLR07372:MluLR06035	lncRNA_MluLR07372	MluLR06035	0	0.929761	0	0.989874
lncRNA_MluLR07372:MluLR07572	lncRNA_MluLR07372	MluLR07572	0	0.97985	0	0.968636
lncRNA_MluLR07388:MluLR05411	lncRNA_MluLR07388	MluLR05411	0	0.966406	0	0.944126
lncRNA_MluLR07388:MluLR11869	lncRNA_MluLR07388	MluLR11869	0	0.983842	0	0.958899
lncRNA_MluLR07393:MluLR00118	lncRNA_MluLR07393	MluLR00118	0	0.9944	0	0.952223
lncRNA_MluLR07393:MluLR02969	lncRNA_MluLR07393	MluLR02969	0	0.976557	0	0.978303
lncRNA_MluLR07393:MluLR03956	lncRNA_MluLR07393	MluLR03956	0	0.996254	0	0.946514
lncRNA_MluLR07393:MluLR13118	lncRNA_MluLR07393	MluLR13118	0	0.931608	0	0.992868
lncRNA_MluLR07402:MluLR17902	lncRNA_MluLR07402	MluLR17902	0	0.93712	0	0.965536
lncRNA_MluLR07405:MluLR06559	lncRNA_MluLR07405	MluLR06559	0	0.995304	2.22045e-16	0.912518
lncRNA_MluLR07405:MluLR09854	lncRNA_MluLR07405	MluLR09854	0	0.998372	0	0.967197
lncRNA_MluLR07405:MluLR11614	lncRNA_MluLR07405	MluLR11614	0	0.952951	0	0.951845
lncRNA_MluLR07405:MluLR14462	lncRNA_MluLR07405	MluLR14462	0	0.998996	0	0.982758
lncRNA_MluLR07412:MluLR14763	lncRNA_MluLR07412	MluLR14763	0	0.91918	0	0.950607
lncRNA_MluLR07412:MluLR15190	lncRNA_MluLR07412	MluLR15190	0	0.943056	0	0.955501
lncRNA_MluLR07412:MluLR16193	lncRNA_MluLR07412	MluLR16193	0	0.923833	0	0.975518
lncRNA_MluLR07460:MluLR12134	lncRNA_MluLR07460	MluLR12134	0	0.968935	0	0.985975
lncRNA_MluLR07475:MluLR02532	lncRNA_MluLR07475	MluLR02532	0	0.977621	1.55431e-15	0.903216
lncRNA_MluLR07475:MluLR15293	lncRNA_MluLR07475	MluLR15293	0	0.965007	0	0.986172
lncRNA_MluLR07491:MluLR06486	lncRNA_MluLR07491	MluLR06486	0	0.93208	0	0.915945
lncRNA_MluLR07505:MluLR03890	lncRNA_MluLR07505	MluLR03890	0	0.921177	8.88178e-16	0.906063
lncRNA_MluLR07505:MluLR05369	lncRNA_MluLR07505	MluLR05369	3.55271e-15	0.903259	0	0.984344
lncRNA_MluLR07525:MluLR16747	lncRNA_MluLR07525	MluLR16747	0	0.94709	0	0.947444
lncRNA_MluLR07527:MluLR17881	lncRNA_MluLR07527	MluLR17881	0	0.964123	0	0.974051
lncRNA_MluLR07535:MluLR10661	lncRNA_MluLR07535	MluLR10661	0	0.922489	0	0.921382
lncRNA_MluLR07536:MluLR03578	lncRNA_MluLR07536	MluLR03578	0	0.925093	0	0.936079
lncRNA_MluLR07536:MluLR04986	lncRNA_MluLR07536	MluLR04986	0	0.937824	0	0.960854
lncRNA_MluLR07536:MluLR11293	lncRNA_MluLR07536	MluLR11293	0	0.932709	0	0.967077
lncRNA_MluLR07547:MluLR13402	lncRNA_MluLR07547	MluLR13402	0	0.933306	0	0.947808
lncRNA_MluLR07589:MluLR17103	lncRNA_MluLR07589	MluLR17103	8.88178e-16	0.909916	0	0.980555
lncRNA_MluLR07590:MluLR14966	lncRNA_MluLR07590	MluLR14966	0	0.934088	0	0.967701
lncRNA_MluLR07590:MluLR15810	lncRNA_MluLR07590	MluLR15810	0	0.978639	0	0.987806
lncRNA_MluLR07601:MluLR16632	lncRNA_MluLR07601	MluLR16632	5.32907e-15	0.901116	0	0.991092
lncRNA_MluLR07623:MluLR11788	lncRNA_MluLR07623	MluLR11788	0	0.93851	2.66454e-15	0.900355
lncRNA_MluLR07636:MluLR07873	lncRNA_MluLR07636	MluLR07873	0	0.956105	4.44089e-16	0.911307
lncRNA_MluLR07638:MluLR04157	lncRNA_MluLR07638	MluLR04157	0	0.992137	0	0.978241
lncRNA_MluLR07661:MluLR09521	lncRNA_MluLR07661	MluLR09521	0	0.979292	0	0.974417
lncRNA_MluLR07662:MluLR00595	lncRNA_MluLR07662	MluLR00595	4.44089e-16	0.914517	0	0.938869
lncRNA_MluLR07662:MluLR01144	lncRNA_MluLR07662	MluLR01144	0	0.971854	0	0.929895
lncRNA_MluLR07662:MluLR01206	lncRNA_MluLR07662	MluLR01206	0	0.989	0	0.974578
lncRNA_MluLR07662:MluLR02979	lncRNA_MluLR07662	MluLR02979	0	0.980265	0	0.922946
lncRNA_MluLR07662:MluLR11912	lncRNA_MluLR07662	MluLR11912	0	0.982607	0	0.944742
lncRNA_MluLR07673:MluLR17113	lncRNA_MluLR07673	MluLR17113	0	0.949635	4.44089e-16	0.90986
lncRNA_MluLR07681:MluLR09630	lncRNA_MluLR07681	MluLR09630	0	0.99913	0	0.942599
lncRNA_MluLR07681:MluLR12140	lncRNA_MluLR07681	MluLR12140	0	0.946668	4.44089e-16	0.910263
lncRNA_MluLR07681:MluLR13013	lncRNA_MluLR07681	MluLR13013	0	0.99398	0	0.957179
lncRNA_MluLR07681:MluLR13215	lncRNA_MluLR07681	MluLR13215	0	0.974405	0	0.972737
lncRNA_MluLR07681:MluLR16736	lncRNA_MluLR07681	MluLR16736	0	0.925936	0	0.964447
lncRNA_MluLR07711:MluLR06304	lncRNA_MluLR07711	MluLR06304	0	0.943045	0	0.993798
lncRNA_MluLR07711:MluLR10796	lncRNA_MluLR07711	MluLR10796	0	0.927149	0	0.973319
lncRNA_MluLR07735:MluLR06321	lncRNA_MluLR07735	MluLR06321	0	0.9883	0	0.964243
lncRNA_MluLR07748:MluLR08055	lncRNA_MluLR07748	MluLR08055	0	0.942679	8.88178e-16	0.906276
lncRNA_MluLR07755:MluLR00046	lncRNA_MluLR07755	MluLR00046	0	0.95526	0	0.972769
lncRNA_MluLR07789:MluLR00254	lncRNA_MluLR07789	MluLR00254	0	0.96287	0	0.996588
lncRNA_MluLR07789:MluLR15164	lncRNA_MluLR07789	MluLR15164	0	0.96006	0	0.958839
lncRNA_MluLR07795:MluLR00377	lncRNA_MluLR07795	MluLR00377	0	0.989984	0	0.964185
lncRNA_MluLR07802:MluLR01968	lncRNA_MluLR07802	MluLR01968	0	0.950341	0	0.934979
lncRNA_MluLR07805:MluLR17113	lncRNA_MluLR07805	MluLR17113	0	0.952098	4.44089e-16	0.910075
lncRNA_MluLR07812:MluLR05076	lncRNA_MluLR07812	MluLR05076	4.44089e-16	0.913885	0	0.951939
lncRNA_MluLR07814:MluLR12456	lncRNA_MluLR07814	MluLR12456	2.22045e-16	0.917169	0	0.981497
lncRNA_MluLR07815:MluLR04328	lncRNA_MluLR07815	MluLR04328	3.9968e-15	0.902584	1.55431e-15	0.903189
lncRNA_MluLR07825:MluLR13484	lncRNA_MluLR07825	MluLR13484	0	0.971057	0	0.997171
lncRNA_MluLR07835:MluLR14766	lncRNA_MluLR07835	MluLR14766	0	0.947549	0	0.921842
lncRNA_MluLR07838:MluLR10980	lncRNA_MluLR07838	MluLR10980	0	0.983023	0	0.933837
lncRNA_MluLR07838:MluLR16098	lncRNA_MluLR07838	MluLR16098	0	0.982155	0	0.985761
lncRNA_MluLR07849:MluLR02092	lncRNA_MluLR07849	MluLR02092	0	0.954776	0	0.983813
lncRNA_MluLR07849:MluLR02215	lncRNA_MluLR07849	MluLR02215	0	0.972186	0	0.958839
lncRNA_MluLR07893:MluLR06874	lncRNA_MluLR07893	MluLR06874	0	0.971271	0	0.948343
lncRNA_MluLR07911:MluLR09516	lncRNA_MluLR07911	MluLR09516	8.88178e-16	0.911304	0	0.933285
lncRNA_MluLR07911:MluLR17331	lncRNA_MluLR07911	MluLR17331	0	0.951431	0	0.949374
lncRNA_MluLR07915:MluLR02623	lncRNA_MluLR07915	MluLR02623	0	0.976865	0	0.962464
lncRNA_MluLR07917:MluLR00194	lncRNA_MluLR07917	MluLR00194	0	0.99866	0	0.994361
lncRNA_MluLR07917:MluLR03482	lncRNA_MluLR07917	MluLR03482	0	0.979537	0	0.994486
lncRNA_MluLR07917:MluLR03656	lncRNA_MluLR07917	MluLR03656	0	0.997031	0	0.994914
lncRNA_MluLR07917:MluLR03778	lncRNA_MluLR07917	MluLR03778	0	0.997734	0	0.951755
lncRNA_MluLR07917:MluLR06951	lncRNA_MluLR07917	MluLR06951	0	0.998746	0	0.995416
lncRNA_MluLR07917:MluLR07482	lncRNA_MluLR07917	MluLR07482	0	0.963275	0	0.989976
lncRNA_MluLR07917:MluLR08217	lncRNA_MluLR07917	MluLR08217	0	0.998192	0	0.980036
lncRNA_MluLR07917:MluLR13814	lncRNA_MluLR07917	MluLR13814	0	0.947632	0	0.992191
lncRNA_MluLR07917:MluLR14085	lncRNA_MluLR07917	MluLR14085	0	0.985232	1.77636e-15	0.902109
lncRNA_MluLR07917:MluLR16588	lncRNA_MluLR07917	MluLR16588	0	0.972886	0	0.961031
lncRNA_MluLR07920:MluLR07127	lncRNA_MluLR07920	MluLR07127	2.22045e-15	0.906176	1.33227e-15	0.903574
lncRNA_MluLR07920:MluLR15651	lncRNA_MluLR07920	MluLR15651	0	0.955763	0	0.916739
lncRNA_MluLR07956:MluLR10481	lncRNA_MluLR07956	MluLR10481	0	0.967856	0	0.96628
lncRNA_MluLR07956:MluLR12572	lncRNA_MluLR07956	MluLR12572	0	0.955981	0	0.935502
lncRNA_MluLR07956:MluLR14907	lncRNA_MluLR07956	MluLR14907	0	0.94668	2.66454e-15	0.900151
lncRNA_MluLR07956:MluLR16266	lncRNA_MluLR07956	MluLR16266	0	0.988213	0	0.990845
lncRNA_MluLR07956:MluLR17716	lncRNA_MluLR07956	MluLR17716	2.44249e-15	0.905527	0	0.954583
lncRNA_MluLR07959:MluLR01564	lncRNA_MluLR07959	MluLR01564	0	0.965999	0	0.972236
lncRNA_MluLR07959:MluLR14441	lncRNA_MluLR07959	MluLR14441	0	0.94985	0	0.966981
lncRNA_MluLR07969:MluLR13686	lncRNA_MluLR07969	MluLR13686	0	0.927755	0	0.917662
lncRNA_MluLR07969:MluLR15227	lncRNA_MluLR07969	MluLR15227	0	0.938518	0	0.927246
lncRNA_MluLR07987:MluLR10188	lncRNA_MluLR07987	MluLR10188	0	0.968259	0	0.932938
lncRNA_MluLR07987:MluLR10770	lncRNA_MluLR07987	MluLR10770	0	0.990496	0	0.92967
lncRNA_MluLR07987:MluLR12959	lncRNA_MluLR07987	MluLR12959	0	0.991897	0	0.936951
lncRNA_MluLR07994:MluLR13063	lncRNA_MluLR07994	MluLR13063	4.44089e-16	0.915908	0	0.933899
lncRNA_MluLR07994:MluLR13922	lncRNA_MluLR07994	MluLR13922	0	0.934229	2.22045e-16	0.912159
lncRNA_MluLR07997:MluLR06828	lncRNA_MluLR07997	MluLR06828	0	0.995796	0	0.98584
lncRNA_MluLR07997:MluLR16647	lncRNA_MluLR07997	MluLR16647	0	0.953102	0	0.979789
lncRNA_MluLR08014:MluLR11825	lncRNA_MluLR08014	MluLR11825	0	0.985877	0	0.984386
lncRNA_MluLR08025:MluLR00118	lncRNA_MluLR08025	MluLR00118	0	0.995309	0	0.954356
lncRNA_MluLR08025:MluLR02969	lncRNA_MluLR08025	MluLR02969	0	0.978205	0	0.979872
lncRNA_MluLR08025:MluLR03956	lncRNA_MluLR08025	MluLR03956	0	0.994813	0	0.949224
lncRNA_MluLR08025:MluLR13118	lncRNA_MluLR08025	MluLR13118	0	0.919606	0	0.994546
lncRNA_MluLR08031:MluLR03358	lncRNA_MluLR08031	MluLR03358	0	0.92153	0	0.998048
lncRNA_MluLR08031:MluLR03514	lncRNA_MluLR08031	MluLR03514	0	0.930537	0	0.974965
lncRNA_MluLR08031:MluLR10347	lncRNA_MluLR08031	MluLR10347	0	0.949167	0	0.939313
lncRNA_MluLR08031:MluLR12954	lncRNA_MluLR08031	MluLR12954	0	0.934127	0	0.999886
lncRNA_MluLR08031:MluLR13258	lncRNA_MluLR08031	MluLR13258	0	0.964207	0	0.941985
lncRNA_MluLR08031:MluLR17853	lncRNA_MluLR08031	MluLR17853	2.22045e-16	0.917642	0	0.926418
lncRNA_MluLR08043:MluLR13063	lncRNA_MluLR08043	MluLR13063	0	0.962754	0	0.921403
lncRNA_MluLR08044:MluLR12977	lncRNA_MluLR08044	MluLR12977	0	0.9953	0	0.947834
lncRNA_MluLR08065:MluLR00993	lncRNA_MluLR08065	MluLR00993	4.44089e-16	0.91435	0	0.939626
lncRNA_MluLR08065:MluLR08042	lncRNA_MluLR08065	MluLR08042	0	0.991612	0	0.992903
lncRNA_MluLR08065:MluLR15827	lncRNA_MluLR08065	MluLR15827	0	0.990119	0	0.984512
lncRNA_MluLR08086:MluLR08566	lncRNA_MluLR08086	MluLR08566	0	0.974049	2.22045e-16	0.912209
lncRNA_MluLR08111:MluLR05283	lncRNA_MluLR08111	MluLR05283	6.66134e-16	0.912201	0	0.983983
lncRNA_MluLR08111:MluLR10098	lncRNA_MluLR08111	MluLR10098	0	0.974837	0	0.939364
lncRNA_MluLR08111:MluLR16944	lncRNA_MluLR08111	MluLR16944	0	0.951818	4.44089e-16	0.908934
lncRNA_MluLR08147:MluLR05448	lncRNA_MluLR08147	MluLR05448	4.44089e-16	0.913358	0	0.949324
lncRNA_MluLR08147:MluLR08059	lncRNA_MluLR08147	MluLR08059	0	0.970658	0	0.970481
lncRNA_MluLR08147:MluLR08289	lncRNA_MluLR08147	MluLR08289	0	0.934788	0	0.959575
lncRNA_MluLR08167:MluLR05457	lncRNA_MluLR08167	MluLR05457	2.22045e-16	0.917138	0	0.926906
lncRNA_MluLR08167:MluLR06625	lncRNA_MluLR08167	MluLR06625	4.44089e-16	0.914175	0	0.991539
lncRNA_MluLR08176:MluLR02848	lncRNA_MluLR08176	MluLR02848	0	0.942464	0	0.93972
lncRNA_MluLR08176:MluLR10135	lncRNA_MluLR08176	MluLR10135	0	0.968413	1.33227e-15	0.904542
lncRNA_MluLR08176:MluLR10891	lncRNA_MluLR08176	MluLR10891	0	0.922558	0	0.967671
lncRNA_MluLR08176:MluLR12982	lncRNA_MluLR08176	MluLR12982	0	0.923325	0	0.98619
lncRNA_MluLR08176:MluLR13129	lncRNA_MluLR08176	MluLR13129	0	0.958668	0	0.962239
lncRNA_MluLR08176:MluLR16797	lncRNA_MluLR08176	MluLR16797	0	0.919028	0	0.95343
lncRNA_MluLR08176:MluLR17293	lncRNA_MluLR08176	MluLR17293	0	0.990543	0	0.959413
lncRNA_MluLR08195:MluLR11157	lncRNA_MluLR08195	MluLR11157	0	0.987214	0	0.937704
lncRNA_MluLR08195:MluLR12740	lncRNA_MluLR08195	MluLR12740	0	0.990407	0	0.974679
lncRNA_MluLR08197:MluLR14084	lncRNA_MluLR08197	MluLR14084	0	0.959595	0	0.993561
lncRNA_MluLR08212:MluLR00140	lncRNA_MluLR08212	MluLR00140	0	0.98336	0	0.936454
lncRNA_MluLR08218:MluLR07597	lncRNA_MluLR08218	MluLR07597	0	0.990819	0	0.917541
lncRNA_MluLR08219:MluLR15220	lncRNA_MluLR08219	MluLR15220	0	0.982889	4.44089e-16	0.910113
lncRNA_MluLR08242:MluLR03916	lncRNA_MluLR08242	MluLR03916	1.33227e-15	0.908442	0	0.9159
lncRNA_MluLR08250:MluLR08179	lncRNA_MluLR08250	MluLR08179	0	0.980059	0	0.953116
lncRNA_MluLR08251:MluLR04126	lncRNA_MluLR08251	MluLR04126	0	0.971417	0	0.99352
lncRNA_MluLR08251:MluLR05348	lncRNA_MluLR08251	MluLR05348	0	0.985807	0	0.936776
lncRNA_MluLR08251:MluLR08083	lncRNA_MluLR08251	MluLR08083	0	0.947984	0	0.99679
lncRNA_MluLR08258:MluLR04226	lncRNA_MluLR08258	MluLR04226	0	0.997237	0	0.984505
lncRNA_MluLR08258:MluLR11281	lncRNA_MluLR08258	MluLR11281	0	0.950693	0	0.942594
lncRNA_MluLR08258:MluLR14138	lncRNA_MluLR08258	MluLR14138	1.77636e-15	0.907522	0	0.98391
lncRNA_MluLR08268:MluLR02757	lncRNA_MluLR08268	MluLR02757	0	0.958222	0	0.929314
lncRNA_MluLR08285:MluLR04274	lncRNA_MluLR08285	MluLR04274	0	0.931342	0	0.950092
lncRNA_MluLR08290:MluLR01432	lncRNA_MluLR08290	MluLR01432	0	0.958883	2.44249e-15	0.900653
lncRNA_MluLR08297:MluLR10980	lncRNA_MluLR08297	MluLR10980	0	0.937529	2.22045e-15	0.90169
lncRNA_MluLR08297:MluLR16098	lncRNA_MluLR08297	MluLR16098	0	0.948576	0	0.956523
lncRNA_MluLR08307:MluLR00700	lncRNA_MluLR08307	MluLR00700	0	0.991807	0	0.945635
lncRNA_MluLR08370:MluLR00255	lncRNA_MluLR08370	MluLR00255	0	0.971785	0	0.937953
lncRNA_MluLR08370:MluLR14066	lncRNA_MluLR08370	MluLR14066	0	0.935773	0	0.954497
lncRNA_MluLR08379:MluLR07281	lncRNA_MluLR08379	MluLR07281	0	0.954289	0	0.954159
lncRNA_MluLR08387:MluLR00801	lncRNA_MluLR08387	MluLR00801	0	0.973224	0	0.922514
lncRNA_MluLR08387:MluLR01397	lncRNA_MluLR08387	MluLR01397	0	0.989383	0	0.996501
lncRNA_MluLR08387:MluLR03646	lncRNA_MluLR08387	MluLR03646	0	0.991554	0	0.974738
lncRNA_MluLR08387:MluLR05692	lncRNA_MluLR08387	MluLR05692	0	0.989978	1.77636e-15	0.902765
lncRNA_MluLR08387:MluLR08633	lncRNA_MluLR08387	MluLR08633	0	0.962224	4.44089e-16	0.90867
lncRNA_MluLR08388:MluLR02037	lncRNA_MluLR08388	MluLR02037	2.22045e-15	0.90633	0	0.961365
lncRNA_MluLR08388:MluLR13654	lncRNA_MluLR08388	MluLR13654	0	0.954106	0	0.947053
lncRNA_MluLR08388:MluLR14444	lncRNA_MluLR08388	MluLR14444	0	0.987831	0	0.965588
lncRNA_MluLR08388:MluLR17187	lncRNA_MluLR08388	MluLR17187	0	0.923653	0	0.955966
lncRNA_MluLR08401:MluLR08485	lncRNA_MluLR08401	MluLR08485	1.11022e-15	0.9098	0	0.932795
lncRNA_MluLR08402:MluLR08042	lncRNA_MluLR08402	MluLR08042	0	0.970413	0	0.936306
lncRNA_MluLR08402:MluLR15827	lncRNA_MluLR08402	MluLR15827	0	0.976519	0	0.931919
lncRNA_MluLR08413:MluLR01691	lncRNA_MluLR08413	MluLR01691	0	0.966123	1.33227e-15	0.904133
lncRNA_MluLR08416:MluLR04525	lncRNA_MluLR08416	MluLR04525	0	0.976617	2.66454e-15	0.900337
lncRNA_MluLR08416:MluLR08810	lncRNA_MluLR08416	MluLR08810	0	0.962975	0	0.998473
lncRNA_MluLR08419:MluLR00905	lncRNA_MluLR08419	MluLR00905	0	0.97108	0	0.924149
lncRNA_MluLR08419:MluLR00928	lncRNA_MluLR08419	MluLR00928	0	0.974335	0	0.932619
lncRNA_MluLR08419:MluLR02051	lncRNA_MluLR08419	MluLR02051	0	0.990821	0	0.979603
lncRNA_MluLR08419:MluLR03389	lncRNA_MluLR08419	MluLR03389	0	0.994345	0	0.966812
lncRNA_MluLR08419:MluLR03688	lncRNA_MluLR08419	MluLR03688	0	0.998232	0	0.992565
lncRNA_MluLR08419:MluLR04721	lncRNA_MluLR08419	MluLR04721	0	0.955442	0	0.943089
lncRNA_MluLR08419:MluLR05157	lncRNA_MluLR08419	MluLR05157	0	0.988011	0	0.979446
lncRNA_MluLR08419:MluLR05197	lncRNA_MluLR08419	MluLR05197	4.44089e-16	0.913718	0	0.919363
lncRNA_MluLR08419:MluLR05612	lncRNA_MluLR08419	MluLR05612	0	0.955584	0	0.933882
lncRNA_MluLR08419:MluLR05711	lncRNA_MluLR08419	MluLR05711	2.22045e-16	0.917899	0	0.980595
lncRNA_MluLR08419:MluLR07107	lncRNA_MluLR08419	MluLR07107	0	0.945893	0	0.957776
lncRNA_MluLR08419:MluLR07648	lncRNA_MluLR08419	MluLR07648	0	0.998929	0	0.974791
lncRNA_MluLR08419:MluLR08106	lncRNA_MluLR08419	MluLR08106	0	0.945687	0	0.989302
lncRNA_MluLR08419:MluLR08755	lncRNA_MluLR08419	MluLR08755	0	0.942205	0	0.95328
lncRNA_MluLR08419:MluLR09707	lncRNA_MluLR08419	MluLR09707	0	0.994136	0	0.956125
lncRNA_MluLR08419:MluLR09940	lncRNA_MluLR08419	MluLR09940	0	0.963809	0	0.954383
lncRNA_MluLR08419:MluLR10119	lncRNA_MluLR08419	MluLR10119	0	0.954471	0	0.928402
lncRNA_MluLR08419:MluLR11043	lncRNA_MluLR08419	MluLR11043	0	0.995844	0	0.951675
lncRNA_MluLR08419:MluLR11144	lncRNA_MluLR08419	MluLR11144	0	0.939458	0	0.985833
lncRNA_MluLR08419:MluLR11424	lncRNA_MluLR08419	MluLR11424	0	0.994869	0	0.97831
lncRNA_MluLR08419:MluLR12114	lncRNA_MluLR08419	MluLR12114	0	0.943541	0	0.988889
lncRNA_MluLR08419:MluLR12501	lncRNA_MluLR08419	MluLR12501	0	0.928648	0	0.939545
lncRNA_MluLR08419:MluLR12608	lncRNA_MluLR08419	MluLR12608	0	0.981372	0	0.959105
lncRNA_MluLR08419:MluLR13128	lncRNA_MluLR08419	MluLR13128	0	0.997507	0	0.918873
lncRNA_MluLR08419:MluLR14318	lncRNA_MluLR08419	MluLR14318	0	0.987213	0	0.958174
lncRNA_MluLR08419:MluLR14573	lncRNA_MluLR08419	MluLR14573	0	0.988928	0	0.989397
lncRNA_MluLR08419:MluLR14581	lncRNA_MluLR08419	MluLR14581	0	0.978616	0	0.948842
lncRNA_MluLR08419:MluLR14998	lncRNA_MluLR08419	MluLR14998	0	0.94338	0	0.963027
lncRNA_MluLR08419:MluLR15717	lncRNA_MluLR08419	MluLR15717	0	0.973475	0	0.915042
lncRNA_MluLR08419:MluLR15911	lncRNA_MluLR08419	MluLR15911	0	0.999202	0	0.988617
lncRNA_MluLR08419:MluLR16088	lncRNA_MluLR08419	MluLR16088	0	0.977613	0	0.934804
lncRNA_MluLR08419:MluLR17841	lncRNA_MluLR08419	MluLR17841	2.22045e-16	0.917508	0	0.98486
lncRNA_MluLR08419:MluLR17892	lncRNA_MluLR08419	MluLR17892	0	0.95623	0	0.978233
lncRNA_MluLR08424:MluLR03844	lncRNA_MluLR08424	MluLR03844	4.88498e-15	0.901623	0	0.929175
lncRNA_MluLR08424:MluLR05285	lncRNA_MluLR08424	MluLR05285	0	0.965715	8.88178e-16	0.907203
lncRNA_MluLR08424:MluLR07187	lncRNA_MluLR08424	MluLR07187	0	0.982756	8.88178e-16	0.9057
lncRNA_MluLR08428:MluLR02032	lncRNA_MluLR08428	MluLR02032	0	0.93639	6.66134e-16	0.907636
lncRNA_MluLR08428:MluLR16147	lncRNA_MluLR08428	MluLR16147	0	0.993413	0	0.995282
lncRNA_MluLR08431:MluLR00947	lncRNA_MluLR08431	MluLR00947	0	0.992444	0	0.962601
lncRNA_MluLR08431:MluLR03354	lncRNA_MluLR08431	MluLR03354	0	0.980402	0	0.958155
lncRNA_MluLR08431:MluLR05243	lncRNA_MluLR08431	MluLR05243	0	0.939538	0	0.959992
lncRNA_MluLR08431:MluLR16735	lncRNA_MluLR08431	MluLR16735	0	0.920674	0	0.964176
lncRNA_MluLR08448:MluLR01699	lncRNA_MluLR08448	MluLR01699	0	0.971748	0	0.973389
lncRNA_MluLR08461:MluLR00387	lncRNA_MluLR08461	MluLR00387	0	0.99103	0	0.934872
lncRNA_MluLR08518:MluLR02623	lncRNA_MluLR08518	MluLR02623	0	0.988627	0	0.969823
lncRNA_MluLR08518:MluLR05287	lncRNA_MluLR08518	MluLR05287	0	0.99433	0	0.972347
lncRNA_MluLR08539:MluLR05821	lncRNA_MluLR08539	MluLR05821	0	0.935805	0	0.947792
lncRNA_MluLR08544:MluLR10276	lncRNA_MluLR08544	MluLR10276	2.66454e-15	0.904894	1.55431e-15	0.90329
lncRNA_MluLR08545:MluLR02304	lncRNA_MluLR08545	MluLR02304	0	0.994187	0	0.970496
lncRNA_MluLR08545:MluLR08439	lncRNA_MluLR08545	MluLR08439	0	0.925483	0	0.969016
lncRNA_MluLR08565:MluLR05133	lncRNA_MluLR08565	MluLR05133	0	0.946533	0	0.991233
lncRNA_MluLR08565:MluLR08448	lncRNA_MluLR08565	MluLR08448	0	0.950997	0	0.982671
lncRNA_MluLR08566:MluLR13081	lncRNA_MluLR08566	MluLR13081	0	0.938184	4.44089e-16	0.910862
lncRNA_MluLR08584:MluLR00868	lncRNA_MluLR08584	MluLR00868	1.33227e-15	0.908624	0	0.989142
lncRNA_MluLR08584:MluLR15073	lncRNA_MluLR08584	MluLR15073	0	0.991362	0	0.989592
lncRNA_MluLR08594:MluLR02605	lncRNA_MluLR08594	MluLR02605	0	0.954648	0	0.954473
lncRNA_MluLR08594:MluLR05636	lncRNA_MluLR08594	MluLR05636	0	0.98752	0	0.990307
lncRNA_MluLR08594:MluLR13702	lncRNA_MluLR08594	MluLR13702	0	0.956954	0	0.994374
lncRNA_MluLR08600:MluLR06488	lncRNA_MluLR08600	MluLR06488	0	0.966189	0	0.946328
lncRNA_MluLR08617:MluLR08333	lncRNA_MluLR08617	MluLR08333	0	0.990684	0	0.992284
lncRNA_MluLR08617:MluLR13471	lncRNA_MluLR08617	MluLR13471	1.33227e-15	0.90868	0	0.948222
lncRNA_MluLR08626:MluLR00064	lncRNA_MluLR08626	MluLR00064	0	0.99823	0	0.984858
lncRNA_MluLR08626:MluLR07690	lncRNA_MluLR08626	MluLR07690	0	0.963988	0	0.930561
lncRNA_MluLR08626:MluLR17328	lncRNA_MluLR08626	MluLR17328	0	0.979401	0	0.918027
lncRNA_MluLR08637:MluLR04009	lncRNA_MluLR08637	MluLR04009	0	0.994609	0	0.994602
lncRNA_MluLR08651:MluLR00282	lncRNA_MluLR08651	MluLR00282	0	0.991967	0	0.948569
lncRNA_MluLR08651:MluLR01657	lncRNA_MluLR08651	MluLR01657	0	0.9733	0	0.945061
lncRNA_MluLR08651:MluLR01859	lncRNA_MluLR08651	MluLR01859	0	0.995175	2.22045e-15	0.901079
lncRNA_MluLR08651:MluLR03277	lncRNA_MluLR08651	MluLR03277	0	0.994835	6.66134e-16	0.907839
lncRNA_MluLR08651:MluLR05660	lncRNA_MluLR08651	MluLR05660	0	0.933078	0	0.965128
lncRNA_MluLR08651:MluLR06440	lncRNA_MluLR08651	MluLR06440	0	0.990148	0	0.922751
lncRNA_MluLR08651:MluLR06642	lncRNA_MluLR08651	MluLR06642	0	0.966396	0	0.925888
lncRNA_MluLR08651:MluLR09110	lncRNA_MluLR08651	MluLR09110	0	0.937225	0	0.965535
lncRNA_MluLR08651:MluLR13878	lncRNA_MluLR08651	MluLR13878	0	0.993215	0	0.954574
lncRNA_MluLR08651:MluLR14009	lncRNA_MluLR08651	MluLR14009	0	0.96736	0	0.934794
lncRNA_MluLR08651:MluLR15789	lncRNA_MluLR08651	MluLR15789	0	0.934457	4.44089e-16	0.909238
lncRNA_MluLR08651:MluLR16043	lncRNA_MluLR08651	MluLR16043	0	0.994527	0	0.945034
lncRNA_MluLR08651:MluLR16772	lncRNA_MluLR08651	MluLR16772	0	0.960033	0	0.937574
lncRNA_MluLR08673:MluLR02077	lncRNA_MluLR08673	MluLR02077	0	0.959221	0	0.989935
lncRNA_MluLR08682:MluLR06889	lncRNA_MluLR08682	MluLR06889	0	0.959366	0	0.985003
lncRNA_MluLR08683:MluLR00520	lncRNA_MluLR08683	MluLR00520	0	0.989097	0	0.986404
lncRNA_MluLR08683:MluLR04041	lncRNA_MluLR08683	MluLR04041	0	0.995105	0	0.994683
lncRNA_MluLR08698:MluLR01639	lncRNA_MluLR08698	MluLR01639	0	0.971365	0	0.93186
lncRNA_MluLR08698:MluLR07892	lncRNA_MluLR08698	MluLR07892	0	0.923424	0	0.926581
lncRNA_MluLR08698:MluLR09207	lncRNA_MluLR08698	MluLR09207	0	0.981491	0	0.938872
lncRNA_MluLR08698:MluLR09975	lncRNA_MluLR08698	MluLR09975	0	0.959486	0	0.956915
lncRNA_MluLR08698:MluLR13127	lncRNA_MluLR08698	MluLR13127	0	0.986117	0	0.960131
lncRNA_MluLR08698:MluLR15867	lncRNA_MluLR08698	MluLR15867	0	0.975326	0	0.960483
lncRNA_MluLR08698:MluLR17130	lncRNA_MluLR08698	MluLR17130	0	0.998063	0	0.947499
lncRNA_MluLR08701:MluLR10533	lncRNA_MluLR08701	MluLR10533	0	0.940776	0	0.981539
lncRNA_MluLR08702:MluLR03744	lncRNA_MluLR08702	MluLR03744	0	0.936383	0	0.921989
lncRNA_MluLR08702:MluLR12849	lncRNA_MluLR08702	MluLR12849	0	0.932072	0	0.944081
lncRNA_MluLR08706:MluLR00514	lncRNA_MluLR08706	MluLR00514	8.88178e-16	0.91124	0	0.988886
lncRNA_MluLR08706:MluLR06552	lncRNA_MluLR08706	MluLR06552	0	0.928727	0	0.985074
lncRNA_MluLR08711:MluLR06304	lncRNA_MluLR08711	MluLR06304	0	0.97637	0	0.996841
lncRNA_MluLR08711:MluLR10796	lncRNA_MluLR08711	MluLR10796	0	0.963439	0	0.977034
lncRNA_MluLR08719:MluLR04274	lncRNA_MluLR08719	MluLR04274	0	0.981914	0	0.949736
lncRNA_MluLR08731:MluLR02401	lncRNA_MluLR08731	MluLR02401	0	0.939788	0	0.989607
lncRNA_MluLR08737:MluLR09630	lncRNA_MluLR08737	MluLR09630	0	0.988845	0	0.923169
lncRNA_MluLR08737:MluLR13013	lncRNA_MluLR08737	MluLR13013	0	0.982589	0	0.932744
lncRNA_MluLR08737:MluLR13215	lncRNA_MluLR08737	MluLR13215	0	0.960556	0	0.914553
lncRNA_MluLR08737:MluLR16736	lncRNA_MluLR08737	MluLR16736	1.77636e-15	0.906917	0	0.961205
lncRNA_MluLR08738:MluLR05877	lncRNA_MluLR08738	MluLR05877	0	0.928161	0	0.965924
lncRNA_MluLR08741:MluLR14603	lncRNA_MluLR08741	MluLR14603	0	0.961558	0	0.936168
lncRNA_MluLR08743:MluLR00801	lncRNA_MluLR08743	MluLR00801	0	0.957849	0	0.965637
lncRNA_MluLR08743:MluLR01397	lncRNA_MluLR08743	MluLR01397	0	0.976195	0	0.952885
lncRNA_MluLR08743:MluLR03646	lncRNA_MluLR08743	MluLR03646	0	0.979023	0	0.92546
lncRNA_MluLR08743:MluLR07883	lncRNA_MluLR08743	MluLR07883	2.44249e-15	0.905466	0	0.951713
lncRNA_MluLR08747:MluLR00095	lncRNA_MluLR08747	MluLR00095	0	0.962131	0	0.971073
lncRNA_MluLR08747:MluLR04211	lncRNA_MluLR08747	MluLR04211	0	0.9589	0	0.954307
lncRNA_MluLR08747:MluLR09956	lncRNA_MluLR08747	MluLR09956	0	0.954731	2.22045e-15	0.90145
lncRNA_MluLR08760:MluLR03778	lncRNA_MluLR08760	MluLR03778	0	0.990908	0	0.925129
lncRNA_MluLR08760:MluLR07155	lncRNA_MluLR08760	MluLR07155	0	0.937679	0	0.968238
lncRNA_MluLR08760:MluLR07291	lncRNA_MluLR08760	MluLR07291	0	0.985387	0	0.934986
lncRNA_MluLR08766:MluLR04713	lncRNA_MluLR08766	MluLR04713	0	0.992715	2.44249e-15	0.900677
lncRNA_MluLR08767:MluLR12915	lncRNA_MluLR08767	MluLR12915	0	0.927565	0	0.986907
lncRNA_MluLR08771:MluLR07913	lncRNA_MluLR08771	MluLR07913	0	0.952399	0	0.987292
lncRNA_MluLR08785:MluLR09839	lncRNA_MluLR08785	MluLR09839	0	0.928351	0	0.993318
lncRNA_MluLR08790:MluLR10144	lncRNA_MluLR08790	MluLR10144	0	0.956521	8.88178e-16	0.906056
lncRNA_MluLR08799:MluLR05877	lncRNA_MluLR08799	MluLR05877	0	0.99819	0	0.959253
lncRNA_MluLR08826:MluLR07913	lncRNA_MluLR08826	MluLR07913	0	0.924643	0	0.986799
lncRNA_MluLR08828:MluLR09679	lncRNA_MluLR08828	MluLR09679	0	0.954459	4.44089e-16	0.908079
lncRNA_MluLR08830:MluLR00619	lncRNA_MluLR08830	MluLR00619	3.55271e-15	0.903464	0	0.964623
lncRNA_MluLR08830:MluLR01898	lncRNA_MluLR08830	MluLR01898	0	0.978319	0	0.984598
lncRNA_MluLR08830:MluLR06364	lncRNA_MluLR08830	MluLR06364	0	0.967724	0	0.983952
lncRNA_MluLR08830:MluLR07370	lncRNA_MluLR08830	MluLR07370	0	0.957371	0	0.940956
lncRNA_MluLR08830:MluLR07969	lncRNA_MluLR08830	MluLR07969	0	0.978091	0	0.987124
lncRNA_MluLR08830:MluLR15199	lncRNA_MluLR08830	MluLR15199	0	0.990682	0	0.982393
lncRNA_MluLR08841:MluLR08333	lncRNA_MluLR08841	MluLR08333	0	0.99781	0	0.994412
lncRNA_MluLR08841:MluLR13471	lncRNA_MluLR08841	MluLR13471	4.44089e-16	0.912785	0	0.952837
lncRNA_MluLR08844:MluLR08767	lncRNA_MluLR08844	MluLR08767	0	0.985788	1.11022e-15	0.904826
lncRNA_MluLR08845:MluLR03793	lncRNA_MluLR08845	MluLR03793	0	0.943826	2.22045e-16	0.912168
lncRNA_MluLR08845:MluLR11968	lncRNA_MluLR08845	MluLR11968	2.22045e-15	0.905664	0	0.914749
lncRNA_MluLR08859:MluLR00439	lncRNA_MluLR08859	MluLR00439	0	0.920951	0	0.978076
lncRNA_MluLR08859:MluLR15603	lncRNA_MluLR08859	MluLR15603	1.77636e-15	0.907244	0	0.982523
lncRNA_MluLR08869:MluLR03878	lncRNA_MluLR08869	MluLR03878	2.66454e-15	0.905297	0	0.972817
lncRNA_MluLR08912:MluLR06657	lncRNA_MluLR08912	MluLR06657	0	0.94588	0	0.944816
lncRNA_MluLR08912:MluLR16066	lncRNA_MluLR08912	MluLR16066	0	0.955625	0	0.984816
lncRNA_MluLR08977:MluLR14702	lncRNA_MluLR08977	MluLR14702	0	0.931673	0	0.940078
lncRNA_MluLR09054:MluLR00855	lncRNA_MluLR09054	MluLR00855	0	0.99473	0	0.979454
lncRNA_MluLR09054:MluLR04467	lncRNA_MluLR09054	MluLR04467	0	0.983077	0	0.972234
lncRNA_MluLR09054:MluLR07604	lncRNA_MluLR09054	MluLR07604	0	0.983902	0	0.962218
lncRNA_MluLR09072:MluLR16795	lncRNA_MluLR09072	MluLR16795	0	0.957684	0	0.977428
lncRNA_MluLR09072:MluLR17895	lncRNA_MluLR09072	MluLR17895	0	0.925735	0	0.950976
lncRNA_MluLR09075:MluLR00064	lncRNA_MluLR09075	MluLR00064	0	0.971639	0	0.946311
lncRNA_MluLR09104:MluLR16828	lncRNA_MluLR09104	MluLR16828	0	0.959441	0	0.956292
lncRNA_MluLR09108:MluLR17129	lncRNA_MluLR09108	MluLR17129	0	0.954689	0	0.945514
lncRNA_MluLR09115:MluLR07569	lncRNA_MluLR09115	MluLR07569	0	0.945597	0	0.997661
lncRNA_MluLR09141:MluLR10100	lncRNA_MluLR09141	MluLR10100	2.22045e-16	0.917421	0	0.983809
lncRNA_MluLR09147:MluLR01937	lncRNA_MluLR09147	MluLR01937	8.88178e-16	0.911084	0	0.939158
lncRNA_MluLR09166:MluLR03846	lncRNA_MluLR09166	MluLR03846	0	0.94921	0	0.952707
lncRNA_MluLR09166:MluLR04428	lncRNA_MluLR09166	MluLR04428	0	0.963804	4.44089e-16	0.90818
lncRNA_MluLR09177:MluLR11757	lncRNA_MluLR09177	MluLR11757	0	0.957596	0	0.948276
lncRNA_MluLR09186:MluLR00288	lncRNA_MluLR09186	MluLR00288	0	0.970447	0	0.943766
lncRNA_MluLR09186:MluLR02473	lncRNA_MluLR09186	MluLR02473	5.77316e-15	0.900633	0	0.93203
lncRNA_MluLR09186:MluLR05277	lncRNA_MluLR09186	MluLR05277	2.22045e-15	0.90585	2.44249e-15	0.900818
lncRNA_MluLR09186:MluLR15105	lncRNA_MluLR09186	MluLR15105	0	0.96649	0	0.922404
lncRNA_MluLR09231:MluLR10672	lncRNA_MluLR09231	MluLR10672	2.88658e-15	0.904589	0	0.931287
lncRNA_MluLR09237:MluLR00282	lncRNA_MluLR09237	MluLR00282	0	0.988673	0	0.935891
lncRNA_MluLR09237:MluLR01657	lncRNA_MluLR09237	MluLR01657	0	0.969153	2.66454e-15	0.900006
lncRNA_MluLR09237:MluLR01859	lncRNA_MluLR09237	MluLR01859	0	0.991473	0	0.914677
lncRNA_MluLR09237:MluLR03421	lncRNA_MluLR09237	MluLR03421	0	0.982465	0	0.9346
lncRNA_MluLR09237:MluLR05660	lncRNA_MluLR09237	MluLR05660	4.44089e-16	0.915089	0	0.950992
lncRNA_MluLR09237:MluLR06642	lncRNA_MluLR09237	MluLR06642	0	0.964461	2.22045e-16	0.912522
lncRNA_MluLR09237:MluLR09110	lncRNA_MluLR09237	MluLR09110	0	0.935077	0	0.954146
lncRNA_MluLR09237:MluLR13878	lncRNA_MluLR09237	MluLR13878	0	0.990735	0	0.945779
lncRNA_MluLR09237:MluLR14009	lncRNA_MluLR09237	MluLR14009	0	0.968013	2.22045e-16	0.912641
lncRNA_MluLR09237:MluLR16043	lncRNA_MluLR09237	MluLR16043	0	0.992049	0	0.939895
lncRNA_MluLR09237:MluLR16772	lncRNA_MluLR09237	MluLR16772	0	0.955416	0	0.92376
lncRNA_MluLR09246:MluLR05760	lncRNA_MluLR09246	MluLR05760	6.21725e-15	0.900402	0	0.96794
lncRNA_MluLR09249:MluLR01432	lncRNA_MluLR09249	MluLR01432	0	0.943824	0	0.999813
lncRNA_MluLR09251:MluLR02940	lncRNA_MluLR09251	MluLR02940	0	0.949486	8.88178e-16	0.905868
lncRNA_MluLR09251:MluLR17162	lncRNA_MluLR09251	MluLR17162	0	0.985286	0	0.962435
lncRNA_MluLR09256:MluLR12765	lncRNA_MluLR09256	MluLR12765	1.55431e-15	0.907835	0	0.961792
lncRNA_MluLR09257:MluLR07908	lncRNA_MluLR09257	MluLR07908	0	0.92126	0	0.939549
lncRNA_MluLR09261:MluLR03003	lncRNA_MluLR09261	MluLR03003	0	0.933678	0	0.999123
lncRNA_MluLR09299:MluLR04378	lncRNA_MluLR09299	MluLR04378	0	0.958343	0	0.935024
lncRNA_MluLR09314:MluLR02834	lncRNA_MluLR09314	MluLR02834	4.44089e-16	0.914049	0	0.987363
lncRNA_MluLR09314:MluLR04480	lncRNA_MluLR09314	MluLR04480	0	0.996437	0	0.934735
lncRNA_MluLR09314:MluLR07608	lncRNA_MluLR09314	MluLR07608	0	0.981552	0	0.983485
lncRNA_MluLR09314:MluLR09721	lncRNA_MluLR09314	MluLR09721	2.22045e-16	0.918036	0	0.994594
lncRNA_MluLR09314:MluLR13014	lncRNA_MluLR09314	MluLR13014	0	0.969177	0	0.991475
lncRNA_MluLR09314:MluLR13909	lncRNA_MluLR09314	MluLR13909	0	0.995231	0	0.983312
lncRNA_MluLR09314:MluLR14670	lncRNA_MluLR09314	MluLR14670	0	0.984276	0	0.988844
lncRNA_MluLR09314:MluLR16430	lncRNA_MluLR09314	MluLR16430	0	0.983404	8.88178e-16	0.905829
lncRNA_MluLR09320:MluLR11722	lncRNA_MluLR09320	MluLR11722	3.10862e-15	0.904295	2.22045e-15	0.901603
lncRNA_MluLR09330:MluLR09464	lncRNA_MluLR09330	MluLR09464	0	0.987445	0	0.949323
lncRNA_MluLR09330:MluLR12490	lncRNA_MluLR09330	MluLR12490	0	0.977939	0	0.964587
lncRNA_MluLR09352:MluLR06973	lncRNA_MluLR09352	MluLR06973	0	0.981887	0	0.988517
lncRNA_MluLR09369:MluLR02079	lncRNA_MluLR09369	MluLR02079	0	0.931427	2.22045e-16	0.912231
lncRNA_MluLR09373:MluLR03393	lncRNA_MluLR09373	MluLR03393	0	0.967205	0	0.916492
lncRNA_MluLR09381:MluLR02996	lncRNA_MluLR09381	MluLR02996	0	0.961634	0	0.973171
lncRNA_MluLR09381:MluLR05530	lncRNA_MluLR09381	MluLR05530	0	0.960907	0	0.993352
lncRNA_MluLR09381:MluLR05745	lncRNA_MluLR09381	MluLR05745	2.22045e-16	0.917863	0	0.999183
lncRNA_MluLR09387:MluLR02511	lncRNA_MluLR09387	MluLR02511	0	0.986054	0	0.91727
lncRNA_MluLR09387:MluLR17226	lncRNA_MluLR09387	MluLR17226	0	0.983804	4.44089e-16	0.911343
lncRNA_MluLR09401:MluLR03795	lncRNA_MluLR09401	MluLR03795	0	0.987193	0	0.92606
lncRNA_MluLR09401:MluLR05413	lncRNA_MluLR09401	MluLR05413	0	0.926579	0	0.991867
lncRNA_MluLR09421:MluLR08684	lncRNA_MluLR09421	MluLR08684	0	0.998345	0	0.962299
lncRNA_MluLR09442:MluLR03793	lncRNA_MluLR09442	MluLR03793	0	0.998414	1.33227e-15	0.903598
lncRNA_MluLR09459:MluLR17473	lncRNA_MluLR09459	MluLR17473	0	0.998535	8.88178e-16	0.905372
lncRNA_MluLR09460:MluLR16747	lncRNA_MluLR09460	MluLR16747	0	0.975247	0	0.959704
lncRNA_MluLR09474:MluLR12449	lncRNA_MluLR09474	MluLR12449	0	0.937657	0	0.999413
lncRNA_MluLR09474:MluLR13315	lncRNA_MluLR09474	MluLR13315	4.44089e-16	0.913985	0	0.997464
lncRNA_MluLR09506:MluLR01782	lncRNA_MluLR09506	MluLR01782	0	0.995982	4.44089e-16	0.910944
lncRNA_MluLR09507:MluLR13794	lncRNA_MluLR09507	MluLR13794	0	0.930964	0	0.918797
lncRNA_MluLR09536:MluLR10221	lncRNA_MluLR09536	MluLR10221	0	0.963397	0	0.995826
lncRNA_MluLR09536:MluLR17815	lncRNA_MluLR09536	MluLR17815	0	0.947427	0	0.967163
lncRNA_MluLR09551:MluLR03764	lncRNA_MluLR09551	MluLR03764	0	0.986419	2.22045e-15	0.901313
lncRNA_MluLR09564:MluLR14966	lncRNA_MluLR09564	MluLR14966	0	0.943714	0	0.969367
lncRNA_MluLR09564:MluLR15810	lncRNA_MluLR09564	MluLR15810	0	0.995949	0	0.987907
lncRNA_MluLR09567:MluLR01937	lncRNA_MluLR09567	MluLR01937	0	0.972483	0	0.978679
lncRNA_MluLR09574:MluLR01141	lncRNA_MluLR09574	MluLR01141	0	0.927159	0	0.973721
lncRNA_MluLR09584:MluLR12140	lncRNA_MluLR09584	MluLR12140	0	0.955336	6.66134e-16	0.908062
lncRNA_MluLR09584:MluLR16736	lncRNA_MluLR09584	MluLR16736	0	0.941047	0	0.943191
lncRNA_MluLR09592:MluLR08760	lncRNA_MluLR09592	MluLR08760	0	0.946482	0	0.966163
lncRNA_MluLR09592:MluLR16480	lncRNA_MluLR09592	MluLR16480	0	0.967624	0	0.998598
lncRNA_MluLR09595:MluLR02596	lncRNA_MluLR09595	MluLR02596	0	0.975663	0	0.931164
lncRNA_MluLR09597:MluLR06625	lncRNA_MluLR09597	MluLR06625	4.44089e-16	0.913439	0	0.918207
lncRNA_MluLR09599:MluLR17733	lncRNA_MluLR09599	MluLR17733	6.21725e-15	0.900367	0	0.964632
lncRNA_MluLR09601:MluLR04830	lncRNA_MluLR09601	MluLR04830	0	0.936935	0	0.93864
lncRNA_MluLR09606:MluLR01410	lncRNA_MluLR09606	MluLR01410	0	0.992123	0	0.961139
lncRNA_MluLR09618:MluLR09769	lncRNA_MluLR09618	MluLR09769	0	0.949056	0	0.966502
lncRNA_MluLR09621:MluLR09792	lncRNA_MluLR09621	MluLR09792	0	0.921645	0	0.995312
lncRNA_MluLR09621:MluLR16740	lncRNA_MluLR09621	MluLR16740	0	0.975166	0	0.987829
lncRNA_MluLR09622:MluLR07874	lncRNA_MluLR09622	MluLR07874	0	0.977009	0	0.920706
lncRNA_MluLR09625:MluLR06088	lncRNA_MluLR09625	MluLR06088	0	0.94936	0	0.996826
lncRNA_MluLR09625:MluLR06144	lncRNA_MluLR09625	MluLR06144	0	0.981945	0	0.995647
lncRNA_MluLR09625:MluLR07788	lncRNA_MluLR09625	MluLR07788	0	0.975248	0	0.989647
lncRNA_MluLR09625:MluLR09156	lncRNA_MluLR09625	MluLR09156	0	0.961979	0	0.99719
lncRNA_MluLR09625:MluLR09214	lncRNA_MluLR09625	MluLR09214	0	0.990191	0	0.953147
lncRNA_MluLR09625:MluLR09863	lncRNA_MluLR09625	MluLR09863	0	0.971735	0	0.967438
lncRNA_MluLR09625:MluLR11910	lncRNA_MluLR09625	MluLR11910	0	0.998646	0	0.996196
lncRNA_MluLR09625:MluLR12682	lncRNA_MluLR09625	MluLR12682	0	0.994923	0	0.997165
lncRNA_MluLR09625:MluLR13250	lncRNA_MluLR09625	MluLR13250	0	0.993328	0	0.970748
lncRNA_MluLR09625:MluLR13970	lncRNA_MluLR09625	MluLR13970	0	0.997187	0	0.975936
lncRNA_MluLR09628:MluLR05702	lncRNA_MluLR09628	MluLR05702	8.88178e-16	0.91115	2.22045e-16	0.913824
lncRNA_MluLR09629:MluLR12839	lncRNA_MluLR09629	MluLR12839	0	0.980021	0	0.991807
lncRNA_MluLR09647:MluLR12257	lncRNA_MluLR09647	MluLR12257	0	0.948623	0	0.993048
lncRNA_MluLR09649:MluLR03807	lncRNA_MluLR09649	MluLR03807	0	0.941644	0	0.92426
lncRNA_MluLR09651:MluLR08179	lncRNA_MluLR09651	MluLR08179	0	0.994792	1.77636e-15	0.902041
lncRNA_MluLR09654:MluLR01811	lncRNA_MluLR09654	MluLR01811	6.66134e-16	0.912021	0	0.992348
lncRNA_MluLR09654:MluLR02029	lncRNA_MluLR09654	MluLR02029	0	0.992813	0	0.953335
lncRNA_MluLR09654:MluLR05705	lncRNA_MluLR09654	MluLR05705	0	0.988744	2.22045e-16	0.91211
lncRNA_MluLR09654:MluLR08625	lncRNA_MluLR09654	MluLR08625	0	0.992762	0	0.916633
lncRNA_MluLR09654:MluLR16514	lncRNA_MluLR09654	MluLR16514	1.77636e-15	0.907269	0	0.982685
lncRNA_MluLR09661:MluLR02818	lncRNA_MluLR09661	MluLR02818	0	0.999564	1.33227e-15	0.903922
lncRNA_MluLR09670:MluLR03081	lncRNA_MluLR09670	MluLR03081	0	0.991725	0	0.996901
lncRNA_MluLR09670:MluLR05819	lncRNA_MluLR09670	MluLR05819	0	0.981495	0	0.995572
lncRNA_MluLR09670:MluLR12483	lncRNA_MluLR09670	MluLR12483	0	0.988093	0	0.942138
lncRNA_MluLR09712:MluLR15343	lncRNA_MluLR09712	MluLR15343	0	0.920794	0	0.988817
lncRNA_MluLR09714:MluLR15286	lncRNA_MluLR09714	MluLR15286	3.10862e-15	0.903973	0	0.922151
lncRNA_MluLR09740:MluLR09630	lncRNA_MluLR09740	MluLR09630	0	0.995527	0	0.928672
lncRNA_MluLR09740:MluLR13013	lncRNA_MluLR09740	MluLR13013	0	0.989763	0	0.961232
lncRNA_MluLR09740:MluLR13215	lncRNA_MluLR09740	MluLR13215	0	0.969808	0	0.938291
lncRNA_MluLR09740:MluLR16736	lncRNA_MluLR09740	MluLR16736	0	0.921032	0	0.949383
lncRNA_MluLR09745:MluLR00154	lncRNA_MluLR09745	MluLR00154	0	0.955549	0	0.935659
lncRNA_MluLR09745:MluLR00388	lncRNA_MluLR09745	MluLR00388	0	0.999434	0	0.975083
lncRNA_MluLR09745:MluLR11260	lncRNA_MluLR09745	MluLR11260	0	0.990325	0	0.966974
lncRNA_MluLR09745:MluLR15535	lncRNA_MluLR09745	MluLR15535	4.44089e-16	0.916223	0	0.972741
lncRNA_MluLR09750:MluLR14084	lncRNA_MluLR09750	MluLR14084	0	0.960093	0	0.99649
lncRNA_MluLR09756:MluLR11990	lncRNA_MluLR09756	MluLR11990	0	0.941314	0	0.999277
lncRNA_MluLR09768:MluLR03072	lncRNA_MluLR09768	MluLR03072	0	0.964863	0	0.954572
lncRNA_MluLR09768:MluLR14558	lncRNA_MluLR09768	MluLR14558	0	0.934576	0	0.981766
lncRNA_MluLR09770:MluLR11962	lncRNA_MluLR09770	MluLR11962	0	0.960004	0	0.999634
lncRNA_MluLR09779:MluLR06093	lncRNA_MluLR09779	MluLR06093	4.88498e-15	0.90177	0	0.958455
lncRNA_MluLR09780:MluLR14425	lncRNA_MluLR09780	MluLR14425	0	0.978934	0	0.921054
lncRNA_MluLR09781:MluLR09982	lncRNA_MluLR09781	MluLR09982	0	0.956717	0	0.915565
lncRNA_MluLR09783:MluLR13635	lncRNA_MluLR09783	MluLR13635	2.22045e-15	0.906224	0	0.940382
lncRNA_MluLR09783:MluLR14693	lncRNA_MluLR09783	MluLR14693	0	0.982762	0	0.95441
lncRNA_MluLR09783:MluLR15492	lncRNA_MluLR09783	MluLR15492	0	0.934547	0	0.932911
lncRNA_MluLR09796:MluLR12932	lncRNA_MluLR09796	MluLR12932	0	0.945553	2.22045e-16	0.912621
lncRNA_MluLR09804:MluLR03846	lncRNA_MluLR09804	MluLR03846	0	0.922969	0	0.932297
lncRNA_MluLR09818:MluLR00766	lncRNA_MluLR09818	MluLR00766	0	0.996957	0	0.965096
lncRNA_MluLR09824:MluLR15002	lncRNA_MluLR09824	MluLR15002	0	0.954126	0	0.953396
lncRNA_MluLR09828:MluLR04126	lncRNA_MluLR09828	MluLR04126	0	0.950252	0	0.991944
lncRNA_MluLR09828:MluLR05348	lncRNA_MluLR09828	MluLR05348	0	0.96785	0	0.935257
lncRNA_MluLR09828:MluLR08083	lncRNA_MluLR09828	MluLR08083	0	0.931187	0	0.99091
lncRNA_MluLR09831:MluLR01940	lncRNA_MluLR09831	MluLR01940	0	0.927134	1.77636e-15	0.902614
lncRNA_MluLR09831:MluLR04623	lncRNA_MluLR09831	MluLR04623	3.55271e-15	0.903304	6.66134e-16	0.907517
lncRNA_MluLR09831:MluLR06458	lncRNA_MluLR09831	MluLR06458	2.22045e-16	0.918609	0	0.917757
lncRNA_MluLR09831:MluLR13116	lncRNA_MluLR09831	MluLR13116	0	0.92879	0	0.936442
lncRNA_MluLR09831:MluLR15732	lncRNA_MluLR09831	MluLR15732	1.9984e-15	0.906574	0	0.978975
lncRNA_MluLR09831:MluLR16630	lncRNA_MluLR09831	MluLR16630	0	0.929865	2.66454e-15	0.900404
lncRNA_MluLR09831:MluLR17109	lncRNA_MluLR09831	MluLR17109	1.55431e-15	0.907906	0	0.972666
lncRNA_MluLR09831:MluLR17662	lncRNA_MluLR09831	MluLR17662	0	0.928639	0	0.959522
lncRNA_MluLR09833:MluLR08791	lncRNA_MluLR09833	MluLR08791	0	0.974352	0	0.94501
lncRNA_MluLR09833:MluLR10831	lncRNA_MluLR09833	MluLR10831	0	0.951784	4.44089e-16	0.911696
lncRNA_MluLR09833:MluLR15539	lncRNA_MluLR09833	MluLR15539	0	0.977824	0	0.934716
lncRNA_MluLR09836:MluLR02079	lncRNA_MluLR09836	MluLR02079	0	0.933323	1.77636e-15	0.902666
lncRNA_MluLR09838:MluLR17902	lncRNA_MluLR09838	MluLR17902	1.77636e-15	0.90732	0	0.95623
lncRNA_MluLR09868:MluLR10546	lncRNA_MluLR09868	MluLR10546	1.33227e-15	0.908688	0	0.991689
lncRNA_MluLR09883:MluLR14702	lncRNA_MluLR09883	MluLR14702	0	0.926167	0	0.933199
lncRNA_MluLR09886:MluLR00849	lncRNA_MluLR09886	MluLR00849	1.55431e-15	0.907967	0	0.978698
lncRNA_MluLR09886:MluLR15117	lncRNA_MluLR09886	MluLR15117	0	0.960512	0	0.97157
lncRNA_MluLR09897:MluLR15782	lncRNA_MluLR09897	MluLR15782	0	0.93272	0	0.965831
lncRNA_MluLR09897:MluLR16055	lncRNA_MluLR09897	MluLR16055	0	0.953115	0	0.970766
lncRNA_MluLR09911:MluLR16991	lncRNA_MluLR09911	MluLR16991	0	0.970531	0	0.918931
lncRNA_MluLR09917:MluLR16609	lncRNA_MluLR09917	MluLR16609	0	0.920802	0	0.985408
lncRNA_MluLR09928:MluLR04497	lncRNA_MluLR09928	MluLR04497	0	0.954386	0	0.988295
lncRNA_MluLR09928:MluLR04849	lncRNA_MluLR09928	MluLR04849	0	0.923235	0	0.989733
lncRNA_MluLR09928:MluLR05004	lncRNA_MluLR09928	MluLR05004	0	0.94046	0	0.988646
lncRNA_MluLR09928:MluLR08378	lncRNA_MluLR09928	MluLR08378	0	0.991843	0	0.9845
lncRNA_MluLR09928:MluLR09870	lncRNA_MluLR09928	MluLR09870	0	0.934704	1.11022e-15	0.904935
lncRNA_MluLR09928:MluLR11510	lncRNA_MluLR09928	MluLR11510	3.55271e-15	0.903329	0	0.921283
lncRNA_MluLR09928:MluLR11516	lncRNA_MluLR09928	MluLR11516	0	0.937194	0	0.982933
lncRNA_MluLR09928:MluLR12797	lncRNA_MluLR09928	MluLR12797	0	0.945662	0	0.944258
lncRNA_MluLR09967:MluLR09409	lncRNA_MluLR09967	MluLR09409	0	0.994549	0	0.930445
lncRNA_MluLR09985:MluLR01068	lncRNA_MluLR09985	MluLR01068	0	0.923965	0	0.925698
lncRNA_MluLR09993:MluLR17031	lncRNA_MluLR09993	MluLR17031	0	0.997021	0	0.938211
lncRNA_MluLR10000:MluLR00387	lncRNA_MluLR10000	MluLR00387	0	0.989515	0	0.91875
lncRNA_MluLR10031:MluLR11143	lncRNA_MluLR10031	MluLR11143	0	0.999202	0	0.925388
lncRNA_MluLR10031:MluLR13441	lncRNA_MluLR10031	MluLR13441	0	0.986471	1.33227e-15	0.904149
lncRNA_MluLR10049:MluLR02689	lncRNA_MluLR10049	MluLR02689	2.22045e-15	0.905782	0	0.973743
lncRNA_MluLR10049:MluLR03649	lncRNA_MluLR10049	MluLR03649	2.88658e-15	0.904546	0	0.957535
lncRNA_MluLR10049:MluLR05406	lncRNA_MluLR10049	MluLR05406	3.10862e-15	0.904355	0	0.941786
lncRNA_MluLR10049:MluLR14023	lncRNA_MluLR10049	MluLR14023	2.22045e-16	0.918439	0	0.971132
lncRNA_MluLR10065:MluLR01795	lncRNA_MluLR10065	MluLR01795	0	0.966412	0	0.930231
lncRNA_MluLR10065:MluLR02178	lncRNA_MluLR10065	MluLR02178	0	0.964152	0	0.953999
lncRNA_MluLR10065:MluLR06185	lncRNA_MluLR10065	MluLR06185	0	0.951524	1.77636e-15	0.902043
lncRNA_MluLR10065:MluLR10487	lncRNA_MluLR10065	MluLR10487	0	0.933464	0	0.939224
lncRNA_MluLR10072:MluLR07272	lncRNA_MluLR10072	MluLR07272	0	0.982843	0	0.927706
lncRNA_MluLR10074:MluLR12717	lncRNA_MluLR10074	MluLR12717	0	0.995487	0	0.946938
lncRNA_MluLR10080:MluLR00030	lncRNA_MluLR10080	MluLR00030	0	0.98804	0	0.958465
lncRNA_MluLR10080:MluLR12922	lncRNA_MluLR10080	MluLR12922	0	0.949346	0	0.915602
lncRNA_MluLR10100:MluLR06486	lncRNA_MluLR10100	MluLR06486	0	0.939619	0	0.942204
lncRNA_MluLR10105:MluLR05427	lncRNA_MluLR10105	MluLR05427	0	0.948694	0	0.953158
lncRNA_MluLR10146:MluLR12951	lncRNA_MluLR10146	MluLR12951	0	0.92851	0	0.978762
lncRNA_MluLR10148:MluLR02900	lncRNA_MluLR10148	MluLR02900	0	0.925112	0	0.967197
lncRNA_MluLR10148:MluLR16609	lncRNA_MluLR10148	MluLR16609	0	0.987779	0	0.982488
lncRNA_MluLR10152:MluLR08992	lncRNA_MluLR10152	MluLR08992	0	0.956803	0	0.997311
lncRNA_MluLR10159:MluLR05035	lncRNA_MluLR10159	MluLR05035	0	0.973908	0	0.934491
lncRNA_MluLR10159:MluLR12951	lncRNA_MluLR10159	MluLR12951	0	0.925391	0	0.989632
lncRNA_MluLR10162:MluLR05532	lncRNA_MluLR10162	MluLR05532	0	0.972394	0	0.93382
lncRNA_MluLR10162:MluLR10309	lncRNA_MluLR10162	MluLR10309	0	0.990534	0	0.996512
lncRNA_MluLR10162:MluLR10823	lncRNA_MluLR10162	MluLR10823	0	0.980285	0	0.960841
lncRNA_MluLR10170:MluLR17331	lncRNA_MluLR10170	MluLR17331	4.44089e-16	0.912723	0	0.935253
lncRNA_MluLR10179:MluLR02029	lncRNA_MluLR10179	MluLR02029	0	0.970777	0	0.953364
lncRNA_MluLR10179:MluLR05705	lncRNA_MluLR10179	MluLR05705	0	0.965165	0	0.928075
lncRNA_MluLR10179:MluLR08625	lncRNA_MluLR10179	MluLR08625	0	0.970421	0	0.915704
lncRNA_MluLR10185:MluLR03744	lncRNA_MluLR10185	MluLR03744	1.77636e-15	0.906786	0	0.9622
lncRNA_MluLR10185:MluLR12849	lncRNA_MluLR10185	MluLR12849	2.22045e-16	0.917889	0	0.958386
lncRNA_MluLR10193:MluLR06669	lncRNA_MluLR10193	MluLR06669	0	0.976499	0	0.975502
lncRNA_MluLR10193:MluLR06769	lncRNA_MluLR10193	MluLR06769	0	0.933415	0	0.981055
lncRNA_MluLR10193:MluLR12780	lncRNA_MluLR10193	MluLR12780	0	0.976448	0	0.982861
lncRNA_MluLR10193:MluLR12995	lncRNA_MluLR10193	MluLR12995	0	0.977917	0	0.931064
lncRNA_MluLR10210:MluLR00905	lncRNA_MluLR10210	MluLR00905	0	0.971024	0	0.95958
lncRNA_MluLR10210:MluLR00928	lncRNA_MluLR10210	MluLR00928	0	0.972802	4.44089e-16	0.910908
lncRNA_MluLR10210:MluLR02051	lncRNA_MluLR10210	MluLR02051	0	0.991404	0	0.962165
lncRNA_MluLR10210:MluLR03389	lncRNA_MluLR10210	MluLR03389	0	0.99475	0	0.94919
lncRNA_MluLR10210:MluLR03688	lncRNA_MluLR10210	MluLR03688	0	0.998765	0	0.96745
lncRNA_MluLR10210:MluLR04721	lncRNA_MluLR10210	MluLR04721	0	0.959213	0	0.925909
lncRNA_MluLR10210:MluLR05157	lncRNA_MluLR10210	MluLR05157	0	0.9903	0	0.958974
lncRNA_MluLR10210:MluLR05197	lncRNA_MluLR10210	MluLR05197	4.44089e-16	0.913938	0	0.91457
lncRNA_MluLR10210:MluLR05612	lncRNA_MluLR10210	MluLR05612	0	0.954577	2.22045e-16	0.912931
lncRNA_MluLR10210:MluLR05711	lncRNA_MluLR10210	MluLR05711	0	0.921804	0	0.965968
lncRNA_MluLR10210:MluLR07107	lncRNA_MluLR10210	MluLR07107	0	0.944037	0	0.937859
lncRNA_MluLR10210:MluLR07648	lncRNA_MluLR10210	MluLR07648	0	0.999333	0	0.955881
lncRNA_MluLR10210:MluLR08106	lncRNA_MluLR10210	MluLR08106	0	0.945361	0	0.972757
lncRNA_MluLR10210:MluLR08755	lncRNA_MluLR10210	MluLR08755	0	0.940429	0	0.940786
lncRNA_MluLR10210:MluLR09707	lncRNA_MluLR10210	MluLR09707	0	0.994696	0	0.928854
lncRNA_MluLR10210:MluLR09940	lncRNA_MluLR10210	MluLR09940	0	0.964082	0	0.950506
lncRNA_MluLR10210:MluLR10119	lncRNA_MluLR10210	MluLR10119	0	0.951638	0	0.915437
lncRNA_MluLR10210:MluLR11043	lncRNA_MluLR10210	MluLR11043	0	0.995993	0	0.92896
lncRNA_MluLR10210:MluLR11144	lncRNA_MluLR10210	MluLR11144	0	0.93867	0	0.969479
lncRNA_MluLR10210:MluLR11424	lncRNA_MluLR10210	MluLR11424	0	0.995743	0	0.95852
lncRNA_MluLR10210:MluLR12114	lncRNA_MluLR10210	MluLR12114	0	0.94269	0	0.973328
lncRNA_MluLR10210:MluLR12501	lncRNA_MluLR10210	MluLR12501	0	0.927092	0	0.921209
lncRNA_MluLR10210:MluLR12608	lncRNA_MluLR10210	MluLR12608	0	0.981861	0	0.940339
lncRNA_MluLR10210:MluLR14318	lncRNA_MluLR10210	MluLR14318	0	0.987385	0	0.938645
lncRNA_MluLR10210:MluLR14573	lncRNA_MluLR10210	MluLR14573	0	0.989157	0	0.970614
lncRNA_MluLR10210:MluLR14581	lncRNA_MluLR10210	MluLR14581	0	0.977196	0	0.929079
lncRNA_MluLR10210:MluLR14998	lncRNA_MluLR10210	MluLR14998	0	0.942079	0	0.939799
lncRNA_MluLR10210:MluLR15717	lncRNA_MluLR10210	MluLR15717	0	0.973503	2.44249e-15	0.9008
lncRNA_MluLR10210:MluLR15911	lncRNA_MluLR10210	MluLR15911	0	0.999756	0	0.973699
lncRNA_MluLR10210:MluLR16088	lncRNA_MluLR10210	MluLR16088	0	0.978418	0	0.918451
lncRNA_MluLR10210:MluLR17841	lncRNA_MluLR10210	MluLR17841	2.22045e-16	0.918584	0	0.965377
lncRNA_MluLR10210:MluLR17892	lncRNA_MluLR10210	MluLR17892	0	0.954845	0	0.958053
lncRNA_MluLR10237:MluLR10708	lncRNA_MluLR10237	MluLR10708	0	0.956897	0	0.916368
lncRNA_MluLR10242:MluLR00140	lncRNA_MluLR10242	MluLR00140	0	0.973891	0	0.946255
lncRNA_MluLR10261:MluLR05256	lncRNA_MluLR10261	MluLR05256	0	0.978787	0	0.944214
lncRNA_MluLR10266:MluLR08760	lncRNA_MluLR10266	MluLR08760	0	0.929291	4.44089e-16	0.909318
lncRNA_MluLR10266:MluLR16480	lncRNA_MluLR10266	MluLR16480	0	0.949416	0	0.948069
lncRNA_MluLR10318:MluLR05004	lncRNA_MluLR10318	MluLR05004	0	0.964792	0	0.981368
lncRNA_MluLR10318:MluLR08378	lncRNA_MluLR10318	MluLR08378	0	0.949345	0	0.974421
lncRNA_MluLR10318:MluLR09870	lncRNA_MluLR10318	MluLR09870	0	0.929752	0	0.924863
lncRNA_MluLR10318:MluLR11516	lncRNA_MluLR10318	MluLR11516	8.88178e-16	0.911455	0	0.979968
lncRNA_MluLR10318:MluLR12797	lncRNA_MluLR10318	MluLR12797	2.22045e-16	0.918376	0	0.964623
lncRNA_MluLR10324:MluLR07351	lncRNA_MluLR10324	MluLR07351	0	0.950938	4.44089e-16	0.908667
lncRNA_MluLR10326:MluLR05320	lncRNA_MluLR10326	MluLR05320	0	0.977891	0	0.99758
lncRNA_MluLR10334:MluLR05188	lncRNA_MluLR10334	MluLR05188	4.88498e-15	0.901502	0	0.997472
lncRNA_MluLR10343:MluLR09905	lncRNA_MluLR10343	MluLR09905	8.88178e-16	0.910591	0	0.925082
lncRNA_MluLR10349:MluLR17473	lncRNA_MluLR10349	MluLR17473	0	0.975959	8.88178e-16	0.905328
lncRNA_MluLR10372:MluLR00255	lncRNA_MluLR10372	MluLR00255	0	0.947191	0	0.950231
lncRNA_MluLR10372:MluLR14066	lncRNA_MluLR10372	MluLR14066	2.88658e-15	0.904518	0	0.919697
lncRNA_MluLR10376:MluLR09733	lncRNA_MluLR10376	MluLR09733	0	0.942603	4.44089e-16	0.910939
lncRNA_MluLR10393:MluLR04226	lncRNA_MluLR10393	MluLR04226	0	0.998003	0	0.995487
lncRNA_MluLR10393:MluLR11281	lncRNA_MluLR10393	MluLR11281	0	0.945365	0	0.951346
lncRNA_MluLR10393:MluLR14138	lncRNA_MluLR10393	MluLR14138	2.22045e-15	0.906314	0	0.983883
lncRNA_MluLR10395:MluLR11303	lncRNA_MluLR10395	MluLR11303	0	0.933761	0	0.967888
lncRNA_MluLR10398:MluLR13104	lncRNA_MluLR10398	MluLR13104	0	0.940212	0	0.922148
lncRNA_MluLR10399:MluLR02535	lncRNA_MluLR10399	MluLR02535	8.88178e-16	0.911269	0	0.952912
lncRNA_MluLR10399:MluLR04812	lncRNA_MluLR10399	MluLR04812	0	0.990146	8.88178e-16	0.905345
lncRNA_MluLR10405:MluLR00376	lncRNA_MluLR10405	MluLR00376	0	0.919993	0	0.954003
lncRNA_MluLR10405:MluLR09302	lncRNA_MluLR10405	MluLR09302	0	0.973245	0	0.957316
lncRNA_MluLR10405:MluLR15153	lncRNA_MluLR10405	MluLR15153	0	0.991762	0	0.979138
lncRNA_MluLR10422:MluLR16147	lncRNA_MluLR10422	MluLR16147	0	0.989975	0	0.979822
lncRNA_MluLR10426:MluLR00742	lncRNA_MluLR10426	MluLR00742	0	0.921401	0	0.98401
lncRNA_MluLR10426:MluLR06503	lncRNA_MluLR10426	MluLR06503	4.44089e-16	0.915513	0	0.986174
lncRNA_MluLR10430:MluLR03908	lncRNA_MluLR10430	MluLR03908	0	0.925176	0	0.940628
lncRNA_MluLR10430:MluLR04193	lncRNA_MluLR10430	MluLR04193	0	0.947223	0	0.966292
lncRNA_MluLR10443:MluLR13271	lncRNA_MluLR10443	MluLR13271	0	0.97036	4.44089e-16	0.908484
lncRNA_MluLR10443:MluLR14263	lncRNA_MluLR10443	MluLR14263	0	0.990808	1.77636e-15	0.902212
lncRNA_MluLR10452:MluLR01920	lncRNA_MluLR10452	MluLR01920	0	0.988258	0	0.981292
lncRNA_MluLR10452:MluLR08114	lncRNA_MluLR10452	MluLR08114	0	0.931626	0	0.936179
lncRNA_MluLR10456:MluLR09516	lncRNA_MluLR10456	MluLR09516	3.9968e-15	0.902956	0	0.941312
lncRNA_MluLR10456:MluLR17331	lncRNA_MluLR10456	MluLR17331	0	0.956028	0	0.951715
lncRNA_MluLR10466:MluLR02757	lncRNA_MluLR10466	MluLR02757	0	0.96107	0	0.966306
lncRNA_MluLR10473:MluLR10240	lncRNA_MluLR10473	MluLR10240	0	0.944726	0	0.99846
lncRNA_MluLR10491:MluLR07428	lncRNA_MluLR10491	MluLR07428	0	0.939179	0	0.942117
lncRNA_MluLR10492:MluLR00034	lncRNA_MluLR10492	MluLR00034	0	0.955153	0	0.974568
lncRNA_MluLR10492:MluLR16366	lncRNA_MluLR10492	MluLR16366	0	0.941251	0	0.942419
lncRNA_MluLR10500:MluLR05186	lncRNA_MluLR10500	MluLR05186	0	0.938651	0	0.929146
lncRNA_MluLR10500:MluLR13202	lncRNA_MluLR10500	MluLR13202	0	0.995935	0	0.970533
lncRNA_MluLR10508:MluLR08797	lncRNA_MluLR10508	MluLR08797	6.66134e-16	0.911988	0	0.960145
lncRNA_MluLR10513:MluLR06646	lncRNA_MluLR10513	MluLR06646	0	0.992731	0	0.988246
lncRNA_MluLR10514:MluLR03148	lncRNA_MluLR10514	MluLR03148	0	0.964952	0	0.915921
lncRNA_MluLR10528:MluLR13870	lncRNA_MluLR10528	MluLR13870	0	0.926282	0	0.981367
lncRNA_MluLR10529:MluLR09736	lncRNA_MluLR10529	MluLR09736	0	0.928877	2.66454e-15	0.900502
lncRNA_MluLR10533:MluLR00583	lncRNA_MluLR10533	MluLR00583	0	0.976654	0	0.930502
lncRNA_MluLR10546:MluLR00578	lncRNA_MluLR10546	MluLR00578	0	0.989591	0	0.915092
lncRNA_MluLR10546:MluLR02470	lncRNA_MluLR10546	MluLR02470	0	0.992018	0	0.94754
lncRNA_MluLR10566:MluLR00064	lncRNA_MluLR10566	MluLR00064	0	0.971881	0	0.93457
lncRNA_MluLR10581:MluLR07913	lncRNA_MluLR10581	MluLR07913	0	0.997906	0	0.94588
lncRNA_MluLR10596:MluLR07552	lncRNA_MluLR10596	MluLR07552	0	0.950009	0	0.920926
lncRNA_MluLR10598:MluLR06321	lncRNA_MluLR10598	MluLR06321	0	0.924901	1.77636e-15	0.902635
lncRNA_MluLR10626:MluLR03702	lncRNA_MluLR10626	MluLR03702	0	0.978637	0	0.932518
lncRNA_MluLR10626:MluLR14771	lncRNA_MluLR10626	MluLR14771	0	0.972421	0	0.986886
lncRNA_MluLR10628:MluLR11552	lncRNA_MluLR10628	MluLR11552	0	0.9894	0	0.964477
lncRNA_MluLR10635:MluLR14361	lncRNA_MluLR10635	MluLR14361	0	0.972059	2.22045e-15	0.901293
lncRNA_MluLR10635:MluLR14988	lncRNA_MluLR10635	MluLR14988	0	0.976813	0	0.962347
lncRNA_MluLR10644:MluLR05760	lncRNA_MluLR10644	MluLR05760	0	0.92816	0	0.987191
lncRNA_MluLR10649:MluLR11345	lncRNA_MluLR10649	MluLR11345	0	0.942787	0	0.989821
lncRNA_MluLR10649:MluLR17741	lncRNA_MluLR10649	MluLR17741	0	0.960143	0	0.936252
lncRNA_MluLR10653:MluLR11565	lncRNA_MluLR10653	MluLR11565	0	0.976464	0	0.995238
lncRNA_MluLR10659:MluLR05290	lncRNA_MluLR10659	MluLR05290	0	0.944834	0	0.985191
lncRNA_MluLR10659:MluLR10325	lncRNA_MluLR10659	MluLR10325	0	0.956525	0	0.968775
lncRNA_MluLR10659:MluLR14350	lncRNA_MluLR10659	MluLR14350	0	0.955387	0	0.975229
lncRNA_MluLR10670:MluLR08791	lncRNA_MluLR10670	MluLR08791	0	0.986305	0	0.948739
lncRNA_MluLR10670:MluLR10831	lncRNA_MluLR10670	MluLR10831	0	0.966613	0	0.915438
lncRNA_MluLR10670:MluLR15539	lncRNA_MluLR10670	MluLR15539	0	0.95403	0	0.941422
lncRNA_MluLR10678:MluLR02079	lncRNA_MluLR10678	MluLR02079	0	0.990789	0	0.971604
lncRNA_MluLR10678:MluLR15812	lncRNA_MluLR10678	MluLR15812	1.11022e-15	0.909671	0	0.931766
lncRNA_MluLR10701:MluLR15922	lncRNA_MluLR10701	MluLR15922	2.44249e-15	0.905396	0	0.986191
lncRNA_MluLR10703:MluLR00199	lncRNA_MluLR10703	MluLR00199	4.21885e-15	0.902428	0	0.950203
lncRNA_MluLR10709:MluLR05829	lncRNA_MluLR10709	MluLR05829	8.88178e-16	0.910428	0	0.994496
lncRNA_MluLR10709:MluLR05870	lncRNA_MluLR10709	MluLR05870	0	0.983354	0	0.967188
lncRNA_MluLR10709:MluLR07226	lncRNA_MluLR10709	MluLR07226	0	0.961725	0	0.998041
lncRNA_MluLR10709:MluLR16561	lncRNA_MluLR10709	MluLR16561	0	0.988893	0	0.951681
lncRNA_MluLR10724:MluLR08881	lncRNA_MluLR10724	MluLR08881	4.44089e-16	0.914999	0	0.965037
lncRNA_MluLR10724:MluLR11980	lncRNA_MluLR10724	MluLR11980	1.33227e-15	0.908814	0	0.95663
lncRNA_MluLR10729:MluLR05035	lncRNA_MluLR10729	MluLR05035	0	0.974117	0	0.9469
lncRNA_MluLR10729:MluLR12951	lncRNA_MluLR10729	MluLR12951	0	0.926908	0	0.983616
lncRNA_MluLR10731:MluLR15820	lncRNA_MluLR10731	MluLR15820	0	0.923077	0	0.914557
lncRNA_MluLR10732:MluLR01385	lncRNA_MluLR10732	MluLR01385	0	0.950671	6.66134e-16	0.907868
lncRNA_MluLR10737:MluLR00840	lncRNA_MluLR10737	MluLR00840	0	0.965593	0	0.963255
lncRNA_MluLR10737:MluLR03644	lncRNA_MluLR10737	MluLR03644	0	0.934507	0	0.925942
lncRNA_MluLR10737:MluLR08112	lncRNA_MluLR10737	MluLR08112	0	0.979593	0	0.96197
lncRNA_MluLR10737:MluLR08124	lncRNA_MluLR10737	MluLR08124	0	0.990633	0	0.919447
lncRNA_MluLR10737:MluLR14282	lncRNA_MluLR10737	MluLR14282	0	0.955592	0	0.947974
lncRNA_MluLR10737:MluLR15319	lncRNA_MluLR10737	MluLR15319	0	0.990754	0	0.960713
lncRNA_MluLR10744:MluLR15099	lncRNA_MluLR10744	MluLR15099	0	0.951707	0	0.95481
lncRNA_MluLR10744:MluLR15565	lncRNA_MluLR10744	MluLR15565	0	0.948941	0	0.936074
lncRNA_MluLR10767:MluLR05845	lncRNA_MluLR10767	MluLR05845	0	0.975773	0	0.995566
lncRNA_MluLR10767:MluLR07789	lncRNA_MluLR10767	MluLR07789	0	0.937871	0	0.999546
lncRNA_MluLR10767:MluLR09249	lncRNA_MluLR10767	MluLR09249	0	0.923683	0	0.974799
lncRNA_MluLR10791:MluLR08354	lncRNA_MluLR10791	MluLR08354	0	0.965838	0	0.928242
lncRNA_MluLR10792:MluLR06889	lncRNA_MluLR10792	MluLR06889	0	0.947025	0	0.958332
lncRNA_MluLR10794:MluLR01084	lncRNA_MluLR10794	MluLR01084	0	0.932557	0	0.954256
lncRNA_MluLR10794:MluLR02789	lncRNA_MluLR10794	MluLR02789	8.88178e-16	0.911611	0	0.989561
lncRNA_MluLR10794:MluLR04526	lncRNA_MluLR10794	MluLR04526	0	0.964424	0	0.923739
lncRNA_MluLR10794:MluLR12115	lncRNA_MluLR10794	MluLR12115	0	0.923062	0	0.990784
lncRNA_MluLR10794:MluLR15585	lncRNA_MluLR10794	MluLR15585	1.33227e-15	0.90806	0	0.960918
lncRNA_MluLR10794:MluLR15910	lncRNA_MluLR10794	MluLR15910	0	0.967998	0	0.996763
lncRNA_MluLR10794:MluLR16595	lncRNA_MluLR10794	MluLR16595	0	0.998756	1.77636e-15	0.902107
lncRNA_MluLR10794:MluLR17534	lncRNA_MluLR10794	MluLR17534	0	0.941964	0	0.994381
lncRNA_MluLR10844:MluLR14115	lncRNA_MluLR10844	MluLR14115	0	0.969323	0	0.971213
lncRNA_MluLR10862:MluLR08908	lncRNA_MluLR10862	MluLR08908	0	0.93835	0	0.969445
lncRNA_MluLR10876:MluLR15211	lncRNA_MluLR10876	MluLR15211	3.33067e-15	0.903692	0	0.966193
lncRNA_MluLR10876:MluLR16143	lncRNA_MluLR10876	MluLR16143	0	0.970086	0	0.968923
lncRNA_MluLR10884:MluLR05812	lncRNA_MluLR10884	MluLR05812	0	0.921021	0	0.925251
lncRNA_MluLR10884:MluLR13271	lncRNA_MluLR10884	MluLR13271	0	0.973201	0	0.964748
lncRNA_MluLR10884:MluLR14263	lncRNA_MluLR10884	MluLR14263	0	0.991977	0	0.96556
lncRNA_MluLR10885:MluLR14724	lncRNA_MluLR10885	MluLR14724	6.66134e-16	0.912059	4.44089e-16	0.909862
lncRNA_MluLR10936:MluLR01432	lncRNA_MluLR10936	MluLR01432	0	0.987728	4.44089e-16	0.911925
lncRNA_MluLR10982:MluLR05369	lncRNA_MluLR10982	MluLR05369	0	0.943557	0	0.922765
lncRNA_MluLR10985:MluLR07760	lncRNA_MluLR10985	MluLR07760	2.22045e-15	0.906045	0	0.944897
lncRNA_MluLR10985:MluLR15293	lncRNA_MluLR10985	MluLR15293	0	0.980281	0	0.949562
lncRNA_MluLR10985:MluLR17003	lncRNA_MluLR10985	MluLR17003	0	0.920285	0	0.927429
lncRNA_MluLR10993:MluLR03393	lncRNA_MluLR10993	MluLR03393	0	0.966672	0	0.924409
lncRNA_MluLR11026:MluLR06304	lncRNA_MluLR11026	MluLR06304	0	0.977011	0	0.997241
lncRNA_MluLR11026:MluLR10796	lncRNA_MluLR11026	MluLR10796	0	0.964066	0	0.980209
lncRNA_MluLR11039:MluLR14726	lncRNA_MluLR11039	MluLR14726	5.9952e-15	0.900463	0	0.934285
lncRNA_MluLR11040:MluLR04597	lncRNA_MluLR11040	MluLR04597	0	0.959437	0	0.929009
lncRNA_MluLR11056:MluLR00578	lncRNA_MluLR11056	MluLR00578	0	0.982745	0	0.954846
lncRNA_MluLR11056:MluLR02470	lncRNA_MluLR11056	MluLR02470	0	0.987504	0	0.97295
lncRNA_MluLR11066:MluLR09982	lncRNA_MluLR11066	MluLR09982	0	0.996291	0	0.988126
lncRNA_MluLR11067:MluLR16066	lncRNA_MluLR11067	MluLR16066	0	0.976452	0	0.931879
lncRNA_MluLR11074:MluLR10661	lncRNA_MluLR11074	MluLR10661	0	0.965326	4.44089e-16	0.908298
lncRNA_MluLR11084:MluLR07124	lncRNA_MluLR11084	MluLR07124	0	0.963762	0	0.997219
lncRNA_MluLR11114:MluLR07603	lncRNA_MluLR11114	MluLR07603	0	0.980293	0	0.961195
lncRNA_MluLR11114:MluLR11696	lncRNA_MluLR11114	MluLR11696	0	0.971925	0	0.936222
lncRNA_MluLR11114:MluLR12860	lncRNA_MluLR11114	MluLR12860	0	0.993538	0	0.945364
lncRNA_MluLR11114:MluLR14311	lncRNA_MluLR11114	MluLR14311	0	0.930047	0	0.918162
lncRNA_MluLR11114:MluLR15615	lncRNA_MluLR11114	MluLR15615	0	0.992151	0	0.97823
lncRNA_MluLR11114:MluLR16232	lncRNA_MluLR11114	MluLR16232	0	0.995168	0	0.946813
lncRNA_MluLR11138:MluLR07750	lncRNA_MluLR11138	MluLR07750	8.88178e-16	0.910656	0	0.981373
lncRNA_MluLR11160:MluLR05945	lncRNA_MluLR11160	MluLR05945	0	0.997285	0	0.974934
lncRNA_MluLR11162:MluLR12381	lncRNA_MluLR11162	MluLR12381	0	0.973737	0	0.993694
lncRNA_MluLR11174:MluLR17234	lncRNA_MluLR11174	MluLR17234	0	0.976717	0	0.985694
lncRNA_MluLR11182:MluLR04713	lncRNA_MluLR11182	MluLR04713	0	0.991314	0	0.963227
lncRNA_MluLR11186:MluLR03844	lncRNA_MluLR11186	MluLR03844	2.66454e-15	0.905206	0	0.995701
lncRNA_MluLR11186:MluLR05285	lncRNA_MluLR11186	MluLR05285	0	0.96954	0	0.990041
lncRNA_MluLR11186:MluLR06237	lncRNA_MluLR11186	MluLR06237	0	0.99606	0	0.951531
lncRNA_MluLR11186:MluLR06797	lncRNA_MluLR11186	MluLR06797	0	0.957822	0	0.950041
lncRNA_MluLR11186:MluLR07187	lncRNA_MluLR11186	MluLR07187	0	0.982628	0	0.976092
lncRNA_MluLR11192:MluLR02114	lncRNA_MluLR11192	MluLR02114	0	0.942026	2.22045e-16	0.912257
lncRNA_MluLR11192:MluLR05112	lncRNA_MluLR11192	MluLR05112	0	0.95569	8.88178e-16	0.906872
lncRNA_MluLR11197:MluLR04345	lncRNA_MluLR11197	MluLR04345	0	0.977444	0	0.94939
lncRNA_MluLR11215:MluLR02881	lncRNA_MluLR11215	MluLR02881	0	0.942844	0	0.985125
lncRNA_MluLR11215:MluLR06150	lncRNA_MluLR11215	MluLR06150	0	0.972659	0	0.931609
lncRNA_MluLR11215:MluLR16117	lncRNA_MluLR11215	MluLR16117	0	0.989404	8.88178e-16	0.905859
lncRNA_MluLR11240:MluLR13383	lncRNA_MluLR11240	MluLR13383	0	0.998286	0	0.988375
lncRNA_MluLR11259:MluLR16402	lncRNA_MluLR11259	MluLR16402	0	0.992856	0	0.935686
lncRNA_MluLR11264:MluLR03533	lncRNA_MluLR11264	MluLR03533	0	0.936014	1.33227e-15	0.904547
lncRNA_MluLR11288:MluLR01468	lncRNA_MluLR11288	MluLR01468	0	0.977514	0	0.942611
lncRNA_MluLR11299:MluLR07750	lncRNA_MluLR11299	MluLR07750	0	0.920734	0	0.977079
lncRNA_MluLR11307:MluLR05821	lncRNA_MluLR11307	MluLR05821	0	0.930372	0	0.917509
lncRNA_MluLR11315:MluLR17456	lncRNA_MluLR11315	MluLR17456	0	0.931167	0	0.928029
lncRNA_MluLR11316:MluLR11334	lncRNA_MluLR11316	MluLR11334	0	0.928561	0	0.999012
lncRNA_MluLR11356:MluLR13032	lncRNA_MluLR11356	MluLR13032	0	0.92635	0	0.967188
lncRNA_MluLR11356:MluLR14876	lncRNA_MluLR11356	MluLR14876	0	0.960418	0	0.972939
lncRNA_MluLR11378:MluLR08623	lncRNA_MluLR11378	MluLR08623	0	0.93755	0	0.96833
lncRNA_MluLR11407:MluLR13455	lncRNA_MluLR11407	MluLR13455	0	0.991608	0	0.950538
lncRNA_MluLR11419:MluLR09834	lncRNA_MluLR11419	MluLR09834	0	0.945069	2.22045e-16	0.913305
lncRNA_MluLR11421:MluLR13439	lncRNA_MluLR11421	MluLR13439	0	0.957439	0	0.973831
lncRNA_MluLR11421:MluLR16704	lncRNA_MluLR11421	MluLR16704	0	0.971121	0	0.992358
lncRNA_MluLR11441:MluLR07916	lncRNA_MluLR11441	MluLR07916	0	0.983671	0	0.958505
lncRNA_MluLR11441:MluLR11546	lncRNA_MluLR11441	MluLR11546	0	0.97785	0	0.941142
lncRNA_MluLR11453:MluLR02585	lncRNA_MluLR11453	MluLR02585	0	0.995408	6.66134e-16	0.907247
lncRNA_MluLR11463:MluLR00371	lncRNA_MluLR11463	MluLR00371	0	0.993119	0	0.993482
lncRNA_MluLR11480:MluLR04812	lncRNA_MluLR11480	MluLR04812	0	0.930495	8.88178e-16	0.906174
lncRNA_MluLR11492:MluLR00513	lncRNA_MluLR11492	MluLR00513	0	0.934803	0	0.990483
lncRNA_MluLR11492:MluLR01016	lncRNA_MluLR11492	MluLR01016	0	0.93126	2.66454e-15	0.900368
lncRNA_MluLR11492:MluLR05537	lncRNA_MluLR11492	MluLR05537	0	0.970812	0	0.984338
lncRNA_MluLR11494:MluLR06625	lncRNA_MluLR11494	MluLR06625	2.66454e-15	0.905066	0	0.955494
lncRNA_MluLR11494:MluLR08872	lncRNA_MluLR11494	MluLR08872	0	0.977668	0	0.962696
lncRNA_MluLR11495:MluLR03950	lncRNA_MluLR11495	MluLR03950	0	0.97512	0	0.952999
lncRNA_MluLR11499:MluLR00485	lncRNA_MluLR11499	MluLR00485	0	0.950083	0	0.92463
lncRNA_MluLR11525:MluLR13578	lncRNA_MluLR11525	MluLR13578	0	0.951009	0	0.996152
lncRNA_MluLR11530:MluLR01462	lncRNA_MluLR11530	MluLR01462	0	0.927981	0	0.925426
lncRNA_MluLR11543:MluLR17331	lncRNA_MluLR11543	MluLR17331	0	0.960349	1.77636e-15	0.90209
lncRNA_MluLR11554:MluLR02163	lncRNA_MluLR11554	MluLR02163	0	0.921636	0	0.918111
lncRNA_MluLR11578:MluLR06646	lncRNA_MluLR11578	MluLR06646	1.55431e-15	0.907866	0	0.959962
lncRNA_MluLR11587:MluLR02104	lncRNA_MluLR11587	MluLR02104	0	0.990521	0	0.927792
lncRNA_MluLR11608:MluLR03782	lncRNA_MluLR11608	MluLR03782	0	0.954633	0	0.919732
lncRNA_MluLR11612:MluLR14513	lncRNA_MluLR11612	MluLR14513	1.55431e-15	0.90789	0	0.923494
lncRNA_MluLR11621:MluLR04175	lncRNA_MluLR11621	MluLR04175	0	0.992036	0	0.977314
lncRNA_MluLR11621:MluLR07305	lncRNA_MluLR11621	MluLR07305	0	0.992536	0	0.927284
lncRNA_MluLR11621:MluLR13440	lncRNA_MluLR11621	MluLR13440	0	0.991183	4.44089e-16	0.910937
lncRNA_MluLR11621:MluLR14870	lncRNA_MluLR11621	MluLR14870	0	0.954735	0	0.952258
lncRNA_MluLR11621:MluLR17052	lncRNA_MluLR11621	MluLR17052	0	0.971988	0	0.96838
lncRNA_MluLR11651:MluLR05668	lncRNA_MluLR11651	MluLR05668	0	0.94077	0	0.954159
lncRNA_MluLR11660:MluLR00376	lncRNA_MluLR11660	MluLR00376	4.44089e-16	0.915855	1.77636e-15	0.902607
lncRNA_MluLR11660:MluLR09302	lncRNA_MluLR11660	MluLR09302	0	0.966279	1.77636e-15	0.902403
lncRNA_MluLR11660:MluLR15153	lncRNA_MluLR11660	MluLR15153	0	0.982576	0	0.933112
lncRNA_MluLR11665:MluLR09668	lncRNA_MluLR11665	MluLR09668	6.66134e-16	0.912016	0	0.932663
lncRNA_MluLR11665:MluLR15216	lncRNA_MluLR11665	MluLR15216	0	0.941036	0	0.931469
lncRNA_MluLR11671:MluLR17331	lncRNA_MluLR11671	MluLR17331	0	0.927827	0	0.955998
lncRNA_MluLR11678:MluLR06144	lncRNA_MluLR11678	MluLR06144	0	0.934438	0	0.997589
lncRNA_MluLR11678:MluLR07788	lncRNA_MluLR11678	MluLR07788	0	0.922608	0	0.99256
lncRNA_MluLR11678:MluLR09214	lncRNA_MluLR11678	MluLR09214	0	0.933795	0	0.955557
lncRNA_MluLR11678:MluLR09863	lncRNA_MluLR11678	MluLR09863	2.22045e-16	0.916761	0	0.968946
lncRNA_MluLR11678:MluLR11910	lncRNA_MluLR11678	MluLR11910	0	0.946077	0	0.997877
lncRNA_MluLR11678:MluLR12682	lncRNA_MluLR11678	MluLR12682	0	0.933912	0	0.998187
lncRNA_MluLR11678:MluLR13250	lncRNA_MluLR11678	MluLR13250	0	0.93675	0	0.973692
lncRNA_MluLR11678:MluLR13970	lncRNA_MluLR11678	MluLR13970	0	0.942242	0	0.979542
lncRNA_MluLR11687:MluLR02605	lncRNA_MluLR11687	MluLR02605	0	0.96734	0	0.955702
lncRNA_MluLR11687:MluLR05636	lncRNA_MluLR11687	MluLR05636	0	0.999958	0	0.990618
[truncated: 1,087 more rows]
