# Supplementary material for: Systematic comparison of lncRNAs with protein coding mRNAs in population expression and their response to environmental change
Source: BMC Plant Biol. 2017 Feb 13;17:42. doi: 10.1186/s12870-017-0984-8 (PMC5307861; doi:10.1186/s12870-017-0984-8)
Supplement: Additional file 7: — The lncRNA-mRNA pairs with Spearman correlation coefficients larger than 0.7, including 1 052 mRNAs and 1 023 lncRNAs. (XLSX 44 kb) [file 12870_2017_984_MOESM7_ESM.xlsx]

## Sheet: GO and Pfam for 1052 mRNAs
mRNA_1052	GO	Pfam
MluLR10	GO:0004672=GO:0005524=GO:0006468	PF00069
MluLR10022	GO:0005622=GO:0008270	PF00643
MluLR10026	GO:0004672=GO:0005515=GO:0006468	PF00560=PF07714
MluLR10034	GO:0008270=GO:0016491=GO:0055114	PF00107
MluLR10070	GO:0016020	PB002701
MluLR10073	GO:0004842=GO:0016874=GO:0016567	PF04535
MluLR10082	GO:0003824=GO:0008152	PF12697
MluLR10087	GO:0003899=GO:0006351	PF03874
MluLR10090	GO:0016023=GO:0003723=GO:0009982=GO:0001522
MluLR101	GO:0005543	PF07651
MluLR10103	GO:0031072	PF00226
MluLR10152	GO:0043531	PF00931
MluLR10185	GO:0005829=GO:0003878=GO:0005524=GO:0006629	PF08442
MluLR1021	GO:0004421=GO:0008299	PF01154=PF08540
MluLR10216	GO:0005515=GO:0008270	PF13639
MluLR10269	#N/A	PF03638
MluLR10273	#N/A	PF01535=PF12854
MluLR10277	GO:0003677=GO:0005634=GO:0006355	PF07842
MluLR10287	GO:0005739
MluLR10295	GO:0009543=GO:0004252=GO:0032440=GO:0006508=GO:0010206=GO:0016556=GO:0055114	PF13365
MluLR10306	GO:0009536	PF09809
MluLR10313	GO:0003700=GO:0006355=GO:0008270=GO:0043565	PF00320
MluLR10321	GO:0003677=GO:0006355	PF02365
MluLR10324	#N/A
MluLR10329	GO:0016021	PF03694
MluLR10372	GO:0003676=GO:0031047	PF03479
MluLR10389	GO:0005739=GO:0008270	PF07816
MluLR10417	GO:0016874=GO:0008152	PF09743
MluLR10446	GO:0004357=GO:0006750	PF04107
MluLR10447	GO:0008483=GO:0030170	PF00202
MluLR10448	GO:0005515	PF00515=PF13414=PF13877
MluLR10530	GO:0006950	PF00582
MluLR10534	GO:0016021	PF05832
MluLR10536	#N/A	PF01535=PF13041=PF13812=PF14432
MluLR10556	GO:0009536	PF04852
MluLR10568	#N/A	PF05212
MluLR10588	GO:0003824	PF00586=PF02769
MluLR10600	#N/A	PF10604
MluLR10604	GO:0003735=GO:0005622=GO:0005840=GO:0006412	PF00237
MluLR10615	GO:0005739	PF10604.4
MluLR10620	GO:0004672=GO:0006468	PF07714
MluLR10636	#N/A	PF03168
MluLR10654	GO:0005215=GO:0006810=GO:0016020=GO:0055085	PF00860
MluLR10682	GO:0005515	PF00498
MluLR10684	#N/A	PF13193
MluLR10686	#N/A	PF06521
MluLR10687	#N/A	PF05605
MluLR10694	#N/A	PF05347
MluLR10705	GO:0004806=GO:0006629	PF01764
MluLR10711	GO:0005829=GO:0009536=GO:0017119=GO:0006891	PF10392
MluLR10733	GO:0004672=GO:0005524=GO:0006468	PF00069
MluLR10746	GO:0008270	PF13920
MluLR10787	GO:0005739=GO:0009570=GO:0006355=GO:0009658	PB017902
MluLR10789	GO:0009536
MluLR10790	GO:0005093=GO:0015031=GO:0050790	PF00996
MluLR10799	GO:0005739	PF02622
MluLR10823	GO:0005515	PF00628=PF12165
MluLR10889	GO:0008195=GO:0006629=GO:0016036=GO:0016311	PF04571=PF08235
MluLR10897	GO:0005515	PF03031
MluLR10903	GO:0008270	PF13923
MluLR10904	GO:0019867	PF01103=PF07244
MluLR10924	GO:0016023
MluLR10933	#N/A	PF04525
MluLR10950	GO:0005622=GO:0043565	PF00808
MluLR10953	GO:0003746=GO:0016788=GO:0006139=GO:0006357=GO:0006414=GO:0032784	PF14632.1=PF14639.1=PF14635.1
MluLR10956	#N/A
MluLR11003	GO:0016992=GO:0051539=GO:0009107	PB008561
MluLR11007	#N/A	PF03634
MluLR11013	GO:0005506=GO:0009055=GO:0016705=GO:0020037=GO:0055114	PF00067
MluLR11018	#N/A	PB002984
MluLR11022	GO:0006541=GO:0016787	PF07722
MluLR11034	GO:0004176=GO:0006508	PF02190
MluLR11044	GO:0008152=GO:0016758	PF00201
MluLR11070	GO:0003700=GO:0006355=GO:0043565	PF03106
MluLR11075	GO:0015996	PF07897
MluLR11092	#N/A
MluLR11114	GO:0006659	PF03034
MluLR11136	#N/A	PB001014
MluLR11162	GO:0004672=GO:0005524=GO:0006468=GO:0030246	PF00069=PF00139
MluLR11163	GO:0004672=GO:0005524=GO:0006468=GO:0030246	PF00069=PF00139
MluLR11166	GO:0009941=GO:0016021=GO:0006810	PF13593
MluLR11171	GO:0016787=GO:0008152	PF11955
MluLR11193	GO:0016021=GO:0022857=GO:0055085	PF00083
MluLR11211	#N/A
MluLR11219	GO:0003824	PF00481
MluLR11235	#N/A	PF12697
MluLR11241	#N/A	PF13359
MluLR1129	GO:0008152=GO:0016787	PF07859
MluLR11294	GO:0005524	PF00004
MluLR11299	GO:0016020=GO:0016760=GO:0030244	PF03552
MluLR1130	GO:0031072	PF00226
MluLR11315	GO:0016020=GO:0016023	PF07893
MluLR11344	GO:0005524	PF00004=PF04212
MluLR11350	GO:0009535=GO:0031969=GO:0046406=GO:0006364=GO:0010155=GO:0015995=GO:0019288=GO:0032259=GO:0046777	PF12847
MluLR11351	#N/A	PB006184
MluLR11361	GO:0005634=GO:0005829	PF09736
MluLR11362	#N/A
MluLR11403	GO:0005739
MluLR11438	GO:0005773=GO:0005829=GO:0009536=GO:0004177=GO:0006508=GO:0019344	PF00561
MluLR11451	GO:0005515=GO:0008270	PF13639
MluLR11475	GO:0016491=GO:0016706=GO:0055114	PF03171=PF14226
MluLR11496	GO:0005739	PF12854=PF13041
MluLR11623	GO:0003924=GO:0005515=GO:0005525=GO:0005543	PF00169=PF00350=PF01031=PF02212
MluLR11635	GO:0016787	PF00293
MluLR11643	GO:0005739=GO:0009536=GO:0003998=GO:0008152	PF00708
MluLR117	#N/A	PB019140
MluLR11703	#N/A
MluLR11707	GO:0003677	PF11891
MluLR11739	GO:0005829=GO:0006486
MluLR11752	#N/A	PB001858
MluLR11773	GO:0046872	PF01363=PF04366
MluLR11838	GO:0016788	PF04414
MluLR11847	GO:0016020	PF14378
MluLR11849	GO:0005524	PF00004
MluLR11852	GO:0003924=GO:0005525	PF00009=PF00679=PF03144=PF03764
MluLR11853	GO:0015031	PF03357
MluLR11875	GO:0003676	PF00076
MluLR11883	GO:0005515=GO:0008270	PF00564=PF03108=PF04434=PF10551
MluLR11884	GO:0005515=GO:0008270	PF13639
MluLR11890	GO:0016020=GO:0016023	PF04720
MluLR11906	GO:0015031	PF03357
MluLR11920	GO:0004672=GO:0005515=GO:0006468	PF00564=PF07714
MluLR1193	GO:0031072=GO:0051082
MluLR11953	GO:0005097=GO:0005622=GO:0032313	PF00566
MluLR1196	GO:0018024	PF10440
MluLR11983	GO:0003676=GO:0003755=GO:0006457=GO:0008270	PF00076=PF00098=PF00160
MluLR12002	GO:0004970=GO:0005215=GO:0005234=GO:0006810=GO:0016020=GO:0030288	PF00060=PF00497=PF01094
MluLR12021	GO:0003676	PF00076
MluLR12028	GO:0008152=GO:0016787	PF01546
MluLR12029	GO:0005509	PF13499=PF13833
MluLR12041	#N/A	PF03942
MluLR12048	GO:0006351	PF03870
MluLR12052	#N/A	PF10343
MluLR12063	GO:0003735=GO:0005622=GO:0005840=GO:0006412	PF00181=PF03947
MluLR12065	#N/A	PF14159
MluLR12098	GO:0016491=GO:0055114	PF03807
MluLR12104	GO:0009536
MluLR12137	GO:0005515	PF00400
MluLR12164	#N/A	PF04398
MluLR12172	#N/A	PF08315
MluLR1218	GO:0005739=GO:0009507=GO:0015934=GO:0015935=GO:0003735=GO:0016740=GO:0019843=GO:0006412
MluLR12186	GO:0005524=GO:0015991=GO:0015992=GO:0016820=GO:0033178=GO:0046034	PF00006=PF00306=PF02874
MluLR12193	GO:0005524=GO:0015991=GO:0015992=GO:0016820=GO:0033178=GO:0046034	PF00006=PF00306=PF02874
MluLR12204	GO:0003735=GO:0005622=GO:0005840=GO:0006412	PF00189
MluLR12227	GO:0016491=GO:0016706=GO:0055114	PF13640
MluLR12250	GO:0003735=GO:0005622=GO:0005840=GO:0006412	PF00318
MluLR12266	GO:0004175=GO:0004298=GO:0005839=GO:0006511=GO:0019773=GO:0051603	PF00227=PF10584
MluLR12289	GO:0004672=GO:0006468	PF07714
MluLR12302	#N/A	PF02893
MluLR12324	GO:0005515	PF05739
MluLR12339	GO:0009505=GO:0009570
MluLR12340	GO:0006812=GO:0008324=GO:0016021=GO:0055085	PF01545
MluLR12362	GO:0004674=GO:0005524=GO:0006468
MluLR1238	#N/A	PF05383
MluLR12395	GO:0005634=GO:0005788=GO:0009506=GO:0003677=GO:0003700=GO:0005524=GO:0016491=GO:0033699=GO:0046872=GO:0046983=GO:0047627=GO:0000278=GO:0000738=GO:0006260=GO:0006281=GO:0006351=GO:0006355=GO:0006396=GO:0006457=GO:0006790=GO:0007062=GO:0007131=GO:0009150=GO:0009644=GO:0009688=GO:0009860=GO:0010286=GO:0010332=GO:0010413=GO:0032204=GO:0034605=GO:0042138=GO:0042542=GO:0043247=GO:0045132=GO:0045492=GO:…	PF01661=PF11969=PF13671
MluLR12426	GO:0005509	PF13405=PF13499
MluLR12428	GO:0005506=GO:0009055=GO:0016705=GO:0020037=GO:0055114	PF00067
MluLR12458	GO:0016021=GO:0015171=GO:0003333=GO:0008610=GO:0015846	PF13520
MluLR12466	#N/A	PF09750
MluLR12469	GO:0047134=GO:0055114	PF07649=PF13905
MluLR12485	#N/A
MluLR12519	GO:0009507=GO:0010027	PB003479
MluLR12526	GO:0005743=GO:0009507=GO:0016021=GO:0006839=GO:0015822	PF00153
MluLR12542	GO:0005634
MluLR12546	GO:0004672=GO:0005524=GO:0006468	PF00069=PF01657
MluLR12558	GO:0006351=GO:0006355	PF03514
MluLR12566	GO:0016021=GO:0022857=GO:0055085	PF00083
MluLR12571	GO:0016787=GO:0008152	PF12695
MluLR1262	GO:0000178=GO:0005730=GO:0005840=GO:0003690=GO:0003727=GO:0004527=GO:0004536=GO:0004540=GO:0042802=GO:0000398=GO:0001510=GO:0006308=GO:0006364=GO:0006626=GO:0051604=GO:0090501	PF01138
MluLR12626	GO:0005507=GO:0009055	PF02298
MluLR12641	GO:0008152=GO:0016787	PF01546
MluLR12647	GO:0031072	PF00226=PF14308
MluLR12665	GO:0009507=GO:0016787=GO:0008152	PF13242=PF13344
MluLR12674	GO:0016787=GO:0008152	PF07859.8
MluLR1268	GO:0005739=GO:0006364
MluLR12694	GO:0016787=GO:0008152	PF07859.8
MluLR12719	GO:0003682	PF00249
MluLR12743	GO:0006508=GO:0008236	PF05577
MluLR12749	#N/A	PB012106=PB002822
MluLR12770	GO:0005515	PF00515
MluLR12777	GO:0005524=GO:0044267	PF00118
MluLR12780	GO:0003676	PF00076
MluLR12790	GO:0005739=GO:0009507=GO:0003924=GO:0005525=GO:0008152=GO:0042254
MluLR12830	GO:0005515	PF00400
MluLR12850	GO:0016020	PF04982
MluLR1289	GO:0005856=GO:0030041	PF05856
MluLR1295	GO:0003723	PF00575
MluLR12964	GO:0003824	PF07228
MluLR13002	GO:0004672=GO:0005524=GO:0006468	PF00069
MluLR13012	GO:0003824=GO:0008152	PF00501=PF13193
MluLR13024	GO:0007585=GO:0009916=GO:0055114	PF01786
MluLR13027	GO:0005739=GO:0003934=GO:0046654	PF01227
MluLR13039	GO:0016020	PF03647
MluLR13066	#N/A
MluLR13074	GO:0005198=GO:0009507	PF04755
MluLR13082	#N/A	PB016032
MluLR13097	GO:0046907	PF00638
MluLR13100	GO:0005515=GO:0008270	PF13639
MluLR13119	GO:0008289
MluLR13134	GO:0004197=GO:0006508	PF01650
MluLR13146	GO:0005739=GO:0009507=GO:0004526=GO:0008168=GO:0008033=GO:0032259=GO:0090502	PF11977=PF13812
MluLR13151	GO:0016020=GO:0016787=GO:0008152	PF00857.15
MluLR13152	GO:0005739=GO:0009536=GO:0004252=GO:0006508	PF00574
MluLR13158	GO:0043531	PF00931
MluLR13169	GO:0000919	PF08626
MluLR13186	GO:0003677=GO:0003899=GO:0005634=GO:0006351	PF01191=PF03871
MluLR13188	GO:0008080	PF00583
MluLR1321	GO:0008270	PF00096
MluLR13214	#N/A
MluLR13236	#N/A	PF14542.1
MluLR13285	GO:0005515	PF00571
MluLR1329	#N/A	PF03168
MluLR13298	GO:0004781	PF01747=PF14306
MluLR1334	GO:0000062=GO:0005515	PF00887=PF07646=PF13415=PF13418
MluLR13397	GO:0004806=GO:0006629	PF01764
MluLR13409	GO:0046872
MluLR13410	GO:0016301=GO:0016310	PF02493
MluLR1342	#N/A	PF12697.2
MluLR1344	GO:0003824	PF00481
MluLR13443	GO:0001104=GO:0006357=GO:0016592	PF09748
MluLR13445	GO:0005634	PF04921
MluLR13458	GO:0000287=GO:0009536=GO:0015977=GO:0016984	PF00016=PF02788
MluLR13468	GO:0005739	PF04520.8
MluLR13475	GO:0004672=GO:0006468	PF01657=PF07714
MluLR13515	GO:0016301=GO:0016874=GO:0016310	PB003528
MluLR13543	GO:0016126=GO:0052541=GO:0052546	PF06886
MluLR13551	GO:0005198=GO:0009507	PF04755
MluLR13554	GO:0005515=GO:0008270	PF13639
MluLR13556	GO:0009536=GO:0008270	PF03478
MluLR13572	GO:0005524=GO:0016887	PF00005
MluLR13590	GO:0004672=GO:0005524=GO:0006468=GO:0007165	PF00069=PF03822
MluLR13616	GO:0003676=GO:0004386=GO:0005524=GO:0008026	PF00270=PF00271
MluLR13622	#N/A	PB001110
MluLR13663	GO:0031047	PF03470
MluLR13683	GO:0005507=GO:0016491=GO:0055114	PF00394=PF07731=PF07732
MluLR13693	GO:0005515=GO:0055114=GO:0070402	PF02670=PF08436=PF13288
MluLR1371	GO:0003676=GO:0008276=GO:0006479	PF13659
MluLR13719	GO:0016020=GO:0016023	PF14009
MluLR13734	GO:0004650=GO:0005975	PF00295
MluLR13765	GO:0016020	PF03878
MluLR13773	GO:0004427=GO:0009678=GO:0015992=GO:0016020	PF03030
MluLR1383	GO:0010228=GO:0016926=GO:0050665	PF00650
MluLR13847	GO:0006904=GO:0016192	PF00995
MluLR13848	GO:0005506=GO:0009055=GO:0016705=GO:0020037=GO:0055114	PF00067
MluLR13860	GO:0006886=GO:0016192=GO:0030117	PF01602
MluLR13905	GO:0005622=GO:0008270	PF00641
MluLR13950	GO:0005829=GO:0010228=GO:0016926=GO:0050665	PF08700
MluLR13987	GO:0009507	PF01535=PF13041=PF13812
MluLR13992	GO:0016846	PF04863=PF04864
MluLR13996	GO:0005730=GO:0030529=GO:0003723=GO:0006364	PB002298=PB003117=PB005118=PB002298
MluLR14007	GO:0003677=GO:0005515=GO:0005524	PF00176=PF02985=PF12054=PF13513
MluLR14033	GO:0016021	PB011249
MluLR14037	#N/A	PF08538
MluLR14060	GO:0008152=GO:0008168	PF00590
MluLR14076	GO:0005515	PF00400
MluLR1409	GO:0003723	PF00013
MluLR14094	GO:0008080	PF00583
MluLR14095	GO:0005515	PB019735
MluLR14096	GO:0005773=GO:0009507=GO:0043234=GO:0003924=GO:0005525=GO:0051258	PF09585
MluLR14119	GO:0008152	PF00310
MluLR14151	GO:0005739	PF05705
MluLR14155	GO:0003995=GO:0003997=GO:0005777=GO:0006635=GO:0016627=GO:0055114	PF00441=PF01756=PF02770
MluLR14171	GO:0004553=GO:0005975	PF00704
MluLR14185	GO:0009507=GO:0016787=GO:0008152	PF13419
MluLR14190	GO:0016020=GO:0016740=GO:0008152	PF04756
MluLR14216	GO:0000439=GO:0006289=GO:0006351	PF03909
MluLR14224	GO:0031083=GO:0006661=GO:0006886	PF14712.1
MluLR14227	GO:0003735=GO:0005622=GO:0005840=GO:0006412	PF01165
MluLR14258	GO:0016787	PF00149
MluLR14268	#N/A	PF08648
MluLR14270	#N/A	PF04000
MluLR14279	GO:0003676	PF00076
MluLR14289	GO:0000145=GO:0006887	PF03081
MluLR14295	GO:0004672=GO:0005524=GO:0006468	PF00069
MluLR14296	GO:0000287=GO:0003824=GO:0030976	PF00205=PF02775=PF02776
MluLR1435	#N/A	PF07466
MluLR14354	GO:0016021	PF04061
MluLR1436	#N/A
MluLR14409	GO:0005515	PF00560=PF13516
MluLR14441	GO:0008152	PF00266
MluLR14486	GO:0043531	PF00931
MluLR14544	GO:0005739=GO:0009723	PF03386
MluLR14557	GO:0003735=GO:0005622=GO:0005840=GO:0006412	PF00542
MluLR14592	#N/A
MluLR14600	GO:0003678=GO:0005524	PF06068
MluLR14617	GO:0016023
MluLR1464	GO:0016021=GO:0016023=GO:0006661	PF04398
MluLR14650	GO:0009536=GO:0031011=GO:0006338=GO:0006355	PF04795
MluLR14677	GO:0000145=GO:0009536=GO:0006893	PB004447
MluLR14705	GO:0005681=GO:0008380	PF02840=PF08799
MluLR14712	GO:0005086=GO:0005622=GO:0032012	PF01369=PF12783
MluLR1474	GO:0000287=GO:0004743=GO:0006096=GO:0030955	PF00224=PF02887
MluLR14748	GO:0005515	PF00571
MluLR14776	GO:0005509	PF13499
MluLR14780	GO:0016023=GO:0005509=GO:0008233=GO:0006508	PF02225
MluLR14787	GO:0004386=GO:0008152	PF13086=PF13087
MluLR14791	GO:0008318=GO:0018342	PF01239=PF12799
MluLR14797	GO:0005515	PF01399
MluLR14833	#N/A	PF06113
MluLR14867	GO:0004672=GO:0005515=GO:0005524=GO:0006468	PF00069=PF00560=PF12799=PF13855
MluLR14870	GO:0003824=GO:0008152	PF00501=PF13193
MluLR14882	GO:0009536=GO:0003700=GO:0043565=GO:0006355	PF00170.16
MluLR14927	GO:0005506=GO:0009055=GO:0016705=GO:0020037=GO:0055114	PF00067
MluLR14966	GO:0003824	PF00481
MluLR15006	GO:0005515	PF00400
MluLR15011	GO:0009535=GO:0010287	PF04832
MluLR15012	GO:0005618=GO:0016023=GO:0048046=GO:0004575=GO:0005975	PF00251=PF08244
MluLR15016	GO:0016831=GO:0019752=GO:0030170	PF00282
MluLR15027	GO:0003824=GO:0006777=GO:0019008=GO:0051536=GO:0051539	PF04055=PF06463=PF13353
MluLR1503	GO:0003676=GO:0008270	PF00098=PF06839
MluLR1504	GO:0046872
MluLR15057	GO:0005685=GO:0003729=GO:0006376	PF03194
MluLR15061	#N/A	PF13812.1=PF01535.15=PF01535.15
MluLR15095	GO:0016021=GO:0055085
MluLR15097	GO:0005515	PF00400
MluLR15137	#N/A	PF14111
MluLR15147	GO:0003676	PF00076
MluLR15155	GO:0000049=GO:0004812=GO:0005524=GO:0005737=GO:0043039	PF01409
MluLR15172	GO:0009536	PF05057
MluLR15192	GO:0008152=GO:0008168	PF08241=PF12589
MluLR15196	GO:0006353	PF07498
MluLR15198	GO:0004672=GO:0005524=GO:0006468	PF00069
MluLR15210	GO:0016787	PF00149
MluLR15231	GO:0016021	PF01490
MluLR15240	GO:0016021	PF04117
MluLR15264	GO:0005778=GO:0016560	PF04695
MluLR15315	GO:0005618=GO:0016787=GO:0008152
MluLR15378	GO:0005515=GO:0008270	PF13639
MluLR15379	GO:0004252=GO:0006508	PF00089=PF13180
MluLR15396	GO:0005515	PF00651=PF12796
MluLR1541	GO:0047800=GO:0055114	PF07847
MluLR15425	GO:0005789=GO:0016021=GO:0006457=GO:0009408=GO:0009644=GO:0034976=GO:0042542	PF04511
MluLR15436	GO:0005783=GO:0006886=GO:0016021	PF05529
MluLR15459	GO:0004672=GO:0005524=GO:0006468	PF00069
MluLR15466	GO:0006629=GO:0016788	PF00657
MluLR15509	GO:0009535=GO:0000023=GO:0019252=GO:0043085
MluLR15526	GO:0005515	PF00646=PF01167
MluLR15552	GO:0005524=GO:0044267	PF00118
MluLR15558	#N/A	PF01423
MluLR15560	GO:0000275=GO:0005524=GO:0006200=GO:0006754=GO:0015991=GO:0015992=GO:0016820=GO:0016887=GO:0033178=GO:0046034	PF00006=PF00306=PF02874=PF11421
MluLR15616	GO:0009570=GO:0004252=GO:0000023=GO:0006098=GO:0006508=GO:0009902=GO:0010027=GO:0019252=GO:0019288=GO:0034660
MluLR1562	GO:0070461	PF12767
MluLR15627	GO:0003676=GO:0004519	PF01844
MluLR15641	#N/A
MluLR15654	GO:0003700=GO:0006355	PF00847
MluLR15667	GO:0016023	PF03407
MluLR15677	GO:0005515	PF05739
MluLR1569	GO:0003942=GO:0005737=GO:0006520=GO:0008652=GO:0016620=GO:0046983=GO:0051287=GO:0055114	PF01118=PF02774
MluLR15698	GO:0016023=GO:0004061=GO:0019441	PF04199
MluLR15707	GO:0004871=GO:0009416	PF03000
MluLR15781	GO:0009536	PF06047
MluLR15785	GO:0008152=GO:0016787	PF07859
MluLR15793	GO:0005515=GO:0008270	PF13639
MluLR15815	GO:0046983	PF00010
MluLR15876	GO:0003677=GO:0006355=GO:0008270	PF02701
MluLR15885	GO:0005506=GO:0009055=GO:0016705=GO:0020037=GO:0055114	PF00067
MluLR15915	GO:0005795=GO:0008378	PF04488=PF04572
MluLR15918	GO:0009536	PF02341
MluLR15965	#N/A
MluLR15989	GO:0005634=GO:0016023=GO:0006397	PF01535
MluLR16008	GO:0005774=GO:0005783=GO:0005794=GO:0016023=GO:0009045=GO:0046872=GO:0006098=GO:0042732	PF01261
MluLR16010	GO:0005840=GO:0008290=GO:0071203=GO:0003779=GO:0000398=GO:0030036=GO:0051604	PF01201
MluLR16017	GO:0006796	PF01928
MluLR16018	GO:0005515=GO:0005634=GO:0005737=GO:0006606=GO:0008565	PF00514=PF01749
MluLR16029	GO:0009507=GO:0009508=GO:0006364=GO:0006399=GO:0009902=GO:0009965=GO:0010027=GO:0010103=GO:0010207=GO:0030154=GO:0035304=GO:0042793=GO:0045036=GO:0045893	PF01535=PF13041=PF13812
MluLR16035	GO:0016021=GO:0055085	PF07690
MluLR16036	GO:0005783=GO:0016023=GO:0005516=GO:0000394=GO:0006491=GO:0009086=GO:0030244=GO:0042742=GO:0048193	PF12999=PF13015
MluLR16037	GO:0004190=GO:0016021	PF01080
MluLR16052	GO:0005875=GO:0007017	PF01221
MluLR16056	GO:0005506=GO:0009055=GO:0016705=GO:0020037=GO:0055114	PF00067
MluLR16077	GO:0005739=GO:0009536	PF02678=PF05726
MluLR161	GO:0016023	PF01849
MluLR1610	GO:0004672=GO:0005524=GO:0006468	PF00069
MluLR16110	GO:0031072	PF00226
MluLR16118	GO:0003723	PF01472
MluLR16176	GO:0005739=GO:0005509	PF13499
MluLR16189	GO:0008152=GO:0009116	PF00156=PF13537
MluLR16222	GO:0003677	PF00855
MluLR16228	GO:0016881	PF00179
MluLR16234	GO:0010181=GO:0016491=GO:0045892=GO:0055114	PF03358
MluLR1624	GO:0005634=GO:0005739=GO:0009570=GO:0009941=GO:0000023=GO:0010027=GO:0019252=GO:0043085
MluLR16322	GO:0009058=GO:0016779	PF01467
MluLR16357	GO:0016740=GO:0008152	PF13409=PF13410
MluLR16371	GO:0006886=GO:0016192=GO:0030117	PF01602
MluLR1638	GO:0005515	PF00400
MluLR16389	GO:0005643=GO:0005829=GO:0009536=GO:0017056	PF13634
MluLR16446	GO:0019211	PF03095
MluLR16451	GO:0008152=GO:0016787	PF07859
MluLR16455	GO:0005634=GO:0005840=GO:0016020=GO:0003735=GO:0016760=GO:0006351=GO:0006357=GO:0006412=GO:0030244=GO:0032784	PF03439
MluLR16475	GO:0004427=GO:0009678=GO:0015992=GO:0016020	PF03030
MluLR16519	GO:0009536
MluLR1652	GO:0003713=GO:0006351=GO:0006355=GO:0008283=GO:0009955=GO:0009965=GO:0048481	PF05030
MluLR16535	GO:0008017=GO:0000226=GO:0000910	PF03999
MluLR1654	GO:0003677=GO:0006355	PF05920=PF07526
MluLR1656	GO:0004222=GO:0006508=GO:0007155=GO:0008270=GO:0016020	PF01457=PF07974
MluLR16580	GO:0016023=GO:0004497=GO:0055114	PF01494
MluLR16584	GO:0055085	PF08449
MluLR16591	#N/A	PB000528=PB003931
MluLR16626	GO:0008375=GO:0016020	PF02485
MluLR16658	GO:0004392=GO:0006788=GO:0055114	PF01126
MluLR1668	GO:0031072	PF00226
MluLR16680	#N/A	PF06749
MluLR16693	GO:0009536
MluLR16698	GO:0005515=GO:0008270	PF13639=PF14369
MluLR16720	GO:0016021=GO:0055085	PF00153
MluLR16733	GO:0005730=GO:0005840=GO:0003723=GO:0042254	PF01248
MluLR16740	GO:0005525	PF01926
MluLR16771	GO:0003735=GO:0006412=GO:0015934	PF01783
MluLR16778	GO:0003824	PF00481
MluLR16782	GO:0009536	PF01535=PF13041=PF13812
MluLR16793	GO:0006886=GO:0016192=GO:0030131	PF02296=PF02883
MluLR168	GO:0016021=GO:0022857=GO:0055085	PF00083
MluLR16800	GO:0016021=GO:0004609=GO:0008654	PF04749
MluLR16805	GO:0000156=GO:0000160=GO:0006355	PF00072
MluLR1685	#N/A	PF03140
MluLR16858	GO:0009507=GO:0004746=GO:0016491=GO:0009231=GO:0055114
MluLR16864	GO:0016787	PF00149=PF14008
MluLR1687	GO:0005634=GO:0003677=GO:0003682=GO:0003700=GO:0006355=GO:2000652	PF13921
MluLR16889	GO:0015079=GO:0016020=GO:0071805	PF02705
MluLR16916	GO:0016491=GO:0050660=GO:0055114	PF00070=PF07992
MluLR16964	GO:0016491=GO:0055114	PF00248
MluLR16976	GO:0016592=GO:0006351=GO:0006355
MluLR16979	GO:0009737=GO:0016192=GO:0048868	PF04051
MluLR17005	GO:0008152=GO:0016491=GO:0055114	PF00171
MluLR17029	GO:0008152=GO:0016491	PF00106
MluLR17055	GO:0009507=GO:0002103=GO:0006399=GO:0009902=GO:0009965=GO:0010027=GO:0010207=GO:0030154=GO:0035304=GO:0042793=GO:0045893
MluLR17081	GO:0004356=GO:0006542=GO:0006807	PF00120=PF03951
MluLR17117	GO:0008137=GO:0055114	PF00329
MluLR1716	GO:0005198=GO:0005515=GO:0006886=GO:0016192=GO:0030117	PF00400=PF04053
MluLR17196	GO:0000166	PF03029
MluLR17197	#N/A	PF00650
MluLR1721	GO:0005737=GO:0017089=GO:0046836=GO:0051861	PF08718
MluLR17226	GO:0000145=GO:0006887	PF03081
MluLR17249	GO:0008152	PF13537
MluLR17391	GO:0030247	PF13947
MluLR17401	GO:0009522=GO:0009523=GO:0009535=GO:0016021=GO:0016168=GO:0046872=GO:0009765=GO:0018298	PF00504.16
MluLR17418	#N/A	PF10604.4
MluLR17419	GO:0005737=GO:0030060=GO:0006099=GO:0006108=GO:0044262	PF00056.18=PB008588=PF02866.13
MluLR17424	#N/A	PF07992.9=PB002584
MluLR17434	#N/A	PF01241.13
MluLR17449	#N/A	PB005516=PB007595=PB005422=PB007595=PB005516=PB005422
MluLR17473	#N/A
MluLR17483	#N/A
MluLR17497	GO:0005758=GO:0070469=GO:0005506=GO:0009055=GO:0020037=GO:0055114	PF00034.16=PB018316
MluLR17500	GO:0016020=GO:0009793	PB011947
MluLR17502	#N/A
MluLR17508	GO:0016020=GO:0005484=GO:0006886=GO:0016192	PB019375
MluLR17534	GO:0005739=GO:0009536	PF04525.7
MluLR17539	#N/A
MluLR17542	GO:0005739=GO:0005840=GO:0003735=GO:0006412	PF00542.14
MluLR17553	GO:0005739
MluLR1756	GO:0005730=GO:0042254	PF00533=PF06732
MluLR1758	GO:0006672=GO:0016021=GO:0016811	PF05875
MluLR17587	GO:0008270	PF13920.1
MluLR17594	GO:0016021	PF02466.14
MluLR17615	GO:0004674=GO:0005524=GO:0006468	PF00069.20
MluLR17642	#N/A
MluLR17673	#N/A
MluLR17688	#N/A
MluLR17715	GO:0005829=GO:0004601=GO:0020037=GO:0046872=GO:0006979=GO:0042744=GO:0048511=GO:0050832=GO:0055114	PF00141.18
MluLR17717	#N/A	PF05678.9
MluLR17722	#N/A
MluLR17738	GO:0000139=GO:0005618=GO:0005829=GO:0030599=GO:0045330=GO:0008152=GO:0015031=GO:0042545=GO:0048193
MluLR17742	#N/A
MluLR17749	#N/A
MluLR17750	GO:0005886=GO:0016021=GO:0004674=GO:0005516=GO:0005524=GO:0006468=GO:0006487=GO:0048544	PF00069.20
MluLR17757	GO:0005739=GO:0016021	PF01027.15
MluLR17765	#N/A
MluLR17774	#N/A
MluLR17789	GO:0008270	PF13639.1
MluLR17792	#N/A
MluLR178	GO:0004867	PF02428
MluLR17808	#N/A
MluLR17810	#N/A
MluLR17817	GO:0016023	PF03018.9
MluLR17840	#N/A	PF03168.8
MluLR17863	GO:0005739=GO:0008270	PB001260=PF13639.1
MluLR17868	#N/A
MluLR17884	#N/A
MluLR17905	#N/A
MluLR17960	GO:0016020=GO:0005215=GO:0006810	PF00854.16
MluLR17962	#N/A
MluLR17964	#N/A	PB006867
MluLR17968	#N/A
MluLR17985	#N/A	PB004963
MluLR17998	GO:0016021=GO:0008285	PF04749.12
MluLR18000	GO:0005840=GO:0009535=GO:0003735=GO:0019843=GO:0006412=GO:0010027	PF01250.12
MluLR18003	GO:0009536	PF07939.6
MluLR18018	GO:0005739=GO:0005829=GO:0009506=GO:0009570=GO:0048046=GO:0005524=GO:0016208=GO:0050203=GO:0009735=GO:0010030=GO:0010167=GO:0010214=GO:0015706=GO:0033611=GO:0046482=GO:0046686=GO:0050832	PF00501.23
MluLR18021	#N/A
MluLR18027	#N/A
MluLR18028	GO:0005773=GO:0012505=GO:0016021=GO:0005375=GO:0035434	PF04145.10
MluLR18052	#N/A
MluLR18065	#N/A
MluLR18073	#N/A	PF12861.2
MluLR18076	#N/A
MluLR18077	#N/A	PF12734.2
MluLR18085	GO:0016021=GO:0016023	PF01679.12
MluLR18090	GO:0008270	PF14369.1=PF13639.1
MluLR18115	GO:0044424=GO:0009055=GO:0015035=GO:0051536=GO:0045454=GO:0055114	PF00462.19
MluLR18128	GO:0003676=GO:0015074
MluLR18131	GO:0008270	PF13920.1
MluLR18141	GO:0008270	PF13639.1
MluLR18142	#N/A
MluLR18146	#N/A
MluLR18148	#N/A
MluLR18157	#N/A
MluLR18164	GO:0005739=GO:0005840=GO:0003735=GO:0006354=GO:0006412	PF00444.13
MluLR18167	#N/A
MluLR18175	#N/A
MluLR18178	GO:0030130=GO:0030132=GO:0005198=GO:0006886=GO:0016192	PF01394.15=PB008553
MluLR18180	GO:0005875=GO:0031514=GO:0007017	PF01221.13
MluLR18189	#N/A
MluLR18191	#N/A
MluLR18197	GO:0005634=GO:0003700=GO:0043565=GO:0006351=GO:0006355	PF00046.24
MluLR182	GO:0016891=GO:0042779=GO:0090502	PF12706=PF13691
MluLR18201	GO:0016023	PF14416.1=PF13839.1
MluLR18212	#N/A	PF03168.8
MluLR18217	#N/A
MluLR1822	GO:0000166=GO:0004812=GO:0005524=GO:0005737=GO:0006418=GO:0016876=GO:0043039	PF00587=PF02824=PF03129=PF07973
MluLR18220	GO:0003824=GO:0030170=GO:0008152	PB001160
MluLR18273	#N/A
MluLR1828	GO:0016829=GO:0006661=GO:0009741	PF12681
MluLR18285	#N/A
MluLR18313	GO:0005737=GO:0009408=GO:0009644=GO:0042542	PF00011.16
MluLR18355	#N/A
MluLR18380	GO:0005634=GO:0005507=GO:0048038=GO:0000741=GO:0006606=GO:0009308=GO:0009560=GO:0009640=GO:0010388=GO:0017126=GO:0048825=GO:0051301=GO:0051302	PB000586=PB012663=PF11523.3
MluLR18409	GO:0016592=GO:0001104=GO:0003824=GO:0050662=GO:0006357=GO:0006366	PF08638.6
MluLR1841	#N/A	PF04576
MluLR18410	GO:0003677	PF03106.10
MluLR18435	GO:0005730=GO:0005737=GO:0003700=GO:0003713=GO:0043565=GO:0006351=GO:0006457=GO:0009644=GO:0009873=GO:0034976=GO:0042542=GO:0045893	PF08523.5=PF01381.17
MluLR18437	GO:0005739=GO:0009536=GO:0003998=GO:0008152	PF00708.13
MluLR18445	#N/A
MluLR18470	GO:0005739	PF04678.8
MluLR18473	#N/A
MluLR18476	GO:0005634=GO:0043565=GO:0052654=GO:0052655=GO:0052656=GO:0006355=GO:0009081	PB014478
MluLR1848	GO:0016023	PB018587
MluLR18490	#N/A	PF05340
MluLR1857	GO:0004672=GO:0005524=GO:0006468	PF00069=PF01657
MluLR1907	GO:0004190=GO:0016021	PF01080
MluLR1936	GO:0003677=GO:0006355=GO:0008270	PF02701
MluLR1960	GO:0005789=GO:0016021=GO:0016023	PF04756
MluLR1992	GO:0005737	PF07653
MluLR1999	GO:0005198=GO:0009507	PF04755
MluLR2049	GO:0008081=GO:0046872	PF01966
MluLR2057	GO:0016023=GO:0006623=GO:0016192
MluLR207	GO:0005829=GO:0005509=GO:0005515=GO:0032440=GO:0005513=GO:0006084=GO:0009612=GO:0010099=GO:0019722=GO:0055114	PF13499=PF13833
MluLR2088	GO:0003676	PF00076
MluLR2113	GO:0043565	PF01997
MluLR2135	GO:0003700=GO:0005634=GO:0006355=GO:0043565	PF00447
MluLR2144	GO:0005525	PF01926
MluLR2173	GO:0005743=GO:0016021=GO:0055085	PF00153
MluLR2197	GO:0005515=GO:0008270	PF13639
MluLR2212	GO:0005737=GO:0000166=GO:0016668=GO:0050662=GO:0006826=GO:0044237=GO:0044763=GO:0055114	PF00248
MluLR2227	#N/A	PF12796
MluLR2231	GO:0009535=GO:0009840=GO:0009941=GO:0004252=GO:0005524=GO:0006364=GO:0006508=GO:0009902=GO:0010027=GO:0010207=GO:0019288=GO:0035304=GO:0042793=GO:0045893=GO:0048510	PF00574
MluLR2239	GO:0003676=GO:0004386=GO:0005524	PF00271=PF13959
MluLR2250	GO:0003824=GO:0044237=GO:0050662	PF01370
MluLR2268	GO:0003677=GO:0005634=GO:0006351	PF01426=PF08711
MluLR2269	GO:0003824=GO:0008152	PF00378=PF13766
MluLR2286	GO:0005773=GO:0032578=GO:0005509	PF13499=PF13833
MluLR2288	GO:0003682	PF13837
MluLR2294	GO:0003700=GO:0006355	PF00847
MluLR2311	GO:0005086=GO:0005622=GO:0032012	PF01369=PF12783
MluLR2324	GO:0004657=GO:0006537=GO:0006562=GO:0055114	PF01619
MluLR2329	#N/A	PF01535=PF12854=PF13812
MluLR2338	GO:0005515=GO:0008270	PF13639
MluLR2356	#N/A	PF04749
MluLR2359	#N/A	PF05903
MluLR2362	GO:0030001=GO:0046872	PF00403
MluLR2367	GO:0004364=GO:0008152	PF00043=PF13417
MluLR2384	GO:0016023=GO:0016787=GO:0008152	PF12697
MluLR2409	GO:0003824=GO:0044237=GO:0050662	PF01370
MluLR2413	#N/A	PF07816
MluLR2483	GO:0016020	PF00892
MluLR2505	#N/A	PF08224
MluLR2507	GO:0005524	PF02518=PF10436
MluLR2523	GO:0016491=GO:0046914=GO:0055114	PF06842
MluLR2524	GO:0016671=GO:0008152
MluLR2538	GO:0005634=GO:0006511=GO:0007275	PF03145
MluLR2542	GO:0003676	PF01424=PF12752
MluLR2556	GO:0003677=GO:0003723=GO:0005515=GO:0016070	PF02854=PF09088=PF09090
MluLR2579	#N/A	PF01535=PF12854=PF13041
MluLR2602	#N/A	PF14200
MluLR2620	GO:0020037	PF00173
MluLR2621	GO:0005215=GO:0006810=GO:0016020	PF00230
MluLR2623	GO:0005515	PF04739
MluLR2639	GO:0003676=GO:0004386=GO:0005524=GO:0008026	PF00270=PF00271
MluLR2649	GO:0009570=GO:0004056=GO:0006164=GO:0042450	PF00206
MluLR265	GO:0016740=GO:0008152	PF00043=PF13417
MluLR2650	GO:0003824=GO:0008152	PF00501=PF13193
MluLR2673	#N/A	PF13962
MluLR2720	GO:0004672=GO:0006468	PF07714=PF12819
MluLR2751	#N/A
MluLR2754	GO:0008270	PF07816
MluLR2757	GO:0019867	PF01103=PF07244
MluLR2795	#N/A
MluLR2803	GO:0008270	PF03101=PF10551
MluLR2807	GO:0005739=GO:0016020=GO:0003333	PF03222
MluLR2812	GO:0005524	PF00288=PF08544
MluLR2841	GO:0005634=GO:0009279=GO:0008270=GO:0001708=GO:0009880=GO:0090421	PF11152
MluLR2878	GO:0016021	PF03006
MluLR2881	GO:0004672=GO:0005524=GO:0006468	PF00069
MluLR2893	GO:0009536	PF05042
MluLR29	GO:0005681=GO:0008380	PF02840=PF08799
MluLR2905	GO:0016021=GO:0022857=GO:0055085	PF00083
MluLR2934	GO:0008270	PF13445
MluLR294	GO:0003676	PF00076=PF07145=PF14259
MluLR2950	GO:0020037	PF00173
MluLR3027	GO:0003700=GO:0005634=GO:0006355	PF02045
MluLR3037	GO:0005515	PF01344
MluLR3042	GO:0003676=GO:0004519	PF01844
MluLR3054	GO:0005515	PF01344
MluLR306	GO:0003676=GO:0008270	PF00642
MluLR3078	GO:0009536=GO:0003824=GO:0030246=GO:0005975
MluLR3085	#N/A	PF05383
MluLR3088	GO:0004497=GO:0055114	PF01494
MluLR309	GO:0003824	PF00481
MluLR3097	GO:0008080	PF00583
MluLR3099	GO:0005739	PF01661=PF13716
MluLR3117	#N/A	PF02141=PF03455
MluLR3122	#N/A	PF03140
MluLR3145	GO:0005739	PF05347
MluLR3162	GO:0004672=GO:0006468	PF07714
MluLR3170	GO:0009536	PF01535
MluLR320	GO:0009536=GO:0006486=GO:0006623=GO:0016192	PF10607
MluLR3202	GO:0004601=GO:0006979=GO:0020037=GO:0055114	PF00141
MluLR3215	GO:0005739=GO:0009507=GO:0016301=GO:0015996=GO:0016310	PF03881
MluLR3226	GO:0005515	PF00400
MluLR3227	GO:0003676	PF00076
MluLR3228	#N/A	PF01535=PF13041
MluLR3245	#N/A	PB000943
MluLR3266	GO:0004499=GO:0050660=GO:0050661=GO:0055114	PF00743
MluLR3274	GO:0016021=GO:0005351=GO:0008643=GO:0055085	PF00083.19=PB017780=PB000615
MluLR3296	GO:0030244=GO:0048193	PF09756
MluLR3316	GO:0005829=GO:0000226=GO:0000911=GO:0008284=GO:0009910=GO:0010048	PF04004
MluLR3328	GO:0004672=GO:0005524=GO:0006468	PF00069
MluLR3333	#N/A	PF07082
MluLR3347	GO:0004185=GO:0006508	PF00450
MluLR3373	GO:0016021=GO:0022857=GO:0055085	PF00083
MluLR3380	#N/A	PF07802
MluLR3394	GO:0008152=GO:0016787	PF07859
MluLR3416	GO:0009536=GO:0016491=GO:0055114	PF13561
MluLR3418	#N/A	PF04146
MluLR344	GO:0016311=GO:0016791	PF06602=PF13849
MluLR3470	GO:0008270	PB000663
MluLR3474	GO:0005524	PF00004=PF14363
MluLR3484	GO:0016023=GO:0008289=GO:0006869	PF14368
MluLR3486	GO:0005198=GO:0005798=GO:0006886=GO:0016192=GO:0030117	PF01602=PF08752
MluLR3513	GO:0003677	PF02178
MluLR3540	GO:0009536	PF04784
MluLR3543	#N/A	PF01535=PF12854=PF13041
MluLR3545	GO:0016023
MluLR3548	GO:0016070	PF06058
MluLR3566	GO:0005525=GO:0007264	PF00071
MluLR3582	#N/A	PF13181
MluLR3584	GO:0016020=GO:0031972=GO:0015031	PF04278
MluLR3590	GO:0005777=GO:0016491=GO:0048767=GO:0055114=GO:0080024=GO:0080026	PF13561
MluLR3608	#N/A	PF08263.7
MluLR3614	GO:0009536=GO:0016020	PF03092
MluLR3616	GO:0005515=GO:0005634=GO:0008270=GO:0018024=GO:0034968=GO:0042393	PF00856=PF02182=PF05033
MluLR3625	GO:0000276=GO:0015078=GO:0015986	PF05873
MluLR3645	GO:0015079=GO:0016020=GO:0071805	PF02705
MluLR3656	GO:0016020	PF01222
MluLR3672	GO:0008152=GO:0016491	PF00106
MluLR3684	GO:0003924=GO:0005525	PF00350=PF01031=PF02212
MluLR3716	GO:0005730=GO:0000278=GO:0000724=GO:0006261=GO:0006275=GO:0006306=GO:0006312=GO:0007062=GO:0007129=GO:0007131=GO:0009555=GO:0009560=GO:0010332=GO:0016444=GO:0016568=GO:0031047=GO:0042138=GO:0042991=GO:0043687=GO:0045893=GO:0051726	PF03962
MluLR3730	GO:0005739
MluLR3732	GO:0005634=GO:0003743=GO:0046982=GO:0006352=GO:0006413=GO:0051090	PF03478
MluLR376	GO:0000155=GO:0005515=GO:0007165=GO:0016020	PF00512=PF01590
MluLR3793	GO:0005515	PF00400
MluLR3812	#N/A
MluLR3828	GO:0005576=GO:0005739
MluLR3831	GO:0004553=GO:0005975	PF00759
MluLR3834	GO:0005774=GO:0016021=GO:0005381=GO:0006880=GO:0034755	PF01988
MluLR3872	GO:0016747	PF02458
MluLR3908	GO:0009536
MluLR3917	GO:0016021=GO:0015079=GO:0071805	PF02705.11
MluLR3934	GO:0003700=GO:0005634=GO:0006355=GO:0043565	PF00447
MluLR3969	GO:0005739	PB012772
MluLR3988	GO:0004650=GO:0005975	PF00295
MluLR4011	GO:0016020=GO:0003677=GO:0015238=GO:0015297=GO:0006355=GO:0006855	PF02365.10
MluLR4026	GO:0005515=GO:0008270	PF13639
MluLR4036	GO:0005739=GO:0009536	PB015544
MluLR4042	#N/A
MluLR4053	GO:0016491=GO:0055114	PF01266
MluLR4055	GO:0005829	PF04910
MluLR4056	GO:0005515=GO:0005524	PF00004=PF00439
MluLR4085	GO:0005739=GO:0009965=GO:0016556=GO:0030154	PB013637=PB018046
MluLR41	GO:0016021	PF04588
MluLR4101	GO:0016787	PF00149
MluLR4109	GO:0032040=GO:0009220=GO:0009793	PF04900
MluLR4113	GO:0003755=GO:0006457	PF00160
MluLR4145	GO:0016787	PF00293
MluLR4147	#N/A
MluLR4169	GO:0016592=GO:0000278=GO:0006351=GO:0006396=GO:0007062=GO:0007131=GO:0009887=GO:0009888=GO:0009909=GO:0010332=GO:0010638=GO:0031048=GO:0032204=GO:0042138=GO:0043247=GO:0045132=GO:0050832
MluLR4170	GO:0016021=GO:0022857=GO:0055085	PF00083=PF07690
MluLR4171	GO:0003735=GO:0005622=GO:0005840=GO:0006412	PF00312
MluLR4237	GO:0005634=GO:0003677	PF03110.9
MluLR4253	GO:0009536=GO:0005097=GO:0032851	PF13890.1
MluLR4268	GO:0005524=GO:0016020=GO:0016887	PF00005=PF01061=PF08370
MluLR4273	GO:0005515	PF00023=PF12796=PF13857=PF13962
MluLR429	GO:0003682	PF00249
MluLR4298	GO:0016788	PF04827
MluLR4307	GO:0004672=GO:0006468=GO:0048544	PF00954=PF01453=PF07714=PF08276
MluLR4328	GO:0004143=GO:0007205	PF00781
MluLR433	GO:0008237=GO:0008270	PF01433
MluLR4330	GO:0003677=GO:0006355=GO:0008270	PF02362=PF07496
MluLR4340	GO:0003824	PF00481
MluLR4345	GO:0003676=GO:0008270	PF00642=PF12796
MluLR4359	#N/A
MluLR436	GO:0016020	PF02517
MluLR4387	GO:0009507=GO:0048364=GO:0048367	PF02536
MluLR4388	GO:0005634=GO:0043531=GO:0006351=GO:0006355	PF03514
MluLR439	#N/A	PF13365
MluLR4392	GO:0005515	PF00514
MluLR4446	GO:0008152=GO:0016787	PF07859
MluLR4449	#N/A	PF04859
MluLR4453	GO:0019013=GO:0030529	PF01423
MluLR4454	GO:0005779=GO:0005829=GO:0004842=GO:0008270=GO:0006513=GO:0006635=GO:0009793=GO:0009853=GO:0010381=GO:0016558	PF04757=PF13923
MluLR4480	GO:0005525	PF00025
MluLR4484	GO:0005739=GO:0005829=GO:0016023=GO:0046872	PF05701
MluLR4489	GO:0030001=GO:0046872	PF00403
MluLR4493	GO:0005515	PF00400
MluLR4496	GO:0005634=GO:0006355=GO:0016747	PF01853=PF11717
MluLR4501	GO:0003677=GO:0003682	PF13921
MluLR4502	GO:0005739=GO:0005829=GO:0009570=GO:0009579=GO:0009941=GO:0010319=GO:0008270=GO:0042803=GO:0000023=GO:0006974=GO:0009228=GO:0009637=GO:0010155=GO:0019252=GO:0042742=GO:0043085=GO:0046777=GO:0052837=GO:0055114	PF01946
MluLR4504	GO:0003723=GO:0005622=GO:0019843	PF00163=PF01479
MluLR4594	GO:0009987
MluLR4628	GO:0005840=GO:0003735=GO:0006412	PF00828
MluLR4630	GO:0004601=GO:0006979=GO:0020037=GO:0055114	PF00141
MluLR4688	#N/A	PF02042
MluLR4698	GO:0003824=GO:0008152	PF01063
MluLR4705	GO:0046983	PF00010=PF14215
MluLR4733	GO:0009536=GO:0016020	PB011122
MluLR4746	GO:0005739=GO:0016023=GO:0016788=GO:0006629
MluLR4755	GO:0006629=GO:0016788	PF00657
MluLR4764	GO:0016021=GO:0008324=GO:0015174=GO:0015179=GO:0015813=GO:0015819=GO:0043092=GO:1902475	PF13520=PF13906
MluLR4781	GO:0005622=GO:0008270	PF00643
MluLR4798	#N/A
MluLR4802	GO:0009536=GO:0016020	PF03208
MluLR4817	GO:0016491=GO:0055114	PF02668
MluLR4828	GO:0003676=GO:0008270	PF12874
MluLR4834	GO:0005783=GO:0009744=GO:0009749=GO:0009750=GO:0009853
MluLR4841	GO:0016773	PF01633
MluLR4877	#N/A	PF04570
MluLR4900	GO:0005515	PF00400
MluLR4922	GO:0008152=GO:0016787	PF07859
MluLR4932	#N/A	PB013970
MluLR4945	GO:0006629=GO:0008374	PF02450
MluLR5014	GO:0003700=GO:0006355=GO:0043565	PF00046=PF01852
MluLR5036	#N/A	PB003957=PB019401=PB005100=PB018364
MluLR5047	#N/A
MluLR5060	GO:0008270=GO:0016491=GO:0055114	PF00107
MluLR5064	GO:0006952=GO:0009607	PB003940
MluLR5099	GO:0016023=GO:0016592=GO:0006351=GO:0006355=GO:0046482
MluLR511	GO:0004252=GO:0006508=GO:0008236	PF00326=PF02897
MluLR512	GO:0008152=GO:0016747	PF00108
MluLR5139	GO:0031072	PF00226
MluLR5168	GO:0005739=GO:0015934=GO:0003735=GO:0006354=GO:0006412=GO:0009220	PF00828
MluLR5181	GO:0008270	PF13923
MluLR5207	GO:0043531	PF00931
MluLR5222	GO:0003777=GO:0005524=GO:0007018	PF00225
MluLR5231	GO:0004672=GO:0005524=GO:0006468	PF00069
MluLR5260	GO:0003968	PF05183
MluLR5272	GO:0005975=GO:0016853	PF02502=PF07883
MluLR5295	GO:0016740=GO:0008152	PF13410=PF13417
MluLR5298	GO:0016021=GO:0055085	PF07690
MluLR5300	GO:0006520=GO:0016491=GO:0055114	PF00208=PF02812
MluLR5358	GO:0000786=GO:0003677=GO:0003682=GO:0005634=GO:0006334	PF00249=PF00538
MluLR5383	GO:0009909=GO:0016570=GO:0048449
MluLR5396	GO:0031072	PF00226
MluLR5399	GO:0016021=GO:0015171=GO:0003333	PF13520
MluLR5410	GO:0008270	PF12906
MluLR5450	GO:0005506=GO:0009055=GO:0016705=GO:0020037=GO:0055114	PF00067
MluLR5451	GO:0005506=GO:0009055=GO:0016705=GO:0020037=GO:0055114	PF00067
MluLR5454	GO:0005506=GO:0009055=GO:0016705=GO:0020037=GO:0055114	PF00067
MluLR5463	GO:0008152=GO:0016758	PF00201
MluLR5507	#N/A	PF11523
MluLR5557	GO:0006855=GO:0015238=GO:0015297=GO:0016020=GO:0055085	PF01554
MluLR5573	GO:0005739=GO:0016740=GO:0008152	PF13417
MluLR5578	GO:0005739=GO:0009570=GO:0000166=GO:0003729=GO:0000023=GO:0006397=GO:0019252	PF12854=PF13041=PF13812
MluLR5580	GO:0000234=GO:0006656=GO:0032259	PF13489=PF13847
MluLR5595	GO:0016021=GO:0055085	PF07690
MluLR5601	GO:0000786=GO:0003677=GO:0003682=GO:0005634=GO:0006334	PF00249=PF00538
MluLR5622	GO:0009536=GO:0046856	PF03372
MluLR5625	GO:0003700=GO:0043687=GO:0045893	PF13837
MluLR5632	GO:0004672=GO:0005524=GO:0006468	PF00069
MluLR5647	GO:0003824=GO:0005992	PF00982=PF02358
MluLR5658	GO:0008152=GO:0016758	PF00201
MluLR5660	GO:0008152=GO:0016758	PF00201
MluLR5697	GO:0003700=GO:0005634=GO:0006355=GO:0043565	PF00447
MluLR5699	GO:0003700=GO:0006355=GO:0043565	PF03106
MluLR57	GO:0005956=GO:0019887	PF01214
MluLR570	GO:0016881	PF00179
MluLR5703	GO:0004300=GO:0016787=GO:0016853=GO:0008152	PF13766
MluLR5707	GO:0005739	PB002984
MluLR5709	#N/A	PF07047
MluLR5781	GO:0004222=GO:0006508=GO:0008270	PF00675=PF05193
MluLR5796	GO:0004672=GO:0004674=GO:0006468=GO:0048544	PF00954=PF01453=PF07714=PF08276=PF11883
MluLR5813	GO:0005739=GO:0016020=GO:0016023	PF14009
MluLR5838	#N/A	PB005453
MluLR5849	GO:0016491=GO:0055114	PF00175=PF00970
MluLR5850	GO:0016023
MluLR5863	GO:0005506=GO:0009055=GO:0016705=GO:0020037=GO:0055114	PF00067
MluLR5870	GO:0016020
MluLR5877	GO:0005515=GO:0007154=GO:0035091	PF00787=PF09325
MluLR5907	GO:0005515	PF00023=PF12796=PF13962
MluLR5939	GO:0005789=GO:0009536=GO:0016021=GO:0006869=GO:0006888=GO:0006891=GO:0010351=GO:0016558	PF03208
MluLR5958	GO:0009570=GO:0009579=GO:0009941=GO:0048046=GO:0042132=GO:0046872=GO:0050278=GO:0000023=GO:0000165=GO:0005986=GO:0006098=GO:0006364=GO:0006612=GO:0009409=GO:0009595=GO:0009657=GO:0009697=GO:0009773=GO:0009862=GO:0009867=GO:0010103=GO:0010200=GO:0010207=GO:0010310=GO:0010363=GO:0016311=GO:0019252=GO:0019253=GO:0019288=GO:0019344=GO:0019761=GO:0031348=GO:0035304=GO:0043085=GO:0043900=GO:0050832	PB001150=PB007362
MluLR5962	GO:0016747	PF02458
MluLR5974	GO:0016765	PF01255
MluLR5981	GO:0006486=GO:0008373=GO:0030173	PF00777
MluLR5994	#N/A
MluLR6002	#N/A	PB011826
MluLR6051	GO:0016020=GO:0016023	PB007235=PB008016
MluLR6071	GO:0016023=GO:0004747=GO:0005524=GO:0008865=GO:0006014=GO:0019252=GO:0046835	PF00294
MluLR6082	GO:0003735=GO:0005840=GO:0006412	PF00572
MluLR6099	GO:0000145=GO:0006887	PF03081
MluLR6106	GO:0003712=GO:0004402=GO:0005515=GO:0005634=GO:0006355=GO:0008270	PF00651=PF02135
MluLR6114	GO:0005739=GO:0005840=GO:0005524	PF10213
MluLR6135	#N/A
MluLR6167	GO:0003677=GO:0006355	PF02365
MluLR6168	GO:0005681=GO:0009507=GO:0003677=GO:0003682=GO:0003700=GO:0016788=GO:0000278=GO:0006351=GO:0006355=GO:0006397=GO:0008380=GO:0009870=GO:0010204=GO:0042742=GO:0045087=GO:0050832=GO:0051301	PF11831
MluLR6181	GO:0008652	PF00696
MluLR6184	#N/A
MluLR6188	GO:0005506=GO:0009055=GO:0016705=GO:0020037=GO:0055114	PF00067
MluLR6193	#N/A
MluLR6206	GO:0009536=GO:0048046=GO:0018738=GO:0046294	PF00756
MluLR6215	#N/A
MluLR6222	GO:0009536=GO:0005509	PF13499
MluLR6224	GO:0005739=GO:0005509	PF13202=PF13499
MluLR6228	#N/A	PF09811
MluLR6261	GO:0005744=GO:0016021=GO:0005215=GO:0016799=GO:0009691=GO:0030150	PF03656
MluLR6267	GO:0004601=GO:0006979=GO:0020037=GO:0055114	PF00141
MluLR6287	GO:0009507
MluLR6304	GO:0016023
MluLR631	GO:0016787=GO:0008152	PF12697
MluLR6357	GO:0005737=GO:0006914	PF04106
MluLR6360	GO:0003824=GO:0008152	PF00501=PF13193
MluLR6444	GO:0009507=GO:0008168=GO:0032259	PB000055
MluLR6475	GO:0009536	PB001500
MluLR6476	GO:0004672=GO:0005524=GO:0006468	PF00069
MluLR6491	GO:0003824=GO:0008152	PF00378
MluLR6498	GO:0006457=GO:0009408=GO:0009644=GO:0042542
MluLR6521	GO:0006457	PF00254
MluLR6542	GO:0006812=GO:0008324=GO:0055085	PF02386
MluLR6544	GO:0008375=GO:0016020	PF02485
MluLR6546	GO:0000154=GO:0000179=GO:0008649	PF00398
MluLR6548	GO:0003824=GO:0008152	PF00501
MluLR6589	GO:0016117=GO:0016705	PF05834
MluLR6616	GO:0005739
MluLR6640	GO:0003913=GO:0006281	PF00875=PF03441
MluLR6642	GO:0005515	PF00400
MluLR6651	GO:0005634=GO:0032041=GO:0046969=GO:0046970=GO:0097372=GO:0006351=GO:0006355=GO:0061647=GO:0070932=GO:0070933	PF00850
MluLR6659	GO:0009536	PF15346.1
MluLR6677	GO:0016023	PF11998=PF13414
MluLR6678	GO:0005515	PF00560=PF12799
MluLR6685	GO:0005743=GO:0005789=GO:0016021=GO:0005471=GO:0015866=GO:0015867=GO:0048316=GO:0048364=GO:0048367=GO:0055085	PF00153
MluLR6689	GO:0005856=GO:0030833	PF04062
MluLR6693	GO:0009536
MluLR6702	GO:0006457=GO:0016272=GO:0051082	PF01920
MluLR6709	#N/A	PF01852=PF07059
MluLR6713	GO:0003676=GO:0008270	PF00642=PF13923
MluLR6715	GO:0008375=GO:0016020	PF02485
MluLR6753	GO:0003824=GO:0008152	PF00857
MluLR6787	#N/A
MluLR6825	GO:0009941=GO:0004252=GO:0006508	PF11838
MluLR6831	GO:0005515	PF01344
MluLR6840	GO:0031072	PF00226=PF11926
MluLR6858	GO:0003824=GO:0008152	PF00501=PF11930=PF13193
MluLR6874	GO:0004857=GO:0005739=GO:0045980	PF04568
MluLR6876	GO:0009536=GO:0031072=GO:0051082	PB004410
MluLR6879	#N/A	PB005880
MluLR6882	GO:0004857=GO:0030599	PF04043
MluLR6929	GO:0005737=GO:0004364=GO:0009072	PF00043=PF13417
MluLR6957	GO:0005515	PF01344=PF12937
MluLR7004	GO:0008152=GO:0016491	PF00106
MluLR7007	GO:0005829=GO:0005524=GO:0042803=GO:0046872=GO:0051539=GO:0016226	PF02374=PF10609
MluLR7066	GO:0005886=GO:0016021=GO:0005249=GO:0005516=GO:0030552=GO:0030553=GO:0071805	PF00027
MluLR7082	#N/A	PF10238
MluLR7089	GO:0005681=GO:0000387	PF04938
MluLR7090	#N/A	PF03097
MluLR7094	GO:0008270	PF13923
MluLR7095	GO:0045454	PF00085
MluLR7099	GO:0005739=GO:0006970=GO:0009408	PF00011
MluLR7100	GO:0005634=GO:0016874=GO:0009737=GO:0010608=GO:0010629=GO:0016567
MluLR7108	#N/A
MluLR7134	#N/A	PF03556
MluLR7138	GO:0005525=GO:0007264	PF00071
MluLR7144	GO:0004222=GO:0006508=GO:0008152=GO:0008270=GO:0031012	PF00413=PF01471
MluLR7175	GO:0005515=GO:0008270	PF13639
MluLR7180	GO:0005730=GO:0005732=GO:0019013=GO:0030515=GO:0001510=GO:0009165=GO:0009909=GO:0031118=GO:0034968	PF01248
MluLR7186	GO:0000786=GO:0005634=GO:0003677=GO:0046982	PF03909
MluLR7192	GO:0033926	PF12899
MluLR7212	GO:0005515=GO:0051087	PF00612=PF02179
MluLR7221	GO:0051213=GO:0055114
MluLR7224	GO:0004177=GO:0006508	PF12695
MluLR723	#N/A	PF04678
MluLR7232	GO:0016491=GO:0050660=GO:0055114	PF00070=PF07992
MluLR7239	GO:0005829=GO:0004792=GO:0005524=GO:0008265=GO:0046872=GO:0061604=GO:0061605=GO:0002143=GO:0006777=GO:0018192	PF00581=PF05237
MluLR7267	GO:0004519	PF01535=PF03161
MluLR729	GO:0046854	PF00459
MluLR7294	GO:0005215=GO:0006810=GO:0016020	PF00854
MluLR7296	#N/A	PF05340.7
MluLR7297	GO:0005515=GO:0008270	PF13639
MluLR7309	GO:0006351=GO:0006355	PF03514
MluLR7311	GO:0008685=GO:0016114	PF02542
MluLR7340	GO:0006351=GO:0006355	PF03514
MluLR7368	GO:0004222=GO:0005524=GO:0008270=GO:0016021	PF06480
MluLR7371	GO:0008152=GO:0016491=GO:0055114	PF00171
MluLR7384	GO:0008152=GO:0016491	PF00106
MluLR7394	GO:0006950	PF00582
MluLR74	GO:0005654=GO:0003677=GO:0043621=GO:0006306=GO:0044030=GO:0070918	PF09187
MluLR7412	GO:0005829=GO:0002161=GO:0004812=GO:0006450=GO:0008152	PF04073
MluLR7423	GO:0009055=GO:0016491=GO:0020037=GO:0030151=GO:0055114	PF00173=PF00174=PF00175=PF00970=PF03404
MluLR7435	GO:0003676=GO:0003677=GO:0005634=GO:0006260	PF01336=PF04057=PF08646
MluLR7465	#N/A	PB006042=PB006714=PB009501
MluLR7481	GO:0003676	PF01585
MluLR7517	GO:0006886=GO:0016192=GO:0030117=GO:0030131	PF01602=PF02883
MluLR7547	GO:0005737=GO:0017183	PF01866
MluLR7566	GO:0008270	PF05180
MluLR7590	GO:0003676=GO:0004386=GO:0005524	PF00271
MluLR76	GO:0003824=GO:0044237=GO:0050662	PF01370
MluLR7638	GO:0008270	PF00097=PF01485=PF13456
MluLR7655	GO:0003723=GO:0004525=GO:0016075=GO:0090502
MluLR7656	GO:0005515	PF00400=PF13646
MluLR7666	GO:0003677	PF01426
MluLR7673	GO:0031072	PF00226=PF11926
MluLR7710	GO:0005739	PF01535=PF13041
MluLR7711	GO:0000166=GO:0003824=GO:0005516=GO:0008152=GO:0046872	PF00122=PF00689=PF00690=PF00702=PF12515
MluLR7801	GO:0005515	PF00514
MluLR781	GO:0009536
MluLR7811	GO:0004806=GO:0006629	PF01764
MluLR7832	GO:0005515	PF00646=PF01344
MluLR7844	GO:0003735=GO:0005840=GO:0006412	PF01775
MluLR7877	GO:0005739=GO:0005524=GO:0047453=GO:0046496=GO:0048573	PF01256
MluLR7908	GO:0016023=GO:0016740=GO:0008152	PB015477
MluLR7930	GO:0005634=GO:0051726	PF01858
MluLR7933	GO:0005739=GO:0005886=GO:0016023=GO:0048046=GO:0030145=GO:0045735	PF09335
MluLR7944	#N/A	PF09649
MluLR797	GO:0005198=GO:0019028	PF00721
MluLR7972	GO:0005524=GO:0044267	PF00118
MluLR8009	#N/A	PB006867=PB013633=PB002286
MluLR8024	GO:0016020=GO:0048046=GO:0008195=GO:0006629=GO:0016036=GO:0016311	PF08235
MluLR8026	GO:0009536
MluLR8035	GO:0016020	PF07059
MluLR8070	GO:0016021=GO:0055085	PF01699
MluLR8107	GO:0006351=GO:0006355	PF03514
MluLR8120	GO:0003676=GO:0006396=GO:0008173=GO:0008270	PF00642=PF05958=PF13847
MluLR8171	GO:0005829=GO:0009536	PF00300
MluLR819	GO:0016020	PB019080=PB009493=PB009785=PB015947=PB016754
MluLR8190	GO:0031011=GO:0006338=GO:0010228	PF00022
MluLR8204	GO:0008270	PF01529
MluLR8212	#N/A	PF05701
MluLR8232	#N/A	PF00536
MluLR8262	GO:0000166=GO:0004812=GO:0005524=GO:0005737=GO:0006418	PF00587=PF03129
MluLR8267	GO:0046872=GO:0030001
MluLR8272	GO:0046872	PF13920
MluLR830	GO:0008152=GO:0016746	PF01553
MluLR8306	GO:0005829=GO:0005509=GO:0010228=GO:0016926=GO:0050665	PF04578=PF13968
MluLR8330	GO:0005515	PF00628=PF12165
MluLR8331	GO:0003824=GO:0009451=GO:0051536=GO:0051539	PF00919=PF04055
MluLR8392	GO:0005634=GO:0006334	PF00956
MluLR8395	GO:0016021	PF01490
MluLR8421	GO:0009055=GO:0015035=GO:0045454	PF00462
MluLR8423	GO:0003872=GO:0005945=GO:0006096	PF00365
MluLR8430	#N/A
MluLR8431	GO:0006397	PF01480
MluLR8435	GO:0004553=GO:0005975	PF00232
MluLR8444	GO:0003682=GO:0005515	PF00249=PF04433
MluLR8454	GO:0016853=GO:0008152	PF02847
MluLR8459	GO:0003824=GO:0051536	PF04055
MluLR8479	#N/A
MluLR85	GO:0003824	PF00432=PF13243
MluLR8500	GO:0003677	PB005980
MluLR8554	GO:0004672=GO:0005524=GO:0006468	PF00069
MluLR8564	#N/A
MluLR8579	GO:0010287=GO:0016021=GO:0005215=GO:0006810
MluLR8598	#N/A	PF05686
MluLR8600	GO:0005509	PF13499
MluLR8602	GO:0009706	PB001150
MluLR8617	GO:0003677=GO:0003700=GO:0005634=GO:0006355=GO:0043565	PF00046=PF02183
MluLR863	GO:0003824=GO:0005488=GO:0008152	PF13365
MluLR8636	GO:0003700=GO:0006355	PF00847
MluLR865	GO:0005840=GO:0033179=GO:0003735=GO:0005525=GO:0015078=GO:0006412=GO:0007264=GO:0010413=GO:0015991=GO:0045492
MluLR8701	GO:0005506=GO:0009055=GO:0016705=GO:0020037=GO:0055114	PF00067
MluLR8719	GO:0005525=GO:0007264	PF00071=PF10199
MluLR8732	GO:0005829=GO:0003677=GO:0007389=GO:0048438=GO:0048439	PF11891
MluLR8742	GO:0009570=GO:0009965=GO:0010155=GO:0030154=GO:0046777	PF04339
MluLR8748	GO:0005770=GO:0005794=GO:0005884=GO:0009579=GO:0030136=GO:0002020=GO:0030276=GO:0006623	PF01417
MluLR8749	GO:0007585=GO:0009916=GO:0055114	PF01786
MluLR8852	GO:0005778=GO:0016021=GO:0007031=GO:0015031
MluLR8863	GO:0003676=GO:0003677=GO:0006355=GO:0008270	PF00098=PF00313
MluLR8900	GO:0005515	PF00627
MluLR8912	#N/A
MluLR8930	GO:0010181=GO:0016491=GO:0055114	PF00175=PF00258=PF00667
MluLR8933	#N/A
MluLR8940	GO:0070461	PF12767
MluLR8952	GO:0001104=GO:0006357=GO:0016592	PF05983
MluLR897	GO:0016787	PF00149=PF14008
MluLR9003	GO:0003824=GO:0008152	PF00501=PF13193
MluLR9048	#N/A	PB007037
MluLR9049	GO:0016787	PF00293
MluLR9055	GO:0005634=GO:0006869=GO:0016567=GO:0048767	PB000116
MluLR9062	GO:0016023	PF00314
MluLR9089	#N/A	PF05686
MluLR9097	GO:0016021	PB016582=PF14770.1
MluLR9187	GO:0009536	PF12776
MluLR9202	GO:0009570=GO:0009941=GO:0006364=GO:0006399=GO:0009073=GO:0009658=GO:0009793=GO:0010027=GO:0016226=GO:0045036=GO:0045893=GO:1900865
MluLR9213	#N/A	PF10167
MluLR9224	GO:0005739=GO:0005795=GO:0016021=GO:0008455=GO:0009312=GO:0042732	PF05060.9
MluLR9238	GO:0005634=GO:0009626=GO:0030154=GO:0034051=GO:0045595	PF06943
MluLR9302	GO:0003676	PF00076
MluLR9304	GO:0016491=GO:0016706=GO:0055114	PF03171=PF14226
MluLR9308	GO:0003735=GO:0005622=GO:0005840=GO:0006412	PF01016
MluLR9313	GO:0007020=GO:0007067=GO:0031023=GO:0051225	PF15003.1
MluLR9315	GO:0005515	PF00856
MluLR9338	#N/A
MluLR9357	GO:0045454	PF00085
MluLR9371	GO:0032777=GO:0006351=GO:0006355	PF10513
MluLR9379	#N/A
MluLR9386	GO:0005739
MluLR9390	GO:0016881=GO:0008152
MluLR9395	GO:0016023	PF05097
MluLR940	GO:0005515	PF00400
MluLR9401	GO:0043231=GO:0044444	PF02678=PF05726
MluLR9408	GO:0003700=GO:0006355=GO:0043565=GO:0046983	PF00170
MluLR9417	GO:0005634=GO:0032041=GO:0046969=GO:0046970=GO:0097372=GO:0006351=GO:0006355=GO:0061647=GO:0070932=GO:0070933	PF00850
MluLR9423	GO:0016787	PF00293
MluLR9426	GO:0045454	PF00085
MluLR9478	#N/A
MluLR9519	GO:0005739=GO:0009536	PF07093
MluLR9526	GO:0008270=GO:0016874=GO:0008152
MluLR9542	GO:0009055=GO:0016491=GO:0020037=GO:0030151=GO:0055114	PF00173=PF00174=PF00175=PF00970=PF03404
MluLR9582	#N/A	PF01594
MluLR9589	GO:0004190=GO:0016021	PF04258
MluLR9590	GO:0015996=GO:0047746	PF12740
MluLR9609	GO:0016021	PF02990
MluLR9631	GO:0003676	PF00076
MluLR9643	GO:0016881	PF00179
MluLR9654	GO:0005515=GO:0008270	PF13639
MluLR9721	#N/A	PB018202
MluLR9722	GO:0003682	PF00249
MluLR9751	GO:0005524=GO:0006457=GO:0006950=GO:0051082	PF00183=PF13589
MluLR9824	GO:0003824=GO:0005524=GO:0006464=GO:0008641	PF00899=PF02134=PF09358=PF10585
MluLR9835	GO:0003725=GO:0005622	PF00035
MluLR9946	GO:0003682	PF13837
MluLR9947	GO:0005777=GO:0010468
MluLR9972	GO:0031047
MluLR9978	GO:0005515	PF00646
MluLR9980	GO:0003682=GO:0005515	PF00249=PF04433
