# Supplementary material for: Systematic comparison of lncRNAs with protein coding mRNAs in population expression and their response to environmental change
Source: BMC Plant Biol. 2017 Feb 13;17:42. doi: 10.1186/s12870-017-0984-8 (PMC5307861; doi:10.1186/s12870-017-0984-8)
Supplement: Additional file 8: — The lncRNA-mRNA pairs in the WUE-lncRNA-mRNA co-expression network. (XLSX 75 kb) [file 12870_2017_984_MOESM8_ESM.xlsx]

## Sheet: lncRNA_mRNA(WUE)
lncRNAs	WUE candidate genes
lncRNA_MluLR5985	MluLR17402
lncRNA_MluLR6111	MluLR17402
lncRNA_MluLR6157	MluLR17402
lncRNA_MluLR6315	MluLR17402
lncRNA_MluLR5860	MluLR17402
lncRNA_MluLR7071	MluLR17402
lncRNA_MluLR7123	MluLR17402
lncRNA_MluLR8023	MluLR17402
lncRNA_MluLR7422	MluLR17402
lncRNA_MluLR8419	MluLR17402
lncRNA_MluLR7457	MluLR17402
lncRNA_MluLR861	MluLR17402
lncRNA_MluLR929	MluLR17402
lncRNA_MluLR1122	MluLR17402
lncRNA_MluLR1129	MluLR17402
lncRNA_MluLR1288	MluLR17402
lncRNA_MluLR1379	MluLR17402
lncRNA_MluLR1900	MluLR17402
lncRNA_MluLR1929	MluLR17402
lncRNA_MluLR1941	MluLR17402
lncRNA_MluLR3324	MluLR17402
lncRNA_MluLR3342	MluLR17402
lncRNA_MluLR3357	MluLR17402
lncRNA_MluLR5337	MluLR17402
lncRNA_MluLR3613	MluLR17402
lncRNA_MluLR3669	MluLR17402
lncRNA_MluLR5675	MluLR17402
lncRNA_MluLR2688	MluLR17402
lncRNA_MluLR2779	MluLR17402
lncRNA_MluLR4949	MluLR17402
lncRNA_MluLR3168	MluLR17402
lncRNA_MluLR2374	MluLR17402
lncRNA_MluLR4353	MluLR17402
lncRNA_MluLR13777	MluLR17402
lncRNA_MluLR13376	MluLR17402
lncRNA_MluLR13886	MluLR17402
lncRNA_MluLR13908	MluLR17402
lncRNA_MluLR13500	MluLR17402
lncRNA_MluLR14264	MluLR17402
lncRNA_MluLR14372	MluLR17402
lncRNA_MluLR14386	MluLR17402
lncRNA_MluLR8871	MluLR17402
lncRNA_MluLR8941	MluLR17402
lncRNA_MluLR8970	MluLR17402
lncRNA_MluLR9183	MluLR17402
lncRNA_MluLR9198	MluLR17402
lncRNA_MluLR9319	MluLR17402
lncRNA_MluLR10024	MluLR17402
lncRNA_MluLR10929	MluLR17402
lncRNA_MluLR10946	MluLR17402
lncRNA_MluLR11022	MluLR17402
lncRNA_MluLR11123	MluLR17402
lncRNA_MluLR11191	MluLR17402
lncRNA_MluLR13038	MluLR17402
lncRNA_MluLR11477	MluLR17402
lncRNA_MluLR8449	MluLR17402
lncRNA_MluLR10290	MluLR17402
lncRNA_MluLR11824	MluLR17402
lncRNA_MluLR10346	MluLR17402
lncRNA_MluLR10420	MluLR17402
lncRNA_MluLR12170	MluLR17402
lncRNA_MluLR12198	MluLR17402
lncRNA_MluLR10725	MluLR17402
lncRNA_MluLR10751	MluLR17402
lncRNA_MluLR10822	MluLR17402
lncRNA_MluLR10843	MluLR17402
lncRNA_MluLR12447	MluLR17402
lncRNA_MluLR15361	MluLR17402
lncRNA_MluLR15739	MluLR17402
lncRNA_MluLR15789	MluLR17402
lncRNA_MluLR15807	MluLR17402
lncRNA_MluLR16359	MluLR17402
lncRNA_MluLR16423	MluLR17402
lncRNA_MluLR16455	MluLR17402
lncRNA_MluLR16510	MluLR17402
lncRNA_MluLR16741	MluLR17402
lncRNA_MluLR14815	MluLR17402
lncRNA_MluLR16961	MluLR17402
lncRNA_MluLR17177	MluLR17402
lncRNA_MluLR17311	MluLR17402
lncRNA_MluLR17479	MluLR17402
lncRNA_MluLR17484	MluLR17402
lncRNA_MluLR17524	MluLR17402
lncRNA_MluLR6146	MluLR4277
lncRNA_MluLR6222	MluLR4277
lncRNA_MluLR6296	MluLR4277
lncRNA_MluLR7203	MluLR4277
lncRNA_MluLR7733	MluLR4277
lncRNA_MluLR7393	MluLR4277
lncRNA_MluLR8040	MluLR4277
lncRNA_MluLR8315	MluLR4277
lncRNA_MluLR8322	MluLR4277
lncRNA_MluLR622	MluLR4277
lncRNA_MluLR1421	MluLR4277
lncRNA_MluLR1566	MluLR4277
lncRNA_MluLR1873	MluLR4277
lncRNA_MluLR3650	MluLR4277
lncRNA_MluLR2491	MluLR4277
lncRNA_MluLR4757	MluLR4277
lncRNA_MluLR2754	MluLR4277
lncRNA_MluLR2789	MluLR4277
lncRNA_MluLR334	MluLR4277
lncRNA_MluLR2999	MluLR4277
lncRNA_MluLR4263	MluLR4277
lncRNA_MluLR5113	MluLR4277
lncRNA_MluLR5252	MluLR4277
lncRNA_MluLR8965	MluLR4277
lncRNA_MluLR9229	MluLR4277
lncRNA_MluLR11342	MluLR4277
lncRNA_MluLR13100	MluLR4277
lncRNA_MluLR12967	MluLR4277
lncRNA_MluLR11765	MluLR4277
lncRNA_MluLR11989	MluLR4277
lncRNA_MluLR10805	MluLR4277
lncRNA_MluLR8487	MluLR4277
lncRNA_MluLR12426	MluLR4277
lncRNA_MluLR16108	MluLR4277
lncRNA_MluLR16216	MluLR4277
lncRNA_MluLR14850	MluLR4277
lncRNA_MluLR17190	MluLR4277
lncRNA_MluLR5938	MluLR17433
lncRNA_MluLR6247	MluLR17433
lncRNA_MluLR6312	MluLR17433
lncRNA_MluLR6339	MluLR17433
lncRNA_MluLR6459	MluLR17433
lncRNA_MluLR6460	MluLR17433
lncRNA_MluLR6624	MluLR17433
lncRNA_MluLR6629	MluLR17433
lncRNA_MluLR6959	MluLR17433
lncRNA_MluLR6979	MluLR17433
lncRNA_MluLR7024	MluLR17433
lncRNA_MluLR7059	MluLR17433
lncRNA_MluLR7086	MluLR17433
lncRNA_MluLR7108	MluLR17433
lncRNA_MluLR7173	MluLR17433
lncRNA_MluLR7284	MluLR17433
lncRNA_MluLR7750	MluLR17433
lncRNA_MluLR8371	MluLR17433
lncRNA_MluLR7557	MluLR17433
lncRNA_MluLR7701	MluLR17433
lncRNA_MluLR515	MluLR17433
lncRNA_MluLR524	MluLR17433
lncRNA_MluLR560	MluLR17433
lncRNA_MluLR803	MluLR17433
lncRNA_MluLR1082	MluLR17433
lncRNA_MluLR1149	MluLR17433
lncRNA_MluLR1202	MluLR17433
lncRNA_MluLR1205	MluLR17433
lncRNA_MluLR1319	MluLR17433
lncRNA_MluLR1482	MluLR17433
lncRNA_MluLR1776	MluLR17433
lncRNA_MluLR1809	MluLR17433
lncRNA_MluLR1830	MluLR17433
lncRNA_MluLR1964	MluLR17433
lncRNA_MluLR2109	MluLR17433
lncRNA_MluLR5306	MluLR17433
lncRNA_MluLR5321	MluLR17433
lncRNA_MluLR5323	MluLR17433
lncRNA_MluLR5358	MluLR17433
lncRNA_MluLR5430	MluLR17433
lncRNA_MluLR5462	MluLR17433
lncRNA_MluLR5476	MluLR17433
lncRNA_MluLR3791	MluLR17433
lncRNA_MluLR5577	MluLR17433
lncRNA_MluLR5615	MluLR17433
lncRNA_MluLR5759	MluLR17433
lncRNA_MluLR5764	MluLR17433
lncRNA_MluLR4100	MluLR17433
lncRNA_MluLR2575	MluLR17433
lncRNA_MluLR26	MluLR17433
lncRNA_MluLR4645	MluLR17433
lncRNA_MluLR4666	MluLR17433
lncRNA_MluLR2691	MluLR17433
lncRNA_MluLR2302	MluLR17433
lncRNA_MluLR4850	MluLR17433
lncRNA_MluLR2833	MluLR17433
lncRNA_MluLR385	MluLR17433
lncRNA_MluLR2927	MluLR17433
lncRNA_MluLR4998	MluLR17433
lncRNA_MluLR41	MluLR17433
lncRNA_MluLR5057	MluLR17433
lncRNA_MluLR3083	MluLR17433
lncRNA_MluLR2329	MluLR17433
lncRNA_MluLR2400	MluLR17433
lncRNA_MluLR4373	MluLR17433
lncRNA_MluLR4374	MluLR17433
lncRNA_MluLR13559	MluLR17433
lncRNA_MluLR13693	MluLR17433
lncRNA_MluLR13724	MluLR17433
lncRNA_MluLR13819	MluLR17433
lncRNA_MluLR13835	MluLR17433
lncRNA_MluLR13379	MluLR17433
lncRNA_MluLR13386	MluLR17433
lncRNA_MluLR13932	MluLR17433
lncRNA_MluLR13974	MluLR17433
lncRNA_MluLR13449	MluLR17433
lncRNA_MluLR14381	MluLR17433
lncRNA_MluLR14469	MluLR17433
lncRNA_MluLR13293	MluLR17433
lncRNA_MluLR13330	MluLR17433
lncRNA_MluLR13337	MluLR17433
lncRNA_MluLR9270	MluLR17433
lncRNA_MluLR9326	MluLR17433
lncRNA_MluLR9563	MluLR17433
lncRNA_MluLR9584	MluLR17433
lncRNA_MluLR9694	MluLR17433
lncRNA_MluLR9885	MluLR17433
lncRNA_MluLR9907	MluLR17433
lncRNA_MluLR9993	MluLR17433
lncRNA_MluLR10951	MluLR17433
lncRNA_MluLR10962	MluLR17433
lncRNA_MluLR11056	MluLR17433
lncRNA_MluLR13002	MluLR17433
lncRNA_MluLR11204	MluLR17433
lncRNA_MluLR13006	MluLR17433
lncRNA_MluLR11213	MluLR17433
lncRNA_MluLR11231	MluLR17433
lncRNA_MluLR11240	MluLR17433
lncRNA_MluLR13072	MluLR17433
lncRNA_MluLR11391	MluLR17433
lncRNA_MluLR13122	MluLR17433
lncRNA_MluLR11447	MluLR17433
lncRNA_MluLR12890	MluLR17433
lncRNA_MluLR12952	MluLR17433
lncRNA_MluLR11694	MluLR17433
lncRNA_MluLR8433	MluLR17433
lncRNA_MluLR8541	MluLR17433
lncRNA_MluLR10522	MluLR17433
lncRNA_MluLR12190	MluLR17433
lncRNA_MluLR12194	MluLR17433
lncRNA_MluLR11611	MluLR17433
lncRNA_MluLR8854	MluLR17433
lncRNA_MluLR10764	MluLR17433
lncRNA_MluLR10784	MluLR17433
lncRNA_MluLR12341	MluLR17433
lncRNA_MluLR12424	MluLR17433
lncRNA_MluLR12511	MluLR17433
lncRNA_MluLR12615	MluLR17433
lncRNA_MluLR12730	MluLR17433
lncRNA_MluLR12743	MluLR17433
lncRNA_MluLR8517	MluLR17433
lncRNA_MluLR14978	MluLR17433
lncRNA_MluLR15060	MluLR17433
lncRNA_MluLR14602	MluLR17433
lncRNA_MluLR15465	MluLR17433
lncRNA_MluLR15668	MluLR17433
lncRNA_MluLR15678	MluLR17433
lncRNA_MluLR15762	MluLR17433
lncRNA_MluLR15768	MluLR17433
lncRNA_MluLR15796	MluLR17433
lncRNA_MluLR15904	MluLR17433
lncRNA_MluLR15977	MluLR17433
lncRNA_MluLR16051	MluLR17433
lncRNA_MluLR16248	MluLR17433
lncRNA_MluLR16258	MluLR17433
lncRNA_MluLR16336	MluLR17433
lncRNA_MluLR16395	MluLR17433
lncRNA_MluLR16410	MluLR17433
lncRNA_MluLR16458	MluLR17433
lncRNA_MluLR16526	MluLR17433
lncRNA_MluLR16533	MluLR17433
lncRNA_MluLR16746	MluLR17433
lncRNA_MluLR16865	MluLR17433
lncRNA_MluLR16959	MluLR17433
lncRNA_MluLR14854	MluLR17433
lncRNA_MluLR17064	MluLR17433
lncRNA_MluLR17171	MluLR17433
lncRNA_MluLR17217	MluLR17433
lncRNA_MluLR17248	MluLR17433
lncRNA_MluLR17360	MluLR17433
lncRNA_MluLR17532	MluLR17433
lncRNA_MluLR17594	MluLR17433
lncRNA_MluLR6091	MluLR2876
lncRNA_MluLR6164	MluLR2876
lncRNA_MluLR6365	MluLR2876
lncRNA_MluLR6637	MluLR2876
lncRNA_MluLR6671	MluLR2876
lncRNA_MluLR6705	MluLR2876
lncRNA_MluLR7041	MluLR2876
lncRNA_MluLR7143	MluLR2876
lncRNA_MluLR5892	MluLR2876
lncRNA_MluLR7307	MluLR2876
lncRNA_MluLR8003	MluLR2876
lncRNA_MluLR8062	MluLR2876
lncRNA_MluLR7407	MluLR2876
lncRNA_MluLR8393	MluLR2876
lncRNA_MluLR7517	MluLR2876
lncRNA_MluLR7570	MluLR2876
lncRNA_MluLR5827	MluLR2876
lncRNA_MluLR470	MluLR2876
lncRNA_MluLR509	MluLR2876
lncRNA_MluLR726	MluLR2876
lncRNA_MluLR762	MluLR2876
lncRNA_MluLR808	MluLR2876
lncRNA_MluLR881	MluLR2876
lncRNA_MluLR894	MluLR2876
lncRNA_MluLR1088	MluLR2876
lncRNA_MluLR1133	MluLR2876
lncRNA_MluLR1144	MluLR2876
lncRNA_MluLR1211	MluLR2876
lncRNA_MluLR1213	MluLR2876
lncRNA_MluLR1233	MluLR2876
lncRNA_MluLR1292	MluLR2876
lncRNA_MluLR1490	MluLR2876
lncRNA_MluLR1527	MluLR2876
lncRNA_MluLR1646	MluLR2876
lncRNA_MluLR1854	MluLR2876
lncRNA_MluLR1924	MluLR2876
lncRNA_MluLR3361	MluLR2876
lncRNA_MluLR3418	MluLR2876
lncRNA_MluLR3422	MluLR2876
lncRNA_MluLR3575	MluLR2876
lncRNA_MluLR5423	MluLR2876
lncRNA_MluLR3632	MluLR2876
lncRNA_MluLR5485	MluLR2876
lncRNA_MluLR5570	MluLR2876
lncRNA_MluLR3860	MluLR2876
lncRNA_MluLR5632	MluLR2876
lncRNA_MluLR3993	MluLR2876
lncRNA_MluLR4513	MluLR2876
lncRNA_MluLR4514	MluLR2876
lncRNA_MluLR2274	MluLR2876
lncRNA_MluLR4770	MluLR2876
lncRNA_MluLR314	MluLR2876
lncRNA_MluLR2932	MluLR2876
lncRNA_MluLR5000	MluLR2876
lncRNA_MluLR40	MluLR2876
lncRNA_MluLR5028	MluLR2876
lncRNA_MluLR5090	MluLR2876
lncRNA_MluLR5237	MluLR2876
lncRNA_MluLR4299	MluLR2876
lncRNA_MluLR13567	MluLR2876
lncRNA_MluLR13835	MluLR2876
lncRNA_MluLR13409	MluLR2876
lncRNA_MluLR13193	MluLR2876
lncRNA_MluLR13228	MluLR2876
lncRNA_MluLR13263	MluLR2876
lncRNA_MluLR13279	MluLR2876
lncRNA_MluLR8884	MluLR2876
lncRNA_MluLR8909	MluLR2876
lncRNA_MluLR9023	MluLR2876
lncRNA_MluLR9055	MluLR2876
lncRNA_MluLR9213	MluLR2876
lncRNA_MluLR9224	MluLR2876
lncRNA_MluLR9238	MluLR2876
lncRNA_MluLR9277	MluLR2876
lncRNA_MluLR9351	MluLR2876
lncRNA_MluLR9355	MluLR2876
lncRNA_MluLR9420	MluLR2876
lncRNA_MluLR9503	MluLR2876
lncRNA_MluLR9799	MluLR2876
lncRNA_MluLR9925	MluLR2876
lncRNA_MluLR10076	MluLR2876
lncRNA_MluLR11121	MluLR2876
lncRNA_MluLR11154	MluLR2876
lncRNA_MluLR11187	MluLR2876
lncRNA_MluLR11244	MluLR2876
lncRNA_MluLR11271	MluLR2876
lncRNA_MluLR11326	MluLR2876
lncRNA_MluLR13064	MluLR2876
lncRNA_MluLR13079	MluLR2876
lncRNA_MluLR13090	MluLR2876
lncRNA_MluLR11468	MluLR2876
lncRNA_MluLR13146	MluLR2876
lncRNA_MluLR11497	MluLR2876
lncRNA_MluLR8524	MluLR2876
lncRNA_MluLR12834	MluLR2876
lncRNA_MluLR8581	MluLR2876
lncRNA_MluLR10304	MluLR2876
lncRNA_MluLR11803	MluLR2876
lncRNA_MluLR11827	MluLR2876
lncRNA_MluLR12072	MluLR2876
lncRNA_MluLR12086	MluLR2876
lncRNA_MluLR8759	MluLR2876
lncRNA_MluLR10659	MluLR2876
lncRNA_MluLR11604	MluLR2876
lncRNA_MluLR12208	MluLR2876
lncRNA_MluLR8836	MluLR2876
lncRNA_MluLR8843	MluLR2876
lncRNA_MluLR10753	MluLR2876
lncRNA_MluLR8483	MluLR2876
lncRNA_MluLR12283	MluLR2876
lncRNA_MluLR10153	MluLR2876
lncRNA_MluLR10831	MluLR2876
lncRNA_MluLR12463	MluLR2876
lncRNA_MluLR12572	MluLR2876
lncRNA_MluLR10185	MluLR2876
lncRNA_MluLR15056	MluLR2876
lncRNA_MluLR15089	MluLR2876
lncRNA_MluLR15132	MluLR2876
lncRNA_MluLR15186	MluLR2876
lncRNA_MluLR15372	MluLR2876
lncRNA_MluLR15432	MluLR2876
lncRNA_MluLR15538	MluLR2876
lncRNA_MluLR14687	MluLR2876
lncRNA_MluLR15856	MluLR2876
lncRNA_MluLR15897	MluLR2876
lncRNA_MluLR14709	MluLR2876
lncRNA_MluLR16055	MluLR2876
lncRNA_MluLR16225	MluLR2876
lncRNA_MluLR16389	MluLR2876
lncRNA_MluLR16466	MluLR2876
lncRNA_MluLR16563	MluLR2876
lncRNA_MluLR16716	MluLR2876
lncRNA_MluLR16744	MluLR2876
lncRNA_MluLR16959	MluLR2876
lncRNA_MluLR14874	MluLR2876
lncRNA_MluLR17276	MluLR2876
lncRNA_MluLR17435	MluLR2876
lncRNA_MluLR5963	MluLR16034
lncRNA_MluLR5973	MluLR16034
lncRNA_MluLR6432	MluLR16034
lncRNA_MluLR6903	MluLR16034
lncRNA_MluLR7153	MluLR16034
lncRNA_MluLR7928	MluLR16034
lncRNA_MluLR8001	MluLR16034
lncRNA_MluLR8411	MluLR16034
lncRNA_MluLR728	MluLR16034
lncRNA_MluLR1081	MluLR16034
lncRNA_MluLR1403	MluLR16034
lncRNA_MluLR2103	MluLR16034
lncRNA_MluLR3308	MluLR16034
lncRNA_MluLR3341	MluLR16034
lncRNA_MluLR3674	MluLR16034
lncRNA_MluLR3735	MluLR16034
lncRNA_MluLR5615	MluLR16034
lncRNA_MluLR5621	MluLR16034
lncRNA_MluLR5657	MluLR16034
lncRNA_MluLR2460	MluLR16034
lncRNA_MluLR4579	MluLR16034
lncRNA_MluLR4682	MluLR16034
lncRNA_MluLR4861	MluLR16034
lncRNA_MluLR419	MluLR16034
lncRNA_MluLR5056	MluLR16034
lncRNA_MluLR4298	MluLR16034
lncRNA_MluLR2408	MluLR16034
lncRNA_MluLR13705	MluLR16034
lncRNA_MluLR13957	MluLR16034
lncRNA_MluLR13324	MluLR16034
lncRNA_MluLR8882	MluLR16034
lncRNA_MluLR9212	MluLR16034
lncRNA_MluLR9487	MluLR16034
lncRNA_MluLR9717	MluLR16034
lncRNA_MluLR11075	MluLR16034
lncRNA_MluLR11162	MluLR16034
lncRNA_MluLR11322	MluLR16034
lncRNA_MluLR11472	MluLR16034
lncRNA_MluLR13175	MluLR16034
lncRNA_MluLR12819	MluLR16034
lncRNA_MluLR8567	MluLR16034
lncRNA_MluLR11828	MluLR16034
lncRNA_MluLR10354	MluLR16034
lncRNA_MluLR10506	MluLR16034
lncRNA_MluLR8816	MluLR16034
lncRNA_MluLR12227	MluLR16034
lncRNA_MluLR12320	MluLR16034
lncRNA_MluLR15164	MluLR16034
lncRNA_MluLR15332	MluLR16034
lncRNA_MluLR15338	MluLR16034
lncRNA_MluLR15427	MluLR16034
lncRNA_MluLR15562	MluLR16034
lncRNA_MluLR15682	MluLR16034
lncRNA_MluLR16289	MluLR16034
lncRNA_MluLR16462	MluLR16034
lncRNA_MluLR16837	MluLR16034
lncRNA_MluLR17450	MluLR16034
lncRNA_MluLR6338	MluLR14458
lncRNA_MluLR6459	MluLR14458
lncRNA_MluLR6473	MluLR14458
lncRNA_MluLR6931	MluLR14458
lncRNA_MluLR7031	MluLR14458
lncRNA_MluLR8238	MluLR14458
lncRNA_MluLR8361	MluLR14458
lncRNA_MluLR8389	MluLR14458
lncRNA_MluLR7519	MluLR14458
lncRNA_MluLR7594	MluLR14458
lncRNA_MluLR7659	MluLR14458
lncRNA_MluLR7719	MluLR14458
lncRNA_MluLR523	MluLR14458
lncRNA_MluLR1086	MluLR14458
lncRNA_MluLR1148	MluLR14458
lncRNA_MluLR1605	MluLR14458
lncRNA_MluLR1668	MluLR14458
lncRNA_MluLR1924	MluLR14458
lncRNA_MluLR2138	MluLR14458
lncRNA_MluLR2145	MluLR14458
lncRNA_MluLR2223	MluLR14458
lncRNA_MluLR3299	MluLR14458
lncRNA_MluLR3336	MluLR14458
lncRNA_MluLR5361	MluLR14458
lncRNA_MluLR3600	MluLR14458
lncRNA_MluLR3673	MluLR14458
lncRNA_MluLR5530	MluLR14458
lncRNA_MluLR5656	MluLR14458
lncRNA_MluLR133	MluLR14458
lncRNA_MluLR2432	MluLR14458
lncRNA_MluLR4545	MluLR14458
lncRNA_MluLR4729	MluLR14458
lncRNA_MluLR289	MluLR14458
lncRNA_MluLR3188	MluLR14458
lncRNA_MluLR2403	MluLR14458
lncRNA_MluLR117	MluLR14458
lncRNA_MluLR13723	MluLR14458
lncRNA_MluLR13765	MluLR14458
lncRNA_MluLR13968	MluLR14458
lncRNA_MluLR13439	MluLR14458
lncRNA_MluLR14072	MluLR14458
lncRNA_MluLR13508	MluLR14458
lncRNA_MluLR14265	MluLR14458
lncRNA_MluLR13193	MluLR14458
lncRNA_MluLR13269	MluLR14458
lncRNA_MluLR8877	MluLR14458
lncRNA_MluLR9259	MluLR14458
lncRNA_MluLR9416	MluLR14458
lncRNA_MluLR9508	MluLR14458
lncRNA_MluLR10015	MluLR14458
lncRNA_MluLR10066	MluLR14458
lncRNA_MluLR10898	MluLR14458
lncRNA_MluLR10936	MluLR14458
lncRNA_MluLR11111	MluLR14458
lncRNA_MluLR11183	MluLR14458
lncRNA_MluLR13122	MluLR14458
lncRNA_MluLR8524	MluLR14458
lncRNA_MluLR11704	MluLR14458
lncRNA_MluLR10336	MluLR14458
lncRNA_MluLR11843	MluLR14458
lncRNA_MluLR10345	MluLR14458
lncRNA_MluLR10371	MluLR14458
lncRNA_MluLR11910	MluLR14458
lncRNA_MluLR10471	MluLR14458
lncRNA_MluLR12164	MluLR14458
lncRNA_MluLR12327	MluLR14458
lncRNA_MluLR12406	MluLR14458
lncRNA_MluLR8508	MluLR14458
lncRNA_MluLR8510	MluLR14458
lncRNA_MluLR14985	MluLR14458
lncRNA_MluLR15183	MluLR14458
lncRNA_MluLR16028	MluLR14458
lncRNA_MluLR16177	MluLR14458
lncRNA_MluLR16531	MluLR14458
lncRNA_MluLR16834	MluLR14458
lncRNA_MluLR14815	MluLR14458
lncRNA_MluLR14862	MluLR14458
lncRNA_MluLR6049	MluLR8003
lncRNA_MluLR7829	MluLR8003
lncRNA_MluLR8070	MluLR8003
lncRNA_MluLR8215	MluLR8003
lncRNA_MluLR7587	MluLR8003
lncRNA_MluLR502	MluLR8003
lncRNA_MluLR727	MluLR8003
lncRNA_MluLR1558	MluLR8003
lncRNA_MluLR1653	MluLR8003
lncRNA_MluLR1757	MluLR8003
lncRNA_MluLR3358	MluLR8003
lncRNA_MluLR3414	MluLR8003
lncRNA_MluLR5374	MluLR8003
lncRNA_MluLR5398	MluLR8003
lncRNA_MluLR3601	MluLR8003
lncRNA_MluLR3672	MluLR8003
lncRNA_MluLR231	MluLR8003
lncRNA_MluLR4822	MluLR8003
lncRNA_MluLR4982	MluLR8003
lncRNA_MluLR3011	MluLR8003
lncRNA_MluLR66	MluLR8003
lncRNA_MluLR13627	MluLR8003
lncRNA_MluLR13632	MluLR8003
lncRNA_MluLR13449	MluLR8003
lncRNA_MluLR14051	MluLR8003
lncRNA_MluLR14136	MluLR8003
lncRNA_MluLR8942	MluLR8003
lncRNA_MluLR9074	MluLR8003
lncRNA_MluLR9688	MluLR8003
lncRNA_MluLR9770	MluLR8003
lncRNA_MluLR8542	MluLR8003
lncRNA_MluLR11775	MluLR8003
lncRNA_MluLR11800	MluLR8003
lncRNA_MluLR10318	MluLR8003
lncRNA_MluLR11866	MluLR8003
lncRNA_MluLR12011	MluLR8003
lncRNA_MluLR10550	MluLR8003
lncRNA_MluLR14994	MluLR8003
lncRNA_MluLR15266	MluLR8003
lncRNA_MluLR15821	MluLR8003
lncRNA_MluLR15925	MluLR8003
lncRNA_MluLR16471	MluLR8003
lncRNA_MluLR17545	MluLR8003
lncRNA_MluLR6364	MluLR3563
lncRNA_MluLR6438	MluLR3563
lncRNA_MluLR6685	MluLR3563
lncRNA_MluLR6890	MluLR3563
lncRNA_MluLR7738	MluLR3563
lncRNA_MluLR7826	MluLR3563
lncRNA_MluLR7904	MluLR3563
lncRNA_MluLR7618	MluLR3563
lncRNA_MluLR7671	MluLR3563
lncRNA_MluLR676	MluLR3563
lncRNA_MluLR689	MluLR3563
lncRNA_MluLR1479	MluLR3563
lncRNA_MluLR1605	MluLR3563
lncRNA_MluLR1654	MluLR3563
lncRNA_MluLR2006	MluLR3563
lncRNA_MluLR2081	MluLR3563
lncRNA_MluLR5398	MluLR3563
lncRNA_MluLR3652	MluLR3563
lncRNA_MluLR5568	MluLR3563
lncRNA_MluLR2586	MluLR3563
lncRNA_MluLR2603	MluLR3563
lncRNA_MluLR296	MluLR3563
lncRNA_MluLR4869	MluLR3563
lncRNA_MluLR5060	MluLR3563
lncRNA_MluLR48	MluLR3563
lncRNA_MluLR4268	MluLR3563
lncRNA_MluLR5199	MluLR3563
lncRNA_MluLR2393	MluLR3563
lncRNA_MluLR13636	MluLR3563
lncRNA_MluLR13906	MluLR3563
lncRNA_MluLR13468	MluLR3563
lncRNA_MluLR14108	MluLR3563
lncRNA_MluLR14340	MluLR3563
lncRNA_MluLR9202	MluLR3563
lncRNA_MluLR9369	MluLR3563
lncRNA_MluLR9864	MluLR3563
lncRNA_MluLR11029	MluLR3563
lncRNA_MluLR11463	MluLR3563
lncRNA_MluLR10099	MluLR3563
lncRNA_MluLR10329	MluLR3563
lncRNA_MluLR10330	MluLR3563
lncRNA_MluLR10104	MluLR3563
lncRNA_MluLR10369	MluLR3563
lncRNA_MluLR10439	MluLR3563
lncRNA_MluLR10570	MluLR3563
lncRNA_MluLR8757	MluLR3563
lncRNA_MluLR8770	MluLR3563
lncRNA_MluLR12413	MluLR3563
lncRNA_MluLR12667	MluLR3563
lncRNA_MluLR12682	MluLR3563
lncRNA_MluLR15271	MluLR3563
lncRNA_MluLR15277	MluLR3563
lncRNA_MluLR15305	MluLR3563
lncRNA_MluLR15972	MluLR3563
lncRNA_MluLR16676	MluLR3563
lncRNA_MluLR16766	MluLR3563
lncRNA_MluLR16980	MluLR3563
lncRNA_MluLR16991	MluLR3563
lncRNA_MluLR17270	MluLR3563
lncRNA_MluLR6093	MluLR5439
lncRNA_MluLR6394	MluLR5439
lncRNA_MluLR5862	MluLR5439
lncRNA_MluLR6444	MluLR5439
lncRNA_MluLR6511	MluLR5439
lncRNA_MluLR6822	MluLR5439
lncRNA_MluLR7228	MluLR5439
lncRNA_MluLR7253	MluLR5439
lncRNA_MluLR7275	MluLR5439
lncRNA_MluLR7740	MluLR5439
lncRNA_MluLR7889	MluLR5439
lncRNA_MluLR8002	MluLR5439
lncRNA_MluLR8209	MluLR5439
lncRNA_MluLR8244	MluLR5439
lncRNA_MluLR7514	MluLR5439
lncRNA_MluLR543	MluLR5439
lncRNA_MluLR861	MluLR5439
lncRNA_MluLR952	MluLR5439
lncRNA_MluLR1328	MluLR5439
lncRNA_MluLR1371	MluLR5439
lncRNA_MluLR1798	MluLR5439
lncRNA_MluLR1846	MluLR5439
lncRNA_MluLR1969	MluLR5439
lncRNA_MluLR2010	MluLR5439
lncRNA_MluLR2163	MluLR5439
lncRNA_MluLR3388	MluLR5439
lncRNA_MluLR3578	MluLR5439
lncRNA_MluLR3739	MluLR5439
lncRNA_MluLR3922	MluLR5439
lncRNA_MluLR2450	MluLR5439
lncRNA_MluLR156	MluLR5439
lncRNA_MluLR2289	MluLR5439
lncRNA_MluLR2889	MluLR5439
lncRNA_MluLR2928	MluLR5439
lncRNA_MluLR4991	MluLR5439
lncRNA_MluLR3133	MluLR5439
lncRNA_MluLR5220	MluLR5439
lncRNA_MluLR2336	MluLR5439
lncRNA_MluLR72	MluLR5439
lncRNA_MluLR116	MluLR5439
lncRNA_MluLR119	MluLR5439
lncRNA_MluLR13572	MluLR5439
lncRNA_MluLR13776	MluLR5439
lncRNA_MluLR13383	MluLR5439
lncRNA_MluLR14465	MluLR5439
lncRNA_MluLR14219	MluLR5439
lncRNA_MluLR8955	MluLR5439
lncRNA_MluLR8966	MluLR5439
lncRNA_MluLR9183	MluLR5439
lncRNA_MluLR9758	MluLR5439
lncRNA_MluLR11063	MluLR5439
lncRNA_MluLR11144	MluLR5439
lncRNA_MluLR12891	MluLR5439
lncRNA_MluLR10282	MluLR5439
lncRNA_MluLR10478	MluLR5439
lncRNA_MluLR8722	MluLR5439
lncRNA_MluLR10628	MluLR5439
lncRNA_MluLR8844	MluLR5439
lncRNA_MluLR10770	MluLR5439
lncRNA_MluLR10804	MluLR5439
lncRNA_MluLR12339	MluLR5439
lncRNA_MluLR10877	MluLR5439
lncRNA_MluLR12561	MluLR5439
lncRNA_MluLR12742	MluLR5439
lncRNA_MluLR15309	MluLR5439
lncRNA_MluLR15840	MluLR5439
lncRNA_MluLR15843	MluLR5439
lncRNA_MluLR16024	MluLR5439
lncRNA_MluLR16073	MluLR5439
lncRNA_MluLR16118	MluLR5439
lncRNA_MluLR16523	MluLR5439
lncRNA_MluLR16704	MluLR5439
lncRNA_MluLR16815	MluLR5439
lncRNA_MluLR14861	MluLR5439
lncRNA_MluLR17117	MluLR5439
lncRNA_MluLR17230	MluLR5439
lncRNA_MluLR17324	MluLR5439
lncRNA_MluLR14947	MluLR5439
lncRNA_MluLR6368	MluLR420
lncRNA_MluLR6443	MluLR420
lncRNA_MluLR6657	MluLR420
lncRNA_MluLR5870	MluLR420
lncRNA_MluLR6935	MluLR420
lncRNA_MluLR7760	MluLR420
lncRNA_MluLR7815	MluLR420
lncRNA_MluLR8113	MluLR420
lncRNA_MluLR7465	MluLR420
lncRNA_MluLR7481	MluLR420
lncRNA_MluLR755	MluLR420
lncRNA_MluLR846	MluLR420
lncRNA_MluLR932	MluLR420
lncRNA_MluLR977	MluLR420
lncRNA_MluLR1688	MluLR420
lncRNA_MluLR1723	MluLR420
lncRNA_MluLR2101	MluLR420
lncRNA_MluLR3433	MluLR420
lncRNA_MluLR3505	MluLR420
lncRNA_MluLR3644	MluLR420
lncRNA_MluLR3747	MluLR420
lncRNA_MluLR5625	MluLR420
lncRNA_MluLR5648	MluLR420
lncRNA_MluLR2416	MluLR420
lncRNA_MluLR2458	MluLR420
lncRNA_MluLR4493	MluLR420
lncRNA_MluLR4541	MluLR420
lncRNA_MluLR209	MluLR420
lncRNA_MluLR2616	MluLR420
lncRNA_MluLR2746	MluLR420
lncRNA_MluLR2827	MluLR420
lncRNA_MluLR4882	MluLR420
lncRNA_MluLR383	MluLR420
lncRNA_MluLR5089	MluLR420
lncRNA_MluLR76	MluLR420
lncRNA_MluLR13896	MluLR420
lncRNA_MluLR14021	MluLR420
lncRNA_MluLR13529	MluLR420
lncRNA_MluLR13242	MluLR420
lncRNA_MluLR9173	MluLR420
lncRNA_MluLR9199	MluLR420
lncRNA_MluLR9363	MluLR420
lncRNA_MluLR9623	MluLR420
lncRNA_MluLR9753	MluLR420
lncRNA_MluLR10067	MluLR420
lncRNA_MluLR10079	MluLR420
lncRNA_MluLR11062	MluLR420
lncRNA_MluLR11266	MluLR420
lncRNA_MluLR11470	MluLR420
lncRNA_MluLR12926	MluLR420
lncRNA_MluLR8631	MluLR420
lncRNA_MluLR10115	MluLR420
lncRNA_MluLR10443	MluLR420
lncRNA_MluLR12045	MluLR420
lncRNA_MluLR10714	MluLR420
lncRNA_MluLR11664	MluLR420
lncRNA_MluLR12729	MluLR420
lncRNA_MluLR15229	MluLR420
lncRNA_MluLR15304	MluLR420
lncRNA_MluLR15367	MluLR420
lncRNA_MluLR15709	MluLR420
lncRNA_MluLR15811	MluLR420
lncRNA_MluLR16023	MluLR420
lncRNA_MluLR16039	MluLR420
lncRNA_MluLR16156	MluLR420
lncRNA_MluLR16224	MluLR420
lncRNA_MluLR16407	MluLR420
lncRNA_MluLR16930	MluLR420
lncRNA_MluLR17021	MluLR420
lncRNA_MluLR14548	MluLR420
lncRNA_MluLR6152	MluLR5858
lncRNA_MluLR6490	MluLR5858
lncRNA_MluLR6867	MluLR5858
lncRNA_MluLR7064	MluLR5858
lncRNA_MluLR7253	MluLR5858
lncRNA_MluLR7430	MluLR5858
lncRNA_MluLR5851	MluLR5858
lncRNA_MluLR720	MluLR5858
lncRNA_MluLR806	MluLR5858
lncRNA_MluLR1072	MluLR5858
lncRNA_MluLR3630	MluLR5858
lncRNA_MluLR5549	MluLR5858
lncRNA_MluLR2989	MluLR5858
lncRNA_MluLR3023	MluLR5858
lncRNA_MluLR3090	MluLR5858
lncRNA_MluLR13806	MluLR5858
lncRNA_MluLR14077	MluLR5858
lncRNA_MluLR9133	MluLR5858
lncRNA_MluLR9384	MluLR5858
lncRNA_MluLR9701	MluLR5858
lncRNA_MluLR11031	MluLR5858
lncRNA_MluLR11506	MluLR5858
lncRNA_MluLR10310	MluLR5858
lncRNA_MluLR11994	MluLR5858
lncRNA_MluLR10524	MluLR5858
lncRNA_MluLR8845	MluLR5858
lncRNA_MluLR11613	MluLR5858
lncRNA_MluLR10807	MluLR5858
lncRNA_MluLR11630	MluLR5858
lncRNA_MluLR12486	MluLR5858
lncRNA_MluLR15080	MluLR5858
lncRNA_MluLR15541	MluLR5858
lncRNA_MluLR16104	MluLR5858
lncRNA_MluLR16518	MluLR5858
lncRNA_MluLR17378	MluLR5858
lncRNA_MluLR6270	MluLR1213
lncRNA_MluLR8324	MluLR1213
lncRNA_MluLR7511	MluLR1213
lncRNA_MluLR7619	MluLR1213
lncRNA_MluLR5842	MluLR1213
lncRNA_MluLR857	MluLR1213
lncRNA_MluLR1016	MluLR1213
lncRNA_MluLR1096	MluLR1213
lncRNA_MluLR1467	MluLR1213
lncRNA_MluLR1761	MluLR1213
lncRNA_MluLR2112	MluLR1213
lncRNA_MluLR2249	MluLR1213
lncRNA_MluLR3763	MluLR1213
lncRNA_MluLR5617	MluLR1213
lncRNA_MluLR2605	MluLR1213
lncRNA_MluLR13714	MluLR1213
lncRNA_MluLR13464	MluLR1213
lncRNA_MluLR9891	MluLR1213
lncRNA_MluLR11764	MluLR1213
lncRNA_MluLR11948	MluLR1213
lncRNA_MluLR12043	MluLR1213
lncRNA_MluLR11596	MluLR1213
lncRNA_MluLR15093	MluLR1213
lncRNA_MluLR15489	MluLR1213
lncRNA_MluLR15635	MluLR1213
lncRNA_MluLR16396	MluLR1213
lncRNA_MluLR16767	MluLR1213
lncRNA_MluLR16989	MluLR1213
lncRNA_MluLR17128	MluLR1213
lncRNA_MluLR5900	MluLR4566
lncRNA_MluLR5970	MluLR4566
lncRNA_MluLR6467	MluLR4566
lncRNA_MluLR7059	MluLR4566
lncRNA_MluLR8352	MluLR4566
lncRNA_MluLR7593	MluLR4566
lncRNA_MluLR1141	MluLR4566
lncRNA_MluLR1404	MluLR4566
lncRNA_MluLR1509	MluLR4566
lncRNA_MluLR1673	MluLR4566
lncRNA_MluLR1871	MluLR4566
lncRNA_MluLR2018	MluLR4566
lncRNA_MluLR2033	MluLR4566
lncRNA_MluLR2109	MluLR4566
lncRNA_MluLR2178	MluLR4566
lncRNA_MluLR5349	MluLR4566
lncRNA_MluLR5371	MluLR4566
lncRNA_MluLR5409	MluLR4566
lncRNA_MluLR5414	MluLR4566
lncRNA_MluLR5524	MluLR4566
lncRNA_MluLR5577	MluLR4566
lncRNA_MluLR2502	MluLR4566
lncRNA_MluLR2609	MluLR4566
lncRNA_MluLR2619	MluLR4566
lncRNA_MluLR2648	MluLR4566
lncRNA_MluLR4729	MluLR4566
lncRNA_MluLR4769	MluLR4566
lncRNA_MluLR4780	MluLR4566
lncRNA_MluLR4802	MluLR4566
lncRNA_MluLR4902	MluLR4566
lncRNA_MluLR393	MluLR4566
lncRNA_MluLR5037	MluLR4566
lncRNA_MluLR5244	MluLR4566
lncRNA_MluLR13718	MluLR4566
lncRNA_MluLR13719	MluLR4566
lncRNA_MluLR14364	MluLR4566
lncRNA_MluLR9158	MluLR4566
lncRNA_MluLR9270	MluLR4566
lncRNA_MluLR9478	MluLR4566
lncRNA_MluLR9781	MluLR4566
lncRNA_MluLR11074	MluLR4566
lncRNA_MluLR10304	MluLR4566
lncRNA_MluLR10528	MluLR4566
lncRNA_MluLR12347	MluLR4566
lncRNA_MluLR12447	MluLR4566
lncRNA_MluLR15038	MluLR4566
lncRNA_MluLR15516	MluLR4566
lncRNA_MluLR15859	MluLR4566
lncRNA_MluLR15982	MluLR4566
lncRNA_MluLR16141	MluLR4566
lncRNA_MluLR16445	MluLR4566
lncRNA_MluLR16493	MluLR4566
lncRNA_MluLR16540	MluLR4566
lncRNA_MluLR16851	MluLR4566
lncRNA_MluLR16888	MluLR4566
lncRNA_MluLR17033	MluLR4566
lncRNA_MluLR17217	MluLR4566
lncRNA_MluLR17441	MluLR4566
lncRNA_MluLR17569	MluLR4566
lncRNA_MluLR6116	MluLR15213
lncRNA_MluLR6240	MluLR15213
lncRNA_MluLR6432	MluLR15213
lncRNA_MluLR6537	MluLR15213
lncRNA_MluLR7120	MluLR15213
lncRNA_MluLR7291	MluLR15213
lncRNA_MluLR1342	MluLR15213
lncRNA_MluLR1726	MluLR15213
lncRNA_MluLR1756	MluLR15213
lncRNA_MluLR1922	MluLR15213
lncRNA_MluLR3504	MluLR15213
lncRNA_MluLR3603	MluLR15213
lncRNA_MluLR4058	MluLR15213
lncRNA_MluLR128	MluLR15213
lncRNA_MluLR4927	MluLR15213
lncRNA_MluLR2948	MluLR15213
lncRNA_MluLR3025	MluLR15213
lncRNA_MluLR62	MluLR15213
lncRNA_MluLR4348	MluLR15213
lncRNA_MluLR13580	MluLR15213
lncRNA_MluLR13427	MluLR15213
lncRNA_MluLR14020	MluLR15213
lncRNA_MluLR14032	MluLR15213
lncRNA_MluLR13287	MluLR15213
lncRNA_MluLR8867	MluLR15213
lncRNA_MluLR9580	MluLR15213
lncRNA_MluLR9913	MluLR15213
lncRNA_MluLR10951	MluLR15213
lncRNA_MluLR11381	MluLR15213
lncRNA_MluLR11758	MluLR15213
lncRNA_MluLR11766	MluLR15213
lncRNA_MluLR11853	MluLR15213
lncRNA_MluLR10633	MluLR15213
lncRNA_MluLR10810	MluLR15213
lncRNA_MluLR11644	MluLR15213
lncRNA_MluLR12659	MluLR15213
lncRNA_MluLR12709	MluLR15213
lncRNA_MluLR14978	MluLR15213
lncRNA_MluLR15357	MluLR15213
lncRNA_MluLR14719	MluLR15213
lncRNA_MluLR17089	MluLR15213
lncRNA_MluLR14884	MluLR15213
lncRNA_MluLR17302	MluLR15213
lncRNA_MluLR17395	MluLR15213
lncRNA_MluLR17510	MluLR15213
lncRNA_MluLR14554	MluLR15213
lncRNA_MluLR6016	MluLR10824
lncRNA_MluLR8156	MluLR10824
lncRNA_MluLR8201	MluLR10824
lncRNA_MluLR8373	MluLR10824
lncRNA_MluLR7515	MluLR10824
lncRNA_MluLR492	MluLR10824
lncRNA_MluLR1072	MluLR10824
lncRNA_MluLR1805	MluLR10824
lncRNA_MluLR2024	MluLR10824
lncRNA_MluLR2091	MluLR10824
lncRNA_MluLR2193	MluLR10824
lncRNA_MluLR3417	MluLR10824
lncRNA_MluLR3587	MluLR10824
lncRNA_MluLR3955	MluLR10824
lncRNA_MluLR4181	MluLR10824
lncRNA_MluLR2669	MluLR10824
lncRNA_MluLR51	MluLR10824
lncRNA_MluLR62	MluLR10824
lncRNA_MluLR2344	MluLR10824
lncRNA_MluLR14099	MluLR10824
lncRNA_MluLR14123	MluLR10824
lncRNA_MluLR13312	MluLR10824
lncRNA_MluLR9194	MluLR10824
lncRNA_MluLR9875	MluLR10824
lncRNA_MluLR9880	MluLR10824
lncRNA_MluLR13080	MluLR10824
lncRNA_MluLR13112	MluLR10824
lncRNA_MluLR8560	MluLR10824
lncRNA_MluLR10287	MluLR10824
lncRNA_MluLR12090	MluLR10824
lncRNA_MluLR10631	MluLR10824
lncRNA_MluLR12256	MluLR10824
lncRNA_MluLR12296	MluLR10824
lncRNA_MluLR11656	MluLR10824
lncRNA_MluLR15544	MluLR10824
lncRNA_MluLR15567	MluLR10824
lncRNA_MluLR15757	MluLR10824
lncRNA_MluLR15966	MluLR10824
lncRNA_MluLR16229	MluLR10824
lncRNA_MluLR14818	MluLR10824
lncRNA_MluLR6025	MluLR5367
lncRNA_MluLR6545	MluLR5367
lncRNA_MluLR6879	MluLR5367
lncRNA_MluLR5875	MluLR5367
lncRNA_MluLR7235	MluLR5367
lncRNA_MluLR7302	MluLR5367
lncRNA_MluLR8064	MluLR5367
lncRNA_MluLR8082	MluLR5367
lncRNA_MluLR8211	MluLR5367
lncRNA_MluLR8395	MluLR5367
lncRNA_MluLR7648	MluLR5367
lncRNA_MluLR487	MluLR5367
lncRNA_MluLR772	MluLR5367
lncRNA_MluLR987	MluLR5367
lncRNA_MluLR1034	MluLR5367
lncRNA_MluLR1247	MluLR5367
lncRNA_MluLR1296	MluLR5367
lncRNA_MluLR3368	MluLR5367
lncRNA_MluLR5324	MluLR5367
lncRNA_MluLR5377	MluLR5367
lncRNA_MluLR3606	MluLR5367
lncRNA_MluLR5476	MluLR5367
lncRNA_MluLR3800	MluLR5367
lncRNA_MluLR5585	MluLR5367
lncRNA_MluLR5599	MluLR5367
lncRNA_MluLR3885	MluLR5367
lncRNA_MluLR4047	MluLR5367
lncRNA_MluLR5724	MluLR5367
lncRNA_MluLR5822	MluLR5367
lncRNA_MluLR2428	MluLR5367
lncRNA_MluLR2474	MluLR5367
lncRNA_MluLR4186	MluLR5367
lncRNA_MluLR2677	MluLR5367
lncRNA_MluLR4801	MluLR5367
lncRNA_MluLR2882	MluLR5367
lncRNA_MluLR4967	MluLR5367
lncRNA_MluLR2946	MluLR5367
lncRNA_MluLR3107	MluLR5367
lncRNA_MluLR5281	MluLR5367
lncRNA_MluLR3193	MluLR5367
lncRNA_MluLR14102	MluLR5367
lncRNA_MluLR13207	MluLR5367
lncRNA_MluLR13348	MluLR5367
lncRNA_MluLR8979	MluLR5367
lncRNA_MluLR9125	MluLR5367
lncRNA_MluLR9205	MluLR5367
lncRNA_MluLR9215	MluLR5367
lncRNA_MluLR9355	MluLR5367
lncRNA_MluLR9361	MluLR5367
lncRNA_MluLR9378	MluLR5367
lncRNA_MluLR9433	MluLR5367
lncRNA_MluLR9455	MluLR5367
lncRNA_MluLR9777	MluLR5367
lncRNA_MluLR9851	MluLR5367
lncRNA_MluLR9879	MluLR5367
lncRNA_MluLR10026	MluLR5367
lncRNA_MluLR11134	MluLR5367
lncRNA_MluLR11181	MluLR5367
lncRNA_MluLR11326	MluLR5367
lncRNA_MluLR11331	MluLR5367
lncRNA_MluLR13067	MluLR5367
lncRNA_MluLR13074	MluLR5367
lncRNA_MluLR13083	MluLR5367
lncRNA_MluLR8582	MluLR5367
lncRNA_MluLR8439	MluLR5367
lncRNA_MluLR11821	MluLR5367
lncRNA_MluLR8747	MluLR5367
lncRNA_MluLR10616	MluLR5367
lncRNA_MluLR10641	MluLR5367
lncRNA_MluLR10799	MluLR5367
lncRNA_MluLR10812	MluLR5367
lncRNA_MluLR10182	MluLR5367
lncRNA_MluLR14991	MluLR5367
lncRNA_MluLR15342	MluLR5367
lncRNA_MluLR15660	MluLR5367
lncRNA_MluLR15871	MluLR5367
lncRNA_MluLR15893	MluLR5367
lncRNA_MluLR16332	MluLR5367
lncRNA_MluLR16482	MluLR5367
lncRNA_MluLR16743	MluLR5367
lncRNA_MluLR16820	MluLR5367
lncRNA_MluLR17348	MluLR5367
lncRNA_MluLR17478	MluLR5367
lncRNA_MluLR14951	MluLR5367
lncRNA_MluLR6073	MluLR8832
lncRNA_MluLR6130	MluLR8832
lncRNA_MluLR7166	MluLR8832
lncRNA_MluLR7375	MluLR8832
lncRNA_MluLR7383	MluLR8832
lncRNA_MluLR7446	MluLR8832
lncRNA_MluLR7540	MluLR8832
lncRNA_MluLR7693	MluLR8832
lncRNA_MluLR785	MluLR8832
lncRNA_MluLR1473	MluLR8832
lncRNA_MluLR1951	MluLR8832
lncRNA_MluLR5358	MluLR8832
lncRNA_MluLR5553	MluLR8832
lncRNA_MluLR2585	MluLR8832
lncRNA_MluLR4868	MluLR8832
lncRNA_MluLR14266	MluLR8832
lncRNA_MluLR14309	MluLR8832
lncRNA_MluLR9336	MluLR8832
lncRNA_MluLR11260	MluLR8832
lncRNA_MluLR10524	MluLR8832
lncRNA_MluLR12097	MluLR8832
lncRNA_MluLR12382	MluLR8832
lncRNA_MluLR12409	MluLR8832
lncRNA_MluLR6148	MluLR16886
lncRNA_MluLR6200	MluLR16886
lncRNA_MluLR6227	MluLR16886
lncRNA_MluLR6450	MluLR16886
lncRNA_MluLR6454	MluLR16886
lncRNA_MluLR6484	MluLR16886
lncRNA_MluLR6955	MluLR16886
lncRNA_MluLR7028	MluLR16886
lncRNA_MluLR5886	MluLR16886
lncRNA_MluLR8265	MluLR16886
lncRNA_MluLR8351	MluLR16886
lncRNA_MluLR7570	MluLR16886
lncRNA_MluLR817	MluLR16886
lncRNA_MluLR846	MluLR16886
lncRNA_MluLR1122	MluLR16886
lncRNA_MluLR1256	MluLR16886
lncRNA_MluLR1379	MluLR16886
lncRNA_MluLR1582	MluLR16886
lncRNA_MluLR1822	MluLR16886
lncRNA_MluLR1962	MluLR16886
lncRNA_MluLR2001	MluLR16886
lncRNA_MluLR2086	MluLR16886
lncRNA_MluLR5332	MluLR16886
lncRNA_MluLR3727	MluLR16886
lncRNA_MluLR3936	MluLR16886
lncRNA_MluLR5769	MluLR16886
lncRNA_MluLR4484	MluLR16886
lncRNA_MluLR4528	MluLR16886
lncRNA_MluLR4573	MluLR16886
lncRNA_MluLR2593	MluLR16886
lncRNA_MluLR2600	MluLR16886
lncRNA_MluLR2677	MluLR16886
lncRNA_MluLR2261	MluLR16886
lncRNA_MluLR2897	MluLR16886
lncRNA_MluLR3005	MluLR16886
lncRNA_MluLR4261	MluLR16886
lncRNA_MluLR3080	MluLR16886
lncRNA_MluLR5210	MluLR16886
lncRNA_MluLR3192	MluLR16886
lncRNA_MluLR9	MluLR16886
lncRNA_MluLR4151	MluLR16886
lncRNA_MluLR2400	MluLR16886
lncRNA_MluLR13815	MluLR16886
lncRNA_MluLR13852	MluLR16886
lncRNA_MluLR13856	MluLR16886
lncRNA_MluLR13349	MluLR16886
lncRNA_MluLR8949	MluLR16886
lncRNA_MluLR9023	MluLR16886
lncRNA_MluLR9161	MluLR16886
lncRNA_MluLR9226	MluLR16886
lncRNA_MluLR9312	MluLR16886
lncRNA_MluLR9483	MluLR16886
lncRNA_MluLR9521	MluLR16886
lncRNA_MluLR9555	MluLR16886
lncRNA_MluLR9901	MluLR16886
lncRNA_MluLR10946	MluLR16886
lncRNA_MluLR11018	MluLR16886
lncRNA_MluLR11162	MluLR16886
lncRNA_MluLR13160	MluLR16886
lncRNA_MluLR12969	MluLR16886
lncRNA_MluLR11705	MluLR16886
lncRNA_MluLR10271	MluLR16886
lncRNA_MluLR10378	MluLR16886
lncRNA_MluLR8689	MluLR16886
lncRNA_MluLR8754	MluLR16886
lncRNA_MluLR10810	MluLR16886
lncRNA_MluLR15132	MluLR16886
lncRNA_MluLR14643	MluLR16886
lncRNA_MluLR15419	MluLR16886
lncRNA_MluLR15536	MluLR16886
lncRNA_MluLR15834	MluLR16886
lncRNA_MluLR16116	MluLR16886
lncRNA_MluLR16735	MluLR16886
lncRNA_MluLR16741	MluLR16886
lncRNA_MluLR16796	MluLR16886
lncRNA_MluLR16852	MluLR16886
lncRNA_MluLR14811	MluLR16886
lncRNA_MluLR14534	MluLR16886
lncRNA_MluLR17242	MluLR16886
lncRNA_MluLR17542	MluLR16886
lncRNA_MluLR17593	MluLR16886
lncRNA_MluLR5858	MluLR11870
lncRNA_MluLR7041	MluLR11870
lncRNA_MluLR7131	MluLR11870
lncRNA_MluLR7206	MluLR11870
lncRNA_MluLR7355	MluLR11870
lncRNA_MluLR7800	MluLR11870
lncRNA_MluLR7936	MluLR11870
lncRNA_MluLR7949	MluLR11870
lncRNA_MluLR8239	MluLR11870
lncRNA_MluLR7700	MluLR11870
lncRNA_MluLR707	MluLR11870
lncRNA_MluLR733	MluLR11870
lncRNA_MluLR787	MluLR11870
lncRNA_MluLR877	MluLR11870
lncRNA_MluLR1016	MluLR11870
lncRNA_MluLR1034	MluLR11870
lncRNA_MluLR1160	MluLR11870
lncRNA_MluLR1170	MluLR11870
lncRNA_MluLR1234	MluLR11870
lncRNA_MluLR1275	MluLR11870
lncRNA_MluLR1492	MluLR11870
lncRNA_MluLR1781	MluLR11870
lncRNA_MluLR2124	MluLR11870
lncRNA_MluLR3307	MluLR11870
lncRNA_MluLR3312	MluLR11870
lncRNA_MluLR3402	MluLR11870
lncRNA_MluLR3511	MluLR11870
lncRNA_MluLR5651	MluLR11870
lncRNA_MluLR5674	MluLR11870
lncRNA_MluLR3980	MluLR11870
lncRNA_MluLR2442	MluLR11870
lncRNA_MluLR2747	MluLR11870
lncRNA_MluLR2765	MluLR11870
lncRNA_MluLR314	MluLR11870
lncRNA_MluLR33	MluLR11870
lncRNA_MluLR2312	MluLR11870
lncRNA_MluLR5056	MluLR11870
lncRNA_MluLR4264	MluLR11870
lncRNA_MluLR3092	MluLR11870
lncRNA_MluLR13974	MluLR11870
lncRNA_MluLR14067	MluLR11870
lncRNA_MluLR13526	MluLR11870
lncRNA_MluLR14158	MluLR11870
lncRNA_MluLR14208	MluLR11870
lncRNA_MluLR9150	MluLR11870
lncRNA_MluLR9426	MluLR11870
lncRNA_MluLR9549	MluLR11870
lncRNA_MluLR9632	MluLR11870
lncRNA_MluLR10074	MluLR11870
lncRNA_MluLR11014	MluLR11870
lncRNA_MluLR11090	MluLR11870
lncRNA_MluLR11369	MluLR11870
lncRNA_MluLR13105	MluLR11870
lncRNA_MluLR13120	MluLR11870
lncRNA_MluLR11473	MluLR11870
lncRNA_MluLR8522	MluLR11870
lncRNA_MluLR12930	MluLR11870
lncRNA_MluLR8582	MluLR11870
lncRNA_MluLR11575	MluLR11870
lncRNA_MluLR11975	MluLR11870
lncRNA_MluLR10562	MluLR11870
lncRNA_MluLR8434	MluLR11870
lncRNA_MluLR8820	MluLR11870
lncRNA_MluLR12194	MluLR11870
lncRNA_MluLR12726	MluLR11870
lncRNA_MluLR14604	MluLR11870
lncRNA_MluLR15668	MluLR11870
lncRNA_MluLR16458	MluLR11870
lncRNA_MluLR14793	MluLR11870
lncRNA_MluLR16744	MluLR11870
lncRNA_MluLR16748	MluLR11870
lncRNA_MluLR16833	MluLR11870
lncRNA_MluLR16976	MluLR11870
lncRNA_MluLR17092	MluLR11870
lncRNA_MluLR17119	MluLR11870
lncRNA_MluLR6302	MluLR12213
lncRNA_MluLR6679	MluLR12213
lncRNA_MluLR6705	MluLR12213
lncRNA_MluLR7869	MluLR12213
lncRNA_MluLR8399	MluLR12213
lncRNA_MluLR8401	MluLR12213
lncRNA_MluLR8402	MluLR12213
lncRNA_MluLR7614	MluLR12213
lncRNA_MluLR640	MluLR12213
lncRNA_MluLR769	MluLR12213
lncRNA_MluLR867	MluLR12213
lncRNA_MluLR896	MluLR12213
lncRNA_MluLR1051	MluLR12213
lncRNA_MluLR1279	MluLR12213
lncRNA_MluLR1620	MluLR12213
lncRNA_MluLR1863	MluLR12213
lncRNA_MluLR2067	MluLR12213
lncRNA_MluLR3325	MluLR12213
lncRNA_MluLR5304	MluLR12213
lncRNA_MluLR3391	MluLR12213
lncRNA_MluLR3650	MluLR12213
lncRNA_MluLR4025	MluLR12213
lncRNA_MluLR141	MluLR12213
lncRNA_MluLR4683	MluLR12213
lncRNA_MluLR4765	MluLR12213
lncRNA_MluLR4814	MluLR12213
lncRNA_MluLR4828	MluLR12213
lncRNA_MluLR391	MluLR12213
lncRNA_MluLR2313	MluLR12213
lncRNA_MluLR2984	MluLR12213
lncRNA_MluLR5074	MluLR12213
lncRNA_MluLR5077	MluLR12213
lncRNA_MluLR5158	MluLR12213
lncRNA_MluLR13809	MluLR12213
lncRNA_MluLR14141	MluLR12213
lncRNA_MluLR14419	MluLR12213
lncRNA_MluLR11247	MluLR12213
lncRNA_MluLR8571	MluLR12213
lncRNA_MluLR11879	MluLR12213
lncRNA_MluLR12038	MluLR12213
lncRNA_MluLR8796	MluLR12213
lncRNA_MluLR11623	MluLR12213
lncRNA_MluLR12348	MluLR12213
lncRNA_MluLR12501	MluLR12213
lncRNA_MluLR11663	MluLR12213
lncRNA_MluLR15436	MluLR12213
lncRNA_MluLR14667	MluLR12213
lncRNA_MluLR16917	MluLR12213
lncRNA_MluLR17206	MluLR12213
lncRNA_MluLR17546	MluLR12213
lncRNA_MluLR5969	MluLR15163
lncRNA_MluLR6280	MluLR15163
lncRNA_MluLR6459	MluLR15163
lncRNA_MluLR8054	MluLR15163
lncRNA_MluLR8083	MluLR15163
lncRNA_MluLR7469	MluLR15163
lncRNA_MluLR608	MluLR15163
lncRNA_MluLR674	MluLR15163
lncRNA_MluLR694	MluLR15163
lncRNA_MluLR1057	MluLR15163
lncRNA_MluLR1106	MluLR15163
lncRNA_MluLR1484	MluLR15163
lncRNA_MluLR1625	MluLR15163
lncRNA_MluLR1919	MluLR15163
lncRNA_MluLR1936	MluLR15163
lncRNA_MluLR5378	MluLR15163
lncRNA_MluLR5409	MluLR15163
lncRNA_MluLR5478	MluLR15163
lncRNA_MluLR5496	MluLR15163
lncRNA_MluLR3773	MluLR15163
lncRNA_MluLR5645	MluLR15163
lncRNA_MluLR2497	MluLR15163
lncRNA_MluLR2517	MluLR15163
lncRNA_MluLR2554	MluLR15163
lncRNA_MluLR4206	MluLR15163
lncRNA_MluLR2327	MluLR15163
lncRNA_MluLR4279	MluLR15163
lncRNA_MluLR13375	MluLR15163
lncRNA_MluLR13514	MluLR15163
lncRNA_MluLR13521	MluLR15163
lncRNA_MluLR14379	MluLR15163
lncRNA_MluLR9869	MluLR15163
lncRNA_MluLR9916	MluLR15163
lncRNA_MluLR9946	MluLR15163
lncRNA_MluLR10073	MluLR15163
lncRNA_MluLR10903	MluLR15163
lncRNA_MluLR13019	MluLR15163
lncRNA_MluLR13062	MluLR15163
lncRNA_MluLR10096	MluLR15163
lncRNA_MluLR11785	MluLR15163
lncRNA_MluLR11793	MluLR15163
lncRNA_MluLR11570	MluLR15163
lncRNA_MluLR10408	MluLR15163
lncRNA_MluLR11600	MluLR15163
lncRNA_MluLR12221	MluLR15163
lncRNA_MluLR10152	MluLR15163
lncRNA_MluLR8444	MluLR15163
lncRNA_MluLR12555	MluLR15163
lncRNA_MluLR12749	MluLR15163
lncRNA_MluLR15888	MluLR15163
lncRNA_MluLR6028	MluLR15146
lncRNA_MluLR6343	MluLR15146
lncRNA_MluLR6546	MluLR15146
lncRNA_MluLR6773	MluLR15146
lncRNA_MluLR6822	MluLR15146
lncRNA_MluLR6994	MluLR15146
lncRNA_MluLR7136	MluLR15146
lncRNA_MluLR7892	MluLR15146
lncRNA_MluLR8351	MluLR15146
lncRNA_MluLR510	MluLR15146
lncRNA_MluLR646	MluLR15146
lncRNA_MluLR937	MluLR15146
lncRNA_MluLR1029	MluLR15146
lncRNA_MluLR1122	MluLR15146
lncRNA_MluLR1129	MluLR15146
lncRNA_MluLR1151	MluLR15146
lncRNA_MluLR1222	MluLR15146
lncRNA_MluLR1379	MluLR15146
lncRNA_MluLR1713	MluLR15146
lncRNA_MluLR3328	MluLR15146
lncRNA_MluLR3343	MluLR15146
lncRNA_MluLR3373	MluLR15146
lncRNA_MluLR5342	MluLR15146
lncRNA_MluLR3932	MluLR15146
lncRNA_MluLR2448	MluLR15146
lncRNA_MluLR4907	MluLR15146
lncRNA_MluLR2860	MluLR15146
lncRNA_MluLR5004	MluLR15146
lncRNA_MluLR3022	MluLR15146
lncRNA_MluLR5067	MluLR15146
lncRNA_MluLR4261	MluLR15146
lncRNA_MluLR5244	MluLR15146
lncRNA_MluLR5276	MluLR15146
lncRNA_MluLR5285	MluLR15146
lncRNA_MluLR13886	MluLR15146
lncRNA_MluLR13935	MluLR15146
lncRNA_MluLR13481	MluLR15146
lncRNA_MluLR13521	MluLR15146
lncRNA_MluLR14416	MluLR15146
lncRNA_MluLR14461	MluLR15146
lncRNA_MluLR8949	MluLR15146
lncRNA_MluLR8970	MluLR15146
lncRNA_MluLR9008	MluLR15146
lncRNA_MluLR9130	MluLR15146
lncRNA_MluLR9161	MluLR15146
lncRNA_MluLR9266	MluLR15146
lncRNA_MluLR9312	MluLR15146
lncRNA_MluLR9522	MluLR15146
lncRNA_MluLR10946	MluLR15146
lncRNA_MluLR10960	MluLR15146
lncRNA_MluLR11217	MluLR15146
lncRNA_MluLR11226	MluLR15146
lncRNA_MluLR10390	MluLR15146
lncRNA_MluLR8649	MluLR15146
lncRNA_MluLR11937	MluLR15146
lncRNA_MluLR10462	MluLR15146
lncRNA_MluLR8737	MluLR15146
lncRNA_MluLR10558	MluLR15146
lncRNA_MluLR8754	MluLR15146
lncRNA_MluLR12133	MluLR15146
lncRNA_MluLR10746	MluLR15146
lncRNA_MluLR10782	MluLR15146
lncRNA_MluLR14576	MluLR15146
lncRNA_MluLR15300	MluLR15146
lncRNA_MluLR15731	MluLR15146
lncRNA_MluLR15807	MluLR15146
lncRNA_MluLR15848	MluLR15146
lncRNA_MluLR14853	MluLR15146
lncRNA_MluLR17050	MluLR15146
lncRNA_MluLR17504	MluLR15146
lncRNA_MluLR17523	MluLR15146
lncRNA_MluLR14503	MluLR15146
lncRNA_MluLR5900	MluLR4148
lncRNA_MluLR6193	MluLR4148
lncRNA_MluLR6408	MluLR4148
lncRNA_MluLR6935	MluLR4148
lncRNA_MluLR6966	MluLR4148
lncRNA_MluLR6978	MluLR4148
lncRNA_MluLR7203	MluLR4148
lncRNA_MluLR7611	MluLR4148
lncRNA_MluLR737	MluLR4148
lncRNA_MluLR1064	MluLR4148
lncRNA_MluLR1220	MluLR4148
lncRNA_MluLR1838	MluLR4148
lncRNA_MluLR2144	MluLR4148
lncRNA_MluLR5301	MluLR4148
lncRNA_MluLR5417	MluLR4148
lncRNA_MluLR3666	MluLR4148
lncRNA_MluLR3777	MluLR4148
lncRNA_MluLR4062	MluLR4148
lncRNA_MluLR4567	MluLR4148
lncRNA_MluLR347	MluLR4148
lncRNA_MluLR2399	MluLR4148
lncRNA_MluLR13580	MluLR4148
lncRNA_MluLR13767	MluLR4148
lncRNA_MluLR13811	MluLR4148
lncRNA_MluLR13844	MluLR4148
lncRNA_MluLR13923	MluLR4148
lncRNA_MluLR14167	MluLR4148
lncRNA_MluLR13263	MluLR4148
lncRNA_MluLR13278	MluLR4148
lncRNA_MluLR9011	MluLR4148
lncRNA_MluLR9233	MluLR4148
lncRNA_MluLR9327	MluLR4148
lncRNA_MluLR9588	MluLR4148
lncRNA_MluLR9973	MluLR4148
lncRNA_MluLR13105	MluLR4148
lncRNA_MluLR11484	MluLR4148
lncRNA_MluLR11489	MluLR4148
lncRNA_MluLR13176	MluLR4148
lncRNA_MluLR11678	MluLR4148
lncRNA_MluLR12956	MluLR4148
lncRNA_MluLR11746	MluLR4148
lncRNA_MluLR11907	MluLR4148
lncRNA_MluLR10579	MluLR4148
lncRNA_MluLR8795	MluLR4148
lncRNA_MluLR12286	MluLR4148
lncRNA_MluLR8489	MluLR4148
lncRNA_MluLR12381	MluLR4148
lncRNA_MluLR12399	MluLR4148
lncRNA_MluLR12573	MluLR4148
lncRNA_MluLR15363	MluLR4148
lncRNA_MluLR15859	MluLR4148
lncRNA_MluLR17518	MluLR4148
lncRNA_MluLR17609	MluLR4148
lncRNA_MluLR7316	MluLR4945
lncRNA_MluLR5909	MluLR4945
lncRNA_MluLR6091	MluLR4945
lncRNA_MluLR6122	MluLR4945
lncRNA_MluLR6364	MluLR4945
lncRNA_MluLR6481	MluLR4945
lncRNA_MluLR5867	MluLR4945
lncRNA_MluLR6915	MluLR4945
lncRNA_MluLR7108	MluLR4945
lncRNA_MluLR7754	MluLR4945
lncRNA_MluLR7786	MluLR4945
lncRNA_MluLR7862	MluLR4945
lncRNA_MluLR7920	MluLR4945
lncRNA_MluLR8135	MluLR4945
lncRNA_MluLR8164	MluLR4945
lncRNA_MluLR8366	MluLR4945
lncRNA_MluLR4127	MluLR4945
lncRNA_MluLR552	MluLR4945
lncRNA_MluLR684	MluLR4945
lncRNA_MluLR692	MluLR4945
lncRNA_MluLR851	MluLR4945
lncRNA_MluLR872	MluLR4945
lncRNA_MluLR923	MluLR4945
lncRNA_MluLR936	MluLR4945
lncRNA_MluLR1004	MluLR4945
lncRNA_MluLR1029	MluLR4945
lncRNA_MluLR1056	MluLR4945
lncRNA_MluLR1126	MluLR4945
lncRNA_MluLR1213	MluLR4945
lncRNA_MluLR1360	MluLR4945
lncRNA_MluLR1371	MluLR4945
lncRNA_MluLR1453	MluLR4945
lncRNA_MluLR1610	MluLR4945
lncRNA_MluLR1858	MluLR4945
lncRNA_MluLR1983	MluLR4945
lncRNA_MluLR2006	MluLR4945
lncRNA_MluLR2045	MluLR4945
lncRNA_MluLR2047	MluLR4945
lncRNA_MluLR2129	MluLR4945
lncRNA_MluLR2168	MluLR4945
lncRNA_MluLR3239	MluLR4945
lncRNA_MluLR3406	MluLR4945
lncRNA_MluLR3475	MluLR4945
lncRNA_MluLR5377	MluLR4945
lncRNA_MluLR3514	MluLR4945
lncRNA_MluLR5432	MluLR4945
lncRNA_MluLR5449	MluLR4945
lncRNA_MluLR5462	MluLR4945
lncRNA_MluLR5472	MluLR4945
lncRNA_MluLR3767	MluLR4945
lncRNA_MluLR5603	MluLR4945
lncRNA_MluLR5614	MluLR4945
lncRNA_MluLR5632	MluLR4945
lncRNA_MluLR5652	MluLR4945
lncRNA_MluLR5667	MluLR4945
lncRNA_MluLR5747	MluLR4945
lncRNA_MluLR2420	MluLR4945
lncRNA_MluLR2424	MluLR4945
lncRNA_MluLR2454	MluLR4945
lncRNA_MluLR2460	MluLR4945
lncRNA_MluLR2545	MluLR4945
lncRNA_MluLR2546	MluLR4945
lncRNA_MluLR256	MluLR4945
lncRNA_MluLR268	MluLR4945
lncRNA_MluLR2726	MluLR4945
lncRNA_MluLR2737	MluLR4945
lncRNA_MluLR299	MluLR4945
lncRNA_MluLR4212	MluLR4945
lncRNA_MluLR4230	MluLR4945
lncRNA_MluLR4961	MluLR4945
lncRNA_MluLR5002	MluLR4945
lncRNA_MluLR4265	MluLR4945
lncRNA_MluLR4142	MluLR4945
lncRNA_MluLR3155	MluLR4945
lncRNA_MluLR5210	MluLR4945
lncRNA_MluLR5283	MluLR4945
lncRNA_MluLR2394	MluLR4945
lncRNA_MluLR13547	MluLR4945
lncRNA_MluLR13629	MluLR4945
lncRNA_MluLR13375	MluLR4945
lncRNA_MluLR13397	MluLR4945
lncRNA_MluLR13400	MluLR4945
lncRNA_MluLR14021	MluLR4945
lncRNA_MluLR13495	MluLR4945
lncRNA_MluLR14307	MluLR4945
lncRNA_MluLR14357	MluLR4945
lncRNA_MluLR14402	MluLR4945
lncRNA_MluLR14455	MluLR4945
lncRNA_MluLR14482	MluLR4945
lncRNA_MluLR14175	MluLR4945
lncRNA_MluLR13200	MluLR4945
lncRNA_MluLR8916	MluLR4945
lncRNA_MluLR8933	MluLR4945
lncRNA_MluLR9207	MluLR4945
lncRNA_MluLR9224	MluLR4945
lncRNA_MluLR9487	MluLR4945
lncRNA_MluLR9533	MluLR4945
lncRNA_MluLR9675	MluLR4945
lncRNA_MluLR9835	MluLR4945
lncRNA_MluLR10022	MluLR4945
lncRNA_MluLR10900	MluLR4945
lncRNA_MluLR11204	MluLR4945
lncRNA_MluLR11321	MluLR4945
lncRNA_MluLR12859	MluLR4945
lncRNA_MluLR12895	MluLR4945
lncRNA_MluLR8601	MluLR4945
lncRNA_MluLR10337	MluLR4945
lncRNA_MluLR10361	MluLR4945
lncRNA_MluLR11567	MluLR4945
lncRNA_MluLR10402	MluLR4945
lncRNA_MluLR11940	MluLR4945
lncRNA_MluLR10115	MluLR4945
lncRNA_MluLR10434	MluLR4945
lncRNA_MluLR8673	MluLR4945
lncRNA_MluLR12042	MluLR4945
lncRNA_MluLR10129	MluLR4945
lncRNA_MluLR12273	MluLR4945
lncRNA_MluLR12290	MluLR4945
lncRNA_MluLR12322	MluLR4945
lncRNA_MluLR10868	MluLR4945
lncRNA_MluLR12406	MluLR4945
lncRNA_MluLR12440	MluLR4945
lncRNA_MluLR8506	MluLR4945
lncRNA_MluLR8445	MluLR4945
lncRNA_MluLR12725	MluLR4945
lncRNA_MluLR14568	MluLR4945
lncRNA_MluLR15053	MluLR4945
lncRNA_MluLR15236	MluLR4945
lncRNA_MluLR15332	MluLR4945
lncRNA_MluLR15340	MluLR4945
lncRNA_MluLR14634	MluLR4945
lncRNA_MluLR15390	MluLR4945
lncRNA_MluLR15693	MluLR4945
lncRNA_MluLR15732	MluLR4945
lncRNA_MluLR15870	MluLR4945
lncRNA_MluLR16417	MluLR4945
lncRNA_MluLR16435	MluLR4945
lncRNA_MluLR16477	MluLR4945
lncRNA_MluLR16575	MluLR4945
lncRNA_MluLR16577	MluLR4945
lncRNA_MluLR16615	MluLR4945
lncRNA_MluLR16620	MluLR4945
lncRNA_MluLR14862	MluLR4945
lncRNA_MluLR14877	MluLR4945
lncRNA_MluLR17318	MluLR4945
lncRNA_MluLR14950	MluLR4945
lncRNA_MluLR5930	MluLR14810
lncRNA_MluLR5959	MluLR14810
lncRNA_MluLR6067	MluLR14810
lncRNA_MluLR6158	MluLR14810
lncRNA_MluLR6195	MluLR14810
lncRNA_MluLR6312	MluLR14810
lncRNA_MluLR6324	MluLR14810
lncRNA_MluLR6339	MluLR14810
lncRNA_MluLR6373	MluLR14810
lncRNA_MluLR6953	MluLR14810
lncRNA_MluLR7284	MluLR14810
lncRNA_MluLR7837	MluLR14810
lncRNA_MluLR7927	MluLR14810
lncRNA_MluLR7416	MluLR14810
lncRNA_MluLR8179	MluLR14810
lncRNA_MluLR7421	MluLR14810
lncRNA_MluLR8346	MluLR14810
lncRNA_MluLR7503	MluLR14810
lncRNA_MluLR7519	MluLR14810
lncRNA_MluLR7603	MluLR14810
lncRNA_MluLR7682	MluLR14810
lncRNA_MluLR5832	MluLR14810
lncRNA_MluLR550	MluLR14810
lncRNA_MluLR709	MluLR14810
lncRNA_MluLR726	MluLR14810
lncRNA_MluLR762	MluLR14810
lncRNA_MluLR773	MluLR14810
lncRNA_MluLR968	MluLR14810
lncRNA_MluLR1121	MluLR14810
lncRNA_MluLR1144	MluLR14810
lncRNA_MluLR1145	MluLR14810
lncRNA_MluLR1146	MluLR14810
lncRNA_MluLR1163	MluLR14810
lncRNA_MluLR1185	MluLR14810
lncRNA_MluLR1206	MluLR14810
lncRNA_MluLR1211	MluLR14810
lncRNA_MluLR1243	MluLR14810
lncRNA_MluLR1249	MluLR14810
lncRNA_MluLR1264	MluLR14810
lncRNA_MluLR1292	MluLR14810
lncRNA_MluLR1296	MluLR14810
lncRNA_MluLR1300	MluLR14810
lncRNA_MluLR1310	MluLR14810
lncRNA_MluLR1321	MluLR14810
lncRNA_MluLR1352	MluLR14810
lncRNA_MluLR1418	MluLR14810
lncRNA_MluLR1421	MluLR14810
lncRNA_MluLR1474	MluLR14810
lncRNA_MluLR1478	MluLR14810
lncRNA_MluLR1481	MluLR14810
lncRNA_MluLR1566	MluLR14810
lncRNA_MluLR1658	MluLR14810
lncRNA_MluLR1686	MluLR14810
lncRNA_MluLR1835	MluLR14810
lncRNA_MluLR1854	MluLR14810
lncRNA_MluLR1962	MluLR14810
lncRNA_MluLR1984	MluLR14810
lncRNA_MluLR2234	MluLR14810
lncRNA_MluLR2250	MluLR14810
lncRNA_MluLR3225	MluLR14810
lncRNA_MluLR3258	MluLR14810
lncRNA_MluLR3330	MluLR14810
lncRNA_MluLR5321	MluLR14810
lncRNA_MluLR3384	MluLR14810
lncRNA_MluLR5330	MluLR14810
lncRNA_MluLR3410	MluLR14810
lncRNA_MluLR5391	MluLR14810
lncRNA_MluLR3574	MluLR14810
lncRNA_MluLR3623	MluLR14810
lncRNA_MluLR5460	MluLR14810
lncRNA_MluLR3635	MluLR14810
lncRNA_MluLR5466	MluLR14810
lncRNA_MluLR3680	MluLR14810
lncRNA_MluLR3854	MluLR14810
lncRNA_MluLR3888	MluLR14810
lncRNA_MluLR3930	MluLR14810
lncRNA_MluLR3960	MluLR14810
lncRNA_MluLR4097	MluLR14810
lncRNA_MluLR5820	MluLR14810
lncRNA_MluLR142	MluLR14810
lncRNA_MluLR177	MluLR14810
lncRNA_MluLR4772	MluLR14810
lncRNA_MluLR4798	MluLR14810
lncRNA_MluLR370	MluLR14810
lncRNA_MluLR5029	MluLR14810
lncRNA_MluLR2320	MluLR14810
lncRNA_MluLR5140	MluLR14810
lncRNA_MluLR5181	MluLR14810
lncRNA_MluLR2338	MluLR14810
lncRNA_MluLR3200	MluLR14810
lncRNA_MluLR2345	MluLR14810
lncRNA_MluLR2410	MluLR14810
lncRNA_MluLR13559	MluLR14810
lncRNA_MluLR13641	MluLR14810
lncRNA_MluLR13693	MluLR14810
lncRNA_MluLR13988	MluLR14810
lncRNA_MluLR14109	MluLR14810
lncRNA_MluLR13531	MluLR14810
lncRNA_MluLR14250	MluLR14810
lncRNA_MluLR14312	MluLR14810
lncRNA_MluLR14330	MluLR14810
lncRNA_MluLR14407	MluLR14810
lncRNA_MluLR14460	MluLR14810
lncRNA_MluLR13188	MluLR14810
lncRNA_MluLR13256	MluLR14810
lncRNA_MluLR13330	MluLR14810
lncRNA_MluLR13345	MluLR14810
lncRNA_MluLR8904	MluLR14810
lncRNA_MluLR8919	MluLR14810
lncRNA_MluLR8978	MluLR14810
lncRNA_MluLR9013	MluLR14810
lncRNA_MluLR9088	MluLR14810
lncRNA_MluLR9107	MluLR14810
lncRNA_MluLR9125	MluLR14810
lncRNA_MluLR9195	MluLR14810
lncRNA_MluLR9277	MluLR14810
lncRNA_MluLR9317	MluLR14810
lncRNA_MluLR9322	MluLR14810
lncRNA_MluLR9347	MluLR14810
lncRNA_MluLR9375	MluLR14810
lncRNA_MluLR9378	MluLR14810
lncRNA_MluLR9389	MluLR14810
lncRNA_MluLR9421	MluLR14810
lncRNA_MluLR9433	MluLR14810
lncRNA_MluLR9439	MluLR14810
lncRNA_MluLR9449	MluLR14810
lncRNA_MluLR9465	MluLR14810
lncRNA_MluLR9495	MluLR14810
lncRNA_MluLR9558	MluLR14810
lncRNA_MluLR9568	MluLR14810
lncRNA_MluLR9595	MluLR14810
lncRNA_MluLR9627	MluLR14810
lncRNA_MluLR9730	MluLR14810
lncRNA_MluLR9777	MluLR14810
lncRNA_MluLR9806	MluLR14810
lncRNA_MluLR9815	MluLR14810
lncRNA_MluLR9842	MluLR14810
lncRNA_MluLR9945	MluLR14810
lncRNA_MluLR9949	MluLR14810
lncRNA_MluLR10050	MluLR14810
lncRNA_MluLR11006	MluLR14810
lncRNA_MluLR11021	MluLR14810
lncRNA_MluLR11136	MluLR14810
lncRNA_MluLR11149	MluLR14810
lncRNA_MluLR12999	MluLR14810
lncRNA_MluLR13002	MluLR14810
lncRNA_MluLR13019	MluLR14810
lncRNA_MluLR11258	MluLR14810
lncRNA_MluLR13053	MluLR14810
lncRNA_MluLR13064	MluLR14810
lncRNA_MluLR13065	MluLR14810
lncRNA_MluLR13077	MluLR14810
lncRNA_MluLR13089	MluLR14810
lncRNA_MluLR13090	MluLR14810
lncRNA_MluLR11392	MluLR14810
lncRNA_MluLR13129	MluLR14810
lncRNA_MluLR11447	MluLR14810
lncRNA_MluLR11468	MluLR14810
lncRNA_MluLR13146	MluLR14810
lncRNA_MluLR12821	MluLR14810
lncRNA_MluLR12841	MluLR14810
lncRNA_MluLR12888	MluLR14810
lncRNA_MluLR12919	MluLR14810
lncRNA_MluLR8433	MluLR14810
lncRNA_MluLR11761	MluLR14810
lncRNA_MluLR10336	MluLR14810
lncRNA_MluLR10475	MluLR14810
lncRNA_MluLR11580	MluLR14810
lncRNA_MluLR10519	MluLR14810
lncRNA_MluLR8730	MluLR14810
lncRNA_MluLR10563	MluLR14810
lncRNA_MluLR10632	MluLR14810
lncRNA_MluLR10637	MluLR14810
lncRNA_MluLR11604	MluLR14810
lncRNA_MluLR8436	MluLR14810
lncRNA_MluLR10770	MluLR14810
lncRNA_MluLR10831	MluLR14810
lncRNA_MluLR12447	MluLR14810
lncRNA_MluLR12486	MluLR14810
lncRNA_MluLR12548	MluLR14810
lncRNA_MluLR12656	MluLR14810
lncRNA_MluLR14563	MluLR14810
lncRNA_MluLR15033	MluLR14810
lncRNA_MluLR15142	MluLR14810
lncRNA_MluLR14585	MluLR14810
lncRNA_MluLR14591	MluLR14810
lncRNA_MluLR14601	MluLR14810
lncRNA_MluLR14602	MluLR14810
lncRNA_MluLR14629	MluLR14810
lncRNA_MluLR15474	MluLR14810
lncRNA_MluLR15492	MluLR14810
lncRNA_MluLR14662	MluLR14810
lncRNA_MluLR15516	MluLR14810
lncRNA_MluLR15586	MluLR14810
lncRNA_MluLR15669	MluLR14810
lncRNA_MluLR15801	MluLR14810
lncRNA_MluLR15843	MluLR14810
lncRNA_MluLR15878	MluLR14810
lncRNA_MluLR15913	MluLR14810
lncRNA_MluLR15919	MluLR14810
lncRNA_MluLR15923	MluLR14810
lncRNA_MluLR16048	MluLR14810
lncRNA_MluLR16247	MluLR14810
lncRNA_MluLR16359	MluLR14810
lncRNA_MluLR16614	MluLR14810
lncRNA_MluLR16715	MluLR14810
lncRNA_MluLR16810	MluLR14810
lncRNA_MluLR16970	MluLR14810
lncRNA_MluLR16974	MluLR14810
lncRNA_MluLR14848	MluLR14810
lncRNA_MluLR14889	MluLR14810
lncRNA_MluLR14901	MluLR14810
lncRNA_MluLR17497	MluLR14810
lncRNA_MluLR17547	MluLR14810
lncRNA_MluLR17594	MluLR14810
lncRNA_MluLR5930	MluLR17108
lncRNA_MluLR5959	MluLR17108
lncRNA_MluLR6067	MluLR17108
lncRNA_MluLR6069	MluLR17108
lncRNA_MluLR6158	MluLR17108
lncRNA_MluLR6324	MluLR17108
lncRNA_MluLR6585	MluLR17108
lncRNA_MluLR7166	MluLR17108
lncRNA_MluLR7170	MluLR17108
lncRNA_MluLR7207	MluLR17108
lncRNA_MluLR8262	MluLR17108
lncRNA_MluLR8424	MluLR17108
lncRNA_MluLR7490	MluLR17108
lncRNA_MluLR7517	MluLR17108
lncRNA_MluLR7674	MluLR17108
lncRNA_MluLR7682	MluLR17108
lncRNA_MluLR762	MluLR17108
lncRNA_MluLR1088	MluLR17108
lncRNA_MluLR1103	MluLR17108
lncRNA_MluLR1121	MluLR17108
lncRNA_MluLR1144	MluLR17108
lncRNA_MluLR1145	MluLR17108
lncRNA_MluLR1146	MluLR17108
lncRNA_MluLR1170	MluLR17108
lncRNA_MluLR1185	MluLR17108
lncRNA_MluLR1235	MluLR17108
lncRNA_MluLR1249	MluLR17108
lncRNA_MluLR1258	MluLR17108
lncRNA_MluLR1310	MluLR17108
lncRNA_MluLR1380	MluLR17108
lncRNA_MluLR1478	MluLR17108
lncRNA_MluLR1535	MluLR17108
lncRNA_MluLR1822	MluLR17108
lncRNA_MluLR1962	MluLR17108
lncRNA_MluLR1988	MluLR17108
lncRNA_MluLR2063	MluLR17108
lncRNA_MluLR3210	MluLR17108
lncRNA_MluLR3225	MluLR17108
lncRNA_MluLR3384	MluLR17108
lncRNA_MluLR5371	MluLR17108
lncRNA_MluLR5391	MluLR17108
lncRNA_MluLR5436	MluLR17108
lncRNA_MluLR3623	MluLR17108
lncRNA_MluLR3635	MluLR17108
lncRNA_MluLR5466	MluLR17108
lncRNA_MluLR3678	MluLR17108
lncRNA_MluLR3857	MluLR17108
lncRNA_MluLR3930	MluLR17108
lncRNA_MluLR4031	MluLR17108
lncRNA_MluLR5719	MluLR17108
lncRNA_MluLR5796	MluLR17108
lncRNA_MluLR2560	MluLR17108
lncRNA_MluLR4591	MluLR17108
lncRNA_MluLR2284	MluLR17108
lncRNA_MluLR2609	MluLR17108
lncRNA_MluLR4674	MluLR17108
lncRNA_MluLR4675	MluLR17108
lncRNA_MluLR2254	MluLR17108
lncRNA_MluLR4702	MluLR17108
lncRNA_MluLR4838	MluLR17108
lncRNA_MluLR4878	MluLR17108
lncRNA_MluLR36	MluLR17108
lncRNA_MluLR2885	MluLR17108
lncRNA_MluLR423	MluLR17108
lncRNA_MluLR4260	MluLR17108
lncRNA_MluLR5140	MluLR17108
lncRNA_MluLR5148	MluLR17108
lncRNA_MluLR2345	MluLR17108
lncRNA_MluLR2382	MluLR17108
lncRNA_MluLR13601	MluLR17108
lncRNA_MluLR13705	MluLR17108
lncRNA_MluLR13910	MluLR17108
lncRNA_MluLR14037	MluLR17108
lncRNA_MluLR13482	MluLR17108
lncRNA_MluLR14250	MluLR17108
lncRNA_MluLR14453	MluLR17108
lncRNA_MluLR14473	MluLR17108
lncRNA_MluLR13188	MluLR17108
lncRNA_MluLR13276	MluLR17108
lncRNA_MluLR13351	MluLR17108
lncRNA_MluLR8904	MluLR17108
lncRNA_MluLR8938	MluLR17108
lncRNA_MluLR9066	MluLR17108
lncRNA_MluLR9088	MluLR17108
lncRNA_MluLR9107	MluLR17108
lncRNA_MluLR9125	MluLR17108
lncRNA_MluLR9285	MluLR17108
lncRNA_MluLR9306	MluLR17108
lncRNA_MluLR9317	MluLR17108
lncRNA_MluLR9322	MluLR17108
lncRNA_MluLR9347	MluLR17108
lncRNA_MluLR9355	MluLR17108
lncRNA_MluLR9364	MluLR17108
lncRNA_MluLR9378	MluLR17108
lncRNA_MluLR9417	MluLR17108
lncRNA_MluLR9421	MluLR17108
lncRNA_MluLR9433	MluLR17108
lncRNA_MluLR9437	MluLR17108
lncRNA_MluLR9440	MluLR17108
lncRNA_MluLR9451	MluLR17108
lncRNA_MluLR9465	MluLR17108
lncRNA_MluLR9495	MluLR17108
lncRNA_MluLR9568	MluLR17108
lncRNA_MluLR9583	MluLR17108
lncRNA_MluLR9703	MluLR17108
lncRNA_MluLR9730	MluLR17108
lncRNA_MluLR9777	MluLR17108
lncRNA_MluLR9806	MluLR17108
lncRNA_MluLR9815	MluLR17108
lncRNA_MluLR9839	MluLR17108
lncRNA_MluLR10017	MluLR17108
lncRNA_MluLR10026	MluLR17108
lncRNA_MluLR10050	MluLR17108
lncRNA_MluLR11141	MluLR17108
lncRNA_MluLR11154	MluLR17108
lncRNA_MluLR12999	MluLR17108
lncRNA_MluLR13004	MluLR17108
lncRNA_MluLR13064	MluLR17108
lncRNA_MluLR13075	MluLR17108
lncRNA_MluLR13076	MluLR17108
lncRNA_MluLR13079	MluLR17108
lncRNA_MluLR13080	MluLR17108
lncRNA_MluLR13088	MluLR17108
lncRNA_MluLR11392	MluLR17108
lncRNA_MluLR13129	MluLR17108
lncRNA_MluLR13160	MluLR17108
lncRNA_MluLR11495	MluLR17108
lncRNA_MluLR11523	MluLR17108
lncRNA_MluLR12821	MluLR17108
lncRNA_MluLR12976	MluLR17108
lncRNA_MluLR11533	MluLR17108
lncRNA_MluLR10222	MluLR17108
lncRNA_MluLR8582	MluLR17108
lncRNA_MluLR11552	MluLR17108
lncRNA_MluLR8657	MluLR17108
lncRNA_MluLR11580	MluLR17108
lncRNA_MluLR8698	MluLR17108
lncRNA_MluLR10519	MluLR17108
lncRNA_MluLR12056	MluLR17108
lncRNA_MluLR12153	MluLR17108
lncRNA_MluLR10727	MluLR17108
lncRNA_MluLR8840	MluLR17108
lncRNA_MluLR10831	MluLR17108
lncRNA_MluLR10858	MluLR17108
lncRNA_MluLR12448	MluLR17108
lncRNA_MluLR12656	MluLR17108
lncRNA_MluLR12668	MluLR17108
lncRNA_MluLR15063	MluLR17108
[truncated: 2,278 more rows]
