# Supplementary material for: Systematic comparison of lncRNAs with protein coding mRNAs in population expression and their response to environmental change
Source: BMC Plant Biol. 2017 Feb 13;17:42. doi: 10.1186/s12870-017-0984-8 (PMC5307861; doi:10.1186/s12870-017-0984-8)
Supplement: Additional file 9: — Collection locations and experimental field sites for each of the sampled individuals of the M. lutarioriparius species. (XLSX 10 kb) [file 12870_2017_984_MOESM9_ESM.xlsx]

## Sheet: Sheet1
Individual	Species	Collection location	Experimental field site
BF1	M.lutarioriparius	Baofeng, Hubei Prov.	JH
BF2	M.lutarioriparius	Baofeng, Hubei Prov.	JH
BF3	M.lutarioriparius	Baofeng, Hubei Prov.	JH
BH1	M.lutarioriparius	Beihecun, Hubei Prov.	JH
BH2	M.lutarioriparius	Beihecun, Hubei Prov.	JH
BH3	M.lutarioriparius	Beihecun, Hubei Prov.	JH
BS1	M.lutarioriparius	Baishaxiang, Hunan Prov.	JH
BS2	M.lutarioriparius	Baishaxiang, Hunan Prov.	JH
BS3	M.lutarioriparius	Baishaxiang, Hunan Prov.	JH
DQ1	M.lutarioriparius	Daqiao, Hunan Prov.	JH
DQ2	M.lutarioriparius	Daqiao, Hunan Prov.	JH
DQ3	M.lutarioriparius	Daqiao, Hunan Prov.	JH
FX1	M.lutarioriparius	Fuxingcun, Hubei Prov.	JH
FX2	M.lutarioriparius	Fuxingcun, Hubei Prov.	JH
FX3	M.lutarioriparius	Fuxingcun, Hubei Prov.	JH
JS1	M.lutarioriparius	Junshanqu, Hunan Prov.	JH
JS2	M.lutarioriparius	Junshanqu, Hunan Prov.	JH
JS3	M.lutarioriparius	Junshanqu, Hunan Prov.	JH
LJ1	M.lutarioriparius	Lijiamen, Hubei Prov.	JH
LJ2	M.lutarioriparius	Lijiamen, Hubei Prov.	JH
LJ3	M.lutarioriparius	Lijiamen, Hubei Prov.	JH
LZ1	M.lutarioriparius	Liangzihu, Hubei Prov.	JH
LZ2	M.lutarioriparius	Liangzihu, Hubei Prov.	JH
LZ3	M.lutarioriparius	Liangzihu, Hubei Prov.	JH
PZ1	M.lutarioriparius	Pazidang, Hubei Prov.	JH
PZ2	M.lutarioriparius	Pazidang, Hubei Prov.	JH
PZ3	M.lutarioriparius	Pazidang, Hubei Prov.	JH
WQ1	M.lutarioriparius	Wuqiqu, Hubei Prov.	JH
WQ2	M.lutarioriparius	Wuqiqu, Hubei Prov.	JH
WQ3	M.lutarioriparius	Wuqiqu, Hubei Prov.	JH
XS1	M.lutarioriparius	Xiaoshajiao, Hubei Prov.	JH
XS2	M.lutarioriparius	Xiaoshajiao, Hubei Prov.	JH
XS3	M.lutarioriparius	Xiaoshajiao, Hubei Prov.	JH
YP1	M.lutarioriparius	Yanpucun, Hubei Prov.	JH
YP2	M.lutarioriparius	Yanpucun, Hubei Prov.	JH
ZJ2	M.lutarioriparius	Zhoujiatai, Hubei Prov.	JH
ZJ3	M.lutarioriparius	Zhoujiatai, Hubei Prov.	JH
ZZ1	M.lutarioriparius	Zhanjiaju, Hunan Prov.	JH
ZZ2	M.lutarioriparius	Zhanjiaju, Hunan Prov.	JH
ZZ3	M.lutarioriparius	Zhanjiaju, Hunan Prov.	JH
BF4	M.lutarioriparius	Baofeng, Hubei Prov.	QG
BF5	M.lutarioriparius	Baofeng, Hubei Prov.	QG
BF6	M.lutarioriparius	Baofeng, Hubei Prov.	QG
BH4	M.lutarioriparius	Beihecun, Hubei Prov.	QG
BH5	M.lutarioriparius	Beihecun, Hubei Prov.	QG
BH6	M.lutarioriparius	Beihecun, Hubei Prov.	QG
BS4	M.lutarioriparius	Baishaxiang, Hunan Prov.	QG
BS5	M.lutarioriparius	Baishaxiang, Hunan Prov.	QG
BS6	M.lutarioriparius	Baishaxiang, Hunan Prov.	QG
DQ4	M.lutarioriparius	Daqiao, Hunan Prov.	QG
DQ5	M.lutarioriparius	Daqiao, Hunan Prov.	QG
DQ6	M.lutarioriparius	Daqiao, Hunan Prov.	QG
FX4	M.lutarioriparius	Fuxingcun, Hubei Prov.	QG
FX5	M.lutarioriparius	Fuxingcun, Hubei Prov.	QG
FX6	M.lutarioriparius	Fuxingcun, Hubei Prov.	QG
JS4	M.lutarioriparius	Junshanqu, Hunan Prov.	QG
JS5	M.lutarioriparius	Junshanqu, Hunan Prov.	QG
LJ4	M.lutarioriparius	Lijiamen, Hubei Prov.	QG
LJ5	M.lutarioriparius	Lijiamen, Hubei Prov.	QG
LJ6	M.lutarioriparius	Lijiamen, Hubei Prov.	QG
LZ4	M.lutarioriparius	Liangzihu, Hubei Prov.	QG
LZ5	M.lutarioriparius	Liangzihu, Hubei Prov.	QG
LZ6*	M.lutarioriparius	Liangzihu, Hubei Prov.	QG
PZ4	M.lutarioriparius	Pazidang, Hubei Prov.	QG
PZ5	M.lutarioriparius	Pazidang, Hubei Prov.	QG
PZ6	M.lutarioriparius	Pazidang, Hubei Prov.	QG
WQ5	M.lutarioriparius	Wuqiqu, Hubei Prov.	QG
WQ6	M.lutarioriparius	Wuqiqu, Hubei Prov.	QG
XS4	M.lutarioriparius	Xiaoshajiao, Hubei Prov.	QG
XS5	M.lutarioriparius	Xiaoshajiao, Hubei Prov.	QG
XS6	M.lutarioriparius	Xiaoshajiao, Hubei Prov.	QG
YP4	M.lutarioriparius	Yanpucun, Hubei Prov.	QG
YP5	M.lutarioriparius	Yanpucun, Hubei Prov.	QG
YP6	M.lutarioriparius	Yanpucun, Hubei Prov.	QG
ZJ4	M.lutarioriparius	Zhoujiatai, Hubei Prov.	QG
ZJ5	M.lutarioriparius	Zhoujiatai, Hubei Prov.	QG
ZJ6	M.lutarioriparius	Zhoujiatai, Hubei Prov.	QG
ZZ4	M.lutarioriparius	Zhanjiaju, Hunan Prov.	QG
ZZ5	M.lutarioriparius	Zhanjiaju, Hunan Prov.	QG
ZZ6	M.lutarioriparius	Zhanjiaju, Hunan Prov.	QG
