# Supplementary material for: Systematic comparison of lncRNAs with protein coding mRNAs in population expression and their response to environmental change
Source: BMC Plant Biol. 2017 Feb 13;17:42. doi: 10.1186/s12870-017-0984-8 (PMC5307861; doi:10.1186/s12870-017-0984-8)
Supplement: Additional file 10: — List of primer sequence of 8 lncRNAs for the PCR validation experiments. (XLSX 8 kb) [file 12870_2017_984_MOESM10_ESM.xlsx]

## Sheet: Sheet1
Primer name	Sequence
lncRNA_MluLR14385 F	CCATCAATCCAGTTCACAGC
lncRNA_MluLR14385 R	GAACGTGCTGGACTACCTCC
lncRNA_MluLR14524 F	AGATGCCCTCAGCCGTCAG
lncRNA_MluLR14524 R	ACCTCGTCCGCAGCACC
lncRNA_MluLR6328 F	AGTGCAAATGGGGTTGTCCA
lncRNA_MluLR6328 R	GCGTTTAATACCAGAAAGCAGG
lncRNA_MluLR15001 F	ATAGGAGTTTGCCCACTCTTGAA
lncRNA_MluLR15001 R	GCATGAATGGGTTTCCAGCTAC
lncRNA_MluLR14468 F	TGCCGCCGACGTATGTGTAG
lncRNA_MluLR14468 R	AACGAGACCATCGCGCAGT
lncRNA_MluLR14141 F	GAGTTGTTGCCTTCTTGATATCC
lncRNA_MluLR14141 R	ACTGCCACACATTTCTTTCTTAG
lncRNA_MluLR2250 F	CAACAATTGCTATATTCCTCACATC
lncRNA_MluLR2250 R	GAGCAGGTCAAGGAAGTCGC
lncRNA_MluLR6864 F	GCCTTGAGCACCTGCACC
lncRNA_MluLR6864 R	CCTGCTCGACCTCATCGC
