# Supplementary material for: Systematic comparison of lncRNAs with protein coding mRNAs in population expression and their response to environmental change
Source: BMC Plant Biol. 2017 Feb 13;17:42. doi: 10.1186/s12870-017-0984-8 (PMC5307861; doi:10.1186/s12870-017-0984-8)
Supplement: Additional file 11: — List of primer sequence of 8 lncRNAs for qPCR validation experiments. (XLSX 9 kb) [file 12870_2017_984_MOESM11_ESM.xlsx]

## Sheet: Sheet1
Primer	Sequence(5'to3')
lncRNA_MluLR5936 F	CCCCTTAGATTTGGTTTCCG
lncRNA_MluLR5936 R	GCATAGCTTCCTACCGTCTACAA
lncRNA_MluLR7543 F	CGATGCGATGTTGTACCACTA
lncRNA_MluLR7543 R	GACACAGACCGTATCAAAAAGG
lncRNA_MluLR16283 F	GTTCCACTCCTTCCACCCA
lncRNA_MluLR16283 R	TGCCAGAGCGTTCACCAC
lncRNA_MluLR8038 F	CCTACCATACCATAGCAAATCAG
lncRNA_MluLR8038 R	ACTTCCTAAAAGCGTCCCACT
lncRNA_MluLR16666 F	CTCGGATAATGTAATCTGTCGC
lncRNA_MluLR16666 R	AGAAGCAGGTGTTGAGTGATAAAT
lncRNA_MluLR5919 F	AAGAACCAGAAGAAGGCAAGTG
lncRNA_MluLR5919 R	GATAACCATCCATGACGCAGA
lncRNA_MluLR259 F	TGCCATTTCACGCAACATC
lncRNA_MluLR259 R	GCAACCCTTCCAGCCACT
lncRNA_MluLR6188 F	GGCAACAACAACGACAAACA
lncRNA_MluLR6188 R	TGGGAACTGGAGGAACTGAG
Actin F	TCCACGAGACTACCTACAACTCC
Actin R	ATTTCCTTGCTCATCCTGTCA
